# Supplementary material for: Systematically identification of survival-associated eQTLs in a Japanese kidney cancer cohort
Source: PLoS Genet. 2025 Jul 7;21(7):e1011770. doi: 10.1371/journal.pgen.1011770 (PMC12233309; doi:10.1371/journal.pgen.1011770)
Supplement: S2 Table — eGenes were defined with FDR < 0.05 from FasQTL outputs. Among these, 46 failed extra genetic models based on sensitivity analysis were excluded from survival analysis. (XLSX) [file pgen.1011770.s012.xlsx]

## Sheet: All_tested_genes
gene_id	gene_name	gene_chr	gene_start	gene_end	strand	num_var	beta_shape1	beta_shape2	true_df	pval_true_df	variant_id	tss_distance	chr	variant_pos	REF	ALT	rs_id_dbsnp	ma_samples	ma_count	maf	ref_factor	pval_nominal	slope	slope_se	pval_perm	pval_beta	qval	pval_nominal_threshold
ENSG00000204792.2	LINC01291	chr2	74918148	74938418	+	247	1.0557	129.535	72.7861	4.9753e-26	chr2_74960742_T_C	42594	chr2	74960742	T	C	rs3771800	67	83	0.446237	1	4.21426e-26	1.26762	0.0775546	0.000999001	3.21321e-25	3.84394e-21	2.3197e-05
ENSG00000164308.16	ERAP2	chr5	96875939	96919716	+	252	1.03389	90.2194	70.0629	2.86461e-26	chr5_96895296_G_T	19357	chr5	96895296	G	T	rs2549782	69	89	0.449495	1	2.62049e-27	-1.04817	0.061135	0.000999001	4.04347e-25	3.84394e-21	2.91814e-05
ENSG00000166435.15	XRRA1	chr11	74807739	74949200	-	284	0.964421	140.391	73.1711	9.60222e-28	chr11_74964851_T_G	15651	chr11	74964851	T	G	rs9787775	65	84	0.446809	-1	1.10597e-27	1.20782	0.0694216	0.000999001	1.04923e-24	5.26472e-21	1.18566e-05
ENSG00000197728.9	RPS26	chr12	56041853	56044675	+	537	1.01738	236.147	73.2139	1.21236e-26	chr12_56042145_C_G	292	chr12	56042145	C	G	rs1131017	37	38	0.191919	-1	1.4358e-26	-1.42133	0.0853527	0.000999001	1.1076e-24	5.26472e-21	1.00526e-05
ENSG00000198468.7	FLVCR1-AS1	chr1	212852108	212858088	-	182	1.01037	80.7764	71.8736	1.004e-22	chr1_212859226_T_A	1138	chr1	212859226	T	A	rs12023052	70	92	0.464646	1	4.66423e-23	0.998097	0.0692149	0.000999001	4.99849e-21	1.58394e-17	2.80948e-05
ENSG00000241945.7	PWP2	chr21	44107290	44131181	+	431	1.00309	184.828	71.3033	2.93175e-23	chr21_44093927_T_C	-13363	chr21	44093927	T	C	rs8132918	56	75	0.382653	1	8.89022e-24	1.05657	0.0710825	0.000999001	4.68531e-21	1.58394e-17	1.17114e-05
ENSG00000277149.4	TYW1B	chr7	72558744	72828198	-	155	1.03149	84.7621	72.8432	7.13689e-22	chr7_72768844_C_T	-59354	chr7	72768844	C	T	.	36	41	0.207071	-1	6.45046e-22	-1.37395	0.100066	0.000999001	1.48138e-20	4.02365e-17	3.06017e-05
ENSG00000269737.2	RP11-345P4.6	chr1	1671990	1674397	+	649	1.05399	273.871	70.177	8.02984e-21	chr1_1676955_C_T	4965	chr1	1676955	C	T	rs146877222	67	87	0.457895	-1	1.33726e-21	-1.04921	0.0774795	0.000999001	2.39091e-19	5.68232e-16	1.08619e-05
ENSG00000105877.17	DNAH11	chr7	21543215	21900120	+	456	1.027	220.545	69.5781	6.77363e-21	chr7_21545202_A_G	1987	chr7	21545202	A	G	rs7781669	49	60	0.309278	1	7.50682e-22	-0.974615	0.0711857	0.000999001	4.87577e-19	1.03004e-15	1.14379e-05
ENSG00000167914.11	GSDMA	chr17	39953263	39977766	+	442	1.09235	178.304	68.5373	4.15124e-18	chr17_39972461_G_A	19198	chr17	39972461	G	A	rs3859191	67	78	0.402062	-1	3.41768e-19	-1.12349	0.092522	0.000999001	2.84407e-17	5.40745e-14	2.08092e-05
ENSG00000228668.1	TRGV5P	chr7	38345030	38345499	-	255	1.02348	127.346	71.8879	1.02161e-18	chr7_38345240_G_A	-259	chr7	38345240	G	A	rs12532845	42	44	0.229167	1	5.52424e-19	1.29857	0.107994	0.000999001	5.45621e-17	9.43085e-14	1.93749e-05
ENSG00000171116.7	HSFX1	chrX	149774068	149776867	+	81	0.933917	74.9358	83.7932	7.92522e-20	chrX_149603957_C_G	-170111	chrX	149603957	C	G	.	38	66	0.333333	1	1.83884e-17	0.793204	0.0710033	0.000999001	8.38298e-17	1.32822e-13	1.77983e-05
ENSG00000160221.16	C21orf33	chr21	44133605	44145723	+	431	0.951701	202.95	72.9715	8.80763e-20	chr21_44093927_T_C	-39678	chr21	44093927	T	C	rs8132918	56	75	0.382653	1	8.66365e-20	0.918285	0.0735586	0.000999001	1.17391e-16	1.71689e-13	7.48924e-06
ENSG00000254682.1	RP11-660L16.2	chr11	71448674	71452157	+	423	1.03324	135.601	66.8691	3.77673e-18	chr11_71473144_C_A	24470	chr11	71473144	C	A	rs7935125	45	53	0.273196	1	1.11276e-19	1.10219	0.0887335	0.000999001	1.56634e-16	2.12721e-13	1.93387e-05
ENSG00000230091.6	TMEM254-AS1	chr10	80046860	80078912	-	287	1.11885	114.124	66.1563	1.57854e-16	chr10_80032370_C_T	-46542	chr10	80032370	C	T	rs72644214	64	81	0.421875	1	4.34181e-18	0.997947	0.0866248	0.000999001	3.96849e-16	5.03021e-13	3.75528e-05
ENSG00000059122.16	FLYWCH1	chr16	2911937	2951208	+	766	1.00153	361.848	72.5152	1.32456e-18	chr16_2937073_G_GCTCTGAGAGCTGGTGTCCGCTGCTCCTCCCCTCCCATTTCTC	25136	chr16	2937073	G	GCTCTGAGAGCTGGTGTCCGCTGCTCCTCCCCTCCCATTTCTC	rs140936158	65	91	0.494565	1	1.01727e-18	0.880549	0.074155	0.000999001	4.53894e-16	5.3937e-13	5.92124e-06
ENSG00000196295.11	AC005154.6	chr7	30516309	30585972	-	286	0.989442	147.83	72.9287	2.31323e-18	chr7_30602883_C_A	16911	chr7	30602883	C	A	rs2709809	55	66	0.340206	-1	2.22685e-18	-1.0241	0.0876584	0.000999001	5.00244e-16	5.59481e-13	1.33757e-05
ENSG00000213221.4	DNLZ	chr9	136359606	136363789	-	872	1.00924	413.442	71.9734	2.24036e-18	chr9_136348774_C_T	-15015	chr9	136348774	C	T	rs78298678	23	23	0.117347	1	1.2852e-18	1.50168	0.127076	0.000999001	6.69988e-16	7.07696e-13	5.44942e-06
ENSG00000188511.12	C22orf34	chr22	49414524	49657542	-	685	0.99456	287.986	71.4316	2.79327e-18	chr22_49624849_G_A	-32693	chr22	49624849	G	A	rs5770594	56	61	0.321053	1	1.19311e-18	0.975787	0.0824467	0.000999001	9.74075e-16	9.74745e-13	7.10496e-06
ENSG00000269713.7	NBPF9	chr1	149054027	149103561	-	175	1.09091	99.5844	68.409	2.0313e-16	chr1_149061042_A_C	-42519	chr1	149061042	A	C	.	62	87	0.453125	-1	2.00738e-17	-0.88531	0.0793981	0.000999001	1.10518e-15	1.05064e-12	3.69527e-05
ENSG00000230658.1	KLHL7-AS1	chr7	23101228	23105703	-	305	1.05291	136.565	70.1342	5.76976e-17	chr7_23125082_C_T	19379	chr7	23125082	C	T	rs15775	49	64	0.323232	1	1.33962e-17	1.00109	0.0890045	0.000999001	1.38116e-15	1.25048e-12	2.16406e-05
ENSG00000237651.6	C2orf74	chr2	61145068	61164829	+	234	1.01724	105.008	70.9326	7.11097e-17	chr2_61188357_A_G	43289	chr2	61188357	A	G	rs14170	61	76	0.383838	1	2.5247e-17	0.818998	0.0738159	0.000999001	4.23029e-15	3.65595e-12	2.25854e-05
ENSG00000226824.6	RP4-756H11.3	chr7	66654538	66669855	+	278	1.01897	81.9322	67.582	1.0337e-16	chr7_66557157_C_A	-97381	chr7	66557157	C	A	rs801205	35	37	0.188776	1	6.17101e-18	1.46903	0.128467	0.000999001	4.54452e-15	3.75555e-12	2.92659e-05
ENSG00000260776.5	RP11-114H24.2	chr15	77914217	77926846	-	578	1.02546	214.135	70.5191	5.07474e-17	chr15_77942762_T_G	15916	chr15	77942762	T	G	rs60257193	41	46	0.234694	1	1.43705e-17	1.23377	0.109857	0.000999001	4.74059e-15	3.75555e-12	1.16671e-05
ENSG00000223496.2	EXOSC6	chr16	70246778	70251930	-	346	1.02269	160.132	70.3908	6.73028e-17	chr16_70269677_G_A	17747	chr16	70269677	G	A	rs2070203	76	96	0.484848	-1	1.79975e-17	-1.03308	0.0924333	0.000999001	5.14428e-15	3.91234e-12	1.53318e-05
ENSG00000120539.14	MASTL	chr10	27155267	27186924	+	386	0.9937	117.881	70.5049	4.37947e-17	chr10_27219829_T_C	64562	chr10	27219829	T	C	rs10764690	66	95	0.479798	1	1.22454e-17	0.795598	0.0705984	0.000999001	6.36812e-15	4.65683e-12	1.72586e-05
ENSG00000279672.1	CMB9-55F22.1	chr11	779617	780755	+	499	1.07233	212.984	70.0059	4.57469e-16	chr11_800486_C_T	20869	chr11	800486	C	T	rs7117921	61	74	0.373737	1	1.08326e-16	0.842108	0.0783598	0.000999001	1.08074e-14	7.61044e-12	1.55523e-05
ENSG00000042445.13	RETSAT	chr2	85342088	85354393	-	439	1.03674	142.918	69.0506	5.0803e-16	chr2_85350038_AC_A	-4355	chr2	85350038	AC	A	rs3841638	19	20	0.10101	1	7.44443e-17	-1.43808	0.132711	0.000999001	2.35198e-14	1.59708e-11	1.87491e-05
ENSG00000227775.3	RP1-283E3.4	chr1	1724512	1737251	+	649	0.992539	274.501	70.8756	7.39703e-17	chr1_1652592_A_G	-71920	chr1	1652592	A	G	.	66	82	0.42268	-1	2.55311e-17	0.915318	0.0825172	0.000999001	2.57703e-14	1.68956e-11	7.35425e-06
ENSG00000274602.4	PI4KAP1	chr22	18533646	18577968	-	418	1.04019	161.475	70.6189	7.75151e-16	chr22_18623358_T_C	45390	chr22	18623358	T	C	rs68163762	36	36	0.181818	-1	2.53416e-16	-1.36909	0.129838	0.000999001	3.72684e-14	2.36196e-11	1.69493e-05
ENSG00000231760.4	RP11-350J20.5	chr6	149796151	149799150	-	188	0.996975	85.7821	72.4012	4.66318e-16	chr6_149793609_G_A	-5541	chr6	149793609	G	A	rs4816	42	46	0.234694	-1	3.52987e-16	1.22268	0.116823	0.000999001	4.39693e-14	2.69675e-11	2.42381e-05
ENSG00000254614.2	AP003068.23	chr11	65177606	65181686	-	736	1.00807	204.95	67.2541	3.0799e-16	chr11_65183372_A_T	1686	chr11	65183372	A	T	rs2277307	54	69	0.35567	1	1.67602e-17	-0.995268	0.0889134	0.000999001	4.92286e-14	2.92496e-11	1.09099e-05
ENSG00000234171.2	RNASEH1-AS1	chr2	3558617	3561745	+	138	1.01099	99.9888	73.6559	8.3068e-16	chr2_3552110_G_T	-6507	chr2	3552110	G	T	rs7563960	68	92	0.464646	-1	1.11534e-15	0.835869	0.0819936	0.000999001	5.93703e-14	3.34964e-11	2.27878e-05
ENSG00000257176.2	RP11-996F15.2	chr12	29280418	29317848	-	146	0.968466	66.2007	69.4926	3.31354e-16	chr12_29356517_C_T	38669	chr12	29356517	C	T	rs1035606	68	95	0.479798	1	5.95651e-17	0.840823	0.0772146	0.000999001	5.98998e-14	3.34964e-11	2.58717e-05
ENSG00000242441.7	GTF2A1L	chr2	48617798	48733148	+	135	1.0257	86.3355	72.943	2.59303e-15	chr2_48595242_G_A	-22556	chr2	48595242	G	A	rs2140551	71	94	0.474747	1	2.52903e-15	0.831366	0.0831217	0.000999001	1.04744e-13	5.69001e-11	2.89784e-05
ENSG00000174652.17	ZNF266	chr19	9412598	9435578	-	933	0.983008	370.111	72.2158	1.74736e-16	chr19_9378456_C_T	-57122	chr19	9378456	C	T	rs2304110	52	62	0.326316	1	1.19959e-16	0.964229	0.0899268	0.000999001	1.09118e-13	5.76297e-11	5.11504e-06
ENSG00000188152.12	NUTM2G	chr9	96928310	96940253	+	364	0.999765	141.121	72.7434	9.95575e-16	chr9_96819529_C_T	-108781	chr9	96819529	C	T	rs4645656	64	85	0.429293	1	8.86432e-16	0.926793	0.0904324	0.000999001	1.4149e-13	7.2707e-11	1.50074e-05
ENSG00000196209.12	SIRPB2	chr20	1470741	1491587	-	230	0.985446	136.471	72.4297	7.10635e-16	chr20_1477265_C_A	-14322	chr20	1477265	C	A	rs6135048	68	81	0.409091	-1	5.4696e-16	-0.843278	0.0813783	0.000999001	1.50906e-13	7.55049e-11	1.41039e-05
ENSG00000240005.5	RP11-293A21.1	chr4	26859806	26860599	-	74	0.99441	51.4902	73.1568	3.06692e-15	chr4_26873833_C_T	13234	chr4	26873833	C	T	rs12646473	80	97	0.489899	-1	3.28327e-15	-1.02507	0.10312	0.000999001	1.86631e-13	9.09853e-11	3.96997e-05
ENSG00000225331.1	LINC01678	chr21	44158740	44160076	-	431	0.984565	229.123	75.324	7.96002e-16	chr21_44093927_T_C	-66149	chr21	44093927	T	C	rs8132918	56	75	0.382653	1	2.21269e-15	0.85383	0.0851007	0.000999001	2.88668e-13	1.37212e-10	8.35046e-06
ENSG00000279058.2	AGAP14	chr10	46337224	46358714	+	257	0.989703	105.601	71.5029	2.43825e-15	chr10_46010070_G_A	-327154	chr10	46010070	G	A	rs4463801	66	84	0.461538	1	1.24707e-15	1.12253	0.110398	0.000999001	3.48526e-13	1.61623e-10	1.87576e-05
ENSG00000186635.14	ARAP1	chr11	72685069	72752403	-	360	1.00359	134.767	69.293	3.48725e-15	chr11_72697612_C_T	-54791	chr11	72697612	C	T	rs2291289	56	65	0.328283	1	6.40798e-16	0.85195	0.082513	0.000999001	4.23844e-13	1.91871e-10	1.61143e-05
ENSG00000228570.7	NUTM2E	chr10	79841358	79850878	+	287	0.909043	138.907	74.2689	2.4881e-16	chr10_79685025_C_T	-156333	chr10	79685025	C	T	rs144246460	65	81	0.421875	1	4.46988e-16	1.05292	0.101144	0.000999001	6.00324e-13	2.65442e-10	7.92795e-06
ENSG00000236209.1	AC104135.2	chr2	74919555	74924846	-	246	1.00159	135.477	75.6234	5.02911e-15	chr2_74960742_T_C	35896	chr2	74960742	T	C	rs3771800	67	83	0.446237	1	1.49005e-14	0.983469	0.102585	0.000999001	6.51229e-13	2.81406e-10	1.58212e-05
ENSG00000013573.16	DDX11	chr12	31073848	31104791	+	277	0.928929	154.126	77.0207	5.46985e-16	chr12_31087928_A_T	14080	chr12	31087928	A	T	rs7308754	24	26	0.131313	-1	3.14537e-15	-0.965116	0.0969905	0.000999001	7.36686e-13	3.11259e-10	8.33243e-06
ENSG00000214078.12	CPNE1	chr20	35626031	35664759	-	405	1.03929	148.747	71.2463	2.29057e-14	chr20_35627312_C_CA	-37447	chr20	35627312	C	CA	rs147019139	16	16	0.0808081	1	1.09985e-14	-1.3519	0.139981	0.000999001	1.18706e-12	4.90645e-10	1.82984e-05
ENSG00000226752.9	PSMD5-AS1	chr9	120824828	120854385	+	252	0.992029	87.8317	69.0221	1.85433e-14	chr9_120820914_A_G	-3914	chr9	120820914	A	G	rs1060817	64	82	0.414141	1	3.2885e-15	-0.875372	0.0880639	0.000999001	2.02878e-12	8.03611e-10	2.29066e-05
ENSG00000100376.11	FAM118A	chr22	45308968	45341955	+	342	1.02714	189.107	71.0609	2.19463e-14	chr22_45344343_G_A	35375	chr22	45344343	G	A	rs3747240	17	18	0.0927835	-1	9.71977e-15	-1.56583	0.16165	0.000999001	2.01414e-12	8.03611e-10	1.3351e-05
ENSG00000183891.5	TTC32	chr2	19896643	19901986	-	151	1.08837	55.8592	62.1498	5.96192e-13	chr2_19897175_C_A	-4811	chr2	19897175	C	A	rs7563410	38	44	0.222222	1	5.76323e-15	0.968136	0.0987012	0.000999001	3.79933e-12	1.47422e-09	6.49255e-05
ENSG00000226747.6	AC007966.1	chr2	185719874	185740479	-	162	1.06316	66.2746	71.2748	3.63243e-13	chr2_185547683_A_G	-192796	chr2	185547683	A	G	rs61751900	72	92	0.464646	1	1.88641e-13	0.960049	0.106708	0.000999001	5.00004e-12	1.90132e-09	4.73679e-05
ENSG00000162620.15	LRRIQ3	chr1	74026015	74198187	-	109	0.986273	55.3922	70.2482	6.79718e-14	chr1_74205835_A_G	7648	chr1	74205835	A	G	rs571848	54	67	0.338384	-1	2.20608e-14	-0.991619	0.104431	0.000999001	5.43302e-12	2.02546e-09	3.49452e-05
ENSG00000238287.1	RP11-656D10.3	chr1	40493157	40508661	-	359	0.981379	212.658	74.7537	1.74983e-14	chr1_40515059_G_T	6398	chr1	40515059	G	T	rs11208299	65	83	0.419192	-1	3.54328e-14	-0.883174	0.0941036	0.000999001	6.12139e-12	2.2382e-09	8.80413e-06
ENSG00000110455.13	ACCS	chr11	44065925	44084214	+	217	1.00898	130.412	72.8146	7.14731e-14	chr11_44067802_G_A	1877	chr11	44067802	G	A	rs33952257	45	57	0.287879	1	6.64411e-14	0.861573	0.0932537	0.000999001	7.39163e-12	2.65165e-09	1.72466e-05
ENSG00000213413.2	PVRIG	chr7	100218241	100221490	+	776	1.0261	259.831	70.3195	6.45313e-14	chr7_100220478_G_A	2237	chr7	100220478	G	A	rs4727450	47	54	0.272727	1	2.15454e-14	-1.02459	0.107841	0.000999001	8.6758e-12	3.0547e-09	9.65405e-06
ENSG00000203875.10	SNHG5	chr6	85660950	85678736	-	111	1.02792	56.1436	68.0525	8.60126e-13	chr6_85678170_G_T	-566	chr6	85678170	G	T	rs1059307	54	68	0.350515	1	1.27898e-13	0.736272	0.0810242	0.000999001	2.45845e-11	8.49867e-09	4.5181e-05
ENSG00000101883.4	RHOXF1	chrX	120109053	120115937	-	163	1.01633	124.602	77.8477	4.58976e-13	chrX_120253978_C_CTGA	138041	chrX	120253978	C	CTGA	rs201958171	49	86	0.434343	-1	2.44235e-12	0.664545	0.0790676	0.000999001	3.86383e-11	1.31184e-08	1.89239e-05
ENSG00000172014.12	ANKRD20A4	chr9	64369394	64413142	+	58	1.02567	40.0252	69.6922	1.84999e-12	chr9_64489551_C_A	120157	chr9	64489551	C	A	rs7040086	63	90	0.494505	-1	5.52543e-13	0.873451	0.0998428	0.000999001	4.02484e-11	1.34254e-08	6.24837e-05
ENSG00000232871.8	SEC1P	chr19	48638145	48682245	+	905	1.00101	351.806	69.5211	1.40464e-13	chr19_48633258_T_C	-4887	chr19	48633258	T	C	rs550455	39	46	0.237113	-1	3.4584e-14	-1.1705	0.124644	0.000999001	4.82226e-11	1.58079e-08	6.06949e-06
ENSG00000211699.2	TRGV3	chr7	38358512	38359162	-	255	1.0625	108.314	67.2826	2.04232e-12	chr7_38349809_G_C	-9353	chr7	38349809	G	C	rs140194030	48	50	0.260417	1	2.36721e-13	-0.800587	0.0895069	0.000999001	5.36392e-11	1.72855e-08	2.88768e-05
ENSG00000254415.3	SIGLEC14	chr19	51642553	51646801	-	916	0.99008	535.508	75.3525	9.05799e-14	chr19_51629072_A_T	-17729	chr19	51629072	A	T	rs2305372	70	93	0.469697	1	2.20165e-13	-0.90334	0.100806	0.000999001	6.16474e-11	1.95351e-08	3.70821e-06
ENSG00000142794.18	NBPF3	chr1	21440128	21485005	+	434	1.12266	165.91	66.0707	5.40022e-12	chr1_21468895_A_G	28767	chr1	21468895	A	G	rs1827293	71	92	0.464646	-1	4.17961e-13	-0.870577	0.0987852	0.000999001	6.57868e-11	2.03531e-08	2.63635e-05
ENSG00000272668.1	RP11-190A12.8	chr1	159866954	159867685	+	554	0.951597	284.447	73.5275	6.93919e-14	chr1_159856126_C_T	-10828	chr1	159856126	C	T	rs11587021	38	41	0.266234	1	8.5264e-14	1.30891	0.142566	0.000999001	6.63698e-11	2.03531e-08	5.3393e-06
ENSG00000236816.2	ANKRD20A7P	chr9	42852675	42894751	+	97	0.975993	46.0862	75.6092	8.38907e-13	chr9_42852947_G_A	272	chr9	42852947	G	A	rs28612439	50	66	0.354839	1	2.07531e-12	-0.854169	0.101176	0.000999001	6.94188e-11	2.09502e-08	3.91594e-05
ENSG00000245958.6	RP11-33B1.1	chr4	119454791	119552025	+	219	1.01055	70.8133	67.967	1.33326e-12	chr4_119553704_A_G	98913	chr4	119553704	A	G	rs11947234	49	64	0.326531	1	1.97596e-13	-0.83694	0.0931356	0.000999001	7.36809e-11	2.18891e-08	3.20844e-05
ENSG00000160856.20	FCRL3	chr1	157674321	157700857	-	601	1.01831	268.659	72.3441	4.6884e-13	chr1_157698600_T_C	-2257	chr1	157698600	T	C	rs7522061	61	74	0.373737	1	3.67648e-13	0.585381	0.0662008	0.000999001	8.23387e-11	2.40848e-08	8.88857e-06
ENSG00000122674.11	CCZ1	chr7	5898734	5926550	+	556	1.04545	241.66	69.5781	1.48277e-12	chr7_5912714_T_C	13980	chr7	5912714	T	C	rs117314112	58	67	0.338384	1	4.1939e-13	-1.03461	0.117409	0.000999001	1.30726e-10	3.76591e-08	1.1694e-05
ENSG00000172543.7	CTSW	chr11	65879809	65883741	+	688	1.02411	249.024	70.2482	9.86584e-13	chr11_65885771_C_T	5962	chr11	65885771	C	T	rs568617	70	83	0.423469	1	3.55166e-13	-0.620035	0.0700565	0.000999001	1.4262e-10	4.04723e-08	9.94785e-06
ENSG00000166928.10	MS4A14	chr11	60396014	60417756	+	408	1.08657	113.804	62.3922	8.27277e-12	chr11_60389634_T_G	-6380	chr11	60389634	T	G	rs2233252	48	61	0.308081	-1	1.40441e-13	0.756638	0.0834646	0.000999001	1.49857e-10	4.19006e-08	3.15604e-05
ENSG00000173262.11	SLC2A14	chr12	7812512	7891148	-	642	1.00956	266.596	69.1932	7.24177e-13	chr12_7897003_A_G	5855	chr12	7897003	A	G	rs67710609	33	37	0.186869	1	1.69582e-13	0.839769	0.0930835	0.000999001	1.55268e-10	4.27844e-08	8.4685e-06
ENSG00000119943.12	PYROXD2	chr10	98383565	98415184	-	280	1.0706	156.053	71.4602	5.16199e-12	chr10_98388419_A_G	-26765	chr10	98388419	A	G	rs2147896	73	91	0.459596	-1	3.04804e-12	0.898532	0.107562	0.000999001	1.78045e-10	4.83597e-08	2.10137e-05
ENSG00000277782.1	RP11-775C24.5	chr15	80999593	80999981	-	216	1.0577	109.728	70.7758	5.84472e-12	chr15_80989559_G_A	-10422	chr15	80989559	G	A	rs56314660	35	40	0.204082	1	2.72124e-12	-0.885958	0.105725	0.000999001	1.84361e-10	4.937e-08	2.77098e-05
ENSG00000132740.8	IGHMBP2	chr11	68903842	68940599	+	309	1.04494	153.921	69.8348	3.53717e-12	chr11_68900740_A_G	-3102	chr11	68900740	A	G	rs668576	49	56	0.285714	1	1.14841e-12	0.827262	0.0964273	0.000999001	2.04708e-10	5.40573e-08	1.83023e-05
ENSG00000275476.1	RP11-996F15.4	chr12	29277397	29277882	-	148	0.991301	72.685	71.4744	2.36686e-12	chr12_29356517_C_T	78635	chr12	29356517	C	T	rs1035606	68	95	0.479798	1	1.38166e-12	0.779021	0.0912588	0.000999001	2.09949e-10	5.46818e-08	2.75459e-05
ENSG00000181333.11	HEPHL1	chr11	94021361	94113751	+	295	1.06536	116.081	69.849	8.34812e-12	chr11_94129327_A_C	107966	chr11	94129327	A	C	rs1138800	53	60	0.306122	-1	2.83096e-12	1.04447	0.124778	0.000999001	2.42541e-10	6.23169e-08	2.74001e-05
ENSG00000165171.10	WBSCR27	chr7	73834590	73842535	-	271	1.04144	167.282	72.5152	3.69135e-12	chr7_73829456_T_G	-13079	chr7	73829456	T	G	rs4717822	68	82	0.427083	-1	3.1278e-12	-0.655829	0.0785647	0.000999001	2.51861e-10	6.38487e-08	1.64863e-05
ENSG00000278558.4	TMEM191B	chr22	18527802	18530459	+	449	1.0608	191.42	71.0039	5.45461e-12	chr22_18623358_T_C	95556	chr22	18623358	T	C	rs68163762	36	36	0.181818	-1	2.74751e-12	-1.00665	0.120159	0.000999001	2.8913e-10	7.23322e-08	1.61794e-05
ENSG00000230439.2	RP11-488P3.1	chr1	93752924	93775444	-	283	1.04096	138.477	70.9754	5.28046e-12	chr1_93877677_T_C	102233	chr1	93877677	T	C	rs3789457	43	49	0.252577	-1	2.63073e-12	1.06181	0.126593	0.000999001	3.03529e-10	7.49483e-08	1.98569e-05
ENSG00000274031.1	RP11-413H22.3	chr16	56465642	56466151	-	618	1.06513	249.803	67.6248	6.11498e-12	chr16_56453094_G_C	-13057	chr16	56453094	G	C	rs74535849	14	15	0.0765306	1	8.87865e-13	1.80111	0.208496	0.000999001	3.95696e-10	9.52673e-08	1.27175e-05
ENSG00000273837.1	LLNLR-470E3.1	chr19	51639478	51639931	-	916	1.0328	300.939	66.584	2.65242e-12	chr19_51629072_A_T	-10859	chr19	51629072	A	T	rs2305372	70	93	0.469697	1	2.36163e-13	-0.874175	0.0977282	0.000999001	3.95839e-10	9.52673e-08	8.6908e-06
ENSG00000165985.9	C1QL3	chr10	16513746	16522005	-	254	1.03456	128.098	70.3195	7.39931e-12	chr10_16514711_T_C	-7294	chr10	16514711	T	C	rs7909832	64	83	0.419192	1	2.95365e-12	0.897072	0.107294	0.000999001	4.55399e-10	1.0802e-07	2.06389e-05
ENSG00000184293.7	CLECL1	chr12	9715860	9733299	-	540	1.03348	188.107	67.3967	4.97781e-12	chr12_9695858_A_C	-37441	chr12	9695858	A	C	rs78879891	70	84	0.424242	-1	6.5034e-13	0.72004	0.0826628	0.000999001	4.60188e-10	1.0802e-07	1.39619e-05
ENSG00000250312.6	ZNF718	chr4	124480	163989	+	324	1.01424	133.61	69.3643	4.89844e-12	chr4_85531_G_A	-38949	chr4	85531	G	A	rs7667153	31	35	0.18617	1	1.35642e-12	1.00692	0.117897	0.000999001	4.81376e-10	1.11615e-07	1.74138e-05
ENSG00000229862.5	RP11-505P4.7	chr6	73523798	73570596	+	247	0.968025	107.015	74.0551	2.35677e-12	chr6_73518283_A_G	-5515	chr6	73518283	A	G	rs1874229	67	89	0.449495	1	3.37598e-12	0.763442	0.0916497	0.000999001	5.18003e-10	1.18661e-07	1.59539e-05
ENSG00000182534.13	MXRA7	chr17	76673659	76711016	-	553	0.958451	263.666	72.9715	8.42739e-13	chr17_76688776_T_C	-22240	chr17	76688776	T	C	rs7219390	59	70	0.364583	1	8.34141e-13	-0.953904	0.110239	0.000999001	5.69097e-10	1.28813e-07	6.05096e-06
ENSG00000198496.10	NBR2	chr17	43125610	43153671	+	426	1.02229	173.414	71.2035	5.65142e-12	chr17_43138596_G_T	12986	chr17	43138596	G	T	rs11656097	58	69	0.363158	1	3.05667e-12	-0.999582	0.119668	0.000999001	6.11336e-10	1.36746e-07	1.41219e-05
ENSG00000155542.11	SETD9	chr5	56909260	56925532	+	183	1.05028	97.1145	70.1912	2.23603e-11	chr5_56975995_C_A	66735	chr5	56975995	C	A	rs7703149	42	48	0.242424	-1	8.90737e-12	0.950306	0.117237	0.000999001	7.79369e-10	1.70324e-07	2.9954e-05
ENSG00000180481.10	GLIPR1L2	chr12	75391070	75432688	+	110	0.975272	69.2056	74.3973	6.53646e-12	chr12_75402941_G_T	11871	chr12	75402941	G	T	rs7135440	70	92	0.474227	1	1.03012e-11	-0.82856	0.102643	0.000999001	7.77921e-10	1.70324e-07	2.59461e-05
ENSG00000261556.9	SMG1P7	chr16	70219574	70246610	-	346	0.975328	166.383	70.4906	3.17416e-12	chr16_70269677_G_A	23067	chr16	70269677	G	A	rs2070203	76	96	0.484848	-1	1.3069e-12	-0.831395	0.0972477	0.000999001	9.03723e-10	1.95256e-07	1.07952e-05
ENSG00000268738.2	HSFX2	chrX	149592515	149594716	-	65	0.915945	63.1082	84.5061	2.08621e-12	chrX_149603957_C_G	9241	chrX	149603957	C	G	.	38	66	0.333333	1	6.58987e-11	-0.650992	0.0851767	0.000999001	9.20698e-10	1.96689e-07	1.84265e-05
ENSG00000170165.5	CR848007.2	chr9	42901238	42920095	+	97	1.03982	38.118	69.792	5.61575e-11	chr9_42852838_A_G	-48400	chr9	42852838	A	G	rs28707204	52	68	0.343434	1	2.03415e-11	-0.809897	0.102325	0.000999001	9.50599e-10	2.0082e-07	7.16078e-05
ENSG00000101639.18	CEP192	chr18	12991362	13125052	+	289	1.01714	137.989	73.3992	1.0241e-11	chr18_13030384_G_A	39022	chr18	13030384	G	A	rs9964466	21	21	0.109375	-1	1.16547e-11	-1.19972	0.14915	0.000999001	9.89285e-10	2.06696e-07	1.71766e-05
ENSG00000198794.11	SCAMP5	chr15	74957465	75021496	+	401	1.08532	146.025	65.258	4.23747e-11	chr15_75012699_A_G	55234	chr15	75012699	A	G	rs7174129	63	77	0.396907	1	2.98401e-12	0.829916	0.09929	0.000999001	1.18746e-09	2.45405e-07	2.44261e-05
ENSG00000230836.1	LINC01293	chr2	74940258	74942670	+	245	1.03977	110.833	71.1465	2.45623e-11	chr2_74960742_T_C	20484	chr2	74960742	T	C	rs3771800	67	83	0.446237	1	1.35228e-11	0.878893	0.109733	0.000999001	1.2214e-09	2.47049e-07	2.4629e-05
ENSG00000261838.5	RP11-303E16.6	chr16	81069854	81076598	+	522	1.06841	180.091	66.8121	2.58177e-11	chr16_81112025_C_G	42171	chr16	81112025	C	G	rs8053975	35	40	0.208333	-1	3.10901e-12	-1.1366	0.136136	0.000999001	1.21411e-09	2.47049e-07	1.79797e-05
ENSG00000144369.12	FAM171B	chr2	186693971	186765965	+	213	1.06523	73.1959	68.3662	7.00761e-11	chr2_186505386_A_C	-188585	chr2	186505386	A	C	.	2	2	0.010101	1	1.59119e-11	3.37149	0.42293	0.000999001	1.43529e-09	2.87255e-07	4.34133e-05
ENSG00000254860.5	TMEM9B-AS1	chr11	8964774	8977527	+	319	1.02009	144.904	69.849	1.57172e-11	chr11_8956283_A_G	-8491	chr11	8956283	A	G	rs2568068	63	83	0.419192	1	5.48214e-12	0.968974	0.117909	0.000999001	1.51411e-09	2.99874e-07	1.66666e-05
ENSG00000276591.1	GXYLT1P5	chr9	42974855	42978320	+	95	0.950852	46.8706	76.9494	1.17132e-11	chr9_42852838_A_G	-122017	chr9	42852838	A	G	rs28707204	52	68	0.343434	1	3.94245e-11	-0.833116	0.107335	0.000999001	1.5965e-09	3.12932e-07	3.22423e-05
ENSG00000105695.14	MAG	chr19	35292125	35313804	+	792	1.00677	308.128	69.9488	6.54496e-12	chr19_35309817_G_C	17692	chr19	35309817	G	C	rs10411883	28	30	0.151515	-1	2.27628e-12	-1.19296	0.141664	0.000999001	1.75585e-09	3.40654e-07	7.19572e-06
ENSG00000255893.1	RP11-685N10.1	chr11	94472908	94473570	-	279	1.00825	116.094	69.2645	2.02763e-11	chr11_94464094_A_G	-9476	chr11	94464094	A	G	rs641936	64	80	0.40404	1	5.83476e-12	0.755721	0.0921206	0.000999001	1.99108e-09	3.82389e-07	1.92822e-05
ENSG00000150175.13	FRMPD2B	chr10	46870858	46894562	+	213	1.0566	108.458	71.3461	6.10377e-11	chr10_46650758_CA_C	-220100	chr10	46650758	CA	C	.	64	88	0.444444	1	3.66424e-11	-0.82983	0.106679	0.000999001	2.22435e-09	4.22917e-07	2.78521e-05
ENSG00000177483.11	RBM44	chr2	237798745	237842807	+	423	1.05809	191.931	69.6209	3.98304e-11	chr2_237779250_G_A	-19495	chr2	237779250	G	A	rs60023357	63	86	0.443299	1	1.3409e-11	0.638141	0.0796548	0.000999001	2.51633e-09	4.73695e-07	1.58803e-05
ENSG00000189269.12	DRICH1	chr22	23608452	23632321	-	476	1.00938	253.982	73.2281	1.23169e-11	chr22_23638681_C_A	6360	chr22	23638681	C	A	rs16994633	52	61	0.308081	1	1.32563e-11	-0.888864	0.110914	0.000999001	2.59279e-09	4.83303e-07	8.87874e-06
ENSG00000117226.11	GBP3	chr1	89006666	89022894	-	226	1.03714	83.8324	67.1543	6.54778e-11	chr1_89009135_A_G	-13759	chr1	89009135	A	G	rs17433780	30	34	0.171717	1	9.69901e-12	-1.01416	0.125419	0.000999001	2.66542e-09	4.92018e-07	3.20391e-05
ENSG00000272755.1	RP11-326G21.1	chr1	149264252	149264816	+	181	0.952622	135.298	75.5949	7.41458e-12	chr1_149059379_C_A	-204873	chr1	149059379	C	A	.	61	85	0.447368	-1	1.69555e-11	-0.663501	0.083385	0.000999001	2.72915e-09	4.98938e-07	1.13097e-05
ENSG00000071894.16	CPSF1	chr8	144393243	144409349	-	403	0.952972	199.373	73.7414	5.19076e-12	chr8_144379425_C_A	-29924	chr8	144379425	C	A	.	51	59	0.29798	1	6.637e-12	0.72529	0.0887332	0.000999001	2.79077e-09	5.05344e-07	7.69394e-06
ENSG00000181240.13	SLC25A41	chr19	6426037	6433779	-	724	1.06388	344.626	71.617	3.04829e-11	chr19_6433360_A_G	-419	chr19	6433360	A	G	rs9304938	56	65	0.338542	-1	1.96654e-11	-1.0622	0.13407	0.000999001	3.15863e-09	5.66559e-07	9.15147e-06
ENSG00000168903.8	BTNL3	chr5	180988845	181006727	+	329	1.09559	146.351	67.6105	1.39723e-10	chr5_180911300_G_A	-77545	chr5	180911300	G	A	rs2276994	59	71	0.358586	1	2.57999e-11	0.90278	0.114858	0.000999001	3.60578e-09	6.40719e-07	2.58114e-05
ENSG00000196912.12	ANKRD36B	chr2	97492663	97589965	-	371	1.07571	119.355	67.7531	1.33346e-10	chr2_97589819_C_T	-146	chr2	97589819	C	T	rs28415903	54	64	0.326531	1	2.57447e-11	-0.742802	0.0944983	0.000999001	3.95278e-09	6.95875e-07	2.82932e-05
ENSG00000226278.1	PSPHP1	chr7	55764797	55773288	+	362	1.02454	115.199	68.0668	5.63213e-11	chr7_55871681_C_T	106884	chr7	55871681	C	T	rs6958601	36	42	0.238636	1	1.13617e-11	-1.05855	0.131503	0.000999001	4.04218e-09	7.05085e-07	2.1561e-05
ENSG00000172247.3	C1QTNF4	chr11	47589664	47594659	-	392	1.05377	119.896	68.6799	9.71353e-11	chr11_47424741_A_T	-169918	chr11	47424741	A	T	rs55927797	48	60	0.30303	1	2.50398e-11	-0.957117	0.121664	0.000999001	4.25989e-09	7.36305e-07	2.47753e-05
ENSG00000148290.9	SURF1	chr9	133351755	133356676	-	602	1.05363	282.16	71.3604	4.48728e-11	chr9_133360384_G_A	3708	chr9	133360384	G	A	.	56	65	0.331633	1	2.68719e-11	0.670624	0.0854236	0.000999001	4.66375e-09	7.98849e-07	1.05202e-05
ENSG00000182264.8	IZUMO1	chr19	48740888	48746909	-	943	0.967098	569.435	76.7355	4.38175e-12	chr19_48744344_C_T	-2565	chr19	48744344	C	T	rs11672046	33	38	0.191919	-1	1.4524e-11	-0.944031	0.118109	0.000999001	4.85314e-09	8.23867e-07	2.97848e-06
ENSG00000257497.2	RP11-585P4.5	chr12	75483454	75489820	-	124	1.01557	69.9049	72.173	9.78429e-11	chr12_75481796_C_T	-8024	chr12	75481796	C	T	rs1909979	70	90	0.454545	1	7.64362e-11	-0.7637	0.100375	0.000999001	5.07061e-09	8.47774e-07	3.35657e-05
ENSG00000259444.1	RP11-736N17.8	chr14	103094723	103098885	+	375	1.03622	140.829	69.35	7.14247e-11	chr14_103100448_C_T	5725	chr14	103100448	C	T	rs2297067	50	58	0.292929	1	2.26095e-11	0.745183	0.0944403	0.000999001	5.08315e-09	8.47774e-07	1.89664e-05
ENSG00000256377.5	RP11-1060J15.4	chr12	27696388	27710770	-	228	1.00879	96.7535	69.293	6.64217e-11	chr12_27671757_G_T	-39013	chr12	27671757	G	T	rs34982186	23	26	0.141304	1	2.05527e-11	1.25017	0.157998	0.000999001	5.42463e-09	8.9686e-07	2.32174e-05
ENSG00000272030.1	RP1-178F15.4	chr1	153631438	153634397	-	493	0.997427	222.311	72.0305	2.52958e-11	chr1_153636563_T_C	2166	chr1	153636563	T	C	rs4845557	54	66	0.333333	-1	1.85906e-11	-0.826028	0.104089	0.000999001	5.91166e-09	9.68955e-07	9.38065e-06
ENSG00000269043.1	CTC-513N18.6	chr19	20432552	20528615	+	447	1.07547	151.843	66.8121	1.56968e-10	chr19_20409961_A_AACACACACACACACACACACACACAC	-22591	chr19	20409961	A	AACACACACACACACACACACACACAC	.	16	20	0.106383	1	2.22872e-11	-1.17546	0.148908	0.000999001	6.12859e-09	9.95926e-07	2.22107e-05
ENSG00000280670.2	CCDC163	chr1	45493866	45500052	-	411	1.01384	114.354	69.8775	7.85106e-11	chr1_45499668_T_C	-384	chr1	45499668	T	C	rs7546268	10	10	0.0543478	-1	2.96888e-11	-2.14058	0.273469	0.000999001	6.90606e-09	1.11276e-06	2.02938e-05
ENSG00000205560.12	CPT1B	chr22	50568861	50578455	-	677	1.04103	206.307	66.7979	7.29803e-11	chr22_50577245_C_T	-1210	chr22	50577245	C	T	rs3213446	44	52	0.270833	1	9.6139e-12	-0.797429	0.0985914	0.000999001	7.06389e-09	1.12862e-06	1.33347e-05
ENSG00000243317.7	C7orf73	chr7	135662496	135693418	+	243	1.02362	97.635	71.4887	1.17105e-10	chr7_135626419_G_A	-36077	chr7	135626419	G	A	rs10234309	63	78	0.393939	-1	7.4535e-11	0.601661	0.0790173	0.000999001	7.34881e-09	1.16436e-06	2.52924e-05
ENSG00000162779.21	AXDND1	chr1	179365720	179554735	+	364	1.03242	127.332	71.0324	1.15263e-10	chr1_179395256_A_G	29536	chr1	179395256	A	G	rs61173288	63	82	0.414141	1	6.3741e-11	0.843672	0.110276	0.000999001	8.06539e-09	1.26734e-06	2.04901e-05
ENSG00000160194.17	NDUFV3	chr21	42879644	42913304	+	409	0.988955	207.808	71.6598	3.41258e-11	chr21_42903610_C_T	23966	chr21	42903610	C	T	rs4148974	23	24	0.121212	1	2.23681e-11	-1.17353	0.148679	0.000999001	8.76494e-09	1.36597e-06	9.484e-06
ENSG00000240356.6	RPL23AP7	chr2	113610502	113627090	-	262	1.05611	112.671	69.2074	2.39568e-10	chr2_113634144_T_C	7054	chr2	113634144	T	C	rs793079	67	84	0.424242	1	7.72056e-11	-0.890441	0.117069	0.000999001	9.90707e-09	1.53141e-06	2.67331e-05
ENSG00000233974.3	RP11-823P9.3	chr5	21481327	21484011	-	42	0.98123	30.3475	72.4439	2.31865e-10	chr5_21501492_G_A	17481	chr5	21501492	G	A	rs7735768	32	35	0.182292	1	1.97802e-10	1.0693	0.14474	0.000999001	1.00844e-08	1.54625e-06	6.16463e-05
ENSG00000082213.17	C5orf22	chr5	31532266	31555058	+	216	0.951156	103.077	71.2748	3.90938e-11	chr5_31529199_T_C	-3067	chr5	31529199	T	C	rs6450850	43	47	0.239796	-1	2.27037e-11	-0.745523	0.0944949	0.000999001	1.0564e-08	1.60683e-06	1.46893e-05
ENSG00000246174.7	KCTD21-AS1	chr11	78139771	78175323	+	308	1.0711	100.813	64.9871	3.81087e-10	chr11_78114229_A_G	-25542	chr11	78114229	A	G	rs10899440	45	53	0.267677	1	3.15709e-11	-0.899599	0.115137	0.000999001	1.10591e-08	1.66343e-06	3.2618e-05
ENSG00000263531.1	RP13-753N3.1	chr17	30863921	30864940	-	292	1.006	141.121	74.4258	8.80461e-11	chr17_30759639_A_G	-105301	chr17	30759639	A	G	rs12103440	38	41	0.22043	1	1.33316e-10	1.13847	0.152214	0.000999001	1.11111e-08	1.66343e-06	1.56326e-05
ENSG00000227001.3	NBPF2P	chr1	21424625	21427967	-	434	1.04612	169.91	70.0629	1.79578e-10	chr1_21483031_A_C	55064	chr1	21483031	A	C	rs71512993	47	53	0.267677	-1	7.46218e-11	1.04858	0.137717	0.000999001	1.34642e-08	1.99997e-06	1.6699e-05
ENSG00000124749.16	COL21A1	chr6	56056590	56394094	-	248	1.03465	92.6068	69.5354	3.36139e-10	chr6_56064549_T_C	-329545	chr6	56064549	T	C	rs2235735	43	49	0.252577	-1	1.22062e-10	0.883533	0.117807	0.000999001	1.68491e-08	2.48336e-06	2.85629e-05
ENSG00000230513.1	THAP7-AS1	chr22	21002197	21010342	+	651	1.18824	291.338	67.8244	1.1403e-09	chr22_21009272_T_C	7075	chr22	21009272	T	C	rs4820723	40	44	0.222222	1	2.64928e-10	-0.999493	0.136548	0.000999001	1.83108e-08	2.67803e-06	2.08679e-05
ENSG00000144115.16	THNSL2	chr2	88170295	88186636	+	149	1.05821	86.7805	72.558	5.92932e-10	chr2_88182739_G_A	12444	chr2	88182739	G	A	rs35051888	35	41	0.207071	1	5.25635e-10	-0.741846	0.10361	0.000999001	1.88857e-08	2.74103e-06	3.51405e-05
ENSG00000137944.17	KYAT3	chr1	88935773	88988355	-	214	1.04139	77.5412	67.9527	5.16986e-10	chr1_88961219_G_A	-27136	chr1	88961219	G	A	rs3738055	72	91	0.459596	-1	1.17865e-10	-0.615388	0.0819647	0.000999001	1.94599e-08	2.80297e-06	3.55501e-05
ENSG00000230606.10	AC159540.1	chr2	97416165	97433527	-	348	1.02748	108.616	67.8957	3.12795e-10	chr2_97091772_C_T	-341755	chr2	97091772	C	T	rs1257084	46	51	0.257576	1	6.74888e-11	-0.921463	0.120653	0.000999001	2.09322e-08	2.97004e-06	2.3293e-05
ENSG00000140323.5	DISP2	chr15	40358235	40378639	+	497	1.01094	224.213	71.7453	1.13094e-10	chr15_40368314_G_A	10079	chr15	40368314	G	A	rs35565646	28	31	0.158163	1	7.77792e-11	1.04151	0.136961	0.000999001	2.08446e-08	2.97004e-06	1.01594e-05
ENSG00000253239.1	IGLVI-70	chr22	22026328	22026593	+	444	0.981048	261.952	75.709	6.63608e-11	chr22_22026495_T_C	167	chr22	22026495	T	C	rs2582875	8	8	0.0412371	1	1.45477e-10	1.92132	0.257581	0.000999001	2.45816e-08	3.46201e-06	7.13119e-06
ENSG00000205853.10	RFPL3S	chr22	32359906	32382052	-	370	1.02482	154.919	72.2158	2.71133e-10	chr22_32368410_T_C	-13642	chr22	32368410	T	C	rs5998457	62	78	0.40625	1	2.16915e-10	-0.803867	0.109129	0.000999001	2.72659e-08	3.81183e-06	1.60617e-05
ENSG00000280195.1	XX-FW83563B9.5	chrX	154396878	154398816	-	366	1.00892	263.919	82.6098	1.26443e-10	chrX_154349931_A_G	-48885	chrX	154349931	A	G	rs2070819	23	38	0.195876	1	1.50854e-09	0.679021	0.0982211	0.000999001	2.85107e-08	3.95676e-06	8.51905e-06
ENSG00000166796.11	LDHC	chr11	18412307	18452058	+	540	0.966342	261.558	72.615	7.42382e-11	chr11_18412985_CCCTTCCTT_C	678	chr11	18412985	CCCTTCCTT	C	rs201993031	16	17	0.0894737	1	6.61281e-11	1.47217	0.192641	0.000999001	3.57893e-08	4.89543e-06	6.45029e-06
ENSG00000155957.17	TMBIM4	chr12	66135846	66170072	-	146	1.0256	78.4327	71.4887	7.04443e-10	chr12_66137840_CATT_C	-32232	chr12	66137840	CATT	C	rs35450292	53	67	0.341837	1	4.6541e-10	-0.732162	0.101854	0.000999001	3.56293e-08	4.89543e-06	3.18777e-05
ENSG00000078319.9	PMS2P1	chr7	100328836	100341908	-	788	0.971328	308.884	74.0693	7.35048e-11	chr7_100373690_T_C	31782	chr7	100373690	T	C	rs2405442	73	95	0.479798	1	1.00741e-10	0.753268	0.0998446	0.000999001	3.80543e-08	5.10579e-06	5.65574e-06
ENSG00000228049.7	POLR2J2	chr7	102665368	102671629	-	308	1.03086	153.912	70.2482	4.18517e-10	chr7_102749819_G_A	78190	chr7	102749819	G	A	rs17132619	31	36	0.216867	-1	1.90324e-10	-1.12801	0.152503	0.000999001	3.81328e-08	5.10579e-06	1.67886e-05
ENSG00000230635.2	CYP4F60P	chr9	42950566	42951630	+	96	0.955306	42.7075	74.3545	3.89717e-10	chr9_42852958_G_T	-97608	chr9	42852958	G	T	rs28395168	49	64	0.347826	1	5.62986e-10	-0.769136	0.107663	0.000999001	3.77247e-08	5.10579e-06	3.65408e-05
ENSG00000265366.6	GLUD1P2	chr10	46759019	46784204	-	227	0.964516	92.2529	69.6209	2.19597e-10	chr10_47000176_G_A	215972	chr10	47000176	G	A	rs200216102	64	88	0.458333	1	8.02134e-11	-0.79972	0.105264	0.000999001	3.85349e-08	5.12354e-06	1.80566e-05
ENSG00000260306.1	RP11-645C24.5	chr16	21794095	21795759	-	315	1.0473	138.653	67.8244	6.48406e-10	chr16_21728109_T_C	-67650	chr16	21728109	T	C	rs4408531	66	81	0.417526	1	1.44401e-10	-0.797942	0.106951	0.000999001	4.08829e-08	5.39798e-06	2.06092e-05
ENSG00000170074.19	FAM153A	chr5	177707981	177783398	-	370	0.979521	179.212	72.8146	1.63014e-10	chr5_177803305_T_C	19907	chr5	177803305	T	C	rs113388315	49	66	0.434211	1	1.5451e-10	-0.847729	0.113864	0.000999001	4.20309e-08	5.51129e-06	1.03155e-05
ENSG00000270074.1	RP11-351I21.11	chr8	12412827	12414373	+	338	1.01282	130.386	68.908	4.22154e-10	chr8_12129353_G_A	-283474	chr8	12129353	G	A	rs2698945	53	72	0.387097	1	1.27922e-10	0.786876	0.105072	0.000999001	4.41879e-08	5.75444e-06	1.76825e-05
ENSG00000273136.6	NBPF26	chr1	120723923	120841481	+	152	0.984655	80.9656	73.4848	4.8924e-10	chr1_120491918_CCT_C	-232005	chr1	120491918	CCT	C	.	18	18	0.0909091	1	5.5812e-10	-1.09919	0.153819	0.000999001	5.17791e-08	6.69714e-06	2.36465e-05
ENSG00000175170.14	FAM182B	chr20	25763466	25868225	-	239	0.933335	92.7233	73.499	1.85031e-10	chr20_25861014_C_T	-7211	chr20	25861014	C	T	rs34122971	54	63	0.331579	1	2.13275e-10	0.830301	0.112657	0.000999001	5.80215e-08	7.45383e-06	1.43201e-05
ENSG00000278740.1	RP11-147L13.14	chr17	68188547	68189165	+	417	0.989843	240.825	74.8393	2.04765e-10	chr17_68141286_A_G	-47261	chr17	68141286	A	G	rs72490431	70	97	0.489899	-1	3.41614e-10	0.718617	0.0989765	0.000999001	5.87514e-08	7.49694e-06	8.2327e-06
ENSG00000105072.8	C19orf44	chr19	16496311	16521352	+	840	0.991375	316.435	70.9754	1.64099e-10	chr19_16495931_G_C	-380	chr19	16495931	G	C	rs3810199	34	37	0.186869	-1	9.00477e-11	0.821196	0.108474	0.000999001	6.02263e-08	7.63391e-06	6.3302e-06
ENSG00000139899.10	CBLN3	chr14	24426532	24430954	-	464	1.03312	198.668	70.0344	5.8196e-10	chr14_24431003_C_G	49	chr14	24431003	C	G	rs1956905	33	41	0.262821	-1	2.5172e-10	0.892994	0.121801	0.000999001	6.71531e-08	8.45554e-06	1.31904e-05
ENSG00000175575.12	PAAF1	chr11	73876699	73931124	+	266	1.00301	112.684	71.8166	6.41212e-10	chr11_73900304_G_C	23605	chr11	73900304	G	C	rs2067912	22	23	0.116162	1	4.63478e-10	-1.15439	0.160569	0.000999001	6.86801e-08	8.53477e-06	1.91992e-05
ENSG00000280153.1	RP11-876N24.3	chr16	10934005	10936280	+	307	0.96056	191.374	74.1834	1.78959e-10	chr16_10918377_T_C	-15628	chr16	10918377	T	C	rs45509299	25	30	0.151515	1	2.50004e-10	-0.693753	0.0946045	0.000999001	6.85563e-08	8.53477e-06	8.46312e-06
ENSG00000278879.1	AP000560.3	chr11	74830574	74832510	-	300	1.00599	123.707	68.9508	8.47966e-10	chr11_74746011_A_G	-86499	chr11	74746011	A	G	rs61734374	68	87	0.439394	-1	2.71068e-10	0.753028	0.102952	0.000999001	9.50258e-08	1.15816e-05	1.78319e-05
ENSG00000272733.1	KB-208E9.1	chr22	23580880	23583859	-	463	1.06024	216.202	70.3338	1.12013e-09	chr22_23638681_C_A	54822	chr22	23638681	C	A	rs16994633	52	61	0.308081	1	5.42024e-10	-0.726393	0.101554	0.000999001	9.42014e-08	1.15816e-05	1.4278e-05
ENSG00000238039.1	AF011889.2	chrX	149511509	149526264	-	65	0.999737	68.9951	81.1555	1.36767e-09	chrX_149501168_AG_A	-25096	chrX	149501168	AG	A	.	35	61	0.350575	1	9.20154e-09	-0.668853	0.10312	0.000999001	9.47759e-08	1.15816e-05	3.06898e-05
ENSG00000254521.6	SIGLEC12	chr19	51491357	51501789	-	826	1.02728	461.847	74.3973	3.32594e-10	chr19_51501537_G_GC	-252	chr19	51501537	G	GC	rs66949844	57	69	0.348485	1	4.87399e-10	-0.845394	0.117782	0.000999001	9.89539e-08	1.19835e-05	5.47171e-06
ENSG00000185736.15	ADARB2	chr10	1177318	1737476	-	95	1.02277	70.9379	76.1082	2.1132e-09	chr10_1233656_G_A	-503820	chr10	1233656	G	A	rs67687625	74	90	0.454545	-1	4.50474e-09	0.849841	0.12769	0.000999001	1.03806e-07	1.24916e-05	3.46234e-05
ENSG00000225964.5	NRIR	chr2	6828514	6840464	-	60	1.019	53.2387	76.9779	2.89056e-09	chr2_6849889_C_T	9425	chr2	6849889	C	T	rs10495545	47	53	0.267677	1	7.41438e-09	0.840396	0.128551	0.000999001	1.13324e-07	1.35512e-05	4.50445e-05
ENSG00000224635.1	RP4-564F22.5	chr20	38406011	38416797	-	326	1.15664	173.751	70.4193	6.27899e-09	chr20_38427232_C_T	10435	chr20	38427232	C	T	.	34	36	0.181818	1	3.31168e-09	1.04903	0.155917	0.000999001	1.18041e-07	1.4027e-05	2.99841e-05
ENSG00000189045.13	ANKDD1B	chr5	75611459	75671846	+	319	1.05936	97.5997	66.584	3.1843e-09	chr5_75343719_CTTGTA_C	-267740	chr5	75343719	CTTGTA	C	rs3064191	66	85	0.433673	-1	5.55698e-10	0.653849	0.091486	0.000999001	1.24436e-07	1.46951e-05	3.14592e-05
ENSG00000276128.1	RP11-459O16.8	chr9	42981772	42988167	+	95	1.0049	39.0702	69.6494	3.62476e-09	chr9_42852838_A_G	-128934	chr9	42852838	A	G	rs28707204	52	68	0.343434	1	1.5252e-09	-0.745218	0.107837	0.000999001	1.30827e-07	1.53545e-05	5.60579e-05
ENSG00000248734.2	CTD-2260A17.1	chr5	96784777	96785999	+	261	1.00138	100.216	71.2605	1.36292e-09	chr5_96783875_A_ACT	-902	chr5	96783875	A	ACT	rs70981840	66	83	0.427835	-1	8.58029e-10	0.658549	0.0934717	0.000999001	1.33557e-07	1.55787e-05	2.13584e-05
ENSG00000236384.7	LINC00479	chr21	41711520	41715775	-	470	0.998006	209.381	69.5781	7.06863e-10	chr21_41742040_T_C	26265	chr21	41742040	T	C	rs3746895	52	57	0.290816	-1	2.69592e-10	-0.98387	0.134489	0.000999001	1.52846e-07	1.77199e-05	9.99814e-06
ENSG00000143036.16	SLC44A3	chr1	94820342	94895246	+	201	1.0287	134.082	73.884	1.88615e-09	chr1_94824759_A_G	4417	chr1	94824759	A	G	rs36094793	66	84	0.4375	-1	2.35746e-09	0.662235	0.0972695	0.000999001	1.61531e-07	1.86133e-05	1.90138e-05
ENSG00000262165.2	RP11-81A22.5	chr17	4801159	4807013	-	882	0.998792	359.069	71.6455	4.47612e-10	chr17_4815999_C_T	8986	chr17	4815999	C	T	rs11658287	36	41	0.207071	1	3.06382e-10	-0.887297	0.121784	0.000999001	1.63873e-07	1.87694e-05	5.86048e-06
ENSG00000228506.1	RP11-98I9.4	chr6	99424922	99431373	+	100	0.969419	49.5435	68.0525	2.01353e-09	chr6_99446210_C_G	21288	chr6	99446210	C	G	rs41288947	31	33	0.166667	1	5.21991e-10	-1.11354	0.155487	0.000999001	1.65349e-07	1.88251e-05	3.48036e-05
ENSG00000229043.2	AC091729.9	chr7	1160485	1165267	+	406	1.08357	146.922	67.582	3.91473e-09	chr7_1158358_T_C	-2127	chr7	1158358	T	C	rs12702435	49	61	0.311224	1	9.30942e-10	-0.659519	0.0938637	0.000999001	1.66771e-07	1.8874e-05	2.40382e-05
ENSG00000236682.1	AC068282.3	chr2	127389130	127400580	+	345	1.07241	137.694	69.4213	3.61696e-09	chr2_127426338_G_T	37208	chr2	127426338	G	T	rs2069928	45	52	0.262626	1	1.43033e-09	0.919687	0.132794	0.000999001	1.68641e-07	1.89727e-05	2.4065e-05
ENSG00000182362.13	YBEY	chr21	46286337	46297751	+	474	1.01557	162.335	69.3785	1.36427e-09	chr21_46266238_C_T	-20099	chr21	46266238	C	T	rs2839182	57	67	0.338384	1	5.07258e-10	-0.761506	0.106233	0.000999001	1.73321e-07	1.93845e-05	1.44551e-05
ENSG00000232876.1	CTA-212D2.2	chr6	135055033	135060550	+	138	0.997411	65.0826	70.9184	2.74901e-09	chr6_135054920_T_C	-113	chr6	135054920	T	C	rs2297340	52	62	0.348315	-1	1.60805e-09	-0.9538	0.138268	0.000999001	1.86457e-07	2.06376e-05	3.20394e-05
ENSG00000183844.16	FAM3B	chr21	41304212	41357431	+	377	1.08759	176.565	69.3072	3.81754e-09	chr21_41322706_A_T	18494	chr21	41322706	A	T	rs2838010	18	18	0.0918367	1	1.46751e-09	1.48882	0.215158	0.000999001	1.86696e-07	2.06376e-05	2.0462e-05
ENSG00000179909.15	ZNF154	chr19	57697367	57709194	-	502	0.978903	215.172	73.499	7.09517e-10	chr19_57685497_CCT_C	-23697	chr19	57685497	CCT	C	.	4	5	0.0252525	1	8.10517e-10	1.80274	0.25539	0.000999001	2.14459e-07	2.35695e-05	8.55516e-06
ENSG00000165806.19	CASP7	chr10	113679162	113730907	+	299	1.03606	142.827	69.4926	2.66016e-09	chr10_113650475_T_C	-28687	chr10	113650475	T	C	rs2185913	69	90	0.454545	1	1.05638e-09	-0.687086	0.0982009	0.000999001	2.19525e-07	2.39876e-05	1.86827e-05
ENSG00000131746.12	TNS4	chr17	40475828	40501597	-	409	1.00855	147.079	69.6352	1.74976e-09	chr17_41105840_G_A	604243	chr17	41105840	G	A	.	1	2	0.012987	1	7.08517e-10	2.19821	0.310034	0.000999001	2.25219e-07	2.44692e-05	1.52498e-05
ENSG00000007341.18	ST7L	chr1	112539159	112620825	-	144	1.03793	66.434	69.0363	6.357e-09	chr1_112698168_G_T	77343	chr1	112698168	G	T	rs12133583	61	70	0.357143	-1	2.33518e-09	0.863712	0.126821	0.000999001	2.38133e-07	2.57252e-05	4.06237e-05
ENSG00000134184.12	GSTM1	chr1	109687814	109693745	+	460	1.05897	240.099	72.1018	2.47159e-09	chr1_109712974_C_G	25160	chr1	109712974	C	G	rs4970773	47	53	0.278947	-1	1.96591e-09	-0.920581	0.134372	0.000999001	2.48268e-07	2.66686e-05	1.27611e-05
ENSG00000117122.13	MFAP2	chr1	16974502	16980835	-	615	0.988568	320.959	75.2813	6.56039e-10	chr1_16977094_C_T	-3741	chr1	16977094	C	T	rs2235932	57	67	0.338384	1	1.1911e-09	0.658252	0.0944596	0.000999001	2.52218e-07	2.67902e-05	6.1245e-06
ENSG00000164363.9	SLC6A18	chr5	1225355	1246189	+	346	0.946135	152.222	73.2852	6.78703e-10	chr5_1225498_G_A	143	chr5	1225498	G	A	rs7704058	55	66	0.336735	-1	7.32618e-10	-0.663288	0.093653	0.000999001	2.51106e-07	2.67902e-05	9.58927e-06
ENSG00000259982.1	CDC37P1	chr16	28700294	28701540	-	270	0.969995	106.965	70.6189	1.58983e-09	chr16_28845498_C_T	143958	chr16	28845498	C	T	rs8061877	71	91	0.459596	1	8.43308e-10	-0.855551	0.121364	0.000999001	2.7481e-07	2.90277e-05	1.61825e-05
ENSG00000211698.2	TRGV4	chr7	38353715	38354517	-	255	0.956987	129.521	72.943	1.07673e-09	chr7_38349809_G_C	-4708	chr7	38349809	G	C	rs140194030	48	50	0.260417	1	1.06069e-09	-0.718897	0.102761	0.000999001	2.79827e-07	2.93943e-05	1.21907e-05
ENSG00000278616.1	BEND3P3	chr10	79684095	79685436	+	286	1.00304	134.768	70.6047	2.3953e-09	chr10_79684905_C_A	810	chr10	79684905	C	A	rs150260228	64	81	0.426316	1	1.28298e-09	-0.798223	0.114833	0.000999001	3.08075e-07	3.21838e-05	1.60563e-05
ENSG00000213976.4	CTD-2561J22.2	chr19	21382865	21387177	+	314	1.00249	108.369	69.407	2.99051e-09	chr19_21361701_C_T	-21164	chr19	21361701	C	T	rs12981775	62	76	0.391753	-1	1.16669e-09	0.713681	0.102342	0.000999001	3.1191e-07	3.24064e-05	1.98958e-05
ENSG00000189339.11	SLC35E2B	chr1	1659529	1692728	-	649	0.975598	290.707	72.3299	7.4175e-10	chr1_1668542_C_T	-24186	chr1	1668542	C	T	rs72634822	18	19	0.0959596	1	6.18827e-10	-0.997949	0.140125	0.000999001	3.16782e-07	3.27337e-05	6.18985e-06
ENSG00000146574.15	CCZ1B	chr7	6794134	6826770	-	482	1.02109	202.73	69.0221	2.17699e-09	chr7_5912714_T_C	-914056	chr7	5912714	T	C	rs117314112	58	67	0.338384	1	7.4982e-10	0.876911	0.123911	0.000999001	3.21232e-07	3.30141e-05	1.19886e-05
ENSG00000272977.1	CTA-390C10.10	chr22	25476218	25479971	+	440	1.07158	264.33	71.9592	3.51183e-09	chr22_25459662_G_A	-16556	chr22	25459662	G	A	rs6004655	25	26	0.134021	1	2.7057e-09	-1.21759	0.179697	0.000999001	3.32716e-07	3.40105e-05	1.24776e-05
ENSG00000103051.18	COG4	chr16	70480568	70523565	-	314	0.947355	194.773	76.3506	7.35138e-10	chr16_70564993_C_T	41428	chr16	70564993	C	T	rs77288859	38	43	0.219388	1	1.7353e-09	-0.876218	0.127352	0.000999001	3.3529e-07	3.40903e-05	7.56116e-06
ENSG00000274265.4	CH17-189H20.1	chr1	149176022	149251013	+	163	1.00833	118.079	73.2566	3.63117e-09	chr1_149059379_C_A	-116643	chr1	149059379	C	A	.	61	85	0.447368	-1	3.86751e-09	-0.663226	0.0991142	0.000999001	3.78157e-07	3.80419e-05	1.89679e-05
ENSG00000237604.1	AP001056.1	chr21	44175489	44176453	+	431	1.0164	171.038	69.5924	2.82517e-09	chr21_44063352_G_A	-112137	chr21	44063352	G	A	rs2020948	55	74	0.393617	1	1.15659e-09	0.725815	0.104052	0.000999001	3.7802e-07	3.80419e-05	1.37926e-05
ENSG00000224497.1	RPL36P4	chr20	35544430	35544747	-	395	0.996962	125.61	69.9061	2.96376e-09	chr20_35554486_C_T	9739	chr20	35554486	C	T	rs60267524	17	19	0.0959596	1	1.32482e-09	1.42962	0.205888	0.000999001	3.89898e-07	3.90166e-05	1.65514e-05
ENSG00000144815.15	NXPE3	chr3	101779202	101827392	+	248	1.05721	98.7697	69.1361	9.69847e-09	chr3_101660083_G_A	-119119	chr3	101660083	G	A	rs2288273	44	53	0.273196	1	3.74439e-09	-0.5754	0.0858912	0.000999001	4.22845e-07	4.2092e-05	3.06941e-05
ENSG00000163945.15	UVSSA	chr4	1347266	1388049	+	551	1.1714	202.383	65.9281	1.95696e-08	chr4_1380907_C_A	33641	chr4	1380907	C	A	rs28614045	48	54	0.272727	-1	3.3928e-09	-0.677247	0.100744	0.000999001	4.33084e-07	4.28867e-05	2.76931e-05
ENSG00000105483.17	CARD8	chr19	48180770	48255946	-	820	1.00233	356.874	70.3623	1.2769e-09	chr19_48231760_C_CTT	-24186	chr19	48231760	C	CTT	rs140826611	34	37	0.186869	1	6.25897e-10	-0.612047	0.0859714	0.000999001	4.40019e-07	4.33477e-05	6.03536e-06
ENSG00000233448.2	PMS2P9	chr7	77039944	77043776	+	304	1.07554	128.591	70.0914	1.0478e-08	chr7_77053429_G_GT	13485	chr7	77053429	G	GT	rs139676054	20	21	0.108247	1	5.18468e-09	-1.39481	0.210626	0.000999001	4.69363e-07	4.60002e-05	2.62361e-05
ENSG00000185290.3	NUPR2	chr7	56114681	56116400	-	432	1.04434	156.541	70.0059	5.8031e-09	chr7_55871681_C_T	-244719	chr7	55871681	C	T	rs6958601	36	42	0.238636	1	2.74142e-09	-0.966136	0.142651	0.000999001	4.8087e-07	4.68862e-05	1.79307e-05
ENSG00000227533.5	SLC2A1-AS1	chr1	42959295	42983358	+	394	1.028	172.819	71.674	4.48617e-09	chr1_42952385_AT_A	-6910	chr1	42952385	AT	A	rs3216016	34	36	0.185567	1	3.22814e-09	0.896972	0.133197	0.000999001	5.16577e-07	5.01108e-05	1.46879e-05
ENSG00000178750.2	STX19	chr3	94014369	94028610	-	31	1.02719	22.157	73	3.64769e-08	chr3_93886282_A_G	-142328	chr3	93886282	A	G	rs8178649	33	34	0.171717	1	3.64769e-08	1.09152	0.177291	0.000999001	5.45797e-07	5.26765e-05	0.000113918
ENSG00000157823.16	AP3S2	chr15	89830599	89894638	-	535	1.10069	240.28	69.6779	9.4643e-09	chr15_89871410_C_G	-23228	chr15	89871410	C	G	rs3759831	46	52	0.262626	-1	4.19732e-09	-0.720725	0.108019	0.000999001	5.87213e-07	5.63875e-05	1.61721e-05
ENSG00000105499.13	PLA2G4C	chr19	48047843	48110817	-	758	1.04278	420.756	73.4277	2.76599e-09	chr19_48105215_A_G	-5602	chr19	48105215	A	G	rs1653554	66	79	0.39899	1	3.07652e-09	0.618363	0.09167	0.000999001	6.36719e-07	6.08341e-05	6.60876e-06
ENSG00000031691.6	CENPQ	chr6	49463378	49493107	+	98	0.986459	44.5266	70.4051	1.19513e-08	chr6_49453894_G_A	-9484	chr6	49453894	G	A	rs9395492	66	82	0.427083	1	6.42803e-09	-0.663469	0.100964	0.000999001	6.50705e-07	6.18595e-05	4.35284e-05
ENSG00000250155.1	CTD-2353F22.1	chr5	36666214	36725195	-	292	1.02781	109.787	68.2521	9.48258e-09	chr5_36683801_C_T	-41394	chr5	36683801	C	T	rs56039629	74	97	0.489899	-1	2.89629e-09	0.721707	0.106765	0.000999001	7.01332e-07	6.60122e-05	2.30921e-05
ENSG00000185710.9	SMG1P4	chr16	21879773	21919156	-	285	1.06319	153.213	70.6332	1.08585e-08	chr16_22563231_T_TGTC	644075	chr16	22563231	T	TGTC	rs200567170	36	36	0.202247	1	6.15934e-09	1.01995	0.154974	0.000999001	6.97937e-07	6.60122e-05	2.04991e-05
ENSG00000231259.4	AC125232.1	chr2	87031815	87053069	-	212	1.05215	78.7682	68.1238	1.90175e-08	chr2_87144137_T_C	91068	chr2	87144137	T	C	rs199958413	72	89	0.449495	-1	5.89311e-09	-0.728122	0.110457	0.000999001	7.27734e-07	6.78258e-05	3.7344e-05
ENSG00000215301.9	DDX3X	chrX	41333348	41364472	+	103	1.09978	97.6802	76.4646	2.78959e-08	chrX_41343412_ATATTT_A	10064	chrX	41343412	ATATTT	A	.	1	2	0.010101	1	5.76142e-08	-1.46111	0.241654	0.000999001	7.25494e-07	6.78258e-05	3.95703e-05
ENSG00000169230.9	PRELID1	chr5	177303774	177304850	+	456	1.02236	253.555	72.5438	4.38152e-09	chr5_177306115_A_G	2341	chr5	177306115	A	G	rs4631	74	96	0.484848	-1	3.91714e-09	0.497393	0.0743651	0.000999001	8.09856e-07	7.51115e-05	9.6629e-06
ENSG00000272541.1	XXbac-BPGBPG55C20.1	chr6	57855891	57856468	-	80	1.03369	50.0687	74.4115	2.64522e-08	chr6_57961543_A_G	105075	chr6	57961543	A	G	rs9404620	43	53	0.297753	-1	3.587e-08	-0.769494	0.124903	0.000999001	8.2763e-07	7.63873e-05	5.25089e-05
ENSG00000137709.9	POU2F3	chr11	120236640	120319944	+	267	1.01007	164.286	73.8127	6.06173e-09	chr11_120228970_G_A	-7670	chr11	120228970	G	A	rs2508490	17	20	0.10101	1	7.34957e-09	1.18567	0.181308	0.000999001	8.62777e-07	7.92466e-05	1.37875e-05
ENSG00000139437.17	TCHP	chr12	109900274	109983841	+	457	0.983704	177.964	71.0182	4.09704e-09	chr12_109904793_G_A	4519	chr12	109904793	G	A	rs74416240	18	20	0.10101	1	2.4878e-09	-1.03439	0.152214	0.000999001	9.24162e-07	8.44767e-05	1.06884e-05
ENSG00000177854.7	TMEM187	chrX	153972327	153983195	+	377	0.995054	243.909	80.6422	3.73989e-09	chrX_153954214_C_T	-18113	chrX	153954214	C	T	rs2071133	35	58	0.295918	-1	2.05553e-08	-0.48348	0.076811	0.000999001	9.79179e-07	8.90775e-05	8.41651e-06
ENSG00000281741.2	CH17-118O6.6	chr1	120913151	120914238	-	98	1.07189	48.6626	69.4213	5.36412e-08	chr1_120724152_A_C	-190086	chr1	120724152	A	C	.	18	21	0.136364	-1	2.43059e-08	-1.22995	0.196658	0.000999001	1.00398e-06	9.08988e-05	6.78558e-05
ENSG00000155008.13	APOOL	chrX	85003826	85093316	+	60	0.993173	46.0141	78.7744	1.99659e-08	chrX_85003837_C_G	11	chrX	85003837	C	G	rs3747422	34	59	0.304124	-1	6.61329e-08	0.353446	0.0587813	0.000999001	1.013e-06	9.12808e-05	4.40604e-05
ENSG00000267072.2	NAGPA-AS1	chr16	5033729	5043999	+	318	1.0553	121.184	66.5412	1.85932e-08	chr16_5056183_C_T	22454	chr16	5056183	C	T	rs741164	61	72	0.367347	-1	3.78927e-09	-0.71507	0.106785	0.000999001	1.07156e-06	9.61021e-05	2.47363e-05
ENSG00000164307.12	ERAP1	chr5	96760810	96808100	-	260	1.0155	90.8452	68.4232	1.47115e-08	chr5_96785820_C_T	-22280	chr5	96785820	C	T	rs469783	77	98	0.494949	-1	4.84022e-09	-0.606895	0.0914204	0.000999001	1.07668e-06	9.61079e-05	2.58178e-05
ENSG00000271335.5	RP11-324I22.4	chr10	35314552	35336401	-	78	1.01461	57.7079	73.5133	2.34426e-08	chr10_35483474_G_A	147073	chr10	35483474	G	A	rs3802509	61	78	0.393939	1	2.62449e-08	0.630254	0.10107	0.000999001	1.10373e-06	9.80621e-05	4.04102e-05
ENSG00000111671.9	SPSB2	chr12	6870949	6889358	-	837	1.07657	381.965	69.6779	8.07124e-09	chr12_6869539_G_C	-19819	chr12	6869539	G	C	rs2071067	54	58	0.295918	1	3.55298e-09	0.706088	0.105205	0.000999001	1.12758e-06	9.97151e-05	8.88667e-06
ENSG00000213759.9	UGT2B11	chr4	69199951	69214472	-	281	0.983212	119.077	72.7291	7.47915e-09	chr4_69096892_A_G	-117580	chr4	69096892	A	G	rs28365063	32	36	0.181818	1	7.01269e-09	0.890781	0.135983	0.000999001	1.13309e-06	9.97385e-05	1.59211e-05
ENSG00000162994.15	CLHC1	chr2	55174791	55232354	-	348	0.995461	112.772	67.0402	9.57679e-09	chr2_55355499_T_C	123145	chr2	55355499	T	C	rs2589104	51	62	0.313131	1	2.1058e-09	0.76005	0.111203	0.000999001	1.15166e-06	0.000100906	1.8253e-05
ENSG00000235111.1	RP1-29C18.8	chr22	49612657	49615716	-	680	0.987039	242.981	70.3908	4.24953e-09	chr22_49624421_A_G	8705	chr22	49624421	A	G	rs2011097	62	71	0.39011	1	2.19358e-09	-0.835862	0.122467	0.000999001	1.2412e-06	0.000108252	8.00709e-06
ENSG00000216901.1	ZNF603P	chr6	28176188	28176674	+	199	0.97844	51.3022	70.4479	1.85274e-08	chr6_28149665_C_G	-26523	chr6	28149665	C	G	rs2622322	54	72	0.363636	-1	1.02289e-08	0.791839	0.122557	0.000999001	1.29298e-06	0.000111743	3.57735e-05
ENSG00000146707.14	POMZP3	chr7	76609986	76625683	-	335	0.995978	120.499	67.0117	1.01193e-08	chr7_76482518_G_A	-143165	chr7	76482518	G	A	rs4236506	48	56	0.282828	1	2.21827e-09	-0.755835	0.110785	0.000999001	1.29016e-06	0.000111743	1.71413e-05
ENSG00000227354.6	RBM26-AS1	chr13	79406309	79424328	+	70	0.997574	42.2271	74.6682	2.98827e-08	chr13_79366394_G_A	-39915	chr13	79366394	G	A	rs2274554	62	79	0.464706	-1	4.26626e-08	-0.697569	0.114002	0.000999001	1.30544e-06	0.00011231	4.94341e-05
ENSG00000249572.1	CTD-2203K17.1	chr5	33424025	33440619	-	162	1.04882	97.7805	70.177	2.83298e-08	chr5_33461250_G_A	20631	chr5	33461250	G	A	rs2270905	31	38	0.191919	1	1.48951e-08	-0.879479	0.138035	0.000999001	1.4521e-06	0.000124364	2.94903e-05
ENSG00000244733.5	RP11-506M13.3	chr10	79660891	79677996	+	286	1.05501	107.214	67.1115	2.90518e-08	chr10_79683469_CA_C	22578	chr10	79683469	CA	C	rs3832674	67	87	0.443878	1	7.1669e-09	-0.67043	0.102426	0.000999001	1.51387e-06	0.000129073	2.79104e-05
ENSG00000214646.8	RP11-114H24.4	chr15	77941442	77944582	-	585	1.00491	169.354	66.7408	1.00131e-08	chr15_77942762_T_G	-1820	chr15	77942762	T	G	rs60257193	41	46	0.234694	1	2.03432e-09	0.906653	0.132495	0.000999001	1.58528e-06	0.000134558	1.29344e-05
ENSG00000269949.1	RP11-738E22.3	chr4	56960927	56961373	-	215	0.99198	84.596	71.3176	1.87969e-08	chr4_56931414_G_A	-29959	chr4	56931414	G	A	rs115143003	9	9	0.0454545	1	1.27709e-08	-1.58749	0.247731	0.000999001	1.77576e-06	0.000150056	2.3775e-05
ENSG00000259295.6	CSPG4P12	chr15	85191438	85213905	+	343	1.02021	146.001	70.9184	1.60845e-08	chr15_84399499_CATGGGCATGCTGACG_C	-791939	chr15	84399499	CATGGGCATGCTGACG	C	rs141150768	16	16	0.0879121	1	9.89935e-09	1.4204	0.219577	0.000999001	1.79169e-06	0.000150732	1.6554e-05
ENSG00000197927.12	C2orf27A	chr2	131722375	131767404	+	224	1.00908	88.6365	71.4031	2.39457e-08	chr2_131822746_T_G	100371	chr2	131822746	T	G	rs12474476	56	72	0.391304	1	1.66875e-08	-0.586397	0.0924293	0.000999001	1.87792e-06	0.000157291	2.5391e-05
ENSG00000249685.1	RP11-360F5.3	chr4	39133913	39135608	+	353	0.985549	133.708	69.9488	1.1622e-08	chr4_39115155_A_T	-18758	chr4	39115155	A	T	rs10026775	61	80	0.40404	-1	5.57209e-09	0.675303	0.102238	0.000999001	1.89661e-06	0.00015816	1.44054e-05
ENSG00000187987.9	ZSCAN23	chr6	28431930	28443502	-	179	1.02746	53.3335	71.56	5.21664e-08	chr6_28391393_A_G	-52109	chr6	28391393	A	G	rs2859348	65	86	0.438776	-1	3.82752e-08	0.585539	0.0952858	0.000999001	1.93561e-06	0.000160707	4.74245e-05
ENSG00000258289.8	CHURC1	chr14	64914361	64944591	+	450	1.07049	157.181	68.0525	3.16379e-08	chr14_64925824_CGTT_C	11463	chr14	64925824	CGTT	C	rs3033504	25	26	0.135417	1	9.98045e-09	0.726672	0.112369	0.000999001	2.03811e-06	0.000168481	2.08496e-05
ENSG00000183281.14	PLGLB1	chr2	87002559	87021852	-	231	1.02223	79.058	68.6656	3.60919e-08	chr2_87149821_G_A	127969	chr2	87149821	G	A	rs6547711	73	94	0.474747	-1	1.33618e-08	0.639172	0.0999122	0.000999001	2.12823e-06	0.00017517	3.09621e-05
ENSG00000100336.17	APOL4	chr22	36189124	36204840	-	372	1.0114	232.469	73.6844	1.07042e-08	chr22_36197084_A_G	-7756	chr22	36197084	A	G	rs77747510	9	10	0.0649351	1	1.2528e-08	-0.95646	0.149151	0.000999001	2.13764e-06	0.000175186	9.82771e-06
ENSG00000214026.10	MRPL23	chr11	1947278	1972793	+	380	0.993324	199.261	73.4135	9.99567e-09	chr11_1940473_T_A	-6805	chr11	1940473	T	A	rs7109073	25	27	0.15	1	1.10004e-08	-0.878309	0.136305	0.000999001	2.18024e-06	0.00017791	1.01844e-05
ENSG00000255198.4	SNHG9	chr16	1964959	1965509	+	926	1.11538	391.539	69.0648	2.29568e-08	chr16_1964423_C_G	-536	chr16	1964423	C	G	rs403609	61	75	0.378788	1	9.12871e-09	0.59016	0.0909609	0.000999001	2.23096e-06	0.000181271	1.07488e-05
ENSG00000261143.1	ADAMTS7P3	chr15	77976042	77993057	+	585	0.989791	197.597	69.2787	9.98204e-09	chr15_78735778_G_T	759736	chr15	78735778	G	T	rs1809414	65	82	0.455556	-1	4.00517e-09	0.669935	0.10024	0.000999001	2.26511e-06	0.000183263	1.00303e-05
ENSG00000256128.5	LINC00944	chr12	126729787	126772411	-	29	1.0253	24.078	70.348	1.3168e-07	chr12_126745218_C_T	-27193	chr12	126745218	C	T	rs11058793	11	12	0.0625	1	7.62863e-08	1.07815	0.180346	0.000999001	2.27775e-06	0.000183504	0.000103603
ENSG00000243716.10	NPIPB5	chr16	22504851	22536521	+	271	1.06768	141.054	70.3053	3.82326e-08	chr16_22435807_G_A	-69044	chr16	22435807	G	A	rs12597096	27	30	0.151515	1	2.09549e-08	-0.725525	0.11535	0.000999001	2.3031e-06	0.000184764	2.28572e-05
ENSG00000183793.13	NPIPA5	chr16	15363624	15381047	-	8	1.00005	8.36264	78.2896	2.92856e-07	chr16_14997744_G_C	-383303	chr16	14997744	G	C	rs28545123	62	79	0.434066	-1	7.39817e-07	0.697418	0.128725	0.000999001	2.44748e-06	0.000195521	0.000253696
ENSG00000164978.17	NUDT2	chr9	34329506	34343713	+	405	1.04785	156.095	69.407	3.00572e-08	chr9_34269081_C_T	-60425	chr9	34269081	C	T	rs10972032	52	63	0.335106	-1	1.31823e-08	0.687634	0.107433	0.000999001	2.55477e-06	0.000203239	1.83675e-05
ENSG00000214846.4	RP11-115L11.1	chr4	15730962	15731627	-	246	1.02254	127.394	71.6455	2.70738e-08	chr4_15731168_C_T	-459	chr4	15731168	C	T	rs10516291	60	80	0.40404	-1	1.99963e-08	0.78308	0.124278	0.000999001	2.5727e-06	0.000203812	1.92532e-05
ENSG00000228157.4	AC007952.5	chr17	19092974	19096361	+	484	1.00744	183.015	70.291	1.56138e-08	chr17_19347366_G_A	254392	chr17	19347366	G	A	rs7221299	60	71	0.358586	-1	8.24635e-09	0.818305	0.125657	0.000999001	2.59054e-06	0.000204374	1.21676e-05
ENSG00000165934.12	CPSF2	chr14	92121937	92172145	+	306	0.996672	169.347	72.4725	1.4968e-08	chr14_92121811_ATTTT_A	-126	chr14	92121811	ATTTT	A	rs10603293	17	20	0.103093	-1	1.32634e-08	-0.497372	0.0777252	0.000999001	2.64952e-06	0.000208163	1.22531e-05
ENSG00000224185.1	SNX18P9	chr9	64439346	64440180	+	71	0.971052	51.9645	72.2729	3.57282e-08	chr9_64489551_C_A	50205	chr9	64489551	C	A	rs7040086	63	90	0.494505	-1	3.049e-08	0.638857	0.103045	0.000999001	2.75236e-06	0.000213595	3.35612e-05
ENSG00000157315.4	TMED6	chr16	69343248	69351809	-	340	1.01431	147.451	71.2605	2.23707e-08	chr16_69343650_A_G	-8159	chr16	69343650	A	G	rs153060	63	83	0.419192	1	1.50589e-08	-0.594531	0.0933504	0.000999001	2.73672e-06	0.000213595	1.57864e-05
ENSG00000276073.1	RP5-1125A11.7	chr20	33985617	33988989	-	393	1.0254	142.22	69.5639	2.68231e-08	chr20_33965241_T_G	-23748	chr20	33965241	T	G	rs4012234	56	64	0.326531	-1	1.21494e-08	-0.743944	0.115879	0.000999001	2.74855e-06	0.000213595	1.75595e-05
ENSG00000241015.2	TPM3P9	chr19	53431984	53444670	+	872	1.0089	380.507	69.9773	8.78983e-09	chr19_53445841_A_G	13857	chr19	53445841	A	G	rs7253042	62	79	0.459302	1	4.19466e-09	-0.892589	0.133774	0.000999001	2.97822e-06	0.000230183	5.90807e-06
ENSG00000118017.3	A4GNT	chr3	138123718	138132387	-	165	1.04041	93.4715	73.5703	5.47328e-08	chr3_138131161_A_G	-1226	chr3	138131161	A	G	rs2724691	78	97	0.489899	1	6.16457e-08	0.785849	0.130325	0.000999001	3.07289e-06	0.000236539	2.9317e-05
ENSG00000178295.14	GEN1	chr2	17753858	17788941	+	118	1.03108	64.3938	72.7291	7.34897e-08	chr2_17707190_G_A	-46668	chr2	17707190	G	A	rs6734462	22	23	0.116162	1	6.94824e-08	0.750772	0.12511	0.000999001	3.19022e-06	0.00024458	4.01764e-05
ENSG00000145476.15	CYP4V2	chr4	186191520	186213456	+	359	1.03862	143.1	67.6533	3.65797e-08	chr4_186257459_A_T	65939	chr4	186257459	A	T	rs4253327	62	74	0.385417	-1	1.05548e-08	0.563321	0.0872888	0.000999001	3.21879e-06	0.000245779	1.89425e-05
ENSG00000227192.1	RP1-45I4.3	chr6	143039425	143042324	-	154	0.960048	116.936	78.5035	1.61326e-08	chr6_143060973_T_C	18649	chr6	143060973	T	C	rs7774011	64	81	0.409091	1	5.14611e-08	-0.728384	0.119926	0.000999001	3.24631e-06	0.000246889	1.3801e-05
ENSG00000248275.1	TRIM52-AS1	chr5	181261212	181272307	+	293	0.965341	144.788	71.8736	1.48875e-08	chr5_181260427_CTCT_C	-785	chr5	181260427	CTCT	C	rs200454506	64	76	0.383838	1	1.14749e-08	-0.729424	0.113377	0.000999001	3.4363e-06	0.000260297	1.15712e-05
ENSG00000131401.11	NAPSB	chr19	50333800	50344761	-	839	1.05049	370.628	69.6209	1.88051e-08	chr19_50344768_G_A	7	chr19	50344768	G	A	rs59323905	42	45	0.25	1	8.49138e-09	-0.687647	0.105706	0.000999001	3.74342e-06	0.000282436	7.86023e-06
ENSG00000214776.10	RP11-726G1.1	chr12	9467552	9576275	+	544	1.01634	191.925	68.3662	2.44841e-08	chr12_9598073_A_G	130521	chr12	9598073	A	G	rs1135816	73	91	0.459596	1	8.21009e-09	0.835703	0.128308	0.000999001	3.81866e-06	0.000286974	1.22869e-05
ENSG00000134864.10	GGACT	chr13	100530438	100589528	-	169	1.04151	120.271	72.6863	5.46799e-08	chr13_100540420_A_G	-49108	chr13	100540420	A	G	rs9554703	30	32	0.164948	1	5.11768e-08	1.02775	0.169178	0.000999001	3.93621e-06	0.000294643	2.2939e-05
ENSG00000164669.12	INTS4P1	chr7	65141225	65234216	+	340	1.02467	93.2432	67.8529	5.87354e-08	chr7_65005124_G_A	-136101	chr7	65005124	G	A	rs7806567	50	65	0.331633	1	1.84514e-08	0.863084	0.136559	0.000999001	4.01959e-06	0.000299705	2.6659e-05
ENSG00000134201.10	GSTM5	chr1	109712255	109775428	+	456	1.01892	260.166	73.6273	1.99091e-08	chr1_109712974_C_G	719	chr1	109712974	C	G	rs4970773	47	53	0.278947	-1	2.28817e-08	-0.770021	0.122835	0.000999001	4.08146e-06	0.00030195	9.21439e-06
ENSG00000215190.9	LINC00680	chr6	57946074	57961501	-	77	0.973529	47.3634	74.5541	6.06123e-08	chr6_57937654_G_A	-23847	chr6	57937654	G	A	rs1810425	49	61	0.314433	-1	8.32869e-08	-0.765573	0.128519	0.000999001	4.06773e-06	0.00030195	3.74606e-05
ENSG00000188321.13	ZNF559	chr19	9323772	9351162	+	914	1.06506	363.036	71.0895	2.52617e-08	chr19_9339212_A_G	15440	chr19	9339212	A	G	rs77267061	9	12	0.0606061	1	1.63911e-08	-0.850371	0.133947	0.000999001	4.18979e-06	0.000308763	8.74761e-06
ENSG00000125630.15	POLR1B	chr2	112541915	112577150	+	370	1.03364	145.323	68.2807	4.49855e-08	chr2_112549250_A_G	7335	chr2	112549250	A	G	rs62158585	42	53	0.267677	1	1.53828e-08	0.472091	0.0741847	0.000999001	4.31219e-06	0.000315338	1.80898e-05
ENSG00000205662.2	RP11-706O15.7	chrX	3929869	3937855	-	77	0.98479	41.7785	72.059	8.45304e-08	chrX_3829331_C_T	-108524	chrX	3829331	C	T	rs141334099	36	60	0.309278	1	6.95692e-08	-0.60891	0.101475	0.000999001	4.30106e-06	0.000315338	4.58717e-05
ENSG00000261783.1	RP11-252K23.2	chr16	75379818	75381260	-	273	1.03139	169.509	73.7842	3.82692e-08	chr16_75395354_T_C	14094	chr16	75395354	T	C	rs2285225	65	82	0.431579	-1	4.52152e-08	-0.794551	0.13015	0.000999001	4.39878e-06	0.000320438	1.52943e-05
ENSG00000242052.1	RPL10P7	chr3	119635526	119636150	-	265	1.01455	141.562	72.8004	3.97709e-08	chr3_119660505_C_T	24355	chr3	119660505	C	T	rs4688024	51	60	0.326087	1	3.81e-08	-0.847002	0.137809	0.000999001	4.69315e-06	0.000340577	1.64683e-05
ENSG00000223797.5	ENTPD3-AS1	chr3	40313802	40453329	-	116	1.03991	68.2342	69.4641	1.19237e-07	chr3_40387867_A_G	-65462	chr3	40387867	A	G	rs2305522	64	83	0.477012	-1	5.67789e-08	0.722199	0.119375	0.000999001	5.01022e-06	0.000362204	4.00344e-05
ENSG00000108592.16	FTSJ3	chr17	63819433	63830012	-	341	1.06745	125.951	68.4803	9.2591e-08	chr17_63800784_G_A	-29228	chr17	63800784	G	A	rs2597634	49	63	0.324742	-1	3.48135e-08	0.724223	0.117418	0.000999001	5.26204e-06	0.000378968	2.5563e-05
ENSG00000280083.1	RP11-317J9.1	chr2	191154118	191156070	-	177	1.03654	88.3437	70.6475	1.09175e-07	chr2_191295943_A_G	139873	chr2	191295943	A	G	rs4853466	64	82	0.42268	-1	6.69973e-08	0.672888	0.111966	0.000999001	6.22641e-06	0.000446729	3.02915e-05
ENSG00000163682.15	RPL9	chr4	39454124	39458586	-	381	0.978315	158.221	70.7615	3.30968e-08	chr4_39456250_T_TG	-2336	chr4	39456250	T	TG	rs72604325	46	49	0.255208	-1	2.00587e-08	-0.768956	0.122051	0.000999001	6.87786e-06	0.000491614	1.15879e-05
ENSG00000226864.2	ATE1-AS1	chr10	121928312	121951965	+	384	1.03833	166.311	71.8879	6.90022e-08	chr10_121922447_T_C	-5865	chr10	121922447	T	C	rs10887023	61	78	0.402062	1	5.46158e-08	-0.81493	0.134494	0.000999001	7.29808e-06	0.000519696	1.62702e-05
ENSG00000226874.1	AC005154.8	chr7	30544053	30544431	+	277	0.964404	153.47	75.4381	3.38295e-08	chr7_30574892_A_G	30839	chr7	30574892	A	G	rs38487	55	66	0.34375	-1	5.64026e-08	-0.781186	0.129091	0.000999001	8.12339e-06	0.000574166	1.08447e-05
ENSG00000184206.11	GOLGA6L4	chr15	84235773	84245368	+	316	1.00894	130.054	71.6455	6.93819e-08	chr15_84403669_C_T	167896	chr15	84403669	C	T	rs468120	47	57	0.287879	1	5.21433e-08	0.801356	0.132009	0.000999001	8.10259e-06	0.000574166	1.72896e-05
ENSG00000182722.5	SEPHS1P1	chr7	64852397	64853354	-	339	1.03942	75.6993	63.49	1.72125e-07	chr7_64992452_C_T	139098	chr7	64992452	C	T	rs34639489	55	72	0.375	1	2.04956e-08	0.772952	0.122786	0.000999001	8.22303e-06	0.000579056	3.59796e-05
ENSG00000265018.6	AGAP12P	chr10	48009873	48031640	-	198	1.08045	96.9617	67.8529	2.12942e-07	chr10_48184959_C_G	153319	chr10	48184959	C	G	rs2062704	61	70	0.357143	1	7.3588e-08	0.818812	0.136765	0.000999001	8.36517e-06	0.000586891	3.57801e-05
ENSG00000107890.16	ANKRD26	chr10	26991914	27100498	-	377	1.07235	113.015	69.0648	1.69617e-07	chr10_27247303_A_G	146805	chr10	27247303	A	G	rs1144511	67	96	0.484848	1	7.53903e-08	0.442404	0.0739669	0.000999001	8.46128e-06	0.000591452	2.93082e-05
ENSG00000241134.3	BET1P1	chr7	150749736	150750094	+	672	0.995554	321.76	72.6293	2.71785e-08	chr7_150741073_T_G	-8663	chr7	150741073	T	G	rs9657898	42	50	0.265957	1	2.50439e-08	-0.698614	0.111831	0.000999001	9.22688e-06	0.000642606	6.40132e-06
ENSG00000126467.10	TSKS	chr19	49739755	49763330	-	920	1.01798	483.9	74.5113	2.4039e-08	chr19_49761973_C_T	-1357	chr19	49761973	C	T	rs1273634	64	87	0.443878	-1	3.33559e-08	0.662135	0.107173	0.000999001	9.41073e-06	0.000653018	4.92463e-06
ENSG00000244515.1	KRT18P34	chr3	157162663	157163932	-	146	1.10619	64.6138	66.8549	4.69515e-07	chr3_157162784_T_C	-1148	chr3	157162784	T	C	rs4608646	63	72	0.371134	1	1.39095e-07	-0.712568	0.122186	0.000999001	9.58397e-06	0.000658099	6.19367e-05
ENSG00000253404.1	AC034243.1	chr5	138744434	138753309	-	210	1.01407	97.3763	71.0895	1.16102e-07	chr5_138887305_C_G	133996	chr5	138887305	C	G	rs10515504	9	9	0.0494506	1	7.84112e-08	1.82378	0.30541	0.000999001	9.5748e-06	0.000658099	2.38669e-05
ENSG00000213462.4	ERV3-1	chr7	64991037	65006743	-	340	0.957157	97.616	69.7064	5.75077e-08	chr7_64981173_T_C	-25570	chr7	64981173	T	C	rs1540833	66	92	0.489362	-1	2.79262e-08	0.526056	0.0845624	0.000999001	9.58779e-06	0.000658099	1.61957e-05
ENSG00000169062.14	UPF3A	chr13	114281584	114305817	+	284	1.02038	134.962	73.1996	9.1349e-08	chr13_114298948_G_A	17364	chr13	114298948	G	A	rs3752107	26	26	0.132653	1	9.51221e-08	-0.91824	0.154988	0.000999001	9.70752e-06	0.00066392	1.79272e-05
ENSG00000174721.9	FGFBP3	chr10	91906589	91909483	-	235	0.983655	126.471	77.3914	6.48381e-08	chr10_91833770_G_T	-75713	chr10	91833770	G	T	rs1770474	38	43	0.221649	1	1.53471e-07	0.910272	0.156734	0.000999001	9.99748e-06	0.0006813	1.50355e-05
ENSG00000274627.1	RP11-104N10.2	chr16	89516797	89522217	+	831	0.982739	307.811	72.0875	2.68508e-08	chr16_89523760_T_TATCTC	6963	chr16	89523760	T	TATCTC	rs113476208	48	57	0.296875	-1	2.19178e-08	0.740528	0.117937	0.000999001	1.0188e-05	0.000691804	6.13909e-06
ENSG00000250696.5	RP11-704M14.1	chr4	69195668	69216766	+	270	1.04585	118.045	72.116	1.5145e-07	chr4_69027986_A_G	-167682	chr4	69027986	A	G	rs4296738	31	35	0.176768	-1	1.27026e-07	-0.815241	0.139262	0.000999001	1.06177e-05	0.000717703	2.39953e-05
ENSG00000197062.11	ZSCAN26	chr6	28267010	28278224	+	192	0.984036	49.3797	68.0383	1.78856e-07	chr6_28149665_C_G	-117345	chr6	28149665	C	G	rs2622322	54	72	0.363636	-1	6.36034e-08	-0.629732	0.104566	0.000999001	1.07043e-05	0.000717703	3.86118e-05
ENSG00000255422.1	AP002954.4	chr11	118704607	118708523	+	594	1.04061	184.803	66.8406	9.18396e-08	chr11_118781100_T_C	76493	chr11	118781100	T	C	rs555649	74	92	0.474227	-1	2.34256e-08	-0.701217	0.11196	0.000999001	1.06758e-05	0.000717703	1.4848e-05
ENSG00000124116.18	WFDC3	chr20	45747944	45791932	-	578	0.995499	227.149	70.9611	4.47313e-08	chr20_45774230_C_T	-17702	chr20	45774230	C	T	rs2664529	50	56	0.285714	-1	2.86253e-08	0.748177	0.120383	0.000999001	1.07204e-05	0.000717703	9.06427e-06
ENSG00000177042.14	TMEM80	chr11	695533	705028	+	485	1.02122	178.69	68.1809	7.76588e-08	chr11_678973_C_T	-16560	chr11	678973	C	T	rs7935419	42	44	0.241758	-1	2.69143e-08	-0.731543	0.117427	0.000999001	1.08465e-05	0.000723597	1.36126e-05
ENSG00000249087.6	ZNF436-AS1	chr1	23368997	23371839	+	373	1.04336	165.73	69.7777	1.07601e-07	chr1_23362590_G_A	-6407	chr1	23362590	G	A	rs3795308	40	44	0.222222	1	5.46356e-08	0.960832	0.158575	0.000999001	1.08934e-05	0.000724185	1.68362e-05
ENSG00000178980.14	SELENOW	chr19	47778572	47784684	+	570	0.964253	302.917	73	2.34408e-08	chr19_47780768_C_CG	2196	chr19	47780768	C	CG	rs34362700	70	94	0.484536	1	2.34408e-08	0.459018	0.0732912	0.000999001	1.10079e-05	0.000729247	5.48822e-06
ENSG00000132199.18	ENOSF1	chr18	670324	712676	-	190	1.00427	89.7572	70.5334	1.29705e-07	chr18_693977_G_A	-18699	chr18	693977	G	A	rs2305995	67	83	0.423469	-1	7.81275e-08	0.610257	0.102179	0.000999001	1.10708e-05	0.000729352	2.43025e-05
ENSG00000102362.15	SYTL4	chrX	100675789	100732123	-	203	1.01201	145.331	78.8885	8.77792e-08	chrX_100843366_TAAG_T	111243	chrX	100843366	TAAG	T	rs61639376	40	70	0.360825	1	2.66767e-07	0.585026	0.103147	0.000999001	1.10862e-05	0.000729352	1.57818e-05
ENSG00000068654.15	POLR1A	chr2	86020216	86106155	-	396	1.04011	155.907	71.0182	1.1588e-07	chr2_86080761_CAG_C	-25394	chr2	86080761	CAG	C	rs3217271	50	59	0.29798	1	7.70878e-08	-0.608073	0.101758	0.000999001	1.14581e-05	0.000751219	1.75459e-05
ENSG00000266903.1	CTB-171A8.1	chr19	44632199	44718759	-	665	0.985675	316.913	71.8309	3.09264e-08	chr19_44708135_T_C	-10624	chr19	44708135	T	C	.	35	38	0.193878	-1	2.38753e-08	-0.901704	0.144076	0.000999001	1.16308e-05	0.000759922	6.08277e-06
ENSG00000100197.20	CYP2D6	chr22	42126499	42130906	-	465	1.02441	143.46	67.0545	1.09347e-07	chr22_41981874_G_A	-149032	chr22	41981874	G	A	rs2269665	55	75	0.394737	1	2.98154e-08	0.653193	0.105266	0.000999001	1.18506e-05	0.000771631	1.72998e-05
ENSG00000225969.1	ABHD11-AS1	chr7	73735038	73736054	+	292	1.064	209.445	73.8412	1.15651e-07	chr7_73738248_AC_A	3210	chr7	73738248	AC	A	rs3834864	49	53	0.339744	1	1.366e-07	-0.829486	0.142127	0.000999001	1.19273e-05	0.000773975	1.50677e-05
ENSG00000117601.13	SERPINC1	chr1	173903804	173917378	-	158	1.04664	78.9122	72.8859	2.58797e-07	chr1_174250661_G_T	333283	chr1	174250661	G	T	rs41265242	33	41	0.207071	1	2.53257e-07	0.692162	0.121761	0.000999001	1.2095e-05	0.000782187	3.60626e-05
ENSG00000167136.6	ENDOG	chr9	128818474	128819185	+	597	1.07725	241.755	70.0059	1.23247e-07	chr9_128826754_C_T	8280	chr9	128826754	C	T	rs2997913	60	71	0.38587	-1	6.61632e-08	0.525117	0.0873333	0.000999001	1.28702e-05	0.000829498	1.40945e-05
ENSG00000092850.11	TEKT2	chr1	36084075	36088275	+	288	0.994831	118.578	71.8879	1.08079e-07	chr1_36100138_C_T	16063	chr1	36100138	C	T	rs57985157	55	66	0.336735	1	8.61273e-08	-0.726602	0.122144	0.000999001	1.36134e-05	0.000874434	1.72868e-05
ENSG00000151963.4	ZNF37CP	chr10	37883594	37884109	+	254	0.96397	76.3856	69.407	1.17108e-07	chr10_38080890_A_T	197296	chr10	38080890	A	T	rs2505256	75	97	0.494898	1	5.50178e-08	-0.792922	0.1309	0.000999001	1.37982e-05	0.00088332	2.17245e-05
ENSG00000251136.8	RP11-37B2.1	chr8	89609409	89757727	-	78	0.988755	38.187	71.7738	3.25321e-07	chr8_89769998_G_A	12271	chr8	89769998	G	A	rs28565967	23	24	0.121212	1	2.57868e-07	-0.818834	0.144157	0.000999001	1.41702e-05	0.000904091	5.15462e-05
ENSG00000272505.1	RP11-981G7.6	chr8	10486807	10489666	+	224	1.10004	100.946	67.582	4.06743e-07	chr8_10428300_T_C	-58507	chr8	10428300	T	C	rs3750314	69	91	0.459596	1	1.39187e-07	-0.466893	0.0800619	0.000999001	1.42905e-05	0.000908717	3.83455e-05
ENSG00000074527.11	NTN4	chr12	95657807	95791152	-	332	0.98769	141.16	71.9164	8.91605e-08	chr12_96027236_GCTT_G	236084	chr12	96027236	GCTT	G	rs144935346	3	3	0.0170455	1	7.12702e-08	2.05981	0.343603	0.000999001	1.45353e-05	0.000921202	1.38436e-05
ENSG00000227403.1	LINC01806	chr2	161244739	161249050	+	127	1.07795	59.2672	67.2541	6.01238e-07	chr2_161235325_T_C	-9414	chr2	161235325	T	C	rs3754970	72	97	0.489899	-1	1.9809e-07	-0.654753	0.113967	0.000999001	1.54977e-05	0.000975692	5.76934e-05
ENSG00000177294.6	FBXO39	chr17	6776223	6797101	+	647	0.995731	379.327	74.7537	3.88629e-08	chr17_6787251_T_C	11028	chr17	6787251	T	C	rs74809992	67	84	0.424242	-1	5.61423e-08	-0.661115	0.109229	0.000999001	1.54864e-05	0.000975692	5.43623e-06
ENSG00000240875.5	LINC00886	chr3	156747346	156817062	-	192	1.01191	92.1174	72.4154	1.98573e-07	chr3_156810476_C_T	-6586	chr3	156810476	C	T	rs10936037	36	41	0.207071	-1	1.77233e-07	-0.740882	0.128348	0.000999001	1.59836e-05	0.00100296	2.48818e-05
ENSG00000148943.11	LIN7C	chr11	27494576	27506773	-	208	1.08526	84.7253	67.2398	4.82045e-07	chr11_27582097_TA_T	75324	chr11	27582097	TA	T	rs56198412	69	86	0.443299	1	1.55456e-07	-0.598455	0.1031	0.000999001	1.66145e-05	0.00103799	4.20751e-05
ENSG00000255513.1	AC005363.9	chr16	1963840	1964095	-	925	0.953312	375.487	70.9754	2.53616e-08	chr16_1964590_C_T	495	chr16	1964590	C	T	rs1141684	9	9	0.0459184	1	1.60264e-08	1.53514	0.241605	0.000999001	1.6651e-05	0.00103799	4.09508e-06
ENSG00000275106.1	RP11-309L24.10	chr7	128952527	128953316	-	404	1.03098	157.267	71.5457	1.56254e-07	chr7_129005304_GT_G	51988	chr7	129005304	GT	G	rs35061509	57	72	0.413793	-1	1.16803e-07	-0.82397	0.140262	0.000999001	1.74533e-05	0.00108091	1.64427e-05
ENSG00000236778.7	INTS6-AS1	chr13	51452367	51552364	+	254	1.02794	116.576	72.3727	2.03681e-07	chr13_51383873_T_G	-68494	chr13	51383873	T	G	rs78963599	12	14	0.0714286	1	1.80312e-07	-0.817274	0.141686	0.000999001	1.74236e-05	0.00108091	2.17652e-05
ENSG00000167553.15	TUBA1C	chr12	49208546	49274603	+	428	1.01192	238.046	76.6357	8.46397e-08	chr12_49270042_G_A	61496	chr12	49270042	G	A	rs11168955	10	10	0.050505	1	1.71809e-07	-0.946261	0.163711	0.000999001	1.76219e-05	0.00108781	9.62966e-06
ENSG00000141994.15	DUS3L	chr19	5784832	5791238	-	660	1.01265	319.151	71.0467	6.47384e-08	chr19_5784303_G_A	-6935	chr19	5784303	G	A	rs10410693	32	36	0.181818	1	4.2655e-08	-0.642977	0.10508	0.000999001	1.79286e-05	0.00110316	7.21637e-06
ENSG00000227135.1	GCSAML-AS1	chr1	247524679	247526752	-	414	1.06772	152.195	68.3234	2.53766e-07	chr1_247549001_T_C	22249	chr1	247549001	T	C	rs41315846	75	97	0.5	1	9.84251e-08	0.670827	0.113387	0.000999001	1.88358e-05	0.00115525	2.11893e-05
ENSG00000101574.14	METTL4	chr18	2537525	2571509	-	274	1.01304	146.606	72.2301	1.5079e-07	chr18_2544606_G_A	-26903	chr18	2544606	G	A	rs3760589	20	21	0.106061	1	1.294e-07	-0.663908	0.113498	0.000999001	1.91167e-05	0.0011687	1.57485e-05
ENSG00000183346.6	C10orf107	chr10	61662961	61766766	+	115	1.02895	88.1796	73.8555	3.07466e-07	chr10_61672940_T_C	9979	chr10	61672940	T	C	rs4145020	30	33	0.177419	1	3.60176e-07	0.752857	0.1345	0.000999001	1.97515e-05	0.00120364	2.89549e-05
ENSG00000138621.11	PPCDC	chr15	75023555	75117462	+	395	1.00318	160.489	70.0059	1.35437e-07	chr15_75018053_T_C	-5502	chr15	75018053	T	C	rs2289582	65	81	0.413265	1	7.2994e-08	0.59674	0.0996402	0.000999001	2.09785e-05	0.00127433	1.34954e-05
ENSG00000213640.3	EEF1DP4	chr7	64862999	64864370	+	339	1.08828	72.3831	61.5795	7.36033e-07	chr7_64852329_T_C	-10670	chr7	64852329	T	C	rs7804955	67	94	0.474747	1	6.86919e-08	-0.638127	0.106289	0.000999001	2.14919e-05	0.00130136	5.00881e-05
ENSG00000139579.12	NABP2	chr12	56222015	56229854	+	615	0.980582	262.923	73.1283	6.67165e-08	chr12_55284249_G_A	-937766	chr12	55284249	G	A	rs75735981	3	3	0.0151515	1	6.85137e-08	-1.59887	0.266286	0.000999001	2.18729e-05	0.00132023	7.08228e-06
ENSG00000189306.10	RRP7A	chr22	42509968	42519802	-	431	0.996634	195.692	71.9592	1.08652e-07	chr22_42510832_C_T	-8970	chr22	42510832	C	T	rs2003672	32	34	0.180851	1	8.78782e-08	0.807147	0.135795	0.000999001	2.20773e-05	0.00132835	1.06009e-05
ENSG00000170266.15	GLB1	chr3	32996608	33097230	-	242	0.987971	125.357	71.8736	1.54401e-07	chr3_33439572_C_A	342342	chr3	33439572	C	A	rs116833894	2	2	0.0113636	1	1.23348e-07	-1.93862	0.330755	0.000999001	2.21644e-05	0.00132938	1.56184e-05
ENSG00000188549.12	C15orf52	chr15	40331452	40340967	-	494	1.05749	189.38	69.3215	2.17201e-07	chr15_40313296_A_G	-27671	chr15	40313296	A	G	rs4277318	68	87	0.488764	1	1.03381e-07	-0.693592	0.117472	0.000999001	2.24437e-05	0.0013419	1.60372e-05
ENSG00000162836.11	ACP6	chr1	147629652	147670496	-	348	1.04392	129.764	67.6818	2.81607e-07	chr1_147652507_T_G	-17989	chr1	147652507	T	G	rs2153463	40	46	0.232323	-1	9.57085e-08	0.687808	0.116123	0.000999001	2.28901e-05	0.0013643	2.1575e-05
ENSG00000183172.8	SMDT1	chr22	42079691	42084284	+	470	0.985942	147.211	69.0791	1.39195e-07	chr22_42067685_T_C	-12006	chr22	42067685	T	C	rs133368	31	35	0.180412	-1	6.13852e-08	0.605648	0.100423	0.000999001	2.39885e-05	0.0014253	1.31188e-05
ENSG00000261338.2	RP11-378A13.1	chr2	218255319	218257366	+	544	1.04982	203.507	69.3072	2.0294e-07	chr2_218217396_G_T	-37923	chr2	218217396	G	T	rs2271541	64	86	0.447917	-1	9.59616e-08	0.635813	0.107357	0.000999001	2.44395e-05	0.00144757	1.42568e-05
ENSG00000279480.1	RP13-977J11.3	chr12	132200436	132201287	+	561	1.05464	256.794	74.4115	1.69925e-07	chr12_132197939_A_G	-2497	chr12	132197939	A	G	rs12306514	55	73	0.372449	-1	2.22619e-07	-0.633161	0.110763	0.000999001	2.46161e-05	0.0014535	1.16291e-05
ENSG00000241755.1	IGKV1-9	chr2	89009982	89010515	-	180	1.01835	81.1586	70.1199	3.73064e-07	chr2_88992663_A_G	-17852	chr2	88992663	A	G	rs59175543	70	88	0.458333	-1	2.14581e-07	-0.611968	0.106886	0.000999001	2.48199e-05	0.001461	2.94287e-05
ENSG00000185608.8	MRPL40	chr22	19431902	19436075	+	600	0.986951	243.032	72.116	9.03058e-08	chr22_19331389_C_T	-100513	chr22	19331389	C	T	rs117447448	20	22	0.111111	1	7.52753e-08	-0.718374	0.1201	0.000999001	2.5382e-05	0.00148947	8.00065e-06
ENSG00000147231.13	CXorf57	chrX	106611930	106679442	+	99	1.08325	82.5642	78.1186	7.37615e-07	chrX_105909343_C_G	-702587	chrX	105909343	C	G	.	1	2	0.0103093	1	1.70828e-06	2.05615	0.394932	0.000999001	2.61615e-05	0.00153049	4.26886e-05
ENSG00000189366.9	ALG1L	chr3	125930557	125937039	-	320	0.992733	141.61	72.0162	1.71815e-07	chr3_126107370_C_T	170331	chr3	126107370	C	T	rs2276730	34	38	0.195876	1	1.41473e-07	-0.821127	0.140901	0.000999001	2.63631e-05	0.00153756	1.42743e-05
ENSG00000234906.9	APOC2	chr19	44945982	44949565	+	687	0.997488	324.82	72.002	8.05502e-08	chr19_44962106_GA_G	16124	chr19	44962106	GA	G	rs35566032	75	98	0.494949	1	6.5462e-08	-0.635363	0.105623	0.000999001	2.6895e-05	0.00156378	6.42283e-06
ENSG00000272750.1	RP11-378J18.8	chr1	222658867	222661512	-	214	0.990184	117.898	71.6313	2.10779e-07	chr1_222650401_T_G	-11111	chr1	222650401	T	G	rs67180937	70	94	0.479592	-1	1.6123e-07	-0.716235	0.123582	0.000999001	2.76883e-05	0.001605	1.68554e-05
ENSG00000181315.10	ZNF322	chr6	26634383	26659752	-	492	1.07957	123.848	68.3377	5.18616e-07	chr6_26597105_A_G	-62647	chr6	26597105	A	G	rs3800302	35	35	0.178571	-1	2.11582e-07	-0.630817	0.110112	0.000999001	2.87607e-05	0.00166209	2.78752e-05
ENSG00000236939.2	BAALC-AS2	chr8	103132967	103141475	-	236	1.03673	132.267	74.8535	3.368e-07	chr8_103068802_A_G	-72673	chr8	103068802	A	G	rs3758093	6	6	0.030303	1	4.71348e-07	2.05364	0.371324	0.000999001	3.03488e-05	0.00174856	2.02574e-05
ENSG00000124588.19	NQO2	chr6	2993931	3028869	+	196	1.05925	91.8146	67.1828	6.09823e-07	chr6_3023233_C_G	29302	chr6	3023233	C	G	rs6938396	47	58	0.298969	1	1.98173e-07	-0.554803	0.0965715	0.000999001	3.05451e-05	0.00175274	3.3419e-05
ENSG00000272293.1	RP11-91J19.3	chr8	450714	451268	-	55	1.06673	31.3287	66.3844	1.92254e-06	chr8_451493_T_C	225	chr8	451493	T	C	rs6651443	62	78	0.397959	1	5.89354e-07	-0.438963	0.0801781	0.000999001	3.06057e-05	0.00175274	0.000102256
ENSG00000221947.7	XKR9	chr8	70669365	70790371	+	122	1.01335	54.7469	65.3293	6.52763e-07	chr8_70680963_A_G	11598	chr8	70680963	A	G	rs12681420	16	17	0.0867347	1	1.43333e-07	1.0599	0.181973	0.000999001	3.09959e-05	0.00176975	4.2253e-05
ENSG00000021488.12	SLC7A9	chr19	32830509	32869766	-	420	1.07763	142.681	66.4984	5.18719e-07	chr19_32864607_A_C	-5159	chr19	32864607	A	C	rs12150904	53	64	0.323232	1	1.43581e-07	0.510891	0.0877209	0.000999001	3.4171e-05	0.0019452	2.39306e-05
ENSG00000268089.2	GABRQ	chrX	152638183	152657534	+	189	0.976678	178.004	83.009	1.50646e-07	chrX_152970498_G_A	332315	chrX	152970498	G	A	rs12012506	1	2	0.0102041	1	8.5226e-07	2.07976	0.386402	0.000999001	3.46083e-05	0.00196421	1.01847e-05
ENSG00000234585.6	CCT6P3	chr7	65038360	65074713	+	341	1.04085	86.6894	65.4576	6.30688e-07	chr7_64992452_C_T	-45908	chr7	64992452	C	T	rs34639489	55	72	0.375	1	1.41906e-07	-0.602367	0.103377	0.000999001	3.59763e-05	0.00203577	3.1695e-05
ENSG00000118096.7	IFT46	chr11	118544528	118572970	-	572	1.01897	240.589	71.1322	1.8322e-07	chr11_118561564_A_G	-11406	chr11	118561564	A	G	rs11216897	69	87	0.439394	1	1.26329e-07	-0.618443	0.10562	0.000999001	3.61479e-05	0.00203941	9.96731e-06
ENSG00000232456.1	RP11-5P18.10	chr1	16035178	16040029	-	687	1.05885	278.442	70.8613	2.37664e-07	chr1_16056834_T_TC	16805	chr1	16056834	T	TC	rs138507185	33	38	0.202128	-1	1.56205e-07	0.777895	0.134041	0.000999001	3.66028e-05	0.00205897	1.09962e-05
ENSG00000236397.3	DDX11L2	chr2	113599036	113601261	-	265	0.977319	116.915	71.0039	2.50062e-07	chr2_113598196_CGAGGTGGCTGG_C	-3065	chr2	113598196	CGAGGTGGCTGG	C	.	9	9	0.046875	1	1.69385e-07	1.69099	0.292379	0.000999001	3.73939e-05	0.00209726	1.55753e-05
ENSG00000128408.8	RIBC2	chr22	45413691	45432496	+	369	1.02006	257.988	75.7803	1.82631e-07	chr22_45426076_C_G	12385	chr22	45426076	C	G	rs1022478	65	80	0.40404	1	3.07168e-07	-0.749254	0.132919	0.000999001	3.82523e-05	0.0021391	9.35967e-06
ENSG00000255200.1	PGAM1P8	chr11	65174117	65176470	-	736	1.01581	232.238	69.0506	1.96148e-07	chr11_65183372_A_T	6902	chr11	65183372	A	T	rs2277307	54	69	0.35567	1	8.76197e-08	-0.697283	0.117297	0.000999001	3.86319e-05	0.00215399	1.01199e-05
ENSG00000243679.1	RP11-274B21.3	chr7	128654020	128654722	+	388	1.01862	135.783	69.3785	3.49593e-07	chr7_128603697_G_A	-50323	chr7	128603697	G	A	rs10215566	72	94	0.479592	-1	1.72547e-07	-0.450236	0.0779089	0.000999001	3.91237e-05	0.00217503	1.76209e-05
ENSG00000237296.9	SMG1P1	chr16	22437716	22492220	+	256	0.998884	155.394	73.2281	2.52046e-07	chr16_22316873_C_T	-120843	chr16	22316873	C	T	rs2290831	26	28	0.14433	1	2.63162e-07	-0.910112	0.160369	0.000999001	3.96302e-05	0.00219677	1.355e-05
ENSG00000242766.1	IGKV1D-17	chr2	90082635	90083291	+	73	1.01017	37.8382	73.0855	1.18259e-06	chr2_89099605_C_A	-983030	chr2	89099605	C	A	rs148840058	60	78	0.5	1	1.19981e-06	0.607024	0.114618	0.000999001	4.02425e-05	0.00222423	5.98937e-05
ENSG00000143409.15	MINDY1	chr1	150996086	151008375	-	484	0.970342	193.543	72.116	1.58121e-07	chr1_150260371_T_C	-748004	chr1	150260371	T	C	rs2296228	2	2	0.010989	1	1.32689e-07	3.63791	0.622573	0.000999001	4.2163e-05	0.00232362	8.96471e-06
ENSG00000196247.11	ZNF107	chr7	64666083	64711582	+	373	0.956573	79.1076	64.317	3.43288e-07	chr7_64666158_G_C	75	chr7	64666158	G	C	rs6460174	71	95	0.479798	1	5.52153e-08	-0.552833	0.0912779	0.000999001	4.36272e-05	0.00239736	1.99025e-05
ENSG00000066926.10	FECH	chr18	57548283	57586772	-	218	1.04356	127.829	71.9164	5.3852e-07	chr18_57571588_A_G	-15184	chr18	57571588	A	G	rs2272783	65	87	0.439394	1	4.41983e-07	-0.605811	0.109222	0.000999001	4.44965e-05	0.00243808	2.18537e-05
ENSG00000211697.4	TRGV5	chr7	38349355	38350022	-	255	1.03764	127.048	71.9592	5.15558e-07	chr7_38358963_A_G	8941	chr7	38358963	A	G	rs1810377	48	50	0.260417	1	4.26236e-07	0.72005	0.129607	0.000999001	4.48439e-05	0.00245006	2.12077e-05
ENSG00000138600.9	SPPL2A	chr15	50702266	50765808	-	357	0.970223	151.682	72.4154	2.18036e-07	chr15_50481590_A_G	-284218	chr15	50481590	A	G	rs3743044	38	44	0.222222	1	1.94748e-07	-0.806065	0.140203	0.000999001	4.5517e-05	0.00247971	1.14295e-05
ENSG00000165730.14	STOX1	chr10	68827541	68895432	+	405	1.05195	171.642	69.8063	4.79989e-07	chr10_68760879_CAA_C	-66662	chr10	68760879	CAA	C	rs60121934	25	27	0.148352	1	2.62161e-07	1.04744	0.184536	0.000999001	4.94094e-05	0.00268407	1.71203e-05
ENSG00000124587.13	PEX6	chr6	42963881	42979220	-	521	1.04654	230.827	74.2404	3.41751e-07	chr6_42937497_A_G	-41723	chr6	42937497	A	G	rs9471968	54	66	0.358696	1	4.28639e-07	0.640935	0.115395	0.000999001	4.97999e-05	0.00269758	1.23237e-05
ENSG00000180229.12	HERC2P3	chr15	20379495	20506180	-	114	0.983486	72.765	71.5314	5.85249e-07	chr15_20439404_C_T	-66776	chr15	20439404	C	T	rs11248784	12	12	0.0631579	1	4.47885e-07	1.686	0.304149	0.000999001	5.06266e-05	0.00273457	2.61039e-05
ENSG00000185261.14	KIAA0825	chr5	94152966	94582583	-	156	1.02554	124.76	76.7498	5.26612e-07	chr5_94671148_T_TTATC	88565	chr5	94671148	T	TTATC	rs60728451	54	62	0.329787	1	1.0008e-06	0.53873	0.10085	0.000999001	5.08167e-05	0.00273706	2.00343e-05
ENSG00000268707.1	RP11-247A12.7	chr9	129170434	129170940	+	631	1.0144	269.722	73.7699	2.2695e-07	chr9_129123000_G_A	-47434	chr9	129123000	G	A	rs3118628	35	39	0.19697	1	2.62535e-07	0.853519	0.150381	0.000999001	5.29044e-05	0.00284145	8.63525e-06
ENSG00000037042.8	TUBG2	chr17	42659305	42667006	+	512	1.00967	196.101	72.943	3.03207e-07	chr17_42592302_A_G	-67003	chr17	42592302	A	G	rs4793253	70	89	0.468421	-1	2.99983e-07	0.542872	0.0962068	0.000999001	5.38972e-05	0.00288662	1.15209e-05
ENSG00000231063.1	AC006994.1	chr2	210088226	210089064	+	176	1.03618	113.636	74.8678	7.31797e-07	chr2_210195326_T_G	107100	chr2	210195326	T	G	rs2286963	40	43	0.217172	1	1.00757e-06	-0.689653	0.129144	0.000999001	5.82787e-05	0.00309706	2.34985e-05
ENSG00000255185.5	PDXDC2P	chr16	70010751	70065945	-	356	1.01791	171.32	71.9021	4.07128e-07	chr16_69939922_G_A	-126023	chr16	69939922	G	A	rs3748389	50	56	0.282828	-1	3.31883e-07	0.782215	0.13924	0.000999001	5.83151e-05	0.00309706	1.39031e-05
ENSG00000267546.2	RP11-666A8.8	chr17	76550841	76557683	-	676	1.05473	290.935	71.4031	3.39293e-07	chr17_75834915_C_T	-722768	chr17	75834915	C	T	rs17581728	14	15	0.0757576	1	2.50537e-07	-1.18366	0.208124	0.000999001	5.81688e-05	0.00309706	1.027e-05
ENSG00000231831.1	MTHFD1P1	chrX	57392646	57395409	-	37	1.09462	23.0372	74.6539	6.21182e-06	chrX_57393376_G_A	-2033	chrX	57393376	G	A	rs5914096	24	38	0.197917	1	7.88147e-06	0.585573	0.12173	0.000999001	5.94591e-05	0.00314902	0.000162805
ENSG00000186470.13	BTN3A2	chr6	26365159	26378320	+	540	1.07403	159.094	69.9916	7.57989e-07	chr6_26368051_G_A	2892	chr6	26368051	G	A	rs72841509	14	15	0.0757576	1	4.37711e-07	-0.850729	0.153311	0.000999001	5.98337e-05	0.00316006	2.1024e-05
ENSG00000175749.11	EIF3KP1	chr5	103032376	103033031	+	122	0.983644	45.3365	72.4582	1.1379e-06	chr5_103201499_T_G	169123	chr5	103201499	T	G	rs154290	71	88	0.444444	-1	1.03725e-06	0.67662	0.126877	0.000999001	6.10315e-05	0.00321439	4.19441e-05
ENSG00000075826.16	SEC31B	chr10	100486642	100519864	-	364	1.03279	138.848	69.8063	6.31979e-07	chr10_100489127_C_T	-30737	chr10	100489127	C	T	rs3750720	38	44	0.231579	1	3.49427e-07	-0.575601	0.102695	0.000999001	6.36923e-05	0.0033395	1.8834e-05
ENSG00000262580.5	RP11-334C17.5	chr17	80200673	80205949	-	558	0.988271	265.691	71.2748	2.12926e-07	chr17_80204371_A_G	-1578	chr17	80204371	A	G	rs4889996	63	78	0.40625	-1	1.51676e-07	-0.549875	0.0946328	0.001998	6.37582e-05	0.0033395	7.38374e-06
ENSG00000243926.1	TIPARP-AS1	chr3	156671862	156674341	-	196	1.00151	83.1258	68.1809	7.84456e-07	chr3_156705283_A_T	30942	chr3	156705283	A	T	rs346003	29	34	0.184783	1	3.18816e-07	-0.757758	0.134648	0.000999001	6.42264e-05	0.00335478	2.57714e-05
ENSG00000260459.2	FTLP14	chr16	68822587	68823070	+	353	1.04249	146.425	71.4174	6.89699e-07	chr16_68823538_T_C	951	chr16	68823538	T	C	rs1801552	67	82	0.414141	-1	5.18562e-07	-0.628903	0.114205	0.000999001	6.70627e-05	0.00349334	1.89551e-05
ENSG00000277423.1	RP11-173P15.9	chr12	120703867	120704282	+	492	1.0508	171.245	68.0525	6.38171e-07	chr12_120659770_G_T	-44097	chr12	120659770	G	T	rs7302002	29	32	0.161616	1	2.49122e-07	0.880949	0.154861	0.000999001	6.72497e-05	0.00349351	1.70422e-05
ENSG00000155962.12	CLIC2	chrX	155276211	155334657	-	177	1.00964	114.213	77.1775	6.70206e-07	chrX_155985367_T_C	650710	chrX	155985367	T	C	.	2	2	0.010101	1	1.34791e-06	2.31238	0.439068	0.000999001	6.95754e-05	0.00360447	1.97768e-05
ENSG00000263006.6	ROCK1P1	chr18	109065	122219	+	185	1.03441	84.9672	69.8918	1.17029e-06	chr18_120683_TC_T	11618	chr18	120683	TC	T	rs11284195	61	76	0.383838	1	6.75629e-07	-0.594184	0.109212	0.000999001	7.13537e-05	0.00368656	3.10845e-05
ENSG00000146833.15	TRIM4	chr7	99890413	99919600	-	672	1.01388	251.26	72.2301	3.2938e-07	chr7_99903690_A_T	-15910	chr7	99903690	A	T	rs2572003	58	71	0.362245	1	2.8496e-07	0.561077	0.0992097	0.000999001	7.2207e-05	0.00372053	9.23888e-06
ENSG00000278561.1	PTPN20CP	chr10	48064308	48119455	-	202	1.03393	111.189	72.5438	9.27161e-07	chr10_48913170_T_A	793715	chr10	48913170	T	A	rs7923621	39	45	0.241935	-1	8.56608e-07	0.81414	0.151297	0.000999001	7.44026e-05	0.0038233	2.36847e-05
ENSG00000272556.2	GTF2IP13	chr7	45769105	45815263	+	181	1.0388	86.1061	71.4174	1.25817e-06	chr7_45814247_G_A	45142	chr7	45814247	G	A	rs115857751	14	15	0.078125	1	9.58302e-07	-1.05104	0.196352	0.000999001	7.47602e-05	0.00383132	3.15124e-05
ENSG00000072756.16	TRNT1	chr3	3126916	3149233	+	132	0.988574	71.3629	70.7473	9.48989e-07	chr3_3154166_C_G	27250	chr3	3154166	C	G	rs12635247	47	56	0.282828	-1	6.36201e-07	0.475752	0.0872025	0.001998	7.59284e-05	0.00387237	2.75478e-05
ENSG00000280385.1	AP000648.5	chr11	90193614	90198120	+	169	1.0322	83.4443	71.8594	1.2404e-06	chr11_90218199_GA_G	24585	chr11	90218199	GA	G	rs34787918	66	85	0.433673	-1	1.02039e-06	0.562132	0.105327	0.000999001	7.59684e-05	0.00387237	3.1222e-05
ENSG00000230188.1	RP11-405L18.4	chr9	37490421	37490893	-	193	1.04789	96.0856	71.1893	1.25527e-06	chr9_37515714_T_C	24821	chr9	37515714	T	C	rs3739572	27	28	0.14433	1	9.1834e-07	0.924796	0.172422	0.000999001	7.66861e-05	0.0038985	2.98429e-05
ENSG00000188199.10	NUTM2B	chr10	79703227	79714681	+	286	1.01432	170.087	75.9514	5.29819e-07	chr10_79683469_CA_C	-19758	chr10	79683469	CA	C	rs3832674	67	87	0.443878	1	8.82654e-07	-0.718385	0.133689	0.001998	7.83812e-05	0.00396348	1.36864e-05
ENSG00000111254.7	AKAP3	chr12	4615508	4649047	-	220	1.04758	104.168	70.6902	1.17853e-06	chr12_4636147_C_T	-12900	chr12	4636147	C	T	rs2267546	68	87	0.439394	1	7.87262e-07	0.644159	0.119238	0.000999001	7.83475e-05	0.00396348	2.74766e-05
ENSG00000002016.17	RAD52	chr12	912077	990053	-	366	1.13736	166.391	66.9404	1.56547e-06	chr12_929812_C_CT	-60241	chr12	929812	C	CT	rs35278212	18	19	0.0959596	1	5.25209e-07	-0.910704	0.165473	0.000999001	7.86648e-05	0.00396727	2.83869e-05
ENSG00000112619.7	PRPH2	chr6	42696600	42722574	-	568	1.02955	193.594	68.4945	5.41653e-07	chr6_42721673_G_A	-901	chr6	42721673	G	A	rs6928781	61	75	0.378788	1	2.2883e-07	0.615999	0.107888	0.000999001	7.89779e-05	0.00397252	1.32393e-05
ENSG00000100890.15	KIAA0391	chr14	35121846	35277614	+	228	1.06524	107.412	70.6617	1.36509e-06	chr14_35292469_C_G	170623	chr14	35292469	C	G	rs1048990	52	60	0.306122	1	9.11502e-07	0.524167	0.0976932	0.001998	8.01012e-05	0.00401839	2.95901e-05
ENSG00000184923.12	NUTM2A	chr10	87225448	87236908	+	210	1.06249	112.457	70.3195	1.28201e-06	chr10_87235091_G_A	9643	chr10	87235091	G	A	rs61857593	23	24	0.121212	1	8.03235e-07	1.10763	0.205221	0.000999001	8.07092e-05	0.00403824	2.78117e-05
ENSG00000166965.12	RCCD1	chr15	90955796	90963125	+	375	1.02198	172.685	70.5619	5.83069e-07	chr15_90906424_T_C	-49372	chr15	90906424	T	C	rs2072077	66	83	0.419192	1	3.71682e-07	-0.554564	0.0992124	0.000999001	8.14729e-05	0.00406575	1.41538e-05
ENSG00000275557.1	RP11-353N4.6	chr1	149607765	149612402	+	235	0.98534	136.453	73.7699	5.20618e-07	chr1_149554594_C_G	-53171	chr1	149554594	C	G	.	38	41	0.207071	1	5.97191e-07	-0.886717	0.16206	0.000999001	8.22135e-05	0.0040853	1.40956e-05
ENSG00000254851.1	RP11-109L13.1	chr11	117135528	117138582	+	378	1.00998	210.504	74.3688	4.30832e-07	chr11_116847805_G_C	-287723	chr11	116847805	G	C	rs1145206	26	27	0.148352	1	5.50656e-07	-1.10276	0.200801	0.000999001	8.22944e-05	0.0040853	1.07542e-05
ENSG00000230869.1	AGAP10P	chr10	45678692	45700532	+	299	1.03566	117.784	69.9488	9.97338e-07	chr10_45792289_T_C	113597	chr10	45792289	T	C	.	26	29	0.146465	1	5.77938e-07	-0.934612	0.170558	0.000999001	8.37746e-05	0.00413966	2.25986e-05
ENSG00000171798.17	KNDC1	chr10	133160447	133226412	+	437	0.984649	159.753	69.6352	4.50377e-07	chr10_133128836_C_T	-31611	chr10	133128836	C	T	rs10776696	71	91	0.469072	1	2.37065e-07	0.626442	0.109885	0.000999001	8.38249e-05	0.00413966	1.19835e-05
ENSG00000161643.12	SIGLEC16	chr19	49969673	49975814	+	907	0.936823	420.913	72.7861	1.04171e-07	chr19_49997665_C_A	27992	chr19	49997665	C	A	rs12459330	52	61	0.342697	1	9.97634e-08	0.661488	0.111871	0.000999001	8.4774e-05	0.00417568	3.23711e-06
ENSG00000171903.16	CYP4F11	chr19	15912367	15934867	-	755	1.09627	366.221	72.5438	5.52921e-07	chr19_15914366_C_T	-20501	chr19	15914366	C	T	rs1060463	51	60	0.30303	1	5.09234e-07	-0.636078	0.115413	0.000999001	8.5486e-05	0.00419987	1.03559e-05
ENSG00000071539.13	TRIP13	chr5	892825	919357	+	421	1.08866	182.494	71.4459	1.07966e-06	chr5_733804_CAT_C	-159021	chr5	733804	CAT	C	.	22	24	0.129032	1	8.23798e-07	-0.679737	0.12609	0.000999001	8.88652e-05	0.00435464	1.99166e-05
ENSG00000155393.12	HEATR3	chr16	50065941	50106387	+	154	1.00703	86.7691	70.9326	1.11517e-06	chr16_50066342_T_A	401	chr16	50066342	T	A	rs4389139	65	73	0.372449	-1	7.7689e-07	0.584473	0.108123	0.000999001	9.04067e-05	0.00441879	2.55951e-05
ENSG00000142856.16	ITGB3BP	chr1	63440770	63529186	-	130	1.1121	61.0817	66.3273	4.04213e-06	chr1_63523233_G_A	-5953	chr1	63523233	G	A	rs17125090	27	29	0.146465	1	1.31736e-06	0.777033	0.147378	0.000999001	9.25174e-05	0.00451036	6.76428e-05
ENSG00000256673.1	RP11-599J14.2	chr12	9398355	9414851	-	541	1.00726	233.165	73.0998	4.27215e-07	chr12_9420348_G_A	5497	chr12	9420348	G	A	rs7955974	76	94	0.474747	1	4.35067e-07	0.741983	0.133678	0.000999001	9.28784e-05	0.00451638	9.53944e-06
ENSG00000249242.7	TMEM150C	chr4	82483170	82562357	-	184	1.01268	78.1897	69.2074	1.34993e-06	chr4_82631611_G_A	69254	chr4	82631611	G	A	rs3733229	46	56	0.28866	1	6.91268e-07	-0.482775	0.0888282	0.000999001	9.34739e-05	0.00453374	2.9459e-05
ENSG00000279233.1	RP11-158L12.4	chr12	125138245	125141711	+	250	1.00587	122.635	68.0525	8.19998e-07	chr12_125136873_A_G	-1372	chr12	125136873	A	G	rs41473449	70	96	0.484848	1	3.25824e-07	0.559664	0.0995435	0.000999001	9.50324e-05	0.0045976	1.79738e-05
ENSG00000232628.5	RP11-365O16.3	chr1	224208747	224213279	-	297	0.969975	155.845	76.3506	4.6425e-07	chr1_224192532_A_G	-20747	chr1	224192532	A	G	rs908804	44	48	0.242424	1	8.30896e-07	0.709754	0.13171	0.000999001	9.75207e-05	0.00470601	1.1105e-05
ENSG00000273133.1	RP11-799M12.2	chr4	15563698	15564253	-	243	1.09535	120.348	67.8244	1.89728e-06	chr4_15601446_G_C	37193	chr4	15601446	G	C	rs1134634	57	75	0.386598	-1	7.66331e-07	0.572433	0.105828	0.000999001	9.83455e-05	0.0047338	3.13444e-05
ENSG00000224086.5	LL22NC03-86G7.1	chr22	21938585	21977632	+	536	1.03154	256.296	70.9611	5.17441e-07	chr22_21959457_A_C	20872	chr22	21959457	A	C	rs239918	67	90	0.454545	1	3.54644e-07	-0.591577	0.105614	0.000999001	9.87149e-05	0.00473958	1.01251e-05
ENSG00000188672.17	RHCE	chr1	25362362	25430192	-	303	0.983088	148.042	73.8697	5.79707e-07	chr1_25454402_A_G	24210	chr1	25454402	A	G	rs61775167	44	55	0.280612	-1	6.75932e-07	-0.642941	0.118176	0.000999001	0.000101247	0.00484891	1.27952e-05
ENSG00000205809.9	KLRC2	chr12	10426854	10442263	-	273	1.02271	131.157	71.4316	9.69986e-07	chr12_10446671_G_A	4408	chr12	10446671	G	A	rs7314384	38	40	0.20202	1	7.36558e-07	-0.77124	0.142321	0.000999001	0.000102773	0.00490962	1.87209e-05
ENSG00000168038.10	ULK4	chr3	41246599	41962430	-	253	1.01196	116.528	71.4316	9.91954e-07	chr3_41883768_CAGAGAAAAAACAAGTGA_C	-78662	chr3	41883768	CAGAGAAAAAACAAGTGA	C	rs113374533	22	26	0.134021	-1	7.53599e-07	-0.931216	0.172025	0.000999001	0.000103188	0.00491709	1.96761e-05
ENSG00000165409.16	TSHR	chr14	80954989	81146302	+	138	0.989756	82.1459	73.2709	1.14071e-06	chr14_80983019_G_A	28030	chr14	80983019	G	A	rs3783948	59	75	0.386598	1	1.19415e-06	0.606702	0.114531	0.000999001	0.000103478	0.00491859	2.41223e-05
ENSG00000155906.16	RMND1	chr6	151404763	151452181	-	391	0.973352	218.474	72.2729	3.71378e-07	chr6_151422494_A_C	-29687	chr6	151422494	A	C	rs6912830	50	63	0.353933	-1	3.24297e-07	-0.620359	0.110316	0.000999001	0.000105433	0.00499901	8.10955e-06
ENSG00000215908.10	CROCCP2	chr1	16618253	16657232	-	684	1.03251	282.085	72.002	5.15425e-07	chr1_16622014_C_T	-35218	chr1	16622014	C	T	rs11260842	42	42	0.221053	1	4.29516e-07	0.845783	0.152291	0.000999001	0.00010756	0.00507526	9.25499e-06
ENSG00000104960.15	PTOV1	chr19	49851058	49860744	+	936	0.99664	370.737	69.5068	2.80982e-07	chr19_49399658_A_C	-451400	chr19	49399658	A	C	rs146211311	2	2	0.0117647	1	1.40859e-07	-2.27608	0.390493	0.000999001	0.000107575	0.00507526	5.59583e-06
ENSG00000136100.12	VPS36	chr13	52412602	52450622	-	261	1.10412	93.8142	67.9385	2.84834e-06	chr13_52455635_CGCGGTGGCGGTGGCGGTG_C	5013	chr13	52455635	CGCGGTGGCGGTGGCGGTG	C	rs72440971	51	62	0.322917	-1	1.21042e-06	0.454253	0.0858081	0.000999001	0.000108248	0.00509437	4.21912e-05
ENSG00000283696.1	RP11-122G18.12	chr1	161399409	161422424	+	523	0.974118	231.499	71.0467	3.65654e-07	chr1_161323695_T_TTA	-75714	chr1	161323695	T	TTA	rs202172527	47	52	0.270833	1	2.52371e-07	0.784568	0.137996	0.000999001	0.000109053	0.00511959	7.69395e-06
ENSG00000166321.13	NUDT13	chr10	73110375	73131828	+	342	1.02037	106.255	69.3643	1.26186e-06	chr10_73045174_C_A	-65201	chr10	73045174	C	A	rs11000499	37	40	0.215054	1	6.62977e-07	-0.791834	0.145413	0.000999001	0.000110839	0.00519061	2.27686e-05
ENSG00000188933.14	USP32P1	chr17	16786489	16804455	+	328	1.07024	130.937	68.7084	1.59302e-06	chr17_16818967_G_A	32478	chr17	16818967	G	A	rs6502520	9	9	0.0478723	-1	7.50423e-07	-1.73504	0.320453	0.000999001	0.000111496	0.00520855	2.49912e-05
ENSG00000205663.5	RP11-706O15.5	chrX	3891438	3920746	-	80	1.02558	59.4712	78.1043	2.4137e-06	chrX_3829331_C_T	-91415	chrX	3829331	C	T	rs141334099	36	60	0.309278	1	5.17387e-06	-0.561742	0.114158	0.000999001	0.000113226	0.00527641	4.20338e-05
ENSG00000100483.13	VCPKMT	chr14	50108633	50116600	-	319	1.08443	159.292	71.4316	1.51702e-06	chr14_50116365_G_T	-235	chr14	50116365	G	T	rs11157729	69	89	0.449495	1	1.16298e-06	-0.515975	0.0972814	0.000999001	0.000115193	0.00535494	2.22801e-05
ENSG00000214941.7	ZSWIM7	chr17	15976560	15993830	-	335	0.981175	136.979	69.0648	7.0557e-07	chr17_15980913_A_G	-12917	chr17	15980913	A	G	rs2286796	37	39	0.209677	1	3.39418e-07	-0.74185	0.132186	0.000999001	0.000115913	0.00536219	1.36496e-05
ENSG00000234912.11	SNHG20	chr17	77088673	77094990	+	331	1.01142	147.447	69.0648	8.74959e-07	chr17_77089240_A_G	567	chr17	77089240	A	G	rs11868249	64	84	0.424242	1	4.25949e-07	-0.63062	0.113506	0.000999001	0.000115895	0.00536219	1.54964e-05
ENSG00000188676.13	IDO2	chr8	39934614	40016391	+	157	1.03566	92.9246	72.4725	1.73847e-06	chr8_39927802_G_A	-6812	chr8	39927802	G	A	rs3739319	59	70	0.360825	-1	1.59335e-06	-0.687813	0.131662	0.000999001	0.000116527	0.0053656	2.8643e-05
ENSG00000170122.5	FOXD4	chr9	116231	118204	-	193	1.03591	111.26	73.3422	1.45559e-06	chr9_162574_CA_C	44370	chr9	162574	CA	C	rs61561056	62	80	0.430108	1	1.54048e-06	0.668686	0.127791	0.001998	0.000116551	0.0053656	2.39604e-05
ENSG00000230519.2	RP11-1060J15.5	chr12	27702338	27702906	+	228	0.99624	107.73	71.7596	1.05761e-06	chr12_27671757_G_T	-30581	chr12	27671757	G	T	rs34982186	23	26	0.141304	1	8.52754e-07	0.955336	0.177499	0.000999001	0.000118072	0.00542249	1.92063e-05
ENSG00000161640.15	SIGLEC11	chr19	49948985	49961172	-	909	1.01482	329.733	68.2521	4.15739e-07	chr19_49950060_C_T	-11112	chr19	49950060	C	T	rs9304690	55	69	0.348485	1	1.64178e-07	0.507267	0.0875926	0.001998	0.000119384	0.00546953	7.08272e-06
ENSG00000264538.6	SUZ12P1	chr17	30709299	30790908	+	287	0.965242	127.952	74.6682	6.68603e-07	chr17_30793278_T_A	83979	chr17	30793278	T	A	rs9899525	35	36	0.211765	1	8.92054e-07	-0.727621	0.135475	0.000999001	0.000120155	0.00549162	1.30848e-05
ENSG00000197345.12	MRPL21	chr11	68891276	68903835	-	309	1.03077	151.126	70.8756	1.08615e-06	chr11_68903636_A_G	-199	chr11	68903636	A	G	rs629426	49	56	0.282828	1	7.48372e-07	-0.491272	0.090724	0.000999001	0.000123876	0.00564811	1.70885e-05
ENSG00000274964.1	RP11-817I4.1	chr12	32339368	32340724	+	256	1.00912	151.54	75.4951	9.16538e-07	chr12_32334816_G_A	-4552	chr12	32334816	G	A	rs2291420	43	49	0.255208	-1	1.39002e-06	-0.506334	0.0962839	0.000999001	0.000127583	0.00580322	1.48556e-05
ENSG00000261652.2	C15orf65	chr15	55408548	55418764	+	228	0.964745	100.367	72.5152	9.13019e-07	chr15_55185247_T_A	-223301	chr15	55185247	T	A	rs28562431	12	13	0.0670103	1	8.39269e-07	1.05189	0.195294	0.000999001	0.000129012	0.00585421	1.66234e-05
ENSG00000276529.1	AP001505.10	chr21	44978832	44979274	+	516	1.02138	213.753	69.5496	7.5765e-07	chr21_44967191_C_T	-11641	chr21	44967191	C	T	rs77534538	23	26	0.138298	1	4.02001e-07	0.809077	0.145251	0.000999001	0.000133146	0.00602741	1.13913e-05
ENSG00000273720.1	RP11-613E4.4	chr7	55743073	55743457	+	370	1.00054	103.87	65.7285	1.30145e-06	chr7_55871681_C_T	128608	chr7	55871681	C	T	rs6958601	36	42	0.238636	1	3.35937e-07	-0.749358	0.133463	0.000999001	0.00013449	0.00607379	2.04936e-05
ENSG00000141298.17	SSH2	chr17	29625938	29930276	-	333	1.08536	111.26	66.1277	2.5358e-06	chr17_30069703_G_C	139427	chr17	30069703	G	C	rs4465650	54	65	0.369318	1	7.59914e-07	-0.654136	0.120886	0.000999001	0.000135176	0.00609031	3.20626e-05
ENSG00000068323.16	TFE3	chrX	49028726	49043486	-	301	0.998264	167.907	78.7031	8.1149e-07	chrX_48773419_A_G	-270067	chrX	48773419	A	G	.	1	2	0.0103093	1	2.04063e-06	1.70208	0.329798	0.000999001	0.000138468	0.00622388	1.2489e-05
ENSG00000166436.15	TRIM66	chr11	8612037	8671866	-	316	1.00655	136.615	68.7512	1.08995e-06	chr11_8683418_C_T	11552	chr11	8683418	C	T	rs2073684	36	38	0.208791	1	5.05894e-07	0.699637	0.126907	0.000999001	0.00014016	0.00627029	1.62061e-05
ENSG00000270127.2	RP11-526I2.5	chr15	100547765	100550153	-	441	1.06622	207.443	69.1361	1.20419e-06	chr15_100553922_T_C	3769	chr15	100553922	T	C	rs12904576	27	31	0.161458	1	6.04743e-07	-0.839473	0.153513	0.000999001	0.000140053	0.00627029	1.54117e-05
ENSG00000183628.12	DGCR6	chr22	18906028	18914238	+	361	1.04678	165.863	72.0447	1.31265e-06	chr22_18908574_T_C	2546	chr22	18908574	T	C	rs73155293	19	20	0.11236	1	1.11591e-06	-0.858663	0.161573	0.000999001	0.000143778	0.00641704	1.71748e-05
ENSG00000119715.14	ESRRB	chr14	76310614	76501841	+	263	1.07162	139.509	68.1096	1.95608e-06	chr14_76196103_C_T	-114511	chr14	76196103	C	T	rs1900127	49	65	0.331633	-1	8.35272e-07	0.651673	0.120962	0.000999001	0.000146867	0.00653956	2.3644e-05
ENSG00000048544.5	MRPS10	chr6	42206801	42217865	-	495	1.02734	214.187	72.3156	8.97189e-07	chr6_42214483_GA_G	-3382	chr6	42214483	GA	G	rs3215607	28	30	0.154639	-1	7.96219e-07	0.686255	0.127097	0.000999001	0.000150286	0.00667616	1.18025e-05
ENSG00000140400.16	MAN2C1	chr15	75358201	75368154	-	342	1.02859	131.961	68.6799	1.49055e-06	chr15_75358681_C_CCCACATGCTGCCCAGCCCATA	-9473	chr15	75358681	C	CCCACATGCTGCCCAGCCCATA	rs11283893	62	72	0.363636	-1	6.95606e-07	-0.62334	0.114725	0.000999001	0.00015222	0.00674632	1.93061e-05
ENSG00000139192.11	TAPBPL	chr12	6451719	6466517	+	744	1.00503	365.552	71.3318	4.43709e-07	chr12_6494910_A_G	43191	chr12	6494910	A	G	rs7971237	56	68	0.357895	-1	3.25112e-07	-0.667281	0.118673	0.000999001	0.000154893	0.00684882	5.99704e-06
ENSG00000110203.8	FOLR3	chr11	72114869	72139892	+	472	1.0275	165.073	69.0078	1.2066e-06	chr11_72195200_T_C	80331	chr11	72195200	T	C	rs17162056	20	21	0.106061	1	5.91545e-07	1.10753	0.202327	0.000999001	0.000155707	0.00686884	1.53291e-05
ENSG00000259520.5	CTD-2651B20.3	chr15	45251580	45279251	-	257	1.08225	103.17	68.6229	3.06217e-06	chr15_45362129_A_G	82878	chr15	45362129	A	G	rs1145086	12	12	0.0606061	-1	1.47821e-06	-1.3351	0.254637	0.000999001	0.000156954	0.00690782	3.39732e-05
ENSG00000120669.15	SOHLH2	chr13	36168208	36214615	-	177	0.985945	101.59	74.2975	1.38849e-06	chr13_36231152_GA_G	16537	chr13	36231152	GA	G	rs67328439	50	62	0.319588	1	1.71805e-06	0.711902	0.136776	0.000999001	0.000160696	0.00705618	1.90108e-05
ENSG00000161551.14	ZNF577	chr19	51804816	51887976	-	921	0.949628	446.535	72.7861	2.29414e-07	chr19_51878609_C_A	-9367	chr19	51878609	C	A	rs12150982	43	52	0.262626	1	2.20205e-07	-0.467711	0.0817812	0.000999001	0.000166066	0.00727517	3.35287e-06
ENSG00000139239.7	RPL14P1	chr12	62965325	62965969	+	171	1.09545	91.613	67.7246	4.05563e-06	chr12_62965388_G_A	63	chr12	62965388	G	A	rs699596	70	93	0.469697	-1	1.70242e-06	0.580491	0.111478	0.000999001	0.000167503	0.00732126	4.11933e-05
ENSG00000204604.9	ZNF468	chr19	52838008	52857649	-	1040	1.08978	386.756	67.582	9.2408e-07	chr19_52891609_G_A	33960	chr19	52891609	G	A	rs10417915	56	69	0.359375	-1	3.37116e-07	-0.597126	0.106366	0.000999001	0.000168288	0.0073387	9.45822e-06
ENSG00000183549.10	ACSM5	chr16	20409534	20441249	+	519	0.983776	191.975	69.7207	7.56815e-07	chr16_20430794_C_G	21260	chr16	20430794	C	G	rs150216898	45	48	0.247423	1	4.14963e-07	-0.829036	0.149045	0.000999001	0.000168807	0.00734448	9.91314e-06
ENSG00000129103.17	SUMF2	chr7	56064002	56080282	+	429	1.07711	139.071	66.641	2.36129e-06	chr7_56120348_A_G	56346	chr7	56120348	A	G	rs35829286	40	46	0.232323	1	7.75729e-07	-0.589111	0.108973	0.000999001	0.000170943	0.00742044	2.44787e-05
ENSG00000120915.13	EPHX2	chr8	27490779	27545564	+	353	0.99097	188.341	72.501	8.50286e-07	chr8_27544615_T_C	53836	chr8	27544615	T	C	rs1042064	66	92	0.479167	1	7.79285e-07	0.355411	0.0657578	0.001998	0.000173935	0.00751677	1.06068e-05
ENSG00000277290.1	RP11-326C3.16	chr11	243099	243483	-	417	1.02974	176.503	70.3766	1.28139e-06	chr11_237087_A_G	-6396	chr11	237087	A	G	rs1045288	34	38	0.191919	-1	8.11152e-07	-0.67825	0.125723	0.000999001	0.000173953	0.00751677	1.45383e-05
ENSG00000138744.14	NAAA	chr4	75913657	75940949	-	349	0.999528	131.342	70.8471	1.34576e-06	chr4_75940706_C_T	-243	chr4	75940706	C	T	rs2292533	18	20	0.107527	1	9.28334e-07	0.886658	0.165395	0.000999001	0.000177497	0.00765252	1.60996e-05
ENSG00000077549.17	CAPZB	chr1	19338776	19485539	-	475	1.09216	200.374	70.4621	1.91745e-06	chr1_19342741_A_G	-142798	chr1	19342741	A	G	rs12124843	38	43	0.226316	1	1.25017e-06	-0.537227	0.101639	0.000999001	0.000178535	0.00767986	1.84982e-05
ENSG00000257093.6	KIAA1147	chr7	141656811	141702153	-	138	1.02528	56.3425	70.2768	3.99008e-06	chr7_141764114_T_C	61961	chr7	141764114	T	C	rs765007	37	44	0.222222	-1	2.58874e-06	-0.526571	0.103249	0.000999001	0.000179846	0.00770141	4.42839e-05
ENSG00000241769.7	LINC00893	chrX	149527591	149539752	-	65	1.0327	67.8216	81.683	3.52672e-06	chrX_149501168_AG_A	-38584	chrX	149501168	AG	A	.	35	61	0.350575	1	1.17316e-05	-0.40633	0.0863591	0.000999001	0.000179569	0.00770141	3.85313e-05
ENSG00000259363.5	CTD-2054N24.2	chr15	99807023	99877148	+	325	0.987981	161.2	70.5334	1.00336e-06	chr15_99800279_A_G	-6744	chr15	99800279	A	G	rs77574325	53	64	0.333333	1	6.47967e-07	-0.723742	0.132769	0.000999001	0.000180519	0.00771285	1.21463e-05
ENSG00000218510.6	LINC00339	chr1	22024531	22031225	+	405	1.00691	181.425	71.2178	1.06824e-06	chr1_22127133_T_C	102602	chr1	22127133	T	C	rs6676241	24	26	0.152941	1	7.82385e-07	1.0942	0.202486	0.000999001	0.000182136	0.00776449	1.2232e-05
ENSG00000166762.16	CATSPER2	chr15	43628503	43667702	-	432	0.999232	128.174	69.8063	1.43555e-06	chr15_43511910_TTACAAGAAAATTCC_T	-155792	chr15	43511910	TTACAAGAAAATTCC	T	rs3840833	12	12	0.0652174	1	8.23209e-07	-1.21915	0.226142	0.000999001	0.000185264	0.00788017	1.64653e-05
ENSG00000230797.2	YY2	chrX	21855987	21858727	+	62	1.00774	54.2392	78.3182	3.70942e-06	chrX_21882293_AG_A	26306	chrX	21882293	AG	A	rs5901687	13	24	0.125	1	7.96368e-06	-0.561872	0.116869	0.000999001	0.000187746	0.00796792	4.11335e-05
ENSG00000260597.1	AC012531.25	chr12	54019910	54022589	+	410	1.0488	155.312	67.3254	1.85264e-06	chr12_54011406_C_T	-8504	chr12	54011406	C	T	rs4142680	69	90	0.454545	-1	6.7937e-07	-0.560853	0.103112	0.000999001	0.000189195	0.00801153	1.85659e-05
ENSG00000178852.15	EFCAB13	chr17	47323290	47441312	+	307	1.01087	96.0193	67.7531	2.18389e-06	chr17_47361324_G_C	38034	chr17	47361324	G	C	rs56100955	57	68	0.343434	1	8.79563e-07	-0.748343	0.139242	0.000999001	0.000190356	0.00804278	2.37114e-05
ENSG00000166763.7	STRCP1	chr15	43699488	43718184	-	413	1.0523	140.242	70.9184	2.16501e-06	chr15_43761689_A_G	43505	chr15	43761689	A	G	rs12101756	39	40	0.246914	1	1.53309e-06	0.908682	0.173615	0.000999001	0.000194265	0.00818974	2.09966e-05
ENSG00000279026.1	RP3-414A15.12	chr14	73580694	73582918	+	394	1.04221	192.488	72.5438	1.47892e-06	chr14_73617197_G_A	36503	chr14	73617197	G	A	rs17128948	40	48	0.244898	1	1.37028e-06	-0.512702	0.0974276	0.000999001	0.000198009	0.00832911	1.4395e-05
ENSG00000276742.1	RP11-500G22.4	chr10	121956782	121957087	+	388	1.02202	153.687	70.1199	1.58107e-06	chr10_121913691_C_T	-43091	chr10	121913691	C	T	rs11200251	60	77	0.401042	1	9.63381e-07	-0.713863	0.133395	0.000999001	0.000200381	0.00841028	1.59073e-05
ENSG00000261105.5	LMO7-AS1	chr13	75604828	75635994	-	126	0.969958	60.3844	72.4725	2.52613e-06	chr13_75636606_A_C	612	chr13	75636606	A	C	rs2224797	68	82	0.450549	1	2.32138e-06	-0.697038	0.135929	0.001998	0.000201044	0.00841952	2.86613e-05
ENSG00000204584.1	RP11-304F15.3	chr17	49845910	49848837	+	545	1.01802	252.187	70.733	9.42978e-07	chr17_49846905_G_C	995	chr17	49846905	G	C	rs56186849	54	64	0.333333	1	6.30398e-07	0.591006	0.108282	0.000999001	0.00020301	0.00848317	9.45167e-06
ENSG00000168229.3	PTGDR	chr14	52267713	52276724	+	237	1.04283	106.179	67.9242	2.76896e-06	chr14_52155749_T_A	-111964	chr14	52155749	T	A	rs1075974	51	57	0.303191	-1	1.17125e-06	-0.570654	0.107627	0.000999001	0.000203707	0.00849363	2.61923e-05
ENSG00000102158.19	MAGT1	chrX	77826364	77895593	-	46	1.06936	30.8521	74.4115	1.18559e-05	chrX_78013005_G_C	117412	chrX	78013005	G	C	rs2227291	35	58	0.292929	1	1.43653e-05	0.395663	0.0850692	0.000999001	0.000205056	0.00853117	0.00010543
ENSG00000257218.5	GATC	chr12	120446438	120463749	+	490	0.998116	226.365	73.9695	9.04527e-07	chr12_120552273_G_T	105835	chr12	120552273	G	T	rs139895552	6	6	0.038961	1	1.06711e-06	1.75705	0.329919	0.000999001	0.000208199	0.00864302	9.25471e-06
ENSG00000038945.14	MSR1	chr8	16107878	16567490	-	190	1.05477	112.527	70.5762	3.00224e-06	chr8_16175422_A_C	-392068	chr8	16175422	A	C	rs12541118	62	79	0.415789	1	2.02677e-06	0.416848	0.080742	0.000999001	0.000212876	0.00881792	2.6555e-05
ENSG00000134809.8	TIMM10	chr11	57528463	57530803	-	280	1.06094	124.286	69.1932	2.89854e-06	chr11_57476115_A_G	-54688	chr11	57476115	A	G	rs2258835	28	31	0.156566	-1	1.54194e-06	-0.558487	0.106736	0.000999001	0.000216311	0.00894073	2.49372e-05
ENSG00000228050.1	TOP3BP1	chr22	22223187	22224566	-	443	1.04443	251.311	73.3564	1.26279e-06	chr22_21964108_C_A	-260458	chr22	21964108	C	A	rs2266974	46	56	0.282828	1	1.34047e-06	0.674763	0.128088	0.000999001	0.0002176	0.0089745	1.11757e-05
ENSG00000128714.5	HOXD13	chr2	176092891	176095938	+	104	1.05948	54.3563	67.1971	6.60337e-06	chr2_176337342_T_C	244451	chr2	176337342	T	C	rs818363	65	87	0.448454	1	2.62748e-06	0.578911	0.113597	0.000999001	0.000218204	0.00897993	5.65124e-05
ENSG00000172728.15	FUT10	chr8	33370824	33473385	-	76	1.04845	42.8459	73.3137	7.70763e-06	chr8_33490389_T_G	17004	chr8	33490389	T	G	rs2732274	59	87	0.439394	-1	8.06298e-06	-0.4199	0.0873985	0.000999001	0.000219345	0.00899964	6.71291e-05
ENSG00000241170.2	RP11-147I3.1	chr11	74876286	74920022	+	293	1.0156	133.358	71.0752	1.89088e-06	chr11_74964851_T_G	88565	chr11	74964851	T	G	rs9787775	65	84	0.446809	-1	1.37033e-06	-0.593843	0.112847	0.000999001	0.000220103	0.00899964	1.75992e-05
ENSG00000065268.10	WDR18	chr19	984271	998438	+	894	1.07766	446.538	69.8205	9.33344e-07	chr19_989730_C_A	5459	chr19	989730	C	A	rs2240147	16	18	0.0909091	1	5.26493e-07	0.651512	0.118392	0.000999001	0.000219917	0.00899964	7.64926e-06
ENSG00000276509.1	CH17-353B19.1	chr1	146235806	146237807	+	315	0.997663	153.541	72.173	1.41167e-06	chr1_145977373_G_T	-258433	chr1	145977373	G	T	rs2296959	35	39	0.201031	1	1.22785e-06	0.78285	0.147981	0.000999001	0.000221256	0.00902737	1.36034e-05
ENSG00000241549.8	GUSBP2	chr6	26871484	26956554	-	454	1.13791	109.965	65.1297	6.08075e-06	chr6_26925272_C_T	-31282	chr6	26925272	C	T	rs9393771	15	15	0.0773196	1	1.65941e-06	-0.960208	0.184169	0.000999001	0.000228885	0.00931864	4.30656e-05
ENSG00000115556.13	PLCD4	chr2	218607765	218637181	+	751	1.02023	277.562	69.8775	9.87558e-07	chr2_218455805_T_C	-151960	chr2	218455805	T	C	rs35813908	32	36	0.181818	1	5.64462e-07	0.815629	0.148685	0.000999001	0.000230165	0.00935073	8.70902e-06
ENSG00000227603.1	RP11-165J3.6	chr9	93435332	93437121	-	322	0.956977	155.407	74.9818	1.02304e-06	chr9_93476296_C_T	39175	chr9	93476296	C	T	rs10821135	63	82	0.414141	-1	1.42332e-06	0.549919	0.104692	0.001998	0.00023569	0.00955478	1.01591e-05
ENSG00000065923.9	SLC9A7	chrX	46599252	46759172	-	131	1.03454	97.1889	74.8963	3.29845e-06	chrX_46439911_G_C	-319261	chrX	46439911	G	C	rs140449061	5	10	0.050505	1	4.39747e-06	-0.75421	0.151964	0.001998	0.00023919	0.00967603	2.71981e-05
ENSG00000280739.2	EIF1B-AS1	chr3	40173145	40309683	-	146	1.01551	76.4161	70.2482	3.62e-06	chr3_40394399_A_G	84716	chr3	40394399	A	G	rs72861689	65	81	0.430851	1	2.329e-06	0.600198	0.117063	0.001998	0.000241988	0.00968618	3.06942e-05
ENSG00000271040.1	RP5-933K21.3	chr6	157323964	157324477	+	166	0.962537	90.2909	73.385	1.90542e-06	chr6_157323556_C_G	-408	chr6	157323556	C	G	rs4708868	71	92	0.464646	-1	2.02802e-06	-0.69405	0.134439	0.000999001	0.000241666	0.00968618	1.8193e-05
ENSG00000214872.8	SMTNL1	chr11	57542641	57550274	+	278	1.0046	128.626	71.1893	1.94341e-06	chr11_57545996_C_G	3355	chr11	57545996	C	G	rs12223229	48	58	0.298969	-1	1.43719e-06	0.546127	0.104018	0.001998	0.000240112	0.00968618	1.69954e-05
ENSG00000262222.1	RP11-876N24.4	chr16	10940719	10943021	+	308	0.989626	178.775	72.7006	1.23474e-06	chr16_10918377_T_C	-22342	chr16	10918377	T	C	rs45509299	25	30	0.151515	1	1.17372e-06	-0.595449	0.112315	0.000999001	0.000241905	0.00968618	1.10741e-05
ENSG00000141161.11	UNC45B	chr17	35147817	35189345	+	303	1.03754	147.671	70.4193	2.24621e-06	chr17_35171623_A_C	23806	chr17	35171623	A	C	rs2062115	12	13	0.0663265	1	1.46182e-06	1.05053	0.200255	0.000999001	0.000241562	0.00968618	1.82351e-05
ENSG00000141698.16	NT5C3B	chr17	41825200	41836263	-	524	1.02127	228.363	73.5846	1.28315e-06	chr17_41938582_C_T	102319	chr17	41938582	C	T	rs3809878	22	24	0.123711	1	1.41454e-06	0.636021	0.121047	0.001998	0.000244199	0.00975414	1.06552e-05
ENSG00000250635.1	CXXC5-AS1	chr5	139649010	139649728	-	182	0.944779	119.5	75.4523	1.23783e-06	chr5_140528087_G_T	878359	chr5	140528087	G	T	rs140207611	2	2	0.0102041	1	1.84677e-06	-3.28296	0.632987	0.001998	0.000246098	0.00980939	1.20949e-05
ENSG00000215237.6	RP11-54D18.2	chr9	14993312	15019729	+	252	0.983867	164.605	75.1387	1.29904e-06	chr9_15019721_T_C	26409	chr9	15019721	T	C	rs1916311	42	50	0.263158	1	1.84161e-06	0.758335	0.146194	0.000999001	0.000246679	0.00981198	1.15687e-05
ENSG00000283267.1	CTB-16J4.1	chr7	90316503	90321308	-	114	1.04253	54.9623	70.3908	6.45052e-06	chr7_90273916_A_T	-47392	chr7	90273916	A	T	rs28945134	19	19	0.0969388	1	4.33848e-06	-0.7491	0.150828	0.001998	0.000248296	0.00985568	5.04975e-05
ENSG00000203666.12	EFCAB2	chr1	245002121	245127164	+	104	0.973515	76.7804	75.7945	2.59151e-06	chr1_245083243_C_T	81122	chr1	245083243	C	T	rs10927389	33	38	0.204301	1	3.97368e-06	0.718978	0.144101	0.000999001	0.000252046	0.00998368	2.31037e-05
ENSG00000237262.1	AC068492.1	chr2	136077892	136078513	+	225	0.991722	76.8752	71.7596	3.09859e-06	chr2_135943357_T_C	-134535	chr2	135943357	T	C	rs79137850	23	25	0.126263	1	2.54383e-06	1.05573	0.206823	0.001998	0.000256083	0.0101225	2.61178e-05
ENSG00000203546.7	RP11-176H8.1	chr14	31427507	31428188	-	203	1.00061	87.6367	72.3727	2.96086e-06	chr14_31389003_C_T	-39185	chr14	31389003	C	T	rs7157977	52	62	0.319588	1	2.68092e-06	0.594916	0.116856	0.000999001	0.000258088	0.0101806	2.43009e-05
ENSG00000172460.15	PRSS30P	chr16	2839586	2842710	-	806	0.940646	387.285	73.7557	3.8735e-07	chr16_2853844_G_T	11134	chr16	2853844	G	T	rs2074294	66	84	0.428571	-1	4.44514e-07	0.736705	0.132855	0.000999001	0.000259079	0.0101985	3.61952e-06
ENSG00000104442.9	ARMC1	chr8	65602456	65634217	-	80	1.06041	51.8622	72.5438	8.44389e-06	chr8_65604255_C_T	-29962	chr8	65604255	C	T	rs3750184	67	88	0.458333	-1	7.90703e-06	0.492318	0.102362	0.000999001	0.00026734	0.010502	5.95538e-05
ENSG00000153446.15	C16orf89	chr16	5044122	5066110	-	318	1.11605	132.902	67.0402	5.01803e-06	chr16_5055364_C_T	-10746	chr16	5055364	C	T	rs741167	49	63	0.331579	1	1.89799e-06	-0.695944	0.134366	0.000999001	0.000270639	0.0106096	3.1771e-05
ENSG00000102858.12	MGRN1	chr16	4616493	4690974	+	414	1.01769	246.47	74.6396	1.27988e-06	chr16_4726452_G_C	109959	chr16	4726452	G	C	rs35203962	38	40	0.238095	1	1.67603e-06	-0.594755	0.11413	0.000999001	0.000271418	0.0106183	9.65059e-06
ENSG00000117036.11	ETV3	chr1	157121191	157138474	-	653	1.02054	318.469	75.6234	1.03848e-06	chr1_157798395_T_C	659921	chr1	157798395	T	C	rs9426992	2	2	0.0131579	1	1.60112e-06	3.04262	0.582562	0.000999001	0.000278026	0.0108545	7.60532e-06
ENSG00000148484.17	RSU1	chr10	16590611	16817528	-	264	1.06044	94.9499	63.932	4.85011e-06	chr10_16817401_G_C	-127	chr10	16817401	G	C	rs2248852	59	67	0.356383	1	1.0243e-06	0.709977	0.133053	0.000999001	0.000281841	0.0109809	3.25434e-05
ENSG00000125734.15	GPR108	chr19	6729914	6737603	-	897	0.955402	359.008	70.0914	5.2933e-07	chr19_6739923_T_C	2320	chr19	6739923	T	C	rs344633	34	37	0.222892	1	3.0704e-07	-0.612102	0.108586	0.000999001	0.00028355	0.0110249	4.34796e-06
ENSG00000177606.6	JUN	chr1	58780788	58784327	-	102	0.94062	50.8965	74.8107	3.28958e-06	chr1_58668475_T_C	-115852	chr1	58668475	T	C	rs17118066	3	3	0.0185185	1	4.33073e-06	-2.21904	0.44675	0.000999001	0.000287203	0.0111441	2.75502e-05
ENSG00000123870.10	ZNF137P	chr19	52588505	52597345	+	945	0.980235	352.882	69.1219	6.91554e-07	chr19_53266645_A_G	678140	chr19	53266645	A	G	rs57086064	12	13	0.0656566	1	3.36052e-07	0.978516	0.174279	0.001998	0.000289981	0.011229	5.26427e-06
ENSG00000274828.1	RP11-567M16.6	chr18	79677287	79679358	-	126	1.0935	67.3159	68.2949	9.12274e-06	chr18_79728698_G_GTGTTTTGCCAGTCACCCTGGCTCAGTTAGCAAATTCTGATCCA	49340	chr18	79728698	G	GTGTTTTGCCAGTCACCCTGGCTCAGTTAGCAAATTCTGATCCA	rs147933855	52	68	0.361702	1	4.46794e-06	0.448733	0.0904893	0.000999001	0.000294952	0.0113983	5.54478e-05
ENSG00000273389.1	RP13-514E23.2	chr4	86000327	86000478	-	81	1.00644	50.5285	72.4012	6.20342e-06	chr4_85994695_T_C	-5783	chr4	85994695	T	C	rs10003909	43	50	0.252525	1	5.67602e-06	0.582673	0.118996	0.001998	0.000296739	0.0114441	4.37831e-05
ENSG00000269907.1	RP11-330M2.4	chr9	96910076	96910405	+	367	1.08528	113.744	67.1828	5.29572e-06	chr9_96729306_G_T	-180770	chr9	96729306	G	T	rs7860672	47	60	0.30303	1	2.06353e-06	0.612275	0.118701	0.000999001	0.000308055	0.0118564	3.13485e-05
ENSG00000251284.2	RP13-644M16.1	chr4	69125274	69126451	+	261	0.986585	113.976	71.5172	2.41361e-06	chr4_69290369_C_T	165095	chr4	69290369	C	T	rs55836077	29	36	0.206897	1	1.89552e-06	-0.742945	0.143431	0.001998	0.000308744	0.0118589	1.70182e-05
ENSG00000101938.14	CHRDL1	chrX	110673856	110795819	-	41	1.05388	47.099	81.0271	1.02321e-05	chrX_110762715_C_T	-33104	chrX	110762715	C	T	rs190390240	1	2	0.010101	1	2.83206e-05	-1.98613	0.444549	0.000999001	0.000311976	0.0119589	6.30868e-05
ENSG00000274349.4	ZNF658	chr9	66856426	66932141	+	11	0.996402	9.39738	74.5256	3.27389e-05	chr9_66908681_AAGG_A	52255	chr9	66908681	AAGG	A	.	33	33	0.166667	1	3.94782e-05	0.571569	0.130594	0.000999001	0.000317122	0.0121251	0.00022043
ENSG00000180747.15	SMG1P3	chr16	21446683	21520444	-	422	0.981285	191.743	70.9326	1.40947e-06	chr16_21625179_G_C	104735	chr16	21625179	G	C	rs2305520	52	59	0.29798	1	9.88441e-07	-0.824013	0.154165	0.001998	0.000317586	0.0121251	9.75825e-06
ENSG00000105393.15	BABAM1	chr19	17267350	17281249	+	764	1.04695	375.488	71.6313	1.24655e-06	chr19_17549491_G_A	282141	chr19	17549491	G	A	rs11666267	53	59	0.29798	1	9.85549e-07	0.357668	0.0669069	0.001998	0.000319875	0.012188	7.59497e-06
ENSG00000104067.16	TJP1	chr15	29699367	29968865	-	4	1.00002	4.21083	75.6662	7.66613e-05	chr15_30557987_G_A	589122	chr15	30557987	G	A	.	1	2	0.0104167	1	0.000102817	-1.13816	0.277014	0.000999001	0.000322702	0.0122466	0.000503675
ENSG00000169738.7	DCXR	chr17	82035136	82037732	-	743	1.04146	258.173	67.6818	1.74971e-06	chr17_82036150_G_A	-1582	chr17	82036150	G	A	rs6502047	16	17	0.0858586	1	6.83725e-07	0.637333	0.117207	0.000999001	0.000322303	0.0122466	1.0684e-05
ENSG00000235587.2	GAPDHP65	chrX	46439709	46440714	-	102	1.01112	85.0583	78.6318	4.22374e-06	chrX_46189076_C_G	-251638	chrX	46189076	C	G	rs1207288	23	38	0.22619	1	9.37099e-06	0.338023	0.0709427	0.000999001	0.000327332	0.0123976	2.68099e-05
ENSG00000228716.6	DHFR	chr5	80626228	80654983	-	325	1.0409	139.714	68.7512	3.33689e-06	chr5_80656215_A_G	1232	chr5	80656215	A	G	rs380691	57	68	0.354167	-1	1.65623e-06	0.568487	0.109026	0.000999001	0.000334628	0.0126487	1.96739e-05
ENSG00000070785.16	EIF2B3	chr1	44850522	44986722	-	359	1.00226	149.998	75.0674	2.31923e-06	chr1_45034622_A_G	47900	chr1	45034622	A	G	rs6671633	61	81	0.45	-1	3.20096e-06	-0.643303	0.127505	0.000999001	0.000341302	0.0128698	1.43526e-05
ENSG00000204620.3	RP11-1148L6.9	chrX	48568014	48574860	-	297	1.03443	194.889	79.0311	2.32117e-06	chrX_48577014_T_C	2154	chrX	48577014	T	C	rs926152	50	95	0.484694	-1	5.67135e-06	-0.460549	0.0940513	0.001998	0.000341831	0.0128698	1.35555e-05
ENSG00000166275.15	BORCS7	chr10	102854223	102864961	+	342	1.04972	106.479	64.3313	4.80644e-06	chr10_102835149_T_G	-19074	chr10	102835149	T	G	rs743575	22	23	0.116162	1	1.09566e-06	-0.792935	0.149075	0.000999001	0.00034355	0.012909	2.72286e-05
ENSG00000263683.1	RP4-777O23.1	chr7	30550217	30551569	+	277	1.01001	137.663	71.5885	2.74085e-06	chr7_30602883_C_A	52666	chr7	30602883	C	A	rs2709809	55	66	0.340206	-1	2.18346e-06	-0.707325	0.137514	0.001998	0.000347147	0.0130184	1.64474e-05
ENSG00000092036.18	HAUS4	chr14	22946228	22957161	-	586	0.952742	258.633	70.6617	9.02047e-07	chr14_22904777_G_A	-52384	chr14	22904777	G	A	rs1043209	40	45	0.227273	-1	5.94352e-07	-0.470097	0.085898	0.000999001	0.000353048	0.0132136	5.92105e-06
ENSG00000197083.11	ZNF300P1	chr5	150930645	150946289	-	684	1.02729	317.831	71.0895	1.39169e-06	chr5_150878171_CTT_C	-68118	chr5	150878171	CTT	C	rs35792893	47	54	0.341772	1	1.00299e-06	0.746807	0.139817	0.000999001	0.000353991	0.0132229	7.95144e-06
ENSG00000215217.6	C5orf49	chr5	7830378	7851185	-	135	1.02295	48.4532	67.1971	8.84144e-06	chr5_7878066_C_T	26881	chr5	7878066	C	T	rs1532268	10	11	0.0555556	1	3.60472e-06	-0.971584	0.19375	0.001998	0.000355038	0.0132322	5.07437e-05
ENSG00000273151.1	RP11-449P15.2	chr7	879790	886547	-	392	0.980683	192.311	74.2689	1.57227e-06	chr7_853660_G_C	-32887	chr7	853660	G	C	rs4605959	70	89	0.468421	-1	1.93254e-06	0.464822	0.0898228	0.001998	0.000356391	0.0132322	9.68952e-06
ENSG00000149577.15	SIDT2	chr11	117178733	117197445	+	395	1.00902	198.823	71.9307	1.93527e-06	chr11_117995597_G_A	816864	chr11	117995597	G	A	rs41354146	2	2	0.010101	1	1.62223e-06	-3.15632	0.604717	0.000999001	0.000356988	0.0132322	1.13155e-05
ENSG00000133114.17	GPALPP1	chr13	44989529	45037669	+	174	0.993931	104.484	75.8373	3.24764e-06	chr13_45015767_G_A	26238	chr13	45015767	G	A	rs9534021	25	26	0.136842	1	4.97043e-06	-0.868165	0.176055	0.000999001	0.000357023	0.0132322	1.95016e-05
ENSG00000133704.9	IPO8	chr12	30628988	30695986	-	219	1.00624	88.2839	70.1912	4.28059e-06	chr12_30725795_T_C	29809	chr12	30725795	T	C	rs11051045	51	62	0.333333	1	2.74572e-06	-0.435839	0.0857132	0.001998	0.000358753	0.0132704	2.50272e-05
ENSG00000275144.1	SNX18P5	chr9	42923277	42924144	+	96	0.990418	36.2113	69.6066	9.16261e-06	chr9_42972679_G_T	49402	chr9	42972679	G	T	.	50	66	0.333333	-1	5.52937e-06	0.570129	0.116272	0.000999001	0.000359601	0.013276	5.49684e-05
ENSG00000116127.17	ALMS1	chr2	73385758	73610793	+	238	0.999056	104.841	71.5457	3.47298e-06	chr2_74380596_A_G	994838	chr2	74380596	A	G	.	2	2	0.0104167	1	2.76015e-06	-2.51507	0.494752	0.000999001	0.00036692	0.0134938	2.01064e-05
ENSG00000100092.20	SH3BP1	chr22	37634654	37656117	+	426	0.996005	220.873	71.3318	1.60448e-06	chr22_37614061_G_C	-20593	chr22	37614061	G	C	rs2294973	44	51	0.257576	1	1.21047e-06	0.267565	0.0505429	0.000999001	0.000366363	0.0134938	9.35319e-06
ENSG00000180185.11	FAHD1	chr16	1827195	1840207	+	907	1.0534	391.761	70.9326	1.43719e-06	chr16_1841681_C_T	14486	chr16	1841681	C	T	rs62038427	33	35	0.194444	1	1.00844e-06	0.625772	0.117186	0.000999001	0.000368753	0.013535	7.56685e-06
ENSG00000276710.4	CSPG4P10	chr15	82459472	82477202	+	127	1.05369	63.793	68.4375	8.88202e-06	chr15_82151598_G_A	-307874	chr15	82151598	G	A	rs4725	21	23	0.116162	1	4.44384e-06	0.792851	0.159837	0.000999001	0.0003705	0.0135729	4.65322e-05
ENSG00000177669.3	MBOAT4	chr8	30131824	30144686	-	173	1.02114	83.2371	69.3072	5.35225e-06	chr8_30132048_A_G	-12638	chr8	30132048	A	G	rs7844812	41	48	0.247423	-1	2.99781e-06	-0.669886	0.13233	0.001998	0.000374993	0.0137111	2.9206e-05
ENSG00000196700.8	ZNF512B	chr20	63956986	63969865	-	410	1.04032	156.829	68.851	3.30996e-06	chr20_63406707_C_T	-563158	chr20	63406707	C	T	rs3810472	12	12	0.0618557	1	1.67097e-06	-1.0311	0.197833	0.000999001	0.000375942	0.0137194	1.74652e-05
ENSG00000169446.5	MMGT1	chrX	135962070	135974063	-	218	1.06899	147.654	79.8438	4.3823e-06	chrX_135465460_T_G	-508603	chrX	135465460	T	G	.	1	2	0.010989	1	1.13408e-05	1.45803	0.30929	0.000999001	0.000378076	0.0137709	2.20025e-05
ENSG00000152760.9	TCTEX1D1	chr1	66752460	66778787	+	217	1.05985	113.577	70.0059	5.40542e-06	chr1_66729228_TTC_T	-23232	chr1	66729228	TTC	T	rs3078564	41	49	0.247475	1	3.39555e-06	-0.586789	0.116656	0.000999001	0.000384043	0.0139447	2.71132e-05
ENSG00000248925.1	CTD-2083E4.6	chr5	269858	271516	-	388	1.10517	139.551	69.1932	6.07884e-06	chr5_233247_T_G	-38269	chr5	233247	T	G	rs7714306	56	65	0.357143	1	3.36381e-06	0.700867	0.139268	0.000999001	0.000384317	0.0139447	2.85316e-05
ENSG00000272010.1	CTD-3025N20.3	chr8	65591850	65592472	-	80	1.00595	54.5651	73.4705	7.50792e-06	chr8_65613313_T_C	20841	chr8	65613313	T	C	rs11559265	71	94	0.474747	1	8.03322e-06	-0.444726	0.0925471	0.000999001	0.000390051	0.0141258	4.04154e-05
ENSG00000156219.16	ART3	chr4	76011184	76112802	+	352	1.05913	128.544	70.5477	4.88801e-06	chr4_76173895_A_G	162711	chr4	76173895	A	G	rs17001559	7	7	0.0364583	1	3.33838e-06	1.4905	0.296059	0.000999001	0.000395809	0.0143071	2.38555e-05
ENSG00000263366.2	ABHD17AP5	chr22	22114844	22118005	-	411	0.955483	219.82	73.6416	1.23021e-06	chr22_22117592_G_A	-413	chr22	22117592	G	A	.	67	83	0.419192	-1	1.36951e-06	-0.696299	0.132312	0.000999001	0.000396898	0.0143193	7.10545e-06
ENSG00000108823.15	SGCA	chr17	50165985	50175931	+	483	1.04683	238.491	70.5191	2.44824e-06	chr17_50194072_A_G	28087	chr17	50194072	A	G	rs1007086	69	92	0.464646	-1	1.62569e-06	-0.478364	0.0916588	0.001998	0.000403556	0.0145319	1.19487e-05
ENSG00000258405.9	ZNF578	chr19	52453576	52512154	+	999	1.02595	497.863	73.3422	1.01743e-06	chr19_52474838_G_T	21262	chr19	52474838	G	T	rs1673903	57	68	0.390805	-1	1.07851e-06	-0.638713	0.119991	0.000999001	0.000411297	0.0147826	5.03377e-06
ENSG00000241127.7	YAE1D1	chr7	39566376	39610320	+	123	0.992215	54.6674	68.5373	7.10015e-06	chr7_39572252_A_G	5876	chr7	39572252	A	G	rs78946261	8	8	0.040404	1	3.5596e-06	-1.34242	0.267527	0.000999001	0.000413866	0.0148469	3.68496e-05
ENSG00000259479.6	SORD2P	chr15	44825747	44881605	-	267	1.07079	118.634	69.5781	6.07912e-06	chr15_45109438_C_T	227833	chr15	45109438	C	T	rs1961660	8	8	0.040404	1	3.5818e-06	1.66836	0.332588	0.000999001	0.000418721	0.0149928	2.76701e-05
ENSG00000164898.12	FMC1	chr7	139339457	139346319	+	352	1.01891	219.197	73.4277	2.2293e-06	chr7_139631031_T_C	291574	chr7	139631031	T	C	rs10241798	2	2	0.0103093	1	2.38702e-06	-2.07583	0.405372	0.000999001	0.000419555	0.0149944	1.09358e-05
ENSG00000276136.1	RP11-50I19.2	chr12	32000375	32001222	+	314	1.0129	149.12	71.5457	3.15682e-06	chr12_32293967_T_C	293592	chr12	32293967	T	C	rs261878	72	93	0.469697	1	2.50418e-06	0.515881	0.100984	0.000999001	0.000424024	0.0151257	1.54691e-05
ENSG00000237846.1	RP11-216M21.1	chr9	40105822	40106527	+	62	1.08963	40.8737	69.2502	2.04907e-05	chr9_40326913_AT_A	221091	chr9	40326913	AT	A	rs372407714	32	32	0.168421	1	1.21951e-05	0.881463	0.187753	0.000999001	0.000426557	0.0151876	8.93299e-05
ENSG00000168803.14	ADAL	chr15	43330674	43354555	+	446	1.01218	157.064	73.2424	3.02108e-06	chr15_43369261_C_T	38587	chr15	43369261	C	T	rs28461955	69	86	0.443299	1	3.13765e-06	-0.558898	0.110662	0.000999001	0.000429953	0.0152799	1.46189e-05
ENSG00000135220.10	UGT2A3	chr4	68928463	68951791	-	262	1.04421	88.8142	65.0869	6.88654e-06	chr4_69438437_A_G	486646	chr4	69438437	A	G	rs117130864	28	29	0.146465	1	1.89197e-06	0.843419	0.162813	0.000999001	0.000432511	0.0153421	3.15755e-05
ENSG00000279259.1	RP11-334C17.3	chr17	80147250	80148596	+	522	1.02499	209.355	67.026	2.542e-06	chr17_80137650_A_C	-9600	chr17	80137650	A	C	rs2289535	65	79	0.407216	-1	9.04376e-07	0.622303	0.115941	0.001998	0.000435994	0.0154368	1.18983e-05
ENSG00000261126.7	RBFADN	chr18	80046900	80095482	+	126	1.02593	69.3257	70.6902	7.75562e-06	chr18_80077832_C_T	30932	chr18	80077832	C	T	rs61749301	65	88	0.458333	-1	5.49907e-06	0.502271	0.102403	0.001998	0.000437368	0.0154567	3.61392e-05
ENSG00000196922.10	ZNF252P	chr8	144973589	145000538	-	264	1.00914	152.37	74.5113	3.1155e-06	chr8_144977036_A_G	-23502	chr8	144977036	A	G	rs3866998	59	71	0.358586	1	3.927e-06	0.564951	0.113161	0.001998	0.000440818	0.0155497	1.47766e-05
ENSG00000249476.1	CTD-2587M2.1	chr5	109237120	109326369	-	98	1.07373	37.3605	63.6896	2.09642e-05	chr5_109337424_G_A	11055	chr5	109337424	G	A	rs3749669	47	61	0.308081	1	5.19023e-06	-0.505618	0.102769	0.001998	0.00044759	0.0157594	8.9303e-05
ENSG00000163507.13	KIAA1524	chr3	108549869	108589644	-	232	1.05221	86.8595	69.1219	7.7653e-06	chr3_108437786_A_AAAAG	-151858	chr3	108437786	A	AAAAG	rs113832514	41	45	0.229592	-1	4.30382e-06	0.745254	0.14999	0.000999001	0.000450221	0.0158227	3.38785e-05
ENSG00000145949.9	MYLK4	chr6	2663629	2750966	-	189	1.00263	108.909	72.4867	4.25987e-06	chr6_2785402_G_T	34436	chr6	2785402	G	T	rs1059630	54	64	0.326531	1	3.9377e-06	0.544787	0.109137	0.000999001	0.000454057	0.0158465	1.98153e-05
ENSG00000175611.11	LINC00476	chr9	95759231	95875700	-	232	0.997799	120.67	73.8412	3.69829e-06	chr9_95915882_G_T	40182	chr9	95915882	G	T	rs683829	32	35	0.178571	-1	4.20377e-06	0.721993	0.14513	0.001998	0.000454231	0.0158465	1.73246e-05
ENSG00000085644.13	ZNF213	chr16	3129777	3142805	+	640	1.02807	334.505	73	1.69527e-06	chr16_3115424_A_G	-14353	chr16	3115424	A	G	rs909410	27	29	0.146465	1	1.69527e-06	0.557638	0.107067	0.000999001	0.000454112	0.0158465	7.59204e-06
ENSG00000196756.11	SNHG17	chr20	38420588	38435353	-	326	1.04754	143.434	68.4518	4.56213e-06	chr20_38497214_C_T	61861	chr20	38497214	C	T	rs1303577	15	15	0.0757576	-1	2.19198e-06	-0.863414	0.167893	0.000999001	0.000452189	0.0158465	1.99512e-05
ENSG00000125454.11	SLC25A19	chr17	75277353	75289510	-	895	0.939747	473.307	76.3934	5.80765e-07	chr17_75246344_G_C	-43166	chr17	75246344	G	C	rs963548	2	2	0.012987	1	1.03676e-06	-2.61654	0.490634	0.000999001	0.000461487	0.0160701	2.942e-06
ENSG00000165731.18	RET	chr10	43077027	43130351	+	196	0.968587	91.7897	71.4744	3.89415e-06	chr10_43105241_A_G	28214	chr10	43105241	A	G	rs2435352	74	91	0.469072	1	3.06674e-06	0.642662	0.127099	0.001998	0.000464473	0.0161151	1.86739e-05
ENSG00000166847.9	DCTN5	chr16	23641392	23677455	+	221	0.982057	162.684	77.2488	2.46069e-06	chr16_23643188_T_G	1796	chr16	23643188	T	G	rs703769	49	62	0.3875	1	4.66937e-06	0.414901	0.0838609	0.001998	0.000463987	0.0161151	1.15621e-05
ENSG00000198856.12	OSTC	chr4	108650584	108667820	+	171	1.0874	73.3127	67.6105	1.22594e-05	chr4_108033994_C_T	-616590	chr4	108033994	C	T	rs4422481	7	7	0.0411765	-1	5.4914e-06	1.4617	0.297989	0.001998	0.000468143	0.0161998	4.92098e-05
ENSG00000100908.13	EMC9	chr14	24138968	24141588	-	589	1.04345	233.938	68.4803	2.80771e-06	chr14_24146226_T_C	4638	chr14	24146226	T	C	rs4575	65	82	0.414141	-1	1.31425e-06	-0.466584	0.0884858	0.000999001	0.00046862	0.0161998	1.19344e-05
ENSG00000224848.1	RP11-535M15.1	chr9	96687056	96721121	+	352	0.987692	137.285	73.941	3.1136e-06	chr9_96775887_C_T	88831	chr9	96775887	C	T	rs2289650	14	14	0.0823529	1	3.6003e-06	1.39861	0.278888	0.001998	0.000472585	0.0162777	1.42345e-05
ENSG00000124479.8	NDP	chrX	43948776	43973504	-	67	0.97757	56.6895	79.7867	6.92653e-06	chrX_43839028_T_TA	-134476	chrX	43839028	T	TA	.	1	2	0.0102041	1	1.7138e-05	1.82881	0.397245	0.002997	0.000472385	0.0162777	3.21807e-05
ENSG00000227370.1	RP4-669P10.19	chr22	42132603	42132998	+	464	1.02341	184.625	72.4297	3.11138e-06	chr22_41322474_C_T	-810129	chr22	41322474	C	T	rs5758295	42	53	0.281915	1	2.84403e-06	0.505723	0.0996341	0.000999001	0.000477415	0.0164143	1.33585e-05
ENSG00000196204.11	RNF216P1	chr7	4973988	5040675	+	384	0.988518	212.759	72.2586	2.05725e-06	chr7_4996980_C_G	22992	chr7	4996980	C	G	rs9639891	55	63	0.318182	1	1.82247e-06	-0.552471	0.106452	0.000999001	0.000480537	0.0164918	9.23611e-06
ENSG00000258734.2	RP11-112J1.3	chr14	58827679	58828176	-	206	0.961583	90.8846	77.3486	3.87358e-06	chr14_58365732_T_G	-462444	chr14	58365732	T	G	rs147695938	2	2	0.0102041	1	7.27379e-06	-3.07471	0.636382	0.000999001	0.000485237	0.0166231	1.79524e-05
ENSG00000235947.1	EGOT	chr3	4749192	4751590	-	163	1.04535	96.1098	70.3195	7.21177e-06	chr3_5202993_G_A	451403	chr3	5202993	G	A	rs147838565	6	6	0.030303	1	4.81598e-06	1.44488	0.292519	0.000999001	0.000488527	0.0167058	2.93814e-05
ENSG00000090382.6	LYZ	chr12	69348341	69354234	+	219	1.02801	140.424	75.1387	4.37022e-06	chr12_69370608_A_G	22267	chr12	69370608	A	G	rs2291005	66	85	0.433673	1	5.99166e-06	-0.450358	0.0922408	0.000999001	0.000492765	0.0168204	1.80771e-05
ENSG00000268895.5	A1BG-AS1	chr19	58347751	58354356	+	402	1.0296	115.841	65.2438	5.3946e-06	chr19_58347310_A_G	-441	chr19	58347310	A	G	rs1265957	33	38	0.195876	-1	1.4829e-06	0.694914	0.132558	0.000999001	0.000495842	0.0168951	2.21312e-05
ENSG00000227359.1	AC017074.2	chr2	113677702	113704078	-	252	0.997643	95.0698	68.2236	5.14041e-06	chr2_113735932_CT_C	31854	chr2	113735932	CT	C	rs142249018	45	53	0.267677	1	2.3939e-06	0.776971	0.15175	0.000999001	0.000497928	0.0169358	2.19671e-05
ENSG00000137818.11	RPLP1	chr15	69452784	69456194	+	152	0.988299	79.3607	70.8328	5.74217e-06	chr15_69452821_C_A	37	chr15	69452821	C	A	.	4	4	0.0215054	1	4.12464e-06	-1.42951	0.287067	0.002997	0.00050093	0.0170075	2.47257e-05
ENSG00000215861.5	WI2-1896O14.1	chr1	149197992	149321732	-	197	1.04179	133.402	72.1873	5.30164e-06	chr1_149059379_C_A	-262353	chr1	149059379	C	A	.	61	85	0.447368	-1	4.68972e-06	-0.378461	0.0765131	0.000999001	0.000512769	0.0173785	2.07167e-05
ENSG00000065060.16	UHRF1BP1	chr6	34792015	34883138	+	362	1.00026	118.108	69.1076	4.3631e-06	chr6_34744455_C_T	-47560	chr6	34744455	C	T	rs2814966	57	68	0.343434	1	2.33811e-06	0.405264	0.0790585	0.001998	0.000514108	0.0173928	1.799e-05
ENSG00000139372.14	TDG	chr12	103965804	103988874	+	325	0.941527	178.497	76.6785	1.77374e-06	chr12_103943889_G_A	-21915	chr12	103943889	G	A	rs1882019	52	60	0.30303	1	3.14868e-06	0.483882	0.0958262	0.002997	0.000519116	0.0175311	7.90525e-06
ENSG00000086062.12	B4GALT1	chr9	33104082	33167356	-	358	1.06535	164.392	68.4803	5.1776e-06	chr9_33135087_G_A	-32269	chr9	33135087	G	A	rs913214	55	76	0.481013	-1	2.52018e-06	-0.573999	0.112397	0.000999001	0.000520837	0.0175326	1.93484e-05
ENSG00000249839.1	AC011330.5	chr15	43663654	43684339	-	432	1.06051	136.457	69.1361	6.02843e-06	chr15_43769604_C_T	85265	chr15	43769604	C	T	rs1053492	63	75	0.378788	-1	3.30337e-06	0.700379	0.139041	0.001998	0.000521006	0.0175326	2.26561e-05
ENSG00000132436.11	FIGNL1	chr7	50444128	50450390	-	170	1.00979	80.9451	70.0629	7.15887e-06	chr7_50626732_G_A	176342	chr7	50626732	G	A	rs2074778	55	72	0.363636	1	4.59065e-06	0.504896	0.10196	0.002997	0.000536331	0.0180164	2.79314e-05
ENSG00000152457.17	DCLRE1C	chr10	14897518	14954432	-	217	1.02445	134.115	72.9857	4.8544e-06	chr10_14723140_G_A	-231292	chr10	14723140	G	A	rs184442179	5	5	0.0252525	1	4.844e-06	1.23928	0.250971	0.001998	0.000538308	0.0180509	1.85098e-05
ENSG00000204872.4	NAT8B	chr2	73700576	73701340	-	314	1.0997	123.872	68.0383	9.02352e-06	chr2_73448881_A_G	-252459	chr2	73448881	A	G	rs17848880	7	7	0.0353535	1	4.23542e-06	1.15235	0.231729	0.000999001	0.000542409	0.0181033	3.11932e-05
ENSG00000134900.11	TPP2	chr13	102597003	102679958	+	154	1.04009	64.8212	69.5924	1.13637e-05	chr13_101692517_A_G	-904486	chr13	101692517	A	G	rs981073	3	3	0.0151515	-1	6.91238e-06	-2.25337	0.465098	0.000999001	0.000542049	0.0181033	4.2188e-05
ENSG00000131165.14	CHMP1A	chr16	89644431	89657801	-	766	1.01129	228.279	69.0221	2.5986e-06	chr16_89636245_C_T	-21556	chr16	89636245	C	T	rs2070993	67	81	0.417526	1	1.33339e-06	-0.416972	0.079132	0.000999001	0.000542727	0.0181033	1.0001e-05
ENSG00000037757.13	MRI1	chr19	13764532	13774167	+	510	0.990899	293.767	73.5846	1.74493e-06	chr19_13757855_G_A	-6677	chr19	13757855	G	A	rs6511886	62	83	0.419192	-1	1.91904e-06	-0.456016	0.0880908	0.002997	0.000551144	0.0183519	6.79696e-06
ENSG00000129055.12	ANAPC13	chr3	134477706	134486716	-	194	1.04379	102.838	70.1057	7.52144e-06	chr3_134547282_A_G	60566	chr3	134547282	A	G	rs12637751	30	31	0.156566	1	4.86531e-06	-0.854837	0.173157	0.000999001	0.000554386	0.0184276	2.72012e-05
ENSG00000152254.10	G6PC2	chr2	168901240	168910000	+	375	1.07495	198.493	74.4971	4.91526e-06	chr2_168824641_C_T	-76599	chr2	168824641	C	T	rs3732031	55	66	0.333333	1	6.12774e-06	0.594755	0.121963	0.000999001	0.000561013	0.0185279	1.69411e-05
ENSG00000111321.10	LTBR	chr12	6375225	6391563	+	719	1.04951	376.92	72.4154	2.16484e-06	chr12_7041361_A_G	666136	chr12	7041361	A	G	rs144335312	3	3	0.0151515	1	1.96876e-06	-1.25324	0.2424	0.000999001	0.000561303	0.0185279	7.68368e-06
ENSG00000273828.1	RP11-394O2.3	chr20	46364551	46390885	+	528	1.063	206.45	69.1076	4.33016e-06	chr20_46358165_C_T	-6386	chr20	46358165	C	T	rs6017792	36	39	0.246835	1	2.3195e-06	0.81195	0.158331	0.000999001	0.000558462	0.0185279	1.51969e-05
ENSG00000072506.12	HSD17B10	chrX	53431258	53434373	-	108	1.03034	94.9126	76.8496	7.44941e-06	chrX_53422619_G_A	-11754	chrX	53422619	G	A	rs1264011	51	91	0.459596	1	1.26523e-05	-0.281642	0.0601158	0.001998	0.000559848	0.0185279	2.7135e-05
ENSG00000272129.1	RP11-250B2.6	chr6	80355424	80356859	+	112	0.982879	67.0537	76.5074	7.34104e-06	chr6_79699463_C_CTTTTT	-655961	chr6	79699463	C	CTTTTT	.	1	2	0.0102041	1	1.19278e-05	-1.96386	0.417781	0.001998	0.00056462	0.0185976	2.82109e-05
ENSG00000228782.7	MRPL45P2	chr17	47450568	47492492	-	310	0.970095	117.028	70.9326	3.7892e-06	chr17_47440405_T_A	-52087	chr17	47440405	T	A	rs56089045	52	60	0.30303	1	2.7326e-06	-0.729081	0.143348	0.000999001	0.000565369	0.0185976	1.48012e-05
ENSG00000158773.14	USF1	chr1	161039251	161045977	-	673	1.06594	313.751	71.3889	2.94986e-06	chr1_160193139_C_G	-852838	chr1	160193139	C	G	rs146139512	2	2	0.0125	1	2.27763e-06	2.29601	0.447317	0.000999001	0.000566877	0.018615	1.01737e-05
ENSG00000129204.16	USP6	chr17	5116438	5175034	+	724	1.00101	252.158	69.7207	2.27344e-06	chr17_5461303_CTTCT_C	344865	chr17	5461303	CTTCT	C	rs199685469	3	3	0.0159574	1	1.31073e-06	2.34409	0.444491	0.000999001	0.000568535	0.0186372	8.46802e-06
ENSG00000214300.7	SPDYE3	chr7	100307702	100322196	+	784	1.11776	226.342	67.1828	5.87741e-06	chr7_100373690_T_C	65988	chr7	100373690	T	C	rs2405442	73	95	0.479798	1	2.31026e-06	0.622472	0.121359	0.002997	0.000577512	0.0188864	1.88298e-05
ENSG00000214491.8	SEC14L6	chr22	30522799	30546682	-	477	1.06084	185.016	70.8471	4.91623e-06	chr22_30538829_T_C	-7853	chr22	30538829	T	C	rs5753190	65	81	0.409091	-1	3.52317e-06	0.499326	0.0994565	0.001998	0.000578124	0.0188864	1.67433e-05
ENSG00000167555.13	ZNF528	chr19	52397849	52418404	+	992	0.992313	592.113	76.3648	9.28825e-07	chr19_52406736_A_G	8887	chr19	52406736	A	G	rs11668956	56	72	0.363636	1	1.61755e-06	0.609169	0.116694	0.000999001	0.000584356	0.0190573	3.40424e-06
ENSG00000185864.16	NPIPB4	chr16	21834569	21866308	-	285	1.08168	144.516	69.7207	7.36012e-06	chr16_21548236_C_CA	-318072	chr16	21548236	C	CA	rs372054262	36	36	0.225	1	4.47648e-06	-0.748145	0.150882	0.002997	0.000586054	0.0190799	2.41781e-05
ENSG00000111850.10	SMIM8	chr6	87322675	87399741	+	209	1.02009	87.3123	72.4725	7.8643e-06	chr6_87216102_TACATAGACACACACACACACACAC_T	-106573	chr6	87216102	TACATAGACACACACACACACACAC	T	rs71873091	20	20	0.104167	1	7.28491e-06	0.840713	0.174019	0.001998	0.000587957	0.0191092	2.76586e-05
ENSG00000240291.1	RP11-499P20.2	chr10	18513115	18545560	-	303	1.06659	129.052	67.0402	7.51884e-06	chr10_18545998_G_A	438	chr10	18545998	G	A	rs150824509	6	6	0.030303	1	2.94444e-06	1.33042	0.262572	0.000999001	0.000593393	0.0192387	2.48243e-05
ENSG00000182870.12	GALNT9	chr12	132196372	132329203	-	564	1.06081	205.176	69.9061	4.54699e-06	chr12_132197939_A_G	-131264	chr12	132197939	A	G	rs12306514	55	73	0.372449	-1	2.78975e-06	-0.598209	0.11774	0.000999001	0.000593967	0.0192387	1.50958e-05
ENSG00000058085.14	LAMC2	chr1	183186238	183244900	+	366	0.949829	169.735	73.1711	2.35493e-06	chr1_183186347_C_A	109	chr1	183186347	C	A	rs684527	50	59	0.35119	1	2.42014e-06	0.597269	0.116716	0.000999001	0.000603888	0.0194763	8.83433e-06
ENSG00000234444.9	ZNF736	chr7	64307459	64354860	+	377	0.97663	112.244	70.0059	4.46238e-06	chr7_64120305_G_A	-187154	chr7	64120305	G	A	rs9768219	56	67	0.345361	1	2.78102e-06	-0.573515	0.112862	0.000999001	0.000603842	0.0194763	1.61469e-05
ENSG00000121350.15	PYROXD1	chr12	21437615	21471252	+	381	0.956449	178.147	72.3156	2.37703e-06	chr12_21474811_A_G	37196	chr12	21474811	A	G	rs2159943	68	84	0.424242	1	2.12848e-06	0.588546	0.114277	0.000999001	0.000604376	0.0194763	8.82874e-06
ENSG00000141556.20	TBCD	chr17	82752064	82945922	+	405	1.02048	165.712	70.234	4.29008e-06	chr17_82884019_G_T	131955	chr17	82884019	G	T	rs55681405	25	26	0.135417	1	2.77145e-06	0.755102	0.14857	0.002997	0.000607309	0.0195226	1.461e-05
ENSG00000226328.6	NUP50-AS1	chr22	45133020	45163781	-	353	1.00339	217.129	72.3441	2.87545e-06	chr22_45184710_CTTAAAG_C	20929	chr22	45184710	CTTAAAG	C	rs141363348	66	91	0.464286	1	2.59109e-06	0.417635	0.0818931	0.000999001	0.000607865	0.0195226	9.98879e-06
ENSG00000251079.6	BMS1P2	chr10	47538377	47551954	-	111	1.05119	63.0727	68.8795	1.41676e-05	chr10_47523681_TGGCCCC_T	-28273	chr10	47523681	TGGCCCC	T	.	32	33	0.183333	1	7.81806e-06	-0.875902	0.182003	0.000999001	0.00060993	0.0195559	4.63661e-05
ENSG00000101017.13	CD40	chr20	46118272	46129863	+	523	1.00269	238.164	72.2016	2.62537e-06	chr20_46118343_T_C	71	chr20	46118343	T	C	rs1883832	61	70	0.357143	-1	2.30997e-06	0.505531	0.0985589	0.000999001	0.000612084	0.0195919	9.06494e-06
ENSG00000035928.15	RFC1	chr4	39287456	39366375	-	370	0.983247	147.449	71.6027	3.67882e-06	chr4_39771506_C_T	405131	chr4	39771506	C	T	rs160096	12	13	0.0706522	1	2.95392e-06	1.00769	0.198912	0.001998	0.000619379	0.0197921	1.28605e-05
ENSG00000198689.10	SLC9A6	chrX	135974636	136047269	+	218	1.0128	119.84	75.8088	5.71982e-06	chrX_135465460_T_G	-509176	chrX	135465460	T	G	.	1	2	0.010989	1	8.54298e-06	1.45049	0.302869	0.000999001	0.000620839	0.0198055	1.9236e-05
ENSG00000161664.6	ASB16	chr17	44170447	44179083	+	432	1.02429	181.332	70.4764	4.14821e-06	chr17_44161981_T_C	-8466	chr17	44161981	T	C	rs730228	62	78	0.393939	-1	2.78492e-06	-0.386238	0.0760131	0.000999001	0.000624871	0.0198674	1.36766e-05
ENSG00000267296.2	CEBPA-AS1	chr19	33302857	33305035	+	426	1.03658	140.466	65.6857	5.85763e-06	chr19_33164238_C_T	-138619	chr19	33164238	C	T	rs1981827	18	20	0.10101	1	1.76279e-06	-0.780461	0.150137	0.000999001	0.000624373	0.0198674	1.90576e-05
ENSG00000181798.2	LINC00471	chr2	231508426	231514339	-	309	1.00525	135.661	69.407	4.80698e-06	chr2_231525440_A_G	11101	chr2	231525440	A	G	rs3752763	67	87	0.448454	-1	2.72242e-06	-0.632829	0.1244	0.000999001	0.000625917	0.0198675	1.61825e-05
ENSG00000266783.1	RP11-715F3.2	chr18	2561172	2562220	-	274	1.04916	101.323	65.8711	8.9993e-06	chr18_2554523_T_G	-7697	chr18	2554523	T	G	rs73938963	20	21	0.109375	1	2.92965e-06	-0.978182	0.193005	0.001998	0.000632414	0.0200402	2.85178e-05
ENSG00000102390.10	PBDC1	chrX	76172936	76178204	+	48	1.06614	26.7961	74.1834	3.88039e-05	chrX_76175352_C_T	2416	chrX	76175352	C	T	rs2301862	24	38	0.213483	1	4.47806e-05	-0.394627	0.0908886	0.000999001	0.000641575	0.0202967	0.000119121
ENSG00000260088.1	RP11-92G12.3	chr1	200669507	200694250	+	418	0.981943	215.643	73.5561	2.5858e-06	chr1_200600264_C_A	-69243	chr1	200600264	C	A	rs2809357	28	32	0.161616	-1	2.82261e-06	-0.719346	0.141666	0.001998	0.000643005	0.0203081	8.71572e-06
ENSG00000140043.11	PTGR2	chr14	73851844	73886616	+	422	1.02863	158.699	68.4375	5.04658e-06	chr14_73938053_T_C	86209	chr14	73938053	T	C	rs28927675	69	94	0.474747	-1	2.4346e-06	0.406059	0.0793742	0.000999001	0.000644805	0.0203312	1.60577e-05
ENSG00000251464.2	RPL7L1P13	chr4	110399773	110400511	-	213	0.936946	83.7302	70.0059	4.59226e-06	chr4_110400303_C_T	-208	chr4	110400303	C	T	rs2348213	62	82	0.418367	1	2.86536e-06	0.485129	0.0956129	0.001998	0.000647176	0.0203385	1.62927e-05
ENSG00000259768.5	RP5-991G20.1	chr16	72665170	72791624	+	307	1.01217	113.448	72.9572	6.25509e-06	chr16_72787694_AGCCGCCGCC_A	122524	chr16	72787694	AGCCGCCGCC	A	.	2	2	0.0104167	1	6.21585e-06	-2.52912	0.519028	0.000999001	0.000646136	0.0203385	2.02376e-05
ENSG00000257878.1	RP11-256L6.3	chr12	95996521	96011489	+	354	1.13059	121.316	64.2742	1.32047e-05	chr12_96013308_A_G	16787	chr12	96013308	A	G	rs12319438	43	49	0.247475	1	3.39894e-06	-0.638904	0.127023	0.001998	0.000650401	0.0204061	3.75834e-05
ENSG00000168528.11	SERINC2	chr1	31409565	31434680	+	329	1.07992	150.399	69.6494	7.72179e-06	chr1_31433253_G_A	23688	chr1	31433253	G	A	rs78108126	24	27	0.136364	1	4.65393e-06	-0.601442	0.121544	0.000999001	0.000652675	0.0204437	2.30013e-05
ENSG00000205693.3	MANSC4	chr12	27762738	27771276	-	221	1.00069	97.3906	71.3033	6.80226e-06	chr12_27762652_A_ATTT	-8624	chr12	27762652	A	ATTT	rs35441719	29	29	0.155914	1	5.27938e-06	1.06176	0.216002	0.000999001	0.000658726	0.0205993	2.18786e-05
ENSG00000158716.8	DUSP23	chr1	159780932	159782543	+	524	1.07186	290.494	71.2891	3.8775e-06	chr1_160425010_G_C	644078	chr1	160425010	G	C	rs78922861	4	5	0.0252525	1	2.96395e-06	-1.13389	0.22386	0.001998	0.000669451	0.0209004	1.13723e-05
ENSG00000248763.2	RP13-644M16.5	chr4	69066395	69069888	+	273	0.980878	126.181	72.9572	4.60078e-06	chr4_69028136_G_A	-38259	chr4	69028136	G	A	rs4235108	69	86	0.434343	1	4.57112e-06	0.701807	0.141693	0.001998	0.000674546	0.0210249	1.47877e-05
ENSG00000099330.8	OCEL1	chr19	17226204	17229219	+	744	0.995542	464.47	75.6662	1.40586e-06	chr19_17226746_C_A	542	chr19	17226746	C	A	rs3745163	58	68	0.365591	1	2.15987e-06	0.400975	0.077913	0.000999001	0.000675728	0.0210273	4.43414e-06
ENSG00000112379.8	ARFGEF3	chr6	138161921	138344663	+	183	1.01728	98.8939	70.7615	7.80999e-06	chr6_137544329_T_A	-617592	chr6	137544329	T	A	rs203693	19	20	0.10101	-1	5.59974e-06	0.7479	0.152629	0.000999001	0.000677178	0.021038	2.39877e-05
ENSG00000240371.1	RPS4XP13	chr11	57576292	57577080	-	280	1.01316	119.678	69.2359	6.313e-06	chr11_57659999_G_C	82919	chr11	57659999	G	C	rs145927880	3	3	0.0151515	1	3.52494e-06	-1.76637	0.351836	0.001998	0.000683256	0.0211922	1.93066e-05
ENSG00000227676.3	LINC01068	chr13	79566727	79571436	+	70	0.958953	41.0625	75.4666	1.21619e-05	chr13_79355048_G_A	-211679	chr13	79355048	G	A	rs9530900	44	50	0.287356	1	1.69182e-05	0.685962	0.148889	0.001998	0.000693353	0.0214354	3.90089e-05
ENSG00000257151.1	PWAR6	chr15	25032048	25036490	+	194	1.06042	110.074	72.4867	9.76894e-06	chr15_25187375_A_T	155327	chr15	25187375	A	T	rs2739852	29	30	0.151515	1	9.08155e-06	0.623843	0.130702	0.000999001	0.000692589	0.0214354	2.80699e-05
ENSG00000146221.9	TCTE1	chr6	44279445	44297688	-	298	0.993023	176.2	74.9818	3.75291e-06	chr6_44311374_A_G	13686	chr6	44311374	A	G	rs9688508	47	57	0.287879	1	5.05028e-06	0.531378	0.107849	0.000999001	0.000697721	0.0215354	1.14943e-05
ENSG00000271980.1	CTD-2256P15.4	chr5	10264597	10267146	-	110	1.02681	62.286	73.827	1.37819e-05	chr5_10280800_G_T	13654	chr5	10280800	G	T	rs6895670	12	13	0.0833333	1	1.54111e-05	0.993258	0.214422	0.000999001	0.000702049	0.0216339	4.0445e-05
ENSG00000213693.4	SEC14L1P1	chr11	43897456	43899636	+	205	0.936529	110.396	71.5314	3.91122e-06	chr11_44074734_CTCTTTCTT_C	177278	chr11	44074734	CTCTTTCTT	C	rs202091203	18	20	0.10989	1	3.10864e-06	-0.897287	0.177579	0.001998	0.000723942	0.0222724	1.23178e-05
ENSG00000099910.16	KLHL22	chr22	20441519	20495883	-	694	1.02854	249.979	67.5963	3.59026e-06	chr22_20064356_C_G	-431527	chr22	20064356	C	G	rs149905068	3	3	0.0170455	1	1.4593e-06	-1.98087	0.377567	0.000999001	0.000725352	0.0222798	1.01889e-05
ENSG00000165055.15	METTL2B	chr7	128476729	128506602	+	422	1.06125	134.402	66.3986	8.49587e-06	chr7_128501969_A_T	25240	chr7	128501969	A	T	rs12539729	65	82	0.414141	1	3.01315e-06	-0.496662	0.0981366	0.000999001	0.000733643	0.02248	2.31028e-05
ENSG00000174226.8	SNX31	chr8	100572882	100663415	-	191	1.03819	120.592	74.2119	8.07043e-06	chr8_100649406_C_T	-14009	chr8	100649406	C	T	rs12681977	65	81	0.421875	1	9.57872e-06	0.655141	0.137666	0.001998	0.000734236	0.02248	2.24183e-05
ENSG00000148459.15	PDSS1	chr10	26697659	26746592	+	354	1.08507	84.0594	65.9852	1.60892e-05	chr10_26704796_G_A	7137	chr10	26704796	G	A	rs1677730	68	94	0.474747	-1	5.67059e-06	0.477392	0.0974902	0.001998	0.000741974	0.0226804	4.23628e-05
ENSG00000250334.5	LINC00989	chr4	79492416	79576460	+	144	1.00467	66.2643	72.002	1.17029e-05	chr4_79587752_G_GA	95336	chr4	79587752	G	GA	rs35732335	51	62	0.316327	-1	1.01699e-05	-0.354435	0.074727	0.001998	0.000748205	0.0227976	3.30041e-05
ENSG00000228401.4	HSPC324	chr9	136648610	136660421	-	865	0.954555	355.675	71.3746	1.46466e-06	chr9_137111855_AC_A	451434	chr9	137111855	AC	A	.	2	2	0.010101	1	1.11093e-06	2.01169	0.378456	0.002997	0.000748017	0.0227976	4.36207e-06
ENSG00000135951.14	TSGA10	chr2	98997261	99154954	-	234	1.09465	106.116	70.3623	1.38255e-05	chr2_99109112_T_C	-45842	chr2	99109112	T	C	rs6733285	64	72	0.378947	-1	9.51583e-06	0.618653	0.129951	0.000999001	0.000757776	0.0230332	3.54086e-05
ENSG00000270025.2	BMS1P7	chr10	48050282	48060016	-	198	1.0206	107.081	71.9877	8.26112e-06	chr10_48913142_C_G	853126	chr10	48913142	C	G	rs7913620	40	46	0.261364	-1	7.13064e-06	0.830632	0.171733	0.000999001	0.000758361	0.0230332	2.26259e-05
ENSG00000130592.15	LSP1	chr11	1852970	1892267	+	401	1.05021	169.259	67.7959	6.50542e-06	chr11_2160905_C_T	307935	chr11	2160905	C	T	rs13306444	9	9	0.0454545	1	2.86417e-06	0.737396	0.145329	0.001998	0.000764787	0.0231913	1.71813e-05
ENSG00000169562.9	GJB1	chrX	71215194	71225516	+	210	1.06405	166.973	75.7518	7.3406e-06	chrX_71141073_C_G	-74121	chrX	71141073	C	G	.	1	2	0.0103093	1	1.07831e-05	1.40294	0.296761	0.000999001	0.000775153	0.0234682	1.89051e-05
ENSG00000125945.14	ZNF436	chr1	23359448	23368386	-	373	1.09831	137.73	65.8996	1.14779e-05	chr1_23362590_G_A	-5796	chr1	23362590	G	A	rs3795308	40	44	0.222222	1	3.85135e-06	0.808865	0.161854	0.002997	0.000801593	0.0242301	2.78419e-05
ENSG00000182397.14	DNM1P46	chr15	99790156	99806927	-	325	1.01894	216.868	74.44	4.30752e-06	chr15_99800279_A_G	-6648	chr15	99800279	A	G	rs77574325	53	64	0.333333	1	5.33918e-06	0.642922	0.130873	0.000999001	0.000811598	0.0244936	1.10554e-05
ENSG00000117395.12	EBNA1BP2	chr1	43164175	43270936	-	440	1.07026	164.846	70.3195	8.17064e-06	chr1_43242987_G_A	-27949	chr1	43242987	G	A	rs1760668	27	30	0.172414	1	5.48144e-06	0.624468	0.127295	0.001998	0.000820061	0.0247098	1.98539e-05
ENSG00000115129.13	TP53I3	chr2	24077433	24085861	-	251	1.02502	82.4925	68.7939	1.21487e-05	chr2_24121099_G_A	35238	chr2	24121099	G	A	rs117835654	2	2	0.010101	1	6.55714e-06	-2.62334	0.539917	0.000999001	0.000833832	0.025085	3.0199e-05
ENSG00000273972.1	CTD-2306A12.1	chr15	45702640	45703183	+	181	0.999296	72.09	69.5211	1.16459e-05	chr15_45682430_G_A	-20210	chr15	45682430	G	A	rs2289578	53	72	0.363636	1	7.01547e-06	-0.582641	0.120354	0.001998	0.000843653	0.0253403	2.92871e-05
ENSG00000089169.14	RPH3A	chr12	112570380	112898881	+	367	1.10127	128.007	67.8102	1.32084e-05	chr12_112875665_C_T	305285	chr12	112875665	C	T	rs2891411	70	88	0.444444	-1	6.14252e-06	0.613613	0.125846	0.000999001	0.000845597	0.0253587	3.04474e-05
ENSG00000071553.16	ATP6AP1	chrX	154428632	154436516	+	363	0.935588	230.071	81.9254	2.20114e-06	chrX_154507173_G_A	78541	chrX	154507173	G	A	rs2071428	6	8	0.0434783	1	7.92929e-06	1.14877	0.238887	0.001998	0.000846946	0.0253591	5.86829e-06
ENSG00000234231.3	AC093616.4	chr2	87700984	87738105	+	141	1.00016	91.4402	75.1387	9.29562e-06	chr2_87706027_T_C	5043	chr2	87706027	T	C	rs115570742	25	26	0.131313	1	1.24827e-05	-0.710837	0.15161	0.001998	0.00084865	0.0253702	2.32213e-05
ENSG00000119703.13	ZC2HC1C	chr14	75064170	75079352	+	319	1.04731	117.044	67.0402	1.02648e-05	chr14_74675424_C_T	-388746	chr14	74675424	C	T	.	2	2	0.0104167	1	4.12863e-06	2.0636	0.414421	0.000999001	0.000855804	0.0255439	2.44148e-05
ENSG00000258545.5	RHOXF1-AS1	chrX	120036236	120146854	+	172	1.0408	136.988	76.3078	8.52844e-06	chrX_120253978_C_CTGA	217742	chrX	120253978	C	CTGA	rs201958171	49	86	0.434343	-1	1.34111e-05	-0.493692	0.105728	0.001998	0.000870923	0.0259544	2.00531e-05
ENSG00000241294.1	IGKV2-24	chr2	89176328	89177160	-	151	1.02331	69.2778	72.2301	1.53526e-05	chr2_89234329_C_T	57169	chr2	89234329	C	T	rs75790510	68	85	0.442708	-1	1.38198e-05	-0.559466	0.12002	0.000999001	0.000897359	0.0267004	3.55738e-05
ENSG00000183833.16	MAATS1	chr3	119703022	119767102	+	283	0.997074	133.84	70.2482	6.58968e-06	chr3_119707208_C_G	4186	chr3	119707208	C	G	rs4234664	48	58	0.305263	1	4.33691e-06	0.635282	0.127908	0.000999001	0.000901007	0.026767	1.55451e-05
ENSG00000144306.14	SCRN3	chr2	174395730	174429575	+	194	1.03154	99.2291	69.9488	1.1432e-05	chr2_174398490_A_G	2760	chr2	174398490	A	G	rs10930660	52	56	0.285714	-1	7.34333e-06	0.566374	0.117285	0.001998	0.000903176	0.0267896	2.6149e-05
ENSG00000226871.1	AC135178.7	chr17	8318088	8318712	-	727	1.07938	292.585	67.468	5.35952e-06	chr17_8823528_A_C	504816	chr17	8823528	A	C	rs2074257	49	59	0.304124	1	2.19741e-06	-0.592849	0.115295	0.001998	0.000905784	0.0268251	1.17888e-05
ENSG00000272941.1	RP11-134L10.1	chr7	135168403	135169547	+	346	0.962007	127.125	71.9307	5.34725e-06	chr7_135164461_G_A	-3942	chr7	135164461	G	A	rs3800592	54	62	0.313131	1	4.54835e-06	0.530991	0.107177	0.001998	0.000910493	0.0269227	1.28725e-05
ENSG00000143127.12	ITGA10	chr1	145891208	145910189	-	165	0.972762	129.424	77.3486	5.73953e-06	chr1_145888034_T_G	-22155	chr1	145888034	T	G	rs2011376	2	2	0.0108696	1	1.05498e-05	3.5553	0.751119	0.001998	0.000913728	0.0269764	1.3634e-05
ENSG00000104497.13	SNX16	chr8	81799581	81842866	-	96	1.00379	37.0527	68.3805	2.54586e-05	chr8_81807872_T_C	-34994	chr8	81807872	T	C	rs2600601	9	9	0.0454545	1	1.35157e-05	1.20907	0.259047	0.002997	0.000916877	0.0270274	5.86838e-05
ENSG00000254941.1	RP11-677M14.5	chr11	124807822	124808269	-	571	0.985549	242.339	72.7006	3.40968e-06	chr11_124807845_G_GTGC	-424	chr11	124807845	G	GTGC	rs59020806	46	50	0.265957	1	3.25435e-06	0.811598	0.160998	0.000999001	0.000920707	0.0270982	7.94786e-06
ENSG00000188820.12	FAM26F	chr6	116461370	116463779	+	269	0.980009	113.534	69.0791	6.9917e-06	chr6_116461325_T_C	-45	chr6	116461325	T	C	rs2858833	25	26	0.134021	-1	3.82644e-06	0.637355	0.127492	0.001998	0.000922778	0.0271172	1.63378e-05
ENSG00000106392.10	C1GALT1	chr7	7156934	7248651	+	392	1.03438	193.199	70.5904	6.1461e-06	chr7_7178165_T_G	21231	chr7	7178165	T	G	rs11762665	37	45	0.227273	1	4.25865e-06	0.503808	0.101341	0.002997	0.000927519	0.0272145	1.36698e-05
ENSG00000113812.13	ACTR8	chr3	53867066	53882202	-	273	0.995181	115.297	67.1828	7.78927e-06	chr3_53888230_A_G	6028	chr3	53888230	A	G	rs2304576	45	52	0.273684	-1	3.13476e-06	-0.539054	0.106728	0.001998	0.000930408	0.0272572	1.78201e-05
ENSG00000196724.12	ZNF418	chr19	57921884	57935393	-	489	1.00507	187.165	71.1322	5.20012e-06	chr19_57505837_G_A	-429556	chr19	57505837	G	A	rs146641907	3	4	0.0232558	1	3.90478e-06	1.33158	0.26664	0.002997	0.000937185	0.0274135	1.17158e-05
ENSG00000237674.1	GSTA7P	chr6	52739590	52744656	-	359	1.01442	199.974	73.5418	5.28319e-06	chr6_53097926_GTATATATATATATATATATATATATATATATATA_G	353270	chr6	53097926	GTATATATATATATATATATATATATATATATATA	G	.	2	2	0.0106383	1	5.72493e-06	-2.90007	0.592536	0.000999001	0.000950759	0.0277678	1.16485e-05
ENSG00000244582.2	RPL21P120	chr17	21504558	21505059	+	212	1.00432	145.976	76.0084	6.77481e-06	chr17_21301023_C_T	-203535	chr17	21301023	C	T	rs113821733	17	17	0.0858586	1	1.03326e-05	0.904962	0.190967	0.000999001	0.000957592	0.0279245	1.49481e-05
ENSG00000185304.14	RGPD2	chr2	87755955	87825952	-	143	1.03987	88.1313	73.2424	1.45191e-05	chr2_87149821_G_A	-676131	chr2	87149821	G	A	rs6547711	73	94	0.474747	-1	1.50038e-05	0.642725	0.138535	0.000999001	0.000963823	0.0280631	3.09906e-05
ENSG00000155561.14	NUP205	chr7	135557919	135648757	+	268	1.05576	121.239	74.2119	1.18011e-05	chr7_134646897_G_GGCT	-911022	chr7	134646897	G	GGCT	.	2	2	0.0121951	1	1.39231e-05	1.91831	0.411705	0.000999001	0.000968488	0.0281559	2.47928e-05
ENSG00000204104.11	TRAF3IP1	chr2	238320441	238400900	+	458	1.02034	167.673	65.8854	6.76297e-06	chr2_237334642_G_A	-985799	chr2	237334642	G	A	rs2270671	5	5	0.0252525	1	2.14231e-06	-1.53346	0.297845	0.001998	0.000978797	0.0283483	1.44264e-05
ENSG00000172239.13	PAIP1	chr5	43526267	43557758	-	193	1.03095	68.6058	69.5211	1.78165e-05	chr5_43666614_G_A	108856	chr5	43666614	G	A	rs35141665	14	15	0.0765306	1	1.09549e-05	0.740671	0.156811	0.001998	0.00097958	0.0283483	3.768e-05
ENSG00000187630.15	DHRS4L2	chr14	23969874	24006408	+	659	1.02816	312.834	71.3033	3.8295e-06	chr14_23939745_A_G	-30129	chr14	23939745	A	G	rs1885811	20	21	0.115385	1	2.93313e-06	-0.731077	0.144257	0.000999001	0.000978737	0.0283483	8.12251e-06
ENSG00000232411.1	AC009495.3	chr2	165833048	165839098	-	359	1.02781	127.503	69.0506	9.51866e-06	chr2_165924401_A_G	85303	chr2	165924401	A	G	rs2163648	53	66	0.340206	1	5.27444e-06	0.563322	0.114596	0.000999001	0.000994459	0.0287351	1.9884e-05
ENSG00000107902.13	LHPP	chr10	124461834	124617888	+	165	1.07462	100.333	69.9631	1.66058e-05	chr10_124488235_G_A	26401	chr10	124488235	G	A	rs11245168	19	19	0.105556	1	1.0858e-05	0.982021	0.207805	0.000999001	0.000999389	0.0287901	3.34454e-05
ENSG00000147010.17	SH3KBP1	chrX	19533975	19887601	-	108	1.04339	87.2926	79.7297	1.55315e-05	chrX_19023474_C_T	-864127	chrX	19023474	C	T	rs5909263	36	65	0.331633	-1	3.5734e-05	0.244321	0.0554759	0.001998	0.000998466	0.0287901	3.19663e-05
ENSG00000138395.14	CDK15	chr2	201790461	201895550	+	285	1.03227	125.767	69.5354	1.00805e-05	chr2_201140456_CAT_C	-650005	chr2	201140456	CAT	C	rs145958388	2	2	0.010101	1	6.04365e-06	2.66295	0.54567	0.003996	0.00100759	0.0288973	2.07257e-05
ENSG00000198515.13	CNGA1	chr4	47935977	48016672	-	262	0.967575	113.779	72.3014	6.93531e-06	chr4_48067679_G_C	51007	chr4	48067679	G	C	rs2230594	74	93	0.469697	1	6.25804e-06	-0.606179	0.124446	0.000999001	0.00100767	0.0288973	1.49581e-05
ENSG00000104901.6	DKKL1	chr19	49361783	49375116	+	939	1.05183	333.065	67.4965	4.34329e-06	chr19_49390960_G_T	29177	chr19	49390960	G	T	rs7256984	66	87	0.457895	-1	1.76019e-06	-0.556567	0.107059	0.000999001	0.00100693	0.0288973	8.81713e-06
ENSG00000105894.11	PTN	chr7	137227341	137343865	-	119	0.999058	94.9785	76.8639	1.05822e-05	chr7_137391101_T_A	47236	chr7	137391101	T	A	rs1731951	74	99	0.5	1	1.77026e-05	0.610526	0.132867	0.001998	0.00101153	0.0289643	2.21945e-05
ENSG00000277203.1	F8A1	chrX	154886349	154888061	+	223	1.01313	135.642	78.033	8.27991e-06	chrX_154507173_G_A	-379176	chrX	154507173	G	A	rs2071428	6	8	0.0434783	1	1.62719e-05	1.33273	0.288614	0.003996	0.00102102	0.0291921	1.70312e-05
ENSG00000180769.8	WDFY3-AS2	chr4	84965682	85011277	+	74	1.03726	43.9834	70.5477	3.03681e-05	chr4_84634043_G_A	-331639	chr4	84634043	G	A	rs13102661	68	93	0.469697	-1	2.20499e-05	0.368427	0.0812274	0.000999001	0.00102677	0.0292756	6.10984e-05
ENSG00000204687.4	MAS1L	chr6	29486697	29487956	-	4	0.999939	3.63109	74.6539	0.000282823	chr6_28505548_T_G	-982408	chr6	28505548	T	G	rs2071966	65	74	0.411111	1	0.000330886	-0.60097	0.159489	0.001998	0.00102702	0.0292756	0.000583762
ENSG00000146007.10	ZMAT2	chr5	140700334	140706676	+	559	1.01256	174.607	70.7045	6.47417e-06	chr5_141303988_A_G	603654	chr5	141303988	A	G	rs111702937	2	2	0.0113636	1	4.57455e-06	2.72473	0.550137	0.000999001	0.001032	0.0293735	1.31824e-05
ENSG00000148248.13	SURF4	chr9	133361449	133376166	-	603	1.00011	309.574	73.7557	3.35773e-06	chr9_132399944_G_C	-976222	chr9	132399944	G	C	.	3	3	0.0151515	1	3.77136e-06	1.69193	0.338187	0.002997	0.00103812	0.0295035	6.85677e-06
ENSG00000145214.13	DGKQ	chr4	958887	986895	-	509	1.01462	185.247	66.9689	6.47556e-06	chr4_967585_G_A	-19310	chr4	967585	G	A	rs1377586	64	82	0.418367	1	2.47275e-06	0.415326	0.0812491	0.001998	0.00107985	0.030598	1.25906e-05
ENSG00000167780.11	SOAT2	chr12	53103518	53124538	+	830	0.960149	268.15	70.8186	2.97926e-06	chr12_53116149_C_T	12631	chr12	53116149	C	T	rs2272296	59	79	0.39899	1	2.09387e-06	-0.658063	0.127671	0.000999001	0.0010785	0.030598	6.02219e-06
ENSG00000225265.1	TAF1A-AS1	chr1	222589934	222593032	+	193	1.04135	95.3769	69.4213	1.52744e-05	chr1_222547946_C_T	-41988	chr1	222547946	C	T	rs4846382	60	74	0.373737	-1	9.18467e-06	0.511447	0.107221	0.000999001	0.00109163	0.0308858	2.88966e-05
ENSG00000094914.12	AAAS	chr12	53307456	53324864	-	728	0.992037	219.91	68.9936	4.69428e-06	chr12_52548451_G_T	-776413	chr12	52548451	G	T	rs12308719	62	74	0.393617	-1	2.47759e-06	0.38178	0.0746939	0.000999001	0.00109349	0.0308924	9.14918e-06
ENSG00000167272.10	POP5	chr12	120578764	120581398	-	484	1.05393	191.411	70.2625	8.3156e-06	chr12_119688253_G_C	-893145	chr12	119688253	G	C	rs56212782	3	3	0.0151515	1	5.53336e-06	-1.88868	0.385192	0.000999001	0.0010974	0.0309569	1.55349e-05
ENSG00000240418.1	CTD-2013N17.1	chr19	16412684	16413576	+	831	1.02295	334.746	71.232	3.94653e-06	chr19_15879621_C_T	-533063	chr19	15879621	C	T	rs2108622	41	50	0.252525	1	2.99043e-06	0.584353	0.115419	0.002997	0.00112276	0.0316254	7.3466e-06
ENSG00000158623.14	COPG2	chr7	130506297	130668647	-	218	1.09238	108.373	68.4945	1.91805e-05	chr7_130612248_GA_G	-56399	chr7	130612248	GA	G	rs34699820	57	70	0.360825	-1	1.01698e-05	0.490289	0.10337	0.000999001	0.00112617	0.0316465	3.42368e-05
ENSG00000245498.6	RP11-677M14.7	chr11	124800674	124834487	+	574	1.04772	211.972	68.523	7.39276e-06	chr11_124807845_G_GTGC	7171	chr11	124807845	G	GTGC	rs59020806	46	50	0.265957	1	3.70704e-06	0.743941	0.148569	0.000999001	0.00112684	0.0316465	1.35157e-05
ENSG00000238005.2	RP11-443B7.1	chr1	234957361	234970062	-	224	1.06756	91.4564	68.1238	1.9595e-05	chr1_235430867_A_G	460805	chr1	235430867	A	G	rs2291687	73	87	0.439394	-1	9.83935e-06	-0.690419	0.145296	0.001998	0.00113382	0.0317956	3.52234e-05
ENSG00000267065.2	LINC02080	chr17	76799044	76807102	+	507	1.05306	180.528	67.3682	9.05903e-06	chr17_76742326_A_C	-56718	chr17	76742326	A	C	rs76721450	14	14	0.0707071	1	3.80819e-06	1.13781	0.227543	0.002997	0.00113593	0.0318078	1.6386e-05
ENSG00000101307.15	SIRPB1	chr20	1563521	1620061	-	263	1.03889	156.159	70.177	9.60175e-06	chr20_1915598_A_G	295537	chr20	1915598	A	G	rs6136376	46	56	0.291667	-1	6.3405e-06	0.588907	0.120985	0.000999001	0.00114412	0.03199	1.73874e-05
ENSG00000162782.15	TDRD5	chr1	179591613	179691272	+	334	1.04832	104.827	68.908	1.54922e-05	chr1_179351443_A_G	-240170	chr1	179351443	A	G	rs13306731	68	89	0.449495	1	8.63035e-06	-0.558334	0.116648	0.001998	0.00116508	0.0325283	2.74258e-05
ENSG00000157326.18	DHRS4	chr14	23955035	23969279	+	660	0.972083	322.409	72.8289	3.00708e-06	chr14_24000929_C_T	45894	chr14	24000929	C	T	rs1811890	49	52	0.265306	1	2.92732e-06	0.505293	0.0996954	0.002997	0.00118979	0.0331694	5.44699e-06
ENSG00000258793.1	RP11-404P21.3	chr14	96259411	96268429	-	222	0.985932	94.282	68.6514	1.14229e-05	chr14_95438813_C_T	-829616	chr14	95438813	C	T	rs141687312	3	3	0.0153061	1	6.00733e-06	-1.57598	0.322832	0.001998	0.00119193	0.0331804	2.04827e-05
ENSG00000270343.1	UNGP3	chr14	81259565	81260239	-	131	0.970137	69.0399	76.0369	1.39376e-05	chr14_81413019_C_T	152780	chr14	81413019	C	T	rs8013454	43	72	0.439024	1	2.0754e-05	-0.447872	0.0983872	0.001998	0.00119796	0.0332996	2.50986e-05
ENSG00000086289.11	EPDR1	chr7	37920561	37951941	+	266	1.0764	122.927	69.1789	1.63237e-05	chr7_37948987_C_T	28426	chr7	37948987	C	T	rs2044831	70	88	0.444444	-1	9.49901e-06	-0.363487	0.0763446	0.000999001	0.00120573	0.0334178	2.75802e-05
ENSG00000225484.6	NUTM2B-AS1	chr10	79663088	79825782	-	287	0.960061	138.801	72.5438	6.45493e-06	chr10_80166994_G_C	341212	chr10	80166994	G	C	rs34332933	7	7	0.0364583	1	6.03468e-06	-1.84437	0.377902	0.001998	0.00120467	0.0334178	1.16278e-05
ENSG00000226363.3	HAGLROS	chr2	176178425	176179008	+	94	0.968958	65.6774	74.5826	1.48465e-05	chr2_176171483_G_A	-6942	chr2	176171483	G	A	rs2857535	37	41	0.21134	-1	1.8319e-05	-0.642071	0.140012	0.000999001	0.00122395	0.0338734	2.61677e-05
ENSG00000267731.1	RP11-147L13.8	chr17	68189884	68192802	+	416	1.00454	175.752	68.7369	7.27366e-06	chr17_68114596_A_G	-75288	chr17	68114596	A	G	rs2302097	44	55	0.292553	-1	3.77354e-06	0.566641	0.113265	0.000999001	0.0012371	0.0341876	1.24335e-05
ENSG00000115841.19	RMDN2	chr2	37923187	38067142	+	304	1.0164	135.067	70.8471	1.0318e-05	chr2_37974214_G_A	51027	chr2	37974214	G	A	rs77064336	12	12	0.0606061	1	7.55701e-06	-1.0629	0.22045	0.002997	0.00124164	0.0342633	1.74656e-05
ENSG00000164520.11	RAET1E	chr6	149883375	149898102	-	225	1.00228	96.902	69.3928	1.3173e-05	chr6_149919759_C_A	21657	chr6	149919759	C	A	rs143404631	4	4	0.020202	1	7.82914e-06	1.62119	0.336893	0.001998	0.00125521	0.0343033	2.22196e-05
ENSG00000196312.12	MFSD14C	chr9	96897917	97013600	-	361	1.0059	134.757	71.7168	9.70419e-06	chr9_97035478_A_G	21878	chr9	97035478	A	G	rs7875800	56	65	0.331633	-1	8.0696e-06	-0.621933	0.129456	0.003996	0.0012535	0.0343033	1.63602e-05
ENSG00000149084.12	HSD17B12	chr11	43680680	43855305	+	205	1.01396	110.209	71.2605	1.25262e-05	chr11_43754184_A_G	73504	chr11	43754184	A	G	rs4643069	38	40	0.20202	-1	9.79838e-06	0.528148	0.111121	0.001998	0.00125101	0.0343033	2.10732e-05
ENSG00000277351.1	RP11-325L12.6	chr15	65049188	65049802	-	294	1.02441	133.079	73.8555	1.11369e-05	chr15_65058630_T_A	8828	chr15	65058630	T	A	rs2232758	36	39	0.201031	1	1.25307e-05	0.627983	0.133968	0.002997	0.00125016	0.0343033	1.86492e-05
ENSG00000140527.14	WDR93	chr15	89690797	89743638	+	535	1.0321	198.888	68.4518	7.88245e-06	chr15_89683716_C_A	-7081	chr15	89683716	C	A	rs7169981	56	65	0.328283	1	3.92268e-06	-0.467985	0.093733	0.000999001	0.00125572	0.0343033	1.30928e-05
ENSG00000275055.1	CTC-471J1.11	chr19	52049508	52049754	+	928	1.03362	401.76	70.5191	3.93137e-06	chr19_52002388_GT_G	-47120	chr19	52002388	GT	G	rs10714016	67	90	0.459184	1	2.65299e-06	-0.573696	0.112629	0.002997	0.00125216	0.0343033	6.54308e-06
ENSG00000102109.8	PCSK1N	chrX	48831094	48835633	-	311	1.01726	157.885	77.0492	8.92243e-06	chrX_48901927_C_T	66294	chrX	48901927	C	T	rs741932	25	44	0.222222	-1	1.54122e-05	0.408385	0.0881615	0.001998	0.00124775	0.0343033	1.50237e-05
ENSG00000231890.7	DARS-AS1	chr2	135985176	136022593	+	249	0.993058	91.9862	71.8309	1.30325e-05	chr2_136329754_A_G	344578	chr2	136329754	A	G	rs13003740	62	76	0.383838	-1	1.10704e-05	-0.537203	0.113801	0.000999001	0.001259	0.0343435	2.20228e-05
ENSG00000113621.14	TXNDC15	chr5	134873803	134901525	+	179	0.988139	100.381	74.44	1.15779e-05	chr5_134649256_TAGAG_T	-224547	chr5	134649256	TAGAG	T	rs149428236	14	15	0.0773196	1	1.40882e-05	-0.700169	0.150371	0.003996	0.00126466	0.0344485	1.95267e-05
ENSG00000151687.14	ANKAR	chr2	189674290	189761193	+	324	1.00876	102.777	70.5904	1.31767e-05	chr2_190371175_A_C	696885	chr2	190371175	A	C	rs1882891	24	26	0.131313	-1	9.36245e-06	-0.46578	0.0977509	0.002997	0.00127258	0.0346147	2.18525e-05
ENSG00000178209.14	PLEC	chr8	143915147	143976734	-	465	0.981433	220.608	73.5846	5.09566e-06	chr8_143922430_G_A	-54304	chr8	143922430	G	A	rs11786903	32	37	0.186869	1	5.55811e-06	-0.55552	0.113324	0.002997	0.00128435	0.0348849	8.48998e-06
ENSG00000228071.4	RPL7P47	chr16	17932720	17933275	+	108	1.04887	52.7173	72.1588	3.3993e-05	chr16_18838748_A_C	906028	chr16	18838748	A	C	.	2	2	0.0103093	1	3.05704e-05	-2.40514	0.540861	0.001998	0.00128711	0.03491	5.4703e-05
ENSG00000215421.9	ZNF407	chr18	74597870	75065669	+	175	1.04199	104.997	73.2852	1.64375e-05	chr18_74149149_A_G	-448721	chr18	74149149	A	G	rs199803541	3	3	0.0153061	1	1.70767e-05	1.28061	0.278109	0.002997	0.00129644	0.035113	2.63521e-05
ENSG00000152454.3	ZNF256	chr19	57940833	57947675	-	489	1.02327	198.672	71.6455	7.68422e-06	chr19_57191890_C_T	-755785	chr19	57191890	C	T	rs77125234	5	6	0.0340909	1	6.29665e-06	1.23331	0.253276	0.001998	0.00129881	0.0351271	1.24031e-05
ENSG00000260097.2	SPDYE6	chr7	102347206	102356444	-	245	0.985882	138.379	72.9857	8.51083e-06	chr7_102329315_A_T	-27129	chr7	102329315	A	T	rs803111	61	67	0.341837	1	8.49349e-06	-0.795688	0.16609	0.001998	0.00130222	0.0351294	1.39505e-05
ENSG00000106868.16	SUSD1	chr9	112040785	112175408	-	346	1.05138	125.615	66.3273	1.46687e-05	chr9_112297925_C_G	122517	chr9	112297925	C	G	rs10981348	61	70	0.353535	1	5.41851e-06	-0.476247	0.0970209	0.001998	0.00130259	0.0351294	2.33124e-05
ENSG00000230715.3	RP11-274B21.4	chr7	128652841	128653243	+	388	1.03601	129.5	68.3805	1.29385e-05	chr7_128654295_T_C	1454	chr7	128654295	T	C	rs10227728	72	89	0.468421	-1	6.57307e-06	0.441702	0.0909197	0.001998	0.0013095	0.0351661	2.05988e-05
ENSG00000069869.15	NEDD4	chr15	55826922	55993746	-	214	0.939903	101.109	73.4563	8.24289e-06	chr15_56444010_T_C	450264	chr15	56444010	T	C	rs795793	4	4	0.0266667	-1	8.79674e-06	-1.78258	0.372812	0.000999001	0.0013066	0.0351661	1.3791e-05
ENSG00000130985.16	UBA1	chrX	47190861	47215128	+	164	0.935167	112.609	75.8658	7.14295e-06	chrX_47092820_A_G	-98041	chrX	47092820	A	G	rs4480242	17	28	0.162791	-1	1.06657e-05	-0.370899	0.078407	0.004995	0.00130949	0.0351661	1.19535e-05
ENSG00000188611.14	ASAH2	chr10	50182778	50248610	-	355	1.06029	147.035	67.9385	1.34163e-05	chr10_50813938_G_A	565328	chr10	50813938	G	A	rs41274048	12	13	0.0656566	1	6.3744e-06	-1.12192	0.230553	0.001998	0.00131841	0.0353394	2.09993e-05
ENSG00000165868.13	HSPA12A	chr10	116671192	116849741	-	203	0.967192	102.806	69.3215	1.01157e-05	chr10_116701280_A_G	-148461	chr10	116701280	A	G	rs1008307	37	42	0.225806	1	5.86752e-06	0.618145	0.126465	0.001998	0.00131967	0.0353394	1.65105e-05
ENSG00000163156.11	SCNM1	chr1	151166022	151170297	+	504	0.96067	242.618	74.7395	4.08901e-06	chr1_150260371_T_C	-905651	chr1	150260371	T	C	rs2296228	2	2	0.010989	1	5.30051e-06	3.09936	0.630663	0.002997	0.00132259	0.0353678	6.68068e-06
ENSG00000260911.2	RP11-196G11.2	chr16	31043150	31049868	+	318	1.05809	172.547	72.4582	1.13513e-05	chr16_31141376_T_TAAACAAAC	98226	chr16	31141376	T	TAAACAAAC	rs5816523	13	13	0.0656566	1	1.0521e-05	0.965692	0.203988	0.001998	0.00132784	0.0354583	1.7664e-05
ENSG00000258454.1	RP11-361H10.3	chr14	76235817	76263474	+	218	1.00239	164.639	76.151	8.27133e-06	chr14_76172123_A_G	-63694	chr14	76172123	A	G	rs3783997	48	63	0.328125	-1	1.27573e-05	0.62202	0.132831	0.001998	0.00133817	0.035684	1.30874e-05
ENSG00000265750.1	RP11-799B12.4	chr18	24160778	24162043	-	251	0.987458	96.621	68.908	1.2724e-05	chr18_24163075_AT_A	1032	chr18	24163075	AT	A	rs3216111	50	58	0.311828	1	7.00884e-06	-0.668874	0.13816	0.001998	0.00134334	0.0357717	2.01938e-05
ENSG00000259645.1	RP11-253M7.6	chr15	69391192	69392149	+	153	1.01085	88.2914	72.4867	1.65108e-05	chr15_68821002_C_CG	-570190	chr15	68821002	C	CG	.	3	3	0.02	1	1.54041e-05	2.54477	0.549345	0.000999001	0.00135093	0.0359235	2.57833e-05
ENSG00000272247.1	RP11-379F4.9	chr3	158801257	158801864	-	125	1.00674	49.7157	70.4051	2.85631e-05	chr3_158819654_A_G	17790	chr3	158819654	A	G	rs3765083	55	66	0.333333	1	2.02991e-05	-0.631481	0.13854	0.000999001	0.00135391	0.0359525	4.45856e-05
ENSG00000236935.1	AP003774.1	chr11	64325050	64329504	-	517	1.04823	186.063	69.9773	1.01127e-05	chr11_64371433_T_G	41929	chr11	64371433	T	G	rs17857342	38	41	0.225275	1	6.49073e-06	0.633709	0.130354	0.001998	0.00136003	0.0360646	1.54449e-05
ENSG00000245571.6	AP001258.4	chr11	59130133	59143015	-	329	1.03583	131.734	71.2178	1.33477e-05	chr11_59126288_C_G	-16727	chr11	59126288	C	G	rs17153376	21	21	0.106061	1	1.03925e-05	-0.918969	0.193985	0.002997	0.00137819	0.0364953	2.02271e-05
ENSG00000179277.9	MEIS3P1	chr17	15786618	15787575	+	277	1.04548	133.181	70.9611	1.40968e-05	chr17_15786625_A_G	7	chr17	15786625	A	G	rs533073	72	86	0.457447	-1	1.05924e-05	-0.614387	0.129829	0.000999001	0.00138224	0.0365516	2.12212e-05
ENSG00000187824.8	TMEM220	chr17	10699015	10730316	-	519	0.950648	219.415	72.7576	4.44421e-06	chr17_10706705_A_G	-23611	chr17	10706705	A	G	rs2271227	69	87	0.483333	-1	4.28336e-06	0.613786	0.1235	0.001998	0.00139998	0.0369181	6.87456e-06
ENSG00000182484.15	WASH6P	chrX	156020826	156025663	+	51	1.0004	37.768	73.827	3.71649e-05	chrX_156021624_CAGG_C	798	chrX	156021624	CAGG	C	.	40	40	0.206186	1	4.11166e-05	0.75144	0.172133	0.000999001	0.00139875	0.0369181	5.63088e-05
ENSG00000177875.4	CCDC184	chr12	48183584	48185926	+	457	1.06971	160.044	67.2684	1.38529e-05	chr12_49004813_C_CTGTGTGTGTG	821229	chr12	49004813	C	CTGTGTGTGTG	.	8	8	0.0465116	1	5.93073e-06	1.26686	0.259331	0.000999001	0.0014025	0.0369333	2.03845e-05
ENSG00000173889.15	PHC3	chr3	170086732	170181749	-	226	1.01006	114.687	72.0305	1.32345e-05	chr3_171101341_C_G	919592	chr3	171101341	C	G	rs138499317	9	10	0.0510204	1	1.15662e-05	0.861119	0.182871	0.002997	0.0014148	0.0371879	1.97486e-05
ENSG00000224812.2	TMEM72-AS1	chr10	44811024	44959689	-	169	1.06782	88.5846	70.9326	2.49587e-05	chr10_45056237_C_A	96548	chr10	45056237	C	A	rs7095202	38	41	0.209184	1	1.89789e-05	0.696088	0.152108	0.000999001	0.00141608	0.0371879	3.64199e-05
ENSG00000244480.1	AC005154.7	chr7	30523143	30524535	-	277	1.04648	141.119	70.7473	1.37243e-05	chr7_30621322_A_C	96787	chr7	30621322	A	C	rs10951271	60	78	0.393939	1	9.99034e-06	-0.492784	0.103792	0.000999001	0.00141838	0.0371969	2.01491e-05
ENSG00000174446.12	SNAPC5	chr15	66493468	66497813	-	270	0.97422	130.603	76.151	9.05267e-06	chr15_66333386_GTCAC_G	-164427	chr15	66333386	GTCAC	G	rs5813392	59	70	0.353535	1	1.39122e-05	-0.568868	0.122084	0.001998	0.00142083	0.0372098	1.3648e-05
ENSG00000213214.4	ARHGEF35	chr7	144186083	144188395	-	177	1.0067	110.9	74.9533	1.34576e-05	chr7_144177009_G_GA	-11386	chr7	144177009	G	GA	rs61696785	46	50	0.271739	-1	1.74642e-05	-0.622308	0.135323	0.001998	0.0014237	0.0372337	1.99832e-05
ENSG00000153774.8	CFDP1	chr16	75293698	75433485	-	271	1.06853	130.401	68.7512	1.71695e-05	chr16_75620086_C_T	186601	chr16	75620086	C	T	rs117625422	2	2	0.0102041	1	9.39721e-06	-2.06818	0.434128	0.001998	0.0014283	0.0373027	2.48464e-05
ENSG00000108819.10	PPP1R9B	chr17	50133735	50150630	-	479	0.963109	289.009	75.0104	3.829e-06	chr17_50987286_G_A	836656	chr17	50987286	G	A	rs148597792	2	2	0.010101	1	5.17145e-06	-1.97606	0.401566	0.001998	0.00144333	0.0376435	5.70605e-06
ENSG00000254056.1	IGHV3-71	chr14	106775157	106775618	-	17	1.00159	9.11697	74.2547	0.000162788	chr14_106868253_G_A	92635	chr14	106868253	G	A	rs139227692	2	2	0.0128205	1	0.000185123	-2.11816	0.537694	0.002997	0.001467	0.0382085	0.000235057
ENSG00000082497.11	SERTAD4	chr1	210232973	210246631	+	220	1.08726	115.617	69.7635	2.22649e-05	chr1_210304059_A_G	71086	chr1	210304059	A	G	rs7545509	67	88	0.44898	-1	1.43258e-05	-0.604123	0.129868	0.001998	0.00146966	0.0382254	3.11865e-05
ENSG00000084072.16	PPIE	chr1	39692182	39763914	+	405	1.05206	148.549	66.7979	1.42365e-05	chr1_39760374_G_A	68192	chr1	39760374	G	A	rs12094291	43	48	0.242424	1	5.66261e-06	0.693358	0.141583	0.000999001	0.0014987	0.0388743	1.97943e-05
ENSG00000279456.1	RP11-87H9.5	chr9	41061290	41062917	+	67	0.972675	54.3146	76.8639	2.27258e-05	chr9_40884092_A_T	-177198	chr9	40884092	A	T	.	10	10	0.0526316	1	3.66363e-05	-1.06127	0.24135	0.000999001	0.00149782	0.0388743	3.24726e-05
ENSG00000133488.14	SEC14L4	chr22	30488913	30505711	-	504	0.990256	205.01	72.9857	6.87207e-06	chr22_30534093_T_A	28382	chr22	30534093	T	A	rs5753187	69	92	0.474227	1	6.85779e-06	0.483894	0.0998333	0.001998	0.00150698	0.0390359	9.6978e-06
ENSG00000272141.1	RP11-465B22.8	chr1	1169357	1170343	+	604	1.03739	223.646	67.9527	8.79482e-06	chr1_1290912_G_A	121555	chr1	1290912	G	A	rs2273276	70	85	0.461957	1	4.06322e-06	-0.638072	0.128034	0.002997	0.00153165	0.0396209	1.20299e-05
ENSG00000231205.11	ZNF826P	chr19	20340269	20424969	-	433	1.04637	133.479	64.5451	1.57707e-05	chr19_20546314_C_T	121345	chr19	20546314	C	T	rs10418492	22	26	0.132653	1	4.35379e-06	-0.840437	0.169249	0.000999001	0.00154864	0.040006	2.12881e-05
ENSG00000274752.1	TRBV12-3	chr7	142560423	142560931	+	187	1.00122	100.317	73.0998	1.56589e-05	chr7_143396293_G_A	835870	chr7	143396293	G	A	rs77224972	3	3	0.0154639	1	1.58709e-05	1.71209	0.370231	0.000999001	0.00155648	0.040154	2.13145e-05
ENSG00000136238.17	RAC1	chr7	6374523	6403977	+	477	0.980159	236.092	71.9164	5.7479e-06	chr7_6140404_C_G	-234119	chr7	6140404	C	G	rs763820	61	81	0.421875	1	4.88358e-06	-0.492017	0.0996832	0.001998	0.0015587	0.0401567	7.86441e-06
ENSG00000153113.23	CAST	chr5	96525267	96779595	+	301	1.02714	137.103	72.7006	1.37961e-05	chr5_96766240_A_G	240973	chr5	96766240	A	G	rs27524	54	64	0.326531	-1	1.3241e-05	-0.536243	0.114757	0.001998	0.00157559	0.0405369	1.84145e-05
ENSG00000242580.1	IGKV1D-43	chr2	90209873	90210529	+	64	0.958712	31.2776	75.4523	3.7674e-05	chr2_90210640_T_C	767	chr2	90210640	T	C	rs117668633	33	38	0.2	1	5.04937e-05	0.56914	0.132094	0.002997	0.00158132	0.0406294	5.11323e-05
ENSG00000010626.14	LRRC23	chr12	6904733	6914243	+	842	1.06421	391.641	70.4764	6.15083e-06	chr12_6906751_A_G	2018	chr12	6906751	A	G	rs1007924	50	61	0.308081	1	4.18609e-06	0.482259	0.0969193	0.000999001	0.001588	0.040746	8.06854e-06
ENSG00000273142.1	RP11-458F8.4	chr7	66902857	66906297	+	254	1.03065	78.1315	68.7084	2.51797e-05	chr7_66790251_G_A	-112606	chr7	66790251	G	A	rs68168107	62	79	0.39899	-1	1.40117e-05	-0.461069	0.0989898	0.000999001	0.00160266	0.0410667	3.30254e-05
ENSG00000151725.11	CENPU	chr4	184694964	184734133	-	245	1.00433	158.761	73.9125	1.05505e-05	chr4_184657075_G_T	-77058	chr4	184657075	G	T	rs13108061	63	75	0.382653	1	1.19712e-05	0.618402	0.131582	0.001998	0.00162494	0.0415816	1.37453e-05
ENSG00000270977.1	AC015849.16	chr17	35893707	35911023	-	264	0.991688	106.829	69.0648	1.46526e-05	chr17_35352239_A_T	-558784	chr17	35352239	A	T	rs140945409	2	2	0.010101	1	8.3327e-06	-1.99925	0.416879	0.000999001	0.0016561	0.042322	1.87902e-05
ENSG00000198633.10	ZNF534	chr19	52429187	52452315	+	980	0.939739	463.458	73.7557	2.31944e-06	chr19_52426002_C_A	-3185	chr19	52426002	C	A	rs6509635	56	67	0.338384	1	2.61475e-06	0.592967	0.116327	0.002997	0.00166181	0.0424109	3.00434e-06
ENSG00000203279.3	RP11-498P14.5	chr9	97237764	97238700	-	400	0.980192	163.013	74.3545	8.94869e-06	chr9_97309707_T_G	71007	chr9	97309707	T	G	rs3747506	58	72	0.367347	1	1.08138e-05	-0.617406	0.130619	0.004995	0.00167265	0.0426303	1.13928e-05
ENSG00000270020.1	RP11-463O9.9	chr16	86520383	86523897	-	151	1.03824	80.8999	69.0506	2.67621e-05	chr16_86526329_G_A	2432	chr16	86526329	G	A	rs62053591	51	62	0.326316	1	1.56984e-05	-0.574519	0.124159	0.001998	0.00168263	0.0428273	3.3425e-05
ENSG00000249109.1	RP11-1026M7.2	chr5	177782197	177794396	+	368	1.01251	198.162	72.5295	9.25871e-06	chr5_177803305_T_C	21108	chr5	177803305	T	C	rs113388315	49	66	0.434211	1	8.65714e-06	-0.503298	0.105168	0.00599401	0.00168517	0.0428346	1.16117e-05
ENSG00000083223.17	ZCCHC6	chr9	86287733	86354454	-	102	1.04611	66.8233	70.9469	3.43154e-05	chr9_85692610_A_C	-661844	chr9	85692610	A	C	rs10283836	5	5	0.0252525	1	2.63772e-05	-1.01623	0.226477	0.003996	0.00169673	0.0430708	4.24482e-05
ENSG00000122966.15	CIT	chr12	119685790	119877291	-	369	1.11322	150.066	66.2988	2.28124e-05	chr12_120764849_C_T	887558	chr12	120764849	C	T	.	3	3	0.02	1	8.7557e-06	-1.60598	0.335791	0.001998	0.00170672	0.0432666	2.77148e-05
ENSG00000162402.13	USP24	chr1	55066359	55215113	-	366	1.01507	188.35	72.7719	1.01125e-05	chr1_54679120_T_C	-535993	chr1	54679120	T	C	rs79149166	16	18	0.0909091	1	9.79211e-06	0.633299	0.133239	0.001998	0.00172048	0.0434513	1.24189e-05
ENSG00000205611.4	LINC01597	chr20	30278906	30288479	-	139	1.00041	73.4651	74.7252	2.351e-05	chr20_30337542_A_G	49063	chr20	30337542	A	G	rs2424861	43	50	0.263158	1	2.92504e-05	0.633759	0.142133	0.002997	0.00172086	0.0434513	2.89504e-05
ENSG00000067840.12	PDZD4	chrX	153802166	153830565	-	384	1.03985	193.307	74.3117	1.15519e-05	chrX_153662635_C_T	-167930	chrX	153662635	C	T	rs5945334	11	18	0.0967742	1	1.38176e-05	0.519417	0.111428	0.002997	0.00171898	0.0434513	1.41292e-05
ENSG00000160766.14	GBAP1	chr1	155213825	155227422	-	393	1.0262	261.128	76.3791	7.87789e-06	chr1_155176305_G_A	-51117	chr1	155176305	G	A	rs4971059	27	30	0.15625	-1	1.25467e-05	-0.808589	0.172509	0.001998	0.00172793	0.0435142	9.61212e-06
ENSG00000280374.1	RP11-337N6.3	chr2	177317715	177318471	-	104	1.01852	62.4454	74.3688	3.13119e-05	chr2_177513724_T_A	195253	chr2	177513724	T	A	rs2364854	58	70	0.357143	-1	3.70799e-05	0.529327	0.120468	0.001998	0.00172684	0.0435142	3.82875e-05
ENSG00000076258.9	FMO4	chr1	171314208	171342084	+	253	0.940356	121.315	75.6662	9.34674e-06	chr1_171341864_A_C	27656	chr1	171341864	A	C	rs1042772	71	88	0.44898	1	1.34615e-05	0.523655	0.112169	0.004995	0.00173925	0.043717	1.15321e-05
ENSG00000111361.12	EIF2B1	chr12	123620942	123633738	-	398	1.05502	180.727	72.1303	1.3775e-05	chr12_123161256_G_A	-472482	chr12	123161256	G	A	rs1051431	7	7	0.0353535	-1	1.22144e-05	1.35767	0.289213	0.002997	0.00174518	0.043717	1.65603e-05
ENSG00000274114.2	CTC-281F24.3	chr17	6657034	6693577	+	590	0.998385	325.325	73.1711	5.30701e-06	chr17_6657185_C_T	151	chr17	6657185	C	T	rs34543488	60	70	0.406977	1	5.44394e-06	0.69027	0.140657	0.000999001	0.00174402	0.043717	6.451e-06
ENSG00000132000.11	PODNL1	chr19	13931187	13953392	-	552	1.02353	251.181	69.4355	8.1179e-06	chr19_14718937_C_T	765545	chr19	14718937	C	T	rs3764626	58	76	0.383838	-1	4.74106e-06	0.416117	0.0841742	0.000999001	0.00174306	0.043717	9.82647e-06
ENSG00000185808.13	PIGP	chr21	37059170	37073170	-	283	1.02653	143.654	71.7311	1.4809e-05	chr21_37088590_G_T	15420	chr21	37088590	G	T	rs3819262	58	68	0.414634	-1	1.24296e-05	-0.585988	0.124952	0.000999001	0.0017847	0.0446482	1.75079e-05
ENSG00000138801.8	PAPSS1	chr4	107590276	107720452	-	90	1.02599	48.2946	70.3766	4.4264e-05	chr4_107694070_CT_C	-26382	chr4	107694070	CT	C	rs57931480	29	35	0.192308	-1	3.18303e-05	0.526672	0.118732	0.002997	0.00180034	0.0449803	5.18918e-05
ENSG00000211639.2	IGLV4-60	chr22	22162199	22162681	+	444	1.01366	201.109	71.4316	9.84478e-06	chr22_22162605_C_T	406	chr22	22162605	C	T	rs2073453	48	56	0.291667	1	7.85316e-06	-0.606161	0.125985	0.001998	0.00180621	0.0450677	1.15264e-05
ENSG00000273080.1	RP11-301O19.1	chr2	86195771	86196049	+	402	1.00358	173.931	72.1588	1.06795e-05	chr2_86133102_A_G	-62669	chr2	86133102	A	G	rs2241438	35	36	0.181818	1	9.4803e-06	0.879547	0.184714	0.003996	0.00181176	0.0451308	1.24851e-05
ENSG00000186940.6	CHCHD2P9	chr9	79391304	79391759	+	46	1.03021	32.1532	72.8289	6.8819e-05	chr9_79652390_T_C	261086	chr9	79652390	T	C	rs7470165	5	5	0.0260417	1	6.74698e-05	1.65018	0.390325	0.003996	0.00181466	0.0451308	8.0008e-05
ENSG00000099899.14	TRMT2A	chr22	20111876	20117392	-	876	1.01021	334.759	70.3623	5.81205e-06	chr22_20064356_C_G	-53036	chr22	20064356	C	G	rs149905068	3	3	0.0170455	1	3.87686e-06	-1.42934	0.286109	0.002997	0.00181586	0.0451308	6.77259e-06
ENSG00000142632.16	ARHGEF19	chr1	16198217	16212609	-	690	1.01124	257.284	71.0752	7.68848e-06	chr1_16216381_A_T	3772	chr1	16216381	A	T	rs2273313	17	18	0.1	1	5.78052e-06	0.942878	0.192747	0.002997	0.00183386	0.0455187	8.8707e-06
ENSG00000273008.1	RP11-351D16.3	chr10	43136824	43138334	-	196	1.00343	85.3357	71.4602	2.21555e-05	chr10_43164088_C_T	25754	chr10	43164088	C	T	rs2503865	54	66	0.333333	1	1.80491e-05	-0.459415	0.100095	0.000999001	0.00184601	0.0457605	2.54217e-05
ENSG00000163116.9	STPG2	chr4	97184093	98143240	-	65	1.01206	30.4898	72.9715	6.57818e-05	chr4_97972570_A_C	-170670	chr4	97972570	A	C	rs9884501	52	62	0.329787	1	6.55644e-05	-0.606049	0.14308	0.000999001	0.00184996	0.0457987	7.5235e-05
ENSG00000068976.13	PYGM	chr11	64746389	64760297	-	626	1.06368	211.893	68.6799	1.31527e-05	chr11_65044656_C_T	284359	chr11	65044656	C	T	rs374748039	2	2	0.010101	1	7.00773e-06	1.74202	0.359821	0.002997	0.00186047	0.045999	1.48658e-05
ENSG00000165682.14	CLEC1B	chr12	9985642	10013424	-	464	1.00633	183.792	70.5334	1.06504e-05	chr12_9753336_T_C	-260088	chr12	9753336	T	C	.	2	2	0.0106383	1	7.45076e-06	3.0415	0.630333	0.000999001	0.0018748	0.0462365	1.20291e-05
ENSG00000180422.3	LINC00304	chr16	89159146	89164245	+	832	1.01233	346.459	72.615	5.87818e-06	chr16_89100732_G_C	-58414	chr16	89100732	G	C	rs7201122	56	65	0.328283	-1	5.55123e-06	-0.743935	0.15175	0.000999001	0.00187494	0.0462365	6.63392e-06
ENSG00000120327.6	PCDHB14	chr5	141222932	141227759	+	596	1.03739	210.004	73.0713	1.14233e-05	chr5_140648007_G_GGTGTGTGTGTGT	-574925	chr5	140648007	G	GGTGTGTGTGTGT	.	4	4	0.0215054	1	1.1537e-05	1.74143	0.369764	0.001998	0.00188147	0.0462775	1.28113e-05
ENSG00000232119.7	MCTS1	chrX	120594010	120621074	+	131	0.9423	112.706	79.3305	1.1098e-05	chrX_120109232_C_T	-484778	chrX	120109232	C	T	rs2301977	3	6	0.030303	1	2.50355e-05	0.74868	0.166325	0.003996	0.00188123	0.0462775	1.25926e-05
ENSG00000116213.15	WRAP73	chr1	3630767	3652761	-	308	0.998663	136.843	71.2035	1.36788e-05	chr1_3646948_GC_G	-5813	chr1	3646948	GC	G	rs34514629	62	81	0.430851	-1	1.06348e-05	0.440707	0.0931491	0.002997	0.00188694	0.0463521	1.53645e-05
ENSG00000095261.13	PSMD5	chr9	120815496	120842984	-	252	1.04059	87.6133	67.4109	2.82815e-05	chr9_120394313_A_G	-448671	chr9	120394313	A	G	rs7859743	31	36	0.225	-1	1.31135e-05	-0.627893	0.134296	0.001998	0.00190623	0.0467655	3.13111e-05
ENSG00000078269.14	SYNJ2	chr6	157981887	158099176	+	272	1.05256	128.291	69.9346	2.08795e-05	chr6_158063872_G_C	81985	chr6	158063872	G	C	rs141160611	6	6	0.030303	1	1.37278e-05	1.16274	0.249344	0.001998	0.0019151	0.0469226	2.29879e-05
ENSG00000273449.1	RP11-218F10.3	chr4	163529771	163530697	+	67	0.975321	36.097	68.5658	4.51763e-05	chr4_163519591_T_A	-10180	chr4	163519591	T	A	rs4362779	49	57	0.309783	1	2.55341e-05	-0.500378	0.111295	0.001998	0.00192815	0.0471815	4.97685e-05
ENSG00000157150.4	TIMP4	chr3	12153051	12159351	-	219	0.994516	117.879	73.9838	1.5912e-05	chr3_12924754_C_T	765403	chr3	12924754	C	T	rs77774458	8	8	0.040404	1	1.81357e-05	1.37948	0.300637	0.001998	0.00194404	0.0475092	1.73529e-05
ENSG00000108946.14	PRKAR1A	chr17	68511780	68551319	+	467	1.07552	231.397	70.2197	1.34817e-05	chr17_69270481_C_T	758701	chr17	69270481	C	T	rs1992741	5	5	0.0252525	1	9.07789e-06	1.49934	0.314122	0.00599401	0.00194801	0.0475451	1.45801e-05
ENSG00000239557.1	RP11-168J18.6	chr3	52373652	52374882	+	545	1.0314	143.347	66.4984	1.67662e-05	chr3_52398311_C_G	24659	chr3	52398311	C	G	rs143787705	6	6	0.0309278	1	6.44984e-06	1.61162	0.331396	0.003996	0.00195971	0.0477082	1.80864e-05
ENSG00000179978.11	RP11-1319K7.1	chr5	70094659	70128434	-	27	1.01227	9.44541	68.5373	0.000224761	chr5_69174732_T_C	-953702	chr5	69174732	T	C	rs426392	48	51	0.262887	-1	0.000139823	-0.56119	0.139577	0.001998	0.00195766	0.0477082	0.00024306
ENSG00000259915.2	RP11-410E4.1	chr2	186354570	186356773	-	188	1.03318	59.9818	69.7492	4.06312e-05	chr2_186500151_A_G	143378	chr2	186500151	A	G	rs4144785	59	72	0.363636	1	2.68023e-05	-0.562835	0.125556	0.003996	0.00196578	0.0477337	4.36955e-05
ENSG00000137274.12	BPHL	chr6	3118374	3153578	+	238	1.02804	104.295	68.5658	2.26224e-05	chr6_3105323_A_C	-13051	chr6	3105323	A	C	rs75585522	23	23	0.119792	1	1.22487e-05	-0.574051	0.122304	0.003996	0.00196526	0.0477337	2.43429e-05
ENSG00000120647.9	CCDC77	chr12	389455	442645	+	261	0.969848	129.434	72.1873	1.24108e-05	chr12_384277_A_G	-5178	chr12	384277	A	G	rs10774150	28	32	0.161616	-1	1.10803e-05	0.547794	0.116051	0.003996	0.00197295	0.0478467	1.33593e-05
ENSG00000153487.12	ING1	chr13	110712736	110723339	+	374	1.06554	150.646	66.6695	1.97913e-05	chr13_110167239_G_A	-545497	chr13	110167239	G	A	rs589985	53	59	0.29798	-1	7.94541e-06	0.572338	0.119031	0.000999001	0.00197575	0.0478536	2.11369e-05
ENSG00000179241.12	LDLRAD3	chr11	35943981	36232136	+	148	1.03881	102.542	73.2139	2.48048e-05	chr11_36278426_A_T	334445	chr11	36278426	A	T	rs34980490	10	10	0.050505	1	2.54959e-05	-1.20206	0.267341	0.002997	0.00198119	0.0479243	2.64641e-05
ENSG00000085552.16	IGSF9	chr1	159927039	159945604	-	581	0.988196	288.052	72.5723	6.37346e-06	chr1_160356670_C_T	411066	chr1	160356670	C	T	rs115808642	10	10	0.050505	1	5.98334e-06	-1.56102	0.319699	0.003996	0.00198558	0.0479695	6.8071e-06
ENSG00000156103.15	MMP16	chr8	88032009	88328025	-	33	1.03321	25.2207	73.998	9.79987e-05	chr8_88485639_T_A	157614	chr8	88485639	T	A	rs2656311	24	26	0.131313	-1	0.000109301	-0.597657	0.146082	0.001998	0.00199492	0.0481339	0.000103897
ENSG00000165023.6	DIRAS2	chr9	90609832	90643105	-	73	1.02895	49.6633	74.4258	4.8612e-05	chr9_90874382_G_A	231277	chr9	90874382	G	A	rs290227	66	86	0.434343	-1	5.74994e-05	-0.339133	0.0793771	0.001998	0.00200071	0.0481514	5.14037e-05
ENSG00000141469.16	SLC14A1	chr18	45724127	45752520	+	257	0.936851	153.483	77.2631	8.34828e-06	chr18_45749625_T_G	25498	chr18	45749625	T	G	rs3745006	67	88	0.494382	-1	1.48722e-05	-0.491154	0.105811	0.002997	0.00199979	0.0481514	8.88046e-06
ENSG00000159904.11	ZNF890P	chr7	5121239	5144546	-	429	1.08517	192.958	68.965	1.75418e-05	chr7_5840168_A_G	695622	chr7	5840168	A	G	rs308098	62	80	0.408163	-1	9.92604e-06	0.600375	0.126408	0.000999001	0.00200373	0.0481632	1.84707e-05
ENSG00000128849.10	CGNL1	chr15	57375967	57550727	+	166	0.984775	103.33	75.7803	1.76129e-05	chr15_56846303_G_A	-529664	chr15	56846303	G	A	rs1647385	62	78	0.397959	-1	2.51806e-05	0.422726	0.0939447	0.000999001	0.00201427	0.0483554	1.85433e-05
ENSG00000258701.1	LINC00638	chr14	104821201	104823718	+	447	1.03616	195.05	70.9326	1.30969e-05	chr14_104836541_A_G	15340	chr14	104836541	A	G	rs12889599	54	62	0.313131	-1	9.78048e-06	-0.573029	0.120551	0.001998	0.00202409	0.0485298	1.36895e-05
ENSG00000257941.1	RP11-290L1.4	chr12	76057538	76058115	+	159	1.03138	80.4909	70.3338	3.08986e-05	chr12_75305600_C_T	-751938	chr12	75305600	C	T	rs11610111	67	86	0.457447	1	2.18086e-05	0.53504	0.117883	0.002997	0.00203059	0.0486244	3.22032e-05
ENSG00000172322.13	CLEC12A	chr12	9971415	9985595	+	471	1.16656	154.398	64.4025	3.43205e-05	chr12_9979684_C_T	8269	chr12	9979684	C	T	rs7313235	64	85	0.5	1	1.02159e-05	0.415546	0.0876334	0.002997	0.00204095	0.048811	3.54434e-05
ENSG00000229436.1	AC073850.6	chr7	80662331	80662585	-	95	1.02692	57.0289	71.9307	4.32116e-05	chr7_80656534_T_C	-6051	chr7	80656534	T	C	rs3173798	64	83	0.419192	1	3.7872e-05	0.415187	0.0946163	0.000999001	0.00207024	0.0494027	4.42028e-05
ENSG00000167840.13	ZNF232	chr17	5105541	5123116	-	725	1.05585	253.721	68.3377	1.16003e-05	chr17_5111834_C_A	-11282	chr17	5111834	C	A	rs117858664	24	24	0.123711	1	5.81203e-06	-0.817499	0.167165	0.004995	0.00207089	0.0494027	1.18549e-05
ENSG00000163482.11	STK36	chr2	218672741	218702716	+	774	1.02035	276.086	69.9488	8.58752e-06	chr2_218357290_T_TCTCTCTCTCTC	-315451	chr2	218357290	T	TCTCTCTCTCTC	.	2	2	0.0102041	1	5.45016e-06	2.5718	0.524089	0.001998	0.0020759	0.0494602	8.76224e-06
ENSG00000225616.2	RP4-604A21.1	chr1	28982278	28982608	-	164	1.04959	86.6005	69.9916	3.28515e-05	chr1_28691804_T_TTTTA	-290804	chr1	28691804	T	TTTTA	rs61127323	13	13	0.0792683	1	2.21871e-05	1.28095	0.282517	0.003996	0.00207916	0.0494715	3.34507e-05
ENSG00000279865.1	RP11-69M1.6	chr12	8080381	8081860	-	564	1.03555	325.238	73.2994	8.04985e-06	chr12_7102191_C_T	-979669	chr12	7102191	C	T	rs1075425	65	79	0.407216	1	8.40237e-06	0.573112	0.119559	0.002997	0.00208418	0.0494715	8.17933e-06
ENSG00000180739.13	S1PR5	chr19	10512742	10517931	-	889	0.990929	421.555	72.3014	4.6538e-06	chr19_10459882_C_CT	-58049	chr19	10459882	C	CT	.	2	2	0.010101	1	4.18372e-06	1.97731	0.397367	0.001998	0.00208183	0.0494715	4.7375e-06
ENSG00000136856.17	SLC2A8	chr9	127397138	127408424	+	451	1.01342	275.284	76.1225	8.31411e-06	chr9_127390945_C_A	-6193	chr9	127390945	C	A	rs117713538	4	4	0.0208333	1	1.27726e-05	-1.58517	0.338534	0.003996	0.002095	0.0496663	8.40777e-06
ENSG00000254759.1	NAP1L1P1	chr11	126067539	126068601	+	321	1.11335	115.345	66.6838	3.57545e-05	chr11_126264630_T_A	197091	chr11	126264630	T	A	rs58893646	2	2	0.010101	1	1.51824e-05	-2.68041	0.57814	0.002997	0.00209773	0.0496691	3.60784e-05
ENSG00000089847.12	ANKRD24	chr19	4183354	4224814	+	698	1.06444	358.562	69.2787	8.79055e-06	chr19_4174953_A_G	-8401	chr19	4174953	A	G	rs350845	44	49	0.263441	-1	5.02828e-06	-0.561873	0.114012	0.000999001	0.00211017	0.0499015	8.8247e-06
ENSG00000198931.10	APRT	chr16	88809339	88811944	-	722	1.0267	331.182	73.5988	7.58432e-06	chr16_88950421_G_C	138477	chr16	88950421	G	C	rs372588664	4	4	0.0208333	1	8.26415e-06	-1.22153	0.254594	0.002997	0.00211361	0.0499208	7.60277e-06
ENSG00000163932.13	PRKCD	chr3	53156009	53192717	+	563	1.02086	195.773	70.6189	1.24271e-05	chr3_53288386_G_A	132377	chr3	53288386	G	A	rs142446763	3	3	0.0154639	1	8.84997e-06	1.97047	0.412245	0.004995	0.00212419	0.0501084	1.23966e-05
ENSG00000087502.17	ERGIC2	chr12	29337352	29381189	-	146	1.09981	65.6341	67.7104	5.95616e-05	chr12_29356517_C_T	-24672	chr12	29356517	C	T	rs1035606	68	95	0.479798	1	3.05273e-05	-0.273035	0.0613942	0.001998	0.00214569	0.0505529	5.88851e-05
ENSG00000229676.2	ZNF492	chr19	22634324	22667670	+	385	0.998868	170.854	75.21	1.25158e-05	chr19_22685403_T_C	51079	chr19	22685403	T	C	rs597906	24	27	0.136364	1	1.68257e-05	-0.834038	0.180971	0.003996	0.00215205	0.0506399	1.23226e-05
ENSG00000240674.1	RP11-366M4.1	chr4	165012366	165012845	-	185	1.06084	99.8316	71.4174	3.18412e-05	chr4_164970126_C_CA	-42719	chr4	164970126	C	CA	.	21	21	0.115385	1	2.59891e-05	-0.854883	0.190349	0.002997	0.00217794	0.0511226	3.10255e-05
ENSG00000213816.3	CNN2P4	chr9	42972386	42973289	-	95	0.996166	41.3377	72.501	5.14198e-05	chr9_42798305_G_T	-174984	chr9	42798305	G	T	rs1944245	52	62	0.313131	1	4.84288e-05	-0.574147	0.132899	0.002997	0.00217749	0.0511226	5.00296e-05
ENSG00000126261.12	UBA2	chr19	34428352	34471251	+	399	1.05532	178.753	70.3766	1.72943e-05	chr19_34547242_A_G	118890	chr19	34547242	A	G	.	2	2	0.0104167	1	1.20246e-05	-1.96352	0.417899	0.004995	0.00218839	0.0513046	1.6773e-05
ENSG00000122592.7	HOXA7	chr7	27155967	27157936	-	147	1.04824	87.2706	70.0771	3.41808e-05	chr7_26185559_A_G	-972377	chr7	26185559	A	G	rs144789579	8	8	0.040404	1	2.33918e-05	-1.24331	0.275084	0.002997	0.00220352	0.0515886	3.29257e-05
ENSG00000234338.1	RP11-797H7.1	chr7	64835280	64836882	-	336	0.983561	74.3291	65.201	2.66367e-05	chr7_64888362_C_T	51480	chr7	64888362	C	T	rs10231738	52	72	0.371134	1	8.73334e-06	-0.463411	0.0968798	0.004995	0.00220593	0.0515886	2.55675e-05
ENSG00000184389.9	A3GALT2	chr1	33306766	33321098	-	252	1.01491	135.779	71.3604	1.79369e-05	chr1_33333947_C_T	12849	chr1	33333947	C	T	rs12044118	25	29	0.149485	1	1.43481e-05	0.732262	0.157428	0.002997	0.00220976	0.0516146	1.72093e-05
ENSG00000152969.17	JAKMIP1	chr4	6026199	6200591	-	298	0.996333	204.974	74.5398	1.05616e-05	chr4_5615610_G_A	-584981	chr4	5615610	G	A	rs112863054	3	3	0.0151515	1	1.30478e-05	1.4443	0.308824	0.001998	0.00221514	0.0516768	1.01006e-05
ENSG00000143149.12	ALDH9A1	chr1	165662216	165698863	-	130	1.03441	61.9044	66.9832	4.47e-05	chr1_165698275_T_C	-588	chr1	165698275	T	C	rs4646883	58	71	0.398876	-1	2.02241e-05	-0.427558	0.0937807	0.000999001	0.00222356	0.0517344	4.26617e-05
ENSG00000179456.10	ZBTB18	chr1	244048939	244057476	+	69	1.01081	48.3584	72.2586	4.94686e-05	chr1_244561248_G_A	512309	chr1	244561248	G	A	rs12217134	51	62	0.313131	1	4.5224e-05	-0.530632	0.122289	0.004995	0.00222839	0.0517344	4.70594e-05
ENSG00000110665.11	C11orf21	chr11	2295645	2303049	-	248	1.07413	156.23	71.3889	2.24534e-05	chr11_2302811_A_G	-238	chr11	2302811	A	G	rs2074022	65	82	0.42268	1	1.81205e-05	-0.346815	0.0755795	0.002997	0.00222849	0.0517344	2.14216e-05
ENSG00000102409.9	BEX4	chrX	103215092	103217246	+	96	1.05209	72.7788	76.8211	4.23818e-05	chrX_103216603_G_T	1511	chrX	103216603	G	T	rs1064784	26	46	0.232323	-1	6.5987e-05	-0.426341	0.100696	0.003996	0.0022281	0.0517344	4.04017e-05
ENSG00000149485.18	FADS1	chr11	61799625	61829318	-	524	1.06537	227.316	70.7473	1.49393e-05	chr11_61757574_G_T	-71744	chr11	61757574	G	T	rs117536695	3	3	0.0154639	1	1.09031e-05	2.06629	0.437349	0.001998	0.00227128	0.0525353	1.3995e-05
ENSG00000174586.10	ZNF497	chr19	58355184	58362848	-	393	1.00254	131.49	68.8652	1.75643e-05	chr19_58357114_G_T	-5734	chr19	58357114	G	T	rs12609654	35	36	0.181818	1	9.79234e-06	0.775081	0.163069	0.004995	0.00226914	0.0525353	1.64028e-05
ENSG00000165168.7	CYBB	chrX	37780011	37813461	+	134	1.01103	95.1829	77.8334	2.56184e-05	chrX_36962102_G_A	-817909	chrX	36962102	G	A	.	1	2	0.0103093	1	4.5888e-05	0.793216	0.182974	0.001998	0.00226861	0.0525353	2.39444e-05
ENSG00000202343.1	SNORA2	chr6	149594625	149594759	+	189	1.00891	70.6912	68.9365	3.43469e-05	chr6_149888713_TA_T	294088	chr6	149888713	TA	T	rs5880858	27	30	0.172414	-1	2.01039e-05	0.65237	0.14304	0.003996	0.00228994	0.0529025	3.18012e-05
ENSG00000185684.12	EP400NL	chr12	132084283	132131639	+	553	1.05471	177.953	67.5107	1.81651e-05	chr12_132140560_G_A	56277	chr12	132140560	G	A	rs9788169	38	41	0.207071	1	8.25761e-06	-0.550034	0.114635	0.002997	0.00230248	0.0531277	1.67874e-05
ENSG00000145979.17	TBC1D7	chr6	13266542	13328583	-	145	1.03493	94.3689	70.9326	3.05538e-05	chr6_13288193_C_A	-40390	chr6	13288193	C	A	rs202041	69	91	0.484043	1	2.33656e-05	-0.468548	0.10366	0.002997	0.00231221	0.0532875	2.80781e-05
ENSG00000180532.10	ZSCAN4	chr19	57668935	57679152	+	505	1.01021	180.209	69.0934	1.38147e-05	chr19_57131683_G_A	-537252	chr19	57131683	G	A	rs8103779	7	8	0.0430108	-1	7.86494e-06	-1.39145	0.289223	0.002997	0.00232877	0.0536042	1.25807e-05
ENSG00000143184.4	XCL1	chr1	168576473	168582077	+	312	1.04349	176.407	74.383	1.73967e-05	chr1_168543891_C_T	-32582	chr1	168543891	C	T	rs3820405	69	88	0.444444	-1	2.08551e-05	0.419848	0.0922575	0.002997	0.00233791	0.0537495	1.58298e-05
ENSG00000198353.7	HOXC4	chr12	54037854	54056030	+	405	1.0823	170.696	68.5801	2.25585e-05	chr12_54000713_C_T	-37141	chr12	54000713	C	T	rs2241820	44	50	0.280899	-1	1.22376e-05	-0.704013	0.149986	0.002997	0.00234441	0.0537689	2.05428e-05
ENSG00000173818.16	ENDOV	chr17	80415169	80438086	+	621	1.01575	292.995	70.3053	8.85707e-06	chr17_80360040_T_C	-55129	chr17	80360040	T	C	rs8067292	45	54	0.272727	1	5.94659e-06	0.469003	0.0960208	0.002997	0.00234388	0.0537689	8.01835e-06
ENSG00000132906.17	CASP9	chr1	15490832	15526534	-	551	1.00426	230.686	73.4563	1.05593e-05	chr1_15505888_G_T	-20646	chr1	15505888	G	T	rs1800614	52	65	0.328283	-1	1.12521e-05	0.550334	0.11669	0.00599401	0.00236708	0.0542234	9.45539e-06
ENSG00000107020.9	PLGRKT	chr9	5357973	5437878	-	311	0.971199	171.685	70.9326	1.14962e-05	chr9_5335639_C_T	-102239	chr9	5335639	C	T	rs2146074	65	82	0.418367	-1	8.55374e-06	-0.422396	0.088204	0.003996	0.00238728	0.0546204	1.01666e-05
ENSG00000106113.18	CRHR2	chr7	30651943	30689284	-	283	1.1532	114.888	64.1602	4.95972e-05	chr7_30755672_A_G	66388	chr7	30755672	A	G	rs2302339	20	21	0.106061	1	1.49098e-05	1.09092	0.235055	0.003996	0.00239667	0.0547693	4.45601e-05
ENSG00000185291.11	IL3RA	chrX	1336616	1382689	+	260	0.988513	159.368	72.5295	1.4169e-05	chrX_1352237_G_A	15621	chrX	1352237	G	A	.	6	6	0.030303	1	1.32837e-05	-1.0901	0.233327	0.003996	0.00243068	0.0554798	1.233e-05
ENSG00000211679.2	IGLC3	chr22	22906342	22906803	+	518	0.992458	272.695	74.0266	8.54313e-06	chr22_22921330_A_G	14988	chr22	22921330	A	G	rs5759530	34	38	0.2	1	9.87352e-06	0.613623	0.129159	0.003996	0.00244354	0.0557065	7.39895e-06
ENSG00000260273.1	RP11-425D10.10	chr6	109382795	109383666	+	297	0.999973	134.088	73.884	1.83453e-05	chr6_109368704_G_T	-14091	chr6	109368704	G	T	rs11251	68	83	0.461111	-1	2.06027e-05	0.732873	0.160925	0.00599401	0.00245731	0.0559533	1.58161e-05
ENSG00000149798.4	CDC42EP2	chr11	65314818	65322429	+	660	1.0804	250.555	70.2768	1.60475e-05	chr11_64593617_C_G	-721201	chr11	64593617	C	G	.	4	4	0.020202	1	1.09681e-05	-1.27624	0.270219	0.002997	0.00248443	0.056492	1.38462e-05
ENSG00000174788.9	PCP2	chr19	7632393	7633748	-	1064	1.01913	501.208	71.0182	5.60563e-06	chr19_7627172_G_A	-6576	chr19	7627172	G	A	rs794084	59	68	0.350515	1	4.14267e-06	-0.617321	0.123995	0.003996	0.00248691	0.056492	4.78947e-06
ENSG00000243554.1	AC004967.7	chr7	97969005	97972254	-	224	1.06556	118.192	70.9754	3.13952e-05	chr7_97966016_T_G	-6238	chr7	97966016	T	G	rs7809785	48	59	0.307292	1	2.41644e-05	-0.480598	0.106541	0.002997	0.00249338	0.0565714	2.69423e-05
ENSG00000181577.15	C6orf223	chr6	44000580	44005958	+	450	1.04926	216.153	72.4297	1.56619e-05	chr6_44003090_G_A	2510	chr6	44003090	G	A	rs2295334	39	43	0.217172	1	1.44932e-05	0.579589	0.124678	0.002997	0.0024994	0.0565729	1.33777e-05
ENSG00000236474.1	GCNT1P1	chr20	18420160	18421454	-	295	0.960547	164.239	77.8334	1.17103e-05	chr20_18532927_G_C	111473	chr20	18532927	G	C	rs140595729	2	2	0.011236	1	2.19805e-05	2.92717	0.645234	0.001998	0.00249898	0.0565729	9.86062e-06
ENSG00000237489.3	LINC00959	chr10	130063900	130110817	-	59	1.0391	43.1855	70.9896	7.40122e-05	chr10_130106523_T_C	-4294	chr10	130106523	T	C	rs60998497	17	17	0.0858586	1	5.84184e-05	-0.726949	0.170325	0.004995	0.00250715	0.0566809	6.29319e-05
ENSG00000242337.5	TFP1	chr3	133661998	133712802	+	245	0.974482	118.506	70.5477	1.80276e-05	chr3_133947365_C_T	285367	chr3	133947365	C	T	rs34550074	35	40	0.20202	1	1.28634e-05	-0.629581	0.134509	0.001998	0.00252298	0.0569623	1.50686e-05
ENSG00000279805.1	CTA-212A2.1	chr22	36137430	36139350	-	372	1.04549	194.308	68.8652	1.72118e-05	chr22_37066949_G_A	927599	chr22	37066949	G	A	rs143878335	3	3	0.0151515	1	9.58452e-06	1.70112	0.35747	0.002997	0.00252559	0.0569623	1.4547e-05
ENSG00000134461.15	ANKRD16	chr10	5861617	5889906	-	482	0.96346	266.966	74.5969	7.44629e-06	chr10_5963711_G_A	73805	chr10	5963711	G	A	rs3136614	5	5	0.0257732	-1	9.33708e-06	-1.23105	0.258315	0.004995	0.00253036	0.0570023	6.19257e-06
ENSG00000256612.7	CYP2B7P	chr19	40924219	40950660	+	620	0.988629	285.995	72.8717	8.25703e-06	chr19_40909182_G_A	-15037	chr19	40909182	G	A	rs34724660	28	31	0.156566	1	8.10623e-06	0.895339	0.186412	0.004995	0.00253867	0.0571218	6.87607e-06
ENSG00000185065.6	AC000068.5	chr22	19448233	19449909	+	605	1.02341	212.313	68.6086	1.38999e-05	chr22_19474943_C_G	26710	chr22	19474943	C	G	rs5746744	24	27	0.136364	-1	7.3495e-06	-0.75256	0.155847	0.000999001	0.00254542	0.057206	1.16165e-05
ENSG00000279419.1	RP5-907C10.3	chr7	124742312	124745017	-	63	1.1208	39.1833	69.1076	0.000131188	chr7_124480877_C_T	-264140	chr7	124480877	C	T	rs12666460	16	16	0.0808081	1	8.4529e-05	-0.941165	0.226012	0.000999001	0.0025698	0.0576177	0.0001104
ENSG00000272983.1	RP11-508N22.12	chr10	38137337	38144399	+	264	1.02326	70.7575	67.967	4.20412e-05	chr10_38736723_TG_T	599386	chr10	38736723	TG	T	.	7	7	0.0364583	1	2.17653e-05	-1.37099	0.302028	0.001998	0.00256894	0.0576177	3.4819e-05
ENSG00000110074.10	FOXRED1	chr11	126269145	126278131	+	278	1.10934	92.7886	64.702	5.24108e-05	chr11_126304269_C_T	35124	chr11	126304269	C	T	rs695029	53	71	0.358586	-1	1.72351e-05	-0.375133	0.0815114	0.000999001	0.00257916	0.0576915	4.38844e-05
ENSG00000176293.19	ZNF135	chr19	58059239	58086310	+	489	0.999585	212.525	72.9715	1.21064e-05	chr19_57378924_T_G	-680315	chr19	57378924	T	G	rs78331547	10	12	0.0625	1	1.20587e-05	0.876032	0.186477	0.002997	0.00257645	0.0576915	9.95341e-06
ENSG00000163041.9	H3F3A	chr1	226061877	226072001	+	449	1.08592	175.022	68.3805	2.47369e-05	chr1_225322835_A_T	-739042	chr1	225322835	A	T	rs41267357	7	7	0.0360825	1	1.3108e-05	1.64017	0.350798	0.004995	0.00260448	0.0580068	2.04493e-05
ENSG00000138078.15	PREPL	chr2	44316281	44361862	-	296	0.981116	119.015	71.4031	1.9414e-05	chr2_43825064_G_A	-536798	chr2	43825064	G	A	rs4148186	7	7	0.0353535	1	1.5649e-05	-0.992295	0.214404	0.003996	0.00260851	0.0580068	1.57037e-05
ENSG00000226516.7	FAM138B	chr2	113577382	113578852	+	273	0.951406	117.133	71.2035	1.61051e-05	chr2_113668008_C_A	90626	chr2	113668008	C	A	rs61339327	13	13	0.0656566	1	1.25709e-05	0.971074	0.207197	0.000999001	0.00260697	0.0580068	1.29496e-05
ENSG00000222014.5	RAB6C	chr2	129980467	129982738	+	134	1.03746	88.692	72.7576	3.69197e-05	chr2_130294576_C_T	314109	chr2	130294576	C	T	rs118146333	13	14	0.0721649	1	3.58262e-05	1.05023	0.238506	0.001998	0.00259641	0.0580068	3.03436e-05
ENSG00000248858.7	FLJ46284	chr8	92699742	92879502	-	52	0.964785	39.9023	76.1367	5.17693e-05	chr8_91910152_C_T	-969350	chr8	91910152	C	T	rs2008073	52	61	0.386076	-1	7.41097e-05	0.603746	0.143703	0.003996	0.00260194	0.0580068	4.18355e-05
ENSG00000121988.17	ZRANB3	chr2	135136916	135531236	-	282	1.0638	99.7792	69.3215	3.86294e-05	chr2_135207806_T_C	-323430	chr2	135207806	T	C	rs7578111	35	40	0.206186	1	2.39938e-05	-0.55697	0.123419	0.002997	0.00262391	0.0582811	3.15858e-05
ENSG00000102221.13	JADE3	chrX	46912276	47061242	+	143	0.932944	141.828	82.1393	1.1762e-05	chrX_47092820_A_G	180544	chrX	47092820	A	G	rs4480242	17	28	0.162791	-1	3.63642e-05	-0.339706	0.0772183	0.001998	0.00262869	0.0583191	9.33353e-06
ENSG00000101751.10	POLI	chr18	54270029	54321266	+	96	1.04721	39.8	68.7084	8.83849e-05	chr18_54598077_A_C	328048	chr18	54598077	A	C	rs9947055	56	63	0.318182	-1	5.30248e-05	-0.460396	0.107194	0.001998	0.00263599	0.0584129	7.17261e-05
ENSG00000269815.1	CTD-2278I10.4	chr19	17296196	17296695	-	771	1.00051	370.342	72.6436	7.16178e-06	chr19_17672210_G_A	375515	chr19	17672210	G	A	rs4808677	15	15	0.09375	1	6.79867e-06	-1.41144	0.291061	0.000999001	0.00264028	0.0584398	5.74678e-06
ENSG00000127399.14	LRRC61	chr7	150322639	150338150	+	672	0.988705	302.432	70.9754	8.16091e-06	chr7_150336793_A_G	14154	chr7	150336793	A	G	rs3735171	70	90	0.454545	1	6.05305e-06	0.390556	0.080036	0.004995	0.00265055	0.0585989	6.50568e-06
ENSG00000230844.2	ZNF674-AS1	chrX	46545493	46548408	+	111	1.04359	88.0999	75.9799	3.94828e-05	chrX_47214962_C_T	669469	chrX	47214962	C	T	.	1	2	0.010101	1	5.61236e-05	2.28846	0.534789	0.000999001	0.00266259	0.0587968	3.1712e-05
ENSG00000272512.1	RP11-54O7.17	chr1	995966	998051	-	576	1.07223	233.626	69.735	1.76465e-05	chr1_1086035_A_G	87984	chr1	1086035	A	G	rs3737728	9	9	0.046875	-1	1.11903e-05	1.6428	0.348222	0.003996	0.00267969	0.05905	1.41703e-05
ENSG00000140839.11	CLEC18B	chr16	74408270	74421953	-	213	0.974127	138.477	75.823	1.63776e-05	chr16_75115086_GC_G	693133	chr16	75115086	GC	G	rs143145471	2	2	0.010101	1	2.36004e-05	-2.35865	0.522133	0.002997	0.00268027	0.05905	1.28636e-05
ENSG00000156381.8	ANKRD9	chr14	102502482	102509799	-	332	1.09582	135.353	69.6637	3.48621e-05	chr14_102081887_T_C	-427912	chr14	102081887	T	C	rs2298877	40	46	0.234694	-1	2.25751e-05	-0.437511	0.0965942	0.001998	0.00269877	0.0593888	2.79435e-05
ENSG00000104936.17	DMPK	chr19	45769717	45782552	-	627	1.10071	316.369	69.4213	1.53446e-05	chr19_45771311_GGCA_G	-11241	chr19	45771311	GGCA	G	.	2	2	0.010101	1	9.22901e-06	-1.78686	0.3747	0.002997	0.00270526	0.0593941	1.22846e-05
ENSG00000184983.9	NDUFA6	chr22	42085525	42090930	-	470	1.04021	150.947	68.6799	2.29393e-05	chr22_41776322_G_A	-314608	chr22	41776322	G	A	rs149493424	4	4	0.0204082	1	1.26408e-05	-1.4104	0.301031	0.002997	0.00270499	0.0593941	1.81335e-05
ENSG00000121413.12	ZSCAN18	chr19	58083838	58118427	-	487	1.0173	181.527	69.6922	1.66713e-05	chr19_58059329_G_T	-59098	chr19	58059329	G	T	rs7256947	35	44	0.293333	1	1.04788e-05	0.533603	0.112691	0.003996	0.00271318	0.0594993	1.30705e-05
ENSG00000251400.1	ALDH7A1P1	chr5	77290268	77291800	+	260	1.01216	113.121	68.3234	2.59783e-05	chr5_78044229_A_G	753961	chr5	78044229	A	G	.	2	2	0.0103093	1	1.36952e-05	-2.97919	0.638785	0.003996	0.00271957	0.0595707	2.02948e-05
ENSG00000188452.13	CERKL	chr2	181536676	181657116	-	136	0.957675	67.231	73.9838	3.0997e-05	chr2_182522163_G_A	865047	chr2	182522163	G	A	rs67483153	5	5	0.0255102	1	3.50286e-05	1.17944	0.267472	0.002997	0.00274991	0.0600957	2.36047e-05
ENSG00000171557.16	FGG	chr4	154604134	154612967	-	218	1.04004	92.8191	67.0973	3.78453e-05	chr4_154604818_G_A	-8149	chr4	154604818	G	A	rs1049636	32	35	0.176768	-1	1.71619e-05	-0.6925	0.150433	0.002997	0.00274874	0.0600957	2.94564e-05
ENSG00000100106.19	TRIOBP	chr22	37697004	37776556	+	445	1.0545	233.162	70.5477	1.64101e-05	chr22_37128643_G_A	-568361	chr22	37128643	G	A	rs148074427	2	2	0.010101	1	1.16724e-05	-3.33455	0.708505	0.001998	0.00275302	0.0600957	1.27969e-05
ENSG00000171564.11	FGB	chr4	154562956	154571086	+	241	1.00717	98.1059	69.5068	2.94547e-05	chr4_154604818_G_A	41862	chr4	154604818	G	A	rs1049636	32	35	0.176768	-1	1.85177e-05	-0.681051	0.148607	0.002997	0.00275876	0.0601316	2.26582e-05
ENSG00000100351.16	GRAP2	chr22	39901082	39973721	+	336	0.998953	189.72	72.9857	1.44768e-05	chr22_40674071_G_A	772989	chr22	40674071	G	A	.	2	2	0.010101	1	1.44488e-05	1.71704	0.369295	0.002997	0.00276099	0.0601316	1.11035e-05
ENSG00000151632.17	AKR1C2	chr10	4987400	5018031	-	418	1.03043	154.94	69.9203	2.15521e-05	chr10_4983904_G_A	-34127	chr10	4983904	G	A	rs7909151	8	8	0.0412371	-1	1.41602e-05	-1.52059	0.326664	0.00599401	0.00276633	0.060179	1.66327e-05
ENSG00000196365.11	LONP1	chr19	5691877	5720572	-	616	0.991676	394.483	76.4361	6.70166e-06	chr19_5256013_C_T	-464559	chr19	5256013	C	T	rs143232033	3	3	0.0153061	1	1.08295e-05	1.32485	0.28031	0.002997	0.00278364	0.0604822	5.088e-06
ENSG00000156261.12	CCT8	chr21	29055805	29073797	-	161	1.02418	65.2192	68.024	4.96654e-05	chr21_28952433_G_A	-121364	chr21	28952433	G	A	rs2832146	17	17	0.0894737	-1	2.62238e-05	-0.976877	0.21763	0.003996	0.00278663	0.0604822	3.79945e-05
ENSG00000093010.13	COMT	chr22	19941607	19969895	+	790	0.996879	360.57	73.0998	7.61885e-06	chr22_20064356_C_G	122749	chr22	20064356	C	G	rs149905068	3	3	0.0170455	1	7.72933e-06	-1.91591	0.397857	0.003996	0.00279801	0.0606599	5.76273e-06
ENSG00000104825.16	NFKBIB	chr19	38899952	38908893	+	785	1.00886	280.238	70.4764	1.05994e-05	chr19_39406801_C_T	506849	chr19	39406801	C	T	.	2	2	0.0104167	1	7.35071e-06	2.28619	0.473451	0.001998	0.0028063	0.0607704	8.01986e-06
ENSG00000267160.1	RP11-1072C15.4	chr17	44673689	44676257	-	409	1.10128	136.065	64.9443	3.71666e-05	chr17_45239081_C_T	562824	chr17	45239081	C	T	rs149933973	3	3	0.0151515	1	1.21678e-05	-2.35091	0.500684	0.000999001	0.00282086	0.0609468	2.86465e-05
ENSG00000124193.14	SRSF6	chr20	43457928	43464247	+	174	1.02701	88.4862	69.293	3.76647e-05	chr20_43567025_C_T	109097	chr20	43567025	C	T	rs73620603	25	26	0.131313	1	2.32736e-05	0.769116	0.170116	0.001998	0.00281965	0.0609468	2.85071e-05
ENSG00000257949.6	TEN1	chr17	75979364	76000586	+	828	1.02396	373.571	72.9145	8.79708e-06	chr17_76001393_G_A	22029	chr17	76001393	G	A	rs2069528	29	31	0.156566	-1	8.69033e-06	0.528918	0.110544	0.000999001	0.00283153	0.0611079	6.62514e-06
ENSG00000228238.1	GS1-304P7.2	chr1	186578279	186579299	+	242	1.07481	89.1309	70.4051	4.98912e-05	chr1_186347600_A_C	-230679	chr1	186347600	A	C	rs12739797	72	93	0.484375	1	3.6163e-05	0.554831	0.126075	0.00699301	0.00286288	0.0616228	3.76881e-05
ENSG00000158077.4	NLRP14	chr11	7020446	7071308	+	477	0.96082	204.128	71.232	1.08975e-05	chr11_7058030_A_G	37584	chr11	7058030	A	G	rs10500676	37	42	0.221053	-1	8.46102e-06	-0.640392	0.133645	0.002997	0.00286835	0.0616228	7.94896e-06
ENSG00000080603.16	SRCAP	chr16	30699141	30741409	+	397	1.04461	173.302	69.9061	2.16774e-05	chr16_30821205_C_T	122064	chr16	30821205	C	T	.	3	3	0.0154639	1	1.42172e-05	1.93876	0.416594	0.003996	0.00286675	0.0616228	1.62233e-05
ENSG00000274414.1	RP5-965G21.4	chr20	25239007	25245229	-	243	0.985662	94.6589	73.4563	2.76083e-05	chr20_25368076_T_C	122847	chr20	25368076	T	C	rs6076339	13	13	0.0663265	1	2.9251e-05	0.846317	0.189803	0.002997	0.00285921	0.0616228	2.03639e-05
ENSG00000273402.1	RP5-855D21.2	chr8	237045	237669	+	55	0.969664	32.5587	69.5924	7.26826e-05	chr8_244947_T_C	7902	chr8	244947	T	C	rs3008291	35	43	0.275641	1	4.82456e-05	0.531454	0.122987	0.003996	0.00287416	0.0616671	5.3058e-05
ENSG00000268362.5	CTD-2017D11.1	chr19	24048937	24066909	+	176	1.06605	51.9925	63.9605	8.1839e-05	chr19_24106215_T_A	57278	chr19	24106215	T	A	rs77922372	4	5	0.0255102	1	2.55266e-05	1.53719	0.341901	0.002997	0.0028769	0.0616671	6.13992e-05
ENSG00000261159.1	RP11-723O4.9	chr3	128859716	128860526	-	347	1.02509	136.5	70.8328	2.46994e-05	chr3_128861731_T_C	1205	chr3	128861731	T	C	rs789248	67	83	0.427835	-1	1.8522e-05	0.566418	0.123595	0.000999001	0.00288666	0.0618066	1.82597e-05
ENSG00000114654.7	EFCC1	chr3	129001629	129040742	+	352	1.01518	140.69	72.2016	2.26271e-05	chr3_129543415_T_C	541786	chr3	129543415	T	C	rs375116800	2	2	0.0104167	1	2.03719e-05	1.71863	0.377128	0.003996	0.00289399	0.0618938	1.66374e-05
ENSG00000283312.1	RP11-562I5.1	chr2	231493708	231495299	-	315	1.03967	127.774	67.2256	2.8892e-05	chr2_231525033_A_G	29734	chr2	231525033	A	G	rs3752762	68	88	0.444444	-1	1.30543e-05	-0.541235	0.115731	0.001998	0.00290049	0.0619528	2.1351e-05
ENSG00000276814.1	RP1-228P16.8	chr12	48039784	48040761	-	434	1.01238	180.565	69.5211	1.73901e-05	chr12_48203092_C_CA	162331	chr12	48203092	C	CA	rs79650217	34	36	0.181818	1	1.06803e-05	-0.590249	0.124786	0.001998	0.002904	0.0619528	1.27327e-05
ENSG00000166803.11	PCLAF	chr15	64364311	64387687	-	245	0.988282	147.431	76.6072	1.83297e-05	chr15_63908476_C_T	-479211	chr15	63908476	C	T	rs113724599	10	11	0.0572917	1	2.89494e-05	-0.851247	0.190788	0.003996	0.00290652	0.0619528	1.33077e-05
ENSG00000151689.12	INPP1	chr2	190343470	190371665	+	253	1.05443	104.419	69.0221	3.88128e-05	chr2_191174604_T_A	831134	chr2	191174604	T	A	rs149859815	6	8	0.040404	1	2.31462e-05	-1.1276	0.249325	0.002997	0.00292655	0.062032	2.85586e-05
ENSG00000224549.1	RP11-370B11.3	chr9	22767175	22768316	+	67	0.95993	38.3235	72.4154	5.87618e-05	chr9_22748084_C_A	-19091	chr9	22748084	C	A	rs842847	73	95	0.479798	1	5.48302e-05	-0.50681	0.118257	0.002997	0.00291804	0.062032	4.20897e-05
ENSG00000188266.13	HYKK	chr15	78507564	78537372	+	600	1.00039	211.969	70.4051	1.38454e-05	chr15_77939543_G_C	-568021	chr15	77939543	G	C	rs191700842	2	2	0.0120482	1	9.59007e-06	2.90259	0.609965	0.003996	0.00292337	0.062032	1.00325e-05
ENSG00000140939.14	NOL3	chr16	67170154	67175601	+	293	0.98035	141.429	76.4219	1.82777e-05	chr16_67236835_G_A	66681	chr16	67236835	G	A	rs3743727	4	4	0.0208333	1	2.82299e-05	-1.47137	0.329268	0.002997	0.00292602	0.062032	1.31458e-05
ENSG00000184860.9	SDR42E1	chr16	81989017	82011488	-	516	1.01605	226.743	71.5885	1.4211e-05	chr16_81101098_A_T	-910390	chr16	81101098	A	T	.	2	2	0.0102041	1	1.16815e-05	2.4111	0.512319	0.001998	0.00291404	0.062032	1.0381e-05
ENSG00000172478.17	C2orf54	chr2	240886048	240896889	-	682	0.989427	215.524	68.5943	1.28798e-05	chr2_240891527_G_T	-5362	chr2	240891527	G	T	rs10171053	54	62	0.313131	1	6.76318e-06	0.598577	0.123401	0.002997	0.00296316	0.0626136	9.17351e-06
ENSG00000139168.7	ZCRB1	chr12	42312078	42326118	-	110	1.05379	45.8695	66.9832	8.90694e-05	chr12_41567642_A_G	-758476	chr12	41567642	A	G	rs12310013	37	37	0.205556	1	4.2761e-05	-0.54166	0.124387	0.003996	0.00296387	0.0626136	6.47421e-05
ENSG00000139641.12	ESYT1	chr12	56128056	56144671	+	545	1.04451	239.128	72.5865	1.61875e-05	chr12_56110885_A_G	-17171	chr12	56110885	A	G	.	2	2	0.010101	1	1.53071e-05	-2.21049	0.477009	0.001998	0.0029592	0.0626136	1.17507e-05
ENSG00000177613.8	CSTF2T	chr10	51695487	51699591	-	93	1.04585	65.1941	70.1199	5.99908e-05	chr10_50707755_G_T	-991836	chr10	50707755	G	T	rs199850027	17	17	0.0867347	1	4.2218e-05	0.780033	0.178982	0.00599401	0.00296824	0.0626364	4.34403e-05
ENSG00000259205.2	PRKXP1	chr15	100553529	100558954	-	436	1.04941	192.876	68.2807	2.08286e-05	chr15_100553922_T_C	-5032	chr15	100553922	T	C	rs12904576	27	31	0.161458	1	1.07528e-05	-0.766621	0.162136	0.004995	0.00298746	0.0629048	1.50055e-05
ENSG00000268758.7	ADGRE4P	chr19	6952500	6997872	-	926	1.05868	503.242	71.7168	8.41363e-06	chr19_6906228_C_A	-91644	chr19	6906228	C	A	rs415188	68	81	0.440217	-1	6.9792e-06	0.5954	0.122955	0.001998	0.00298758	0.0629048	6.07836e-06
ENSG00000274001.1	RP11-5G9.5	chr13	43877715	43878163	-	132	1.07047	68.0703	67.7959	6.67151e-05	chr13_42917642_GA_G	-960521	chr13	42917642	GA	G	.	2	2	0.0107527	1	3.48832e-05	-2.46562	0.559007	0.003996	0.00300403	0.0631812	4.81236e-05
ENSG00000100811.12	YY1	chr14	100238298	100282792	+	345	1.01197	161.33	71.56	2.01635e-05	chr14_101048959_A_G	810661	chr14	101048959	A	G	.	2	2	0.0103093	1	1.662e-05	1.97755	0.428784	0.002997	0.00301723	0.0633735	1.42132e-05
ENSG00000167280.16	ENGASE	chr17	79074939	79088599	+	581	1.03217	344.764	73.3422	1.0657e-05	chr17_78566594_C_T	-508345	chr17	78566594	C	T	rs75729893	26	28	0.14433	1	1.11775e-05	0.646832	0.137099	0.002997	0.00301984	0.0633735	7.55655e-06
ENSG00000184908.17	CLCNKB	chr1	16043736	16057308	+	687	1.00562	287.617	73.0855	1.09052e-05	chr1_16588050_C_T	544314	chr1	16588050	C	T	.	6	6	0.0306122	1	1.10362e-05	1.33692	0.283164	0.004995	0.00302464	0.0634043	7.65139e-06
ENSG00000128928.8	IVD	chr15	40405795	40435947	+	510	0.990124	225.048	72.3441	1.2714e-05	chr15_39977950_C_T	-427845	chr15	39977950	C	T	rs116985790	2	2	0.010101	1	1.16069e-05	-2.63761	0.560245	0.003996	0.00303986	0.0636532	8.82649e-06
ENSG00000223547.9	ZNF844	chr19	12064699	12081565	+	642	1.01237	342.592	74.1549	9.61173e-06	chr19_11980296_G_A	-84403	chr19	11980296	G	A	rs146923832	4	4	0.0217391	1	1.12882e-05	-1.62072	0.34371	0.001998	0.00304691	0.0637306	6.71053e-06
ENSG00000104804.7	TULP2	chr19	48880965	48898733	-	985	0.996657	388.843	70.2055	7.72711e-06	chr19_48282531_A_T	-616202	chr19	48282531	A	T	rs192544469	3	3	0.0151515	1	5.08227e-06	2.27849	0.462598	0.004995	0.00306327	0.0640024	5.33587e-06
ENSG00000197915.5	HRNR	chr1	152212082	152224193	-	451	1.02767	188.568	70.9326	1.9389e-05	chr1_152304395_A_G	80202	chr1	152304395	A	G	rs3126066	58	77	0.388889	-1	1.46397e-05	-0.579686	0.124771	0.002997	0.00308781	0.0644443	1.34336e-05
ENSG00000162458.12	FBLIM1	chr1	15756607	15786594	+	619	1.01022	239.701	71.0895	1.38692e-05	chr1_16707405_C_T	950798	chr1	16707405	C	T	rs370930589	4	4	0.0224719	1	1.06111e-05	1.73312	0.366271	0.002997	0.00311735	0.0649895	9.45892e-06
ENSG00000214612.3	RPS19P1	chr20	18504633	18505066	+	275	1.05039	112.727	70.0486	3.74681e-05	chr20_18041433_A_G	-463200	chr20	18041433	A	G	rs6136266	43	47	0.237374	1	2.5638e-05	-0.47691	0.106102	0.00599401	0.0031305	0.0651921	2.58234e-05
ENSG00000136709.11	WDR33	chr2	127701022	127811187	-	344	1.12604	127.645	66.5982	4.94387e-05	chr2_127612536_C_T	-198651	chr2	127612536	C	T	rs148715226	3	3	0.0153061	1	2.1357e-05	1.52323	0.335188	0.003996	0.00313541	0.0652229	3.48792e-05
ENSG00000162913.9	C1orf145	chr1	228203506	228213440	-	491	1.0699	119.669	66.7693	3.94867e-05	chr1_228377056_C_T	163616	chr1	228377056	C	T	rs144017124	11	11	0.0561224	1	1.71326e-05	-1.16231	0.252467	0.004995	0.00314381	0.0652549	2.72899e-05
ENSG00000127337.6	YEATS4	chr12	69359703	69390796	+	220	1.08435	110.076	68.9365	4.63525e-05	chr12_69360050_G_A	347	chr12	69360050	G	A	rs623853	64	82	0.431579	1	2.7595e-05	-0.519303	0.11605	0.002997	0.00314044	0.0652549	3.22231e-05
ENSG00000157335.20	CLEC18C	chr16	70173449	70187256	+	340	0.97582	156.046	70.2197	1.73349e-05	chr16_70497851_T_G	324402	chr16	70497851	T	G	rs2303791	65	80	0.40404	-1	1.17849e-05	0.488354	0.103819	0.003996	0.00314784	0.0652673	1.15495e-05
ENSG00000197496.5	SLC2A10	chr20	46709487	46736347	+	469	1.00452	222.828	72.4297	1.45719e-05	chr20_47651116_G_GCAA	941629	chr20	47651116	G	GCAA	.	3	3	0.0159574	1	1.34771e-05	-2.03312	0.435531	0.003996	0.00315281	0.0652991	9.80546e-06
ENSG00000089693.10	MLF2	chr12	6747996	6767475	-	789	1.08411	343.651	69.0648	1.50559e-05	chr12_6748732_C_A	-18743	chr12	6748732	C	A	rs35247189	28	31	0.158163	1	8.57485e-06	-0.392017	0.0818716	0.003996	0.00319162	0.066031	1.03103e-05
ENSG00000268087.1	CTC-429P9.2	chr19	16636183	16636531	+	815	0.953386	562.876	79.9293	4.20919e-06	chr19_16325173_G_A	-311010	chr19	16325173	G	A	rs377405135	2	2	0.0104167	1	1.10491e-05	-3.21344	0.680663	0.004995	0.00319686	0.0660675	2.73317e-06
ENSG00000167925.15	GHDC	chr17	42188799	42194532	-	601	1.07547	177.28	66.3131	2.79859e-05	chr17_41464481_G_C	-730051	chr17	41464481	G	C	rs2604958	58	74	0.373737	1	1.0981e-05	-0.538948	0.114119	0.002997	0.00320658	0.0661964	1.90245e-05
ENSG00000279968.1	GVQW2	chr6	138725211	138773414	-	187	1.00261	95.7405	70.7188	3.43599e-05	chr6_138792732_T_TTAAC	19318	chr6	138792732	T	TTAAC	rs139961983	35	39	0.19697	1	2.56276e-05	-0.581667	0.129405	0.00699301	0.00323205	0.0666499	2.25378e-05
ENSG00000100568.10	VTI1B	chr14	67647075	67674831	-	289	1.02072	118.762	72.7006	3.0935e-05	chr14_67621103_G_A	-53728	chr14	67621103	G	A	rs3742878	72	90	0.46875	1	2.97855e-05	0.384291	0.0862806	0.003996	0.00323632	0.0666656	2.04163e-05
ENSG00000123427.16	METTL21B	chr12	57771606	57782541	+	409	1.06977	119.719	66.3559	4.06256e-05	chr12_57808636_C_A	37030	chr12	57808636	C	A	rs2277326	15	17	0.0894737	1	1.66312e-05	-0.775501	0.168155	0.001998	0.00324453	0.0667624	2.7258e-05
ENSG00000095321.16	CRAT	chr9	129094810	129111189	-	635	1.07563	203.516	67.8529	2.47051e-05	chr9_130107713_G_T	996524	chr9	130107713	G	T	rs117681681	7	7	0.0353535	1	1.21085e-05	-0.912611	0.194309	0.002997	0.00324953	0.066793	1.65876e-05
ENSG00000204876.4	AC021218.2	chr7	155962632	155966343	+	186	0.994925	91.2777	69.6637	3.49402e-05	chr7_155962642_C_T	10	chr7	155962642	C	T	rs7807731	59	70	0.37234	-1	2.2628e-05	-0.53409	0.117934	0.00599401	0.00328544	0.0674582	2.24712e-05
ENSG00000183092.16	BEGAIN	chr14	100537147	100587413	-	326	1.01856	159.083	72.1018	2.31656e-05	chr14_100529975_T_C	-57438	chr14	100529975	T	C	rs13065	49	60	0.309278	-1	2.05872e-05	-0.60483	0.132804	0.000999001	0.00328907	0.0674599	1.50345e-05
ENSG00000127947.15	PTPN12	chr7	77537275	77640071	+	254	1.03533	109.99	68.7227	3.71662e-05	chr7_77273506_TTTTA_T	-263769	chr7	77273506	TTTTA	T	rs150662330	29	30	0.189873	-1	2.12127e-05	0.544954	0.119869	0.004995	0.0033085	0.0677853	2.41506e-05
ENSG00000164880.15	INTS1	chr7	1470277	1504367	-	489	1.0064	214.221	71.7453	1.61137e-05	chr7_1500413_A_G	-3954	chr7	1500413	A	G	rs2304358	29	34	0.191011	-1	1.3571e-05	-0.465204	0.0996949	0.003996	0.00331419	0.0678288	1.03251e-05
ENSG00000175147.11	TMEM51-AS1	chr1	15111815	15152464	-	480	1.01475	198.671	73.7414	1.84271e-05	chr1_15121002_A_G	-31462	chr1	15121002	A	G	rs1546906	5	5	0.0257732	-1	2.03138e-05	-1.6544	0.362971	0.002997	0.00334291	0.068343	1.17497e-05
ENSG00000128944.13	KNSTRN	chr15	40382721	40394246	+	506	0.982875	245.155	73.4135	1.2317e-05	chr15_40367991_C_T	-14730	chr15	40367991	C	T	rs8040755	4	4	0.0204082	1	1.30366e-05	1.59809	0.341691	0.003996	0.00335383	0.0684926	7.71529e-06
ENSG00000137267.5	TUBB2A	chr6	3153669	3157526	-	250	1.0139	138.336	73.4563	2.66058e-05	chr6_3157548_G_A	22	chr6	3157548	G	A	rs3734491	11	11	0.0611111	1	2.81951e-05	-0.871763	0.195071	0.002997	0.00337845	0.0688534	1.67823e-05
ENSG00000154229.11	PRKCA	chr17	66302636	66810743	+	217	0.950884	108.887	72.7719	2.26802e-05	chr17_66302841_T_TG	205	chr17	66302841	T	TG	rs3833857	35	42	0.212121	1	2.20152e-05	0.489543	0.10792	0.003996	0.00337874	0.0688534	1.3878e-05
ENSG00000151136.14	BTBD11	chr12	107318413	107659642	+	178	0.990387	111.497	72.3156	2.87785e-05	chr12_108206698_A_T	888285	chr12	108206698	A	T	rs78811011	3	3	0.0178571	1	2.63631e-05	2.11531	0.471405	0.004995	0.00339898	0.0691917	1.78473e-05
ENSG00000169228.13	RAB24	chr5	177301451	177303744	-	456	0.978742	237.031	73.1141	1.26862e-05	chr5_177310719_A_G	6975	chr5	177310719	A	G	rs13190036	71	92	0.469388	-1	1.28867e-05	0.422227	0.0902178	0.002997	0.00342709	0.0696893	7.7576e-06
ENSG00000278416.1	PMS2P2	chr7	75344015	75359550	-	270	1.08003	112.656	67.2398	4.81299e-05	chr7_75425929_CA_C	66379	chr7	75425929	CA	C	.	3	3	0.0174419	-1	2.27271e-05	-2.48935	0.549821	0.003996	0.00343727	0.0698216	3.07238e-05
ENSG00000170464.9	DNAJC18	chr5	139408588	139444491	-	156	1.05256	100.673	72.2729	4.64931e-05	chr5_139437401_A_G	-7090	chr5	139437401	A	G	rs10900864	67	94	0.474747	1	4.25524e-05	-0.357744	0.0821269	0.001998	0.00344272	0.0698577	2.92925e-05
ENSG00000162852.13	CNST	chr1	246566444	246668584	+	303	1.05347	144.674	69.5924	3.26067e-05	chr1_246930901_T_C	364457	chr1	246930901	T	C	rs186720154	2	2	0.0104167	1	2.08445e-05	1.64464	0.361382	0.003996	0.00345257	0.0699529	2.04962e-05
ENSG00000164393.8	ADGRF2	chr6	47656436	47697797	+	221	0.917956	93.5369	72.1018	2.15132e-05	chr6_47656393_G_A	-43	chr6	47656393	G	A	rs1485783	54	61	0.354651	1	1.91018e-05	0.632874	0.138347	0.00699301	0.00345477	0.0699529	1.2625e-05
ENSG00000234936.1	AC010883.5	chr2	43229573	43233394	+	343	1.06255	133.798	68.5088	3.71906e-05	chr2_43720511_A_T	490938	chr2	43720511	A	T	rs151041121	2	2	0.010101	1	2.06033e-05	-2.96856	0.651842	0.002997	0.00346571	0.0700998	2.3385e-05
ENSG00000183615.5	FAM167B	chr1	32247233	32248856	+	362	0.996815	189.182	73.442	1.80937e-05	chr1_32247598_A_G	365	chr1	32247598	A	G	rs2291063	37	44	0.222222	1	1.91828e-05	-0.415844	0.0909269	0.00899101	0.00348417	0.0703983	1.09788e-05
ENSG00000169188.4	APEX2	chrX	55000357	55009054	+	94	0.979902	88.4798	81.1412	3.49012e-05	chrX_54449671_T_C	-550686	chrX	54449671	T	C	rs1126744	7	13	0.0656566	1	8.69355e-05	0.499971	0.120293	0.002997	0.00349194	0.0704804	2.09492e-05
ENSG00000241764.3	AC002467.7	chr7	107742817	107744436	-	313	0.941648	186.229	76.4932	1.30402e-05	chr7_107683668_G_T	-60768	chr7	107683668	G	T	rs2395911	60	74	0.393617	-1	2.06194e-05	-0.659574	0.144837	0.004995	0.00352825	0.0710624	7.58376e-06
ENSG00000161981.10	SNRNP25	chr16	53010	57669	+	585	0.959672	257.475	74.882	1.06317e-05	chr16_53423_C_A	413	chr16	53423	C	A	rs2541593	64	87	0.443878	-1	1.37479e-05	-0.34209	0.0733655	0.001998	0.00352572	0.0710624	6.25063e-06
ENSG00000203327.2	AC012358.7	chr2	55214387	55216126	-	348	0.979461	125.641	69.6066	2.48428e-05	chr2_55334786_A_G	118660	chr2	55334786	A	G	rs140181914	12	13	0.0656566	1	1.5711e-05	-0.982223	0.212277	0.001998	0.00353841	0.0711916	1.47081e-05
ENSG00000214102.7	WEE2	chr7	141708353	141731271	+	134	1.03944	55.6793	70.1484	8.02862e-05	chr7_141931930_A_G	223577	chr7	141931930	A	G	rs139154114	5	5	0.0255102	1	5.73521e-05	-1.78508	0.417743	0.003996	0.00354328	0.0712142	4.89175e-05
ENSG00000121454.5	LHX4	chr1	180230286	180278982	+	291	1.0229	103.243	69.849	3.95955e-05	chr1_180413647_T_A	183361	chr1	180413647	T	A	rs4421553	55	64	0.395062	-1	2.64403e-05	0.67673	0.150838	0.00699301	0.00356203	0.0715154	2.38105e-05
ENSG00000012779.10	ALOX5	chr10	45374176	45446119	+	306	1.01347	118.653	68.8938	3.29084e-05	chr10_45712738_G_A	338562	chr10	45712738	G	A	rs11239591	74	92	0.469388	1	1.91005e-05	0.37435	0.0818331	0.003996	0.00359601	0.0720505	1.95122e-05
ENSG00000203791.14	METTL10	chr10	124748149	124791870	-	191	1.04684	107.13	69.7635	4.41719e-05	chr10_124788837_A_G	-3033	chr10	124788837	A	G	rs1552345	27	28	0.153846	-1	2.93024e-05	-0.718289	0.161108	0.002997	0.00360012	0.0720505	2.65981e-05
ENSG00000149823.8	VPS51	chr11	65089376	65111844	+	747	1.00236	265.23	70.9469	1.38132e-05	chr11_65617159_C_T	527783	chr11	65617159	C	T	.	3	3	0.0154639	1	1.03522e-05	-1.4073	0.297001	0.000999001	0.00360521	0.0720505	8.12232e-06
ENSG00000111203.11	ITFG2	chr12	2817223	2859791	+	325	0.949176	185.593	74.0693	1.40727e-05	chr12_2866492_G_A	49269	chr12	2866492	G	A	rs373291558	2	2	0.010101	1	1.62479e-05	2.74907	0.595286	0.001998	0.00360233	0.0720505	8.04115e-06
ENSG00000166268.10	MYRFL	chr12	69825304	69959097	+	266	0.996973	171.951	75.0816	2.06355e-05	chr12_69753595_C_T	-71709	chr12	69753595	C	T	rs35064880	31	35	0.182292	1	2.69199e-05	-0.598543	0.133557	0.004995	0.00360763	0.0720505	1.20916e-05
ENSG00000104691.14	UBXN8	chr8	30732247	30767006	+	151	1.00119	72.5264	70.1627	5.05257e-05	chr8_30549726_ATTTC_A	-182521	chr8	30549726	ATTTC	A	rs199860833	2	2	0.0105263	1	3.55134e-05	-2.49769	0.566911	0.001998	0.00363172	0.0724556	2.94757e-05
ENSG00000243300.2	LINC00359	chr13	96941281	96984172	-	47	0.975913	37.2359	76.0227	8.44554e-05	chr13_96987160_C_T	2988	chr13	96987160	C	T	rs9284174	50	57	0.287879	1	0.000117192	0.539413	0.132491	0.002997	0.00364261	0.0725966	4.84429e-05
ENSG00000225171.2	DUTP6	chr1	166868748	166869209	+	213	1.00687	122.105	70.5904	3.16267e-05	chr1_166857418_C_T	-11330	chr1	166857418	C	T	rs6675033	61	67	0.341837	1	2.31274e-05	0.676449	0.149563	0.002997	0.00369938	0.073191	1.81696e-05
ENSG00000244681.1	MTHFD2P1	chr3	95654423	95683193	-	29	0.976718	17.4898	70.5049	0.00018315	chr3_96666220_G_A	983027	chr3	96666220	G	A	rs75357909	41	45	0.234375	1	0.00014051	0.667148	0.165989	0.000999001	0.00368925	0.073191	0.000103741
ENSG00000113083.13	LOX	chr5	122063195	122078360	-	103	1.04129	68.053	70.5619	6.91557e-05	chr5_122077513_C_T	-847	chr5	122077513	C	T	rs1800449	25	30	0.151515	1	5.17006e-05	0.47157	0.109616	0.001998	0.00369727	0.073191	4.04804e-05
ENSG00000158683.7	PKD1L1	chr7	47774652	47948491	-	351	0.970223	148.22	71.7025	2.07411e-05	chr7_47280563_C_T	-667928	chr7	47280563	C	T	.	2	2	0.010989	1	1.7441e-05	1.78407	0.387923	0.001998	0.00369143	0.073191	1.16965e-05
ENSG00000165304.7	MELK	chr9	36572862	36677683	+	326	1.02237	156.16	71.3176	2.69775e-05	chr9_35675855_C_G	-897007	chr9	35675855	C	G	rs2301370	12	14	0.0721649	1	2.16512e-05	-0.686519	0.151193	0.002997	0.00368433	0.073191	1.569e-05
ENSG00000156232.7	WHAMM	chr15	82809628	82836108	+	147	1.03703	79.7096	70.2055	5.74856e-05	chr15_82786385_A_G	-23243	chr15	82786385	A	G	rs11259947	68	86	0.443299	1	4.08296e-05	0.504252	0.115458	0.003996	0.00368606	0.073191	3.36731e-05
ENSG00000160255.17	ITGB2	chr21	44885953	44931989	-	514	0.993239	234.802	71.3318	1.51302e-05	chr21_44787811_C_CA	-144178	chr21	44787811	C	CA	.	2	2	0.0102041	1	1.20088e-05	1.39575	0.297038	0.002997	0.00369461	0.073191	8.63794e-06
ENSG00000260388.2	LINC00562	chr13	47930153	47932622	-	80	0.972632	37.9274	72.3584	8.30846e-05	chr13_47949734_C_A	17112	chr13	47949734	C	A	rs73489207	15	16	0.0851064	1	7.72258e-05	0.940183	0.224401	0.004995	0.00372433	0.073608	4.64938e-05
ENSG00000141560.14	FN3KRP	chr17	82716683	82730328	+	409	1.04211	152.279	67.0545	3.13608e-05	chr17_82719095_C_G	2412	chr17	82719095	C	G	rs7207719	60	71	0.358586	1	1.39086e-05	-0.547726	0.117545	0.000999001	0.0037354	0.0737502	1.81844e-05
ENSG00000276523.1	RP11-490B18.6	chr16	75572185	75572685	-	293	1.02789	145.479	71.3461	3.03995e-05	chr16_76449042_T_G	876357	chr16	76449042	T	G	rs74795185	20	20	0.103093	1	2.4556e-05	-0.907787	0.201437	0.003996	0.00374854	0.0739328	1.7436e-05
ENSG00000276791.1	CTD-2270P14.5	chr16	2777319	2780568	+	858	0.974356	334.896	69.4641	9.68277e-06	chr16_2786270_C_G	8951	chr16	2786270	C	G	rs11643898	31	34	0.209877	1	5.73002e-06	0.826229	0.168822	0.001998	0.00379006	0.0746743	5.32718e-06
ENSG00000239636.1	RP4-728D4.2	chr1	35569813	35577729	-	313	0.997208	111.418	69.6637	3.36814e-05	chr1_35386920_G_T	-190809	chr1	35386920	G	T	rs615315	61	75	0.412088	-1	2.1776e-05	-0.325702	0.0717542	0.003996	0.00380905	0.0748158	1.869e-05
ENSG00000144712.11	CAND2	chr3	12796472	12871916	+	271	1.00088	139.14	72.9715	2.75478e-05	chr3_12817323_C_T	20851	chr3	12817323	C	T	rs3732677	16	17	0.0858586	1	2.74478e-05	0.673541	0.150469	0.002997	0.00380571	0.0748158	1.53331e-05
ENSG00000120322.3	PCDHB8	chr5	141177790	141180529	+	597	1.06457	194.213	71.8879	2.83069e-05	chr5_141174900_G_T	-2890	chr5	141174900	G	T	rs1811237	68	91	0.459596	-1	2.45219e-05	0.549798	0.121989	0.001998	0.0038079	0.0748158	1.63035e-05
ENSG00000175764.14	TTLL11	chr9	121821928	122093606	-	292	1.03555	145.399	72.7291	3.23248e-05	chr9_121118341_A_G	-975265	chr9	121118341	A	G	rs79615581	6	6	0.030303	1	3.12414e-05	1.07879	0.242921	0.004995	0.00381643	0.0748637	1.82947e-05
ENSG00000107862.4	GBF1	chr10	102245532	102382899	+	318	1.04359	107.516	68.2949	4.57495e-05	chr10_101584561_G_A	-660971	chr10	101584561	G	A	rs55889855	2	2	0.010101	1	2.49341e-05	2.41662	0.53674	0.00599401	0.00381936	0.0748637	2.59864e-05
ENSG00000160791.13	CCR5	chr3	46370854	46376206	+	341	1.06228	136.589	68.3234	4.01162e-05	chr3_46357423_T_C	-13431	chr3	46357423	T	C	.	2	2	0.010101	1	2.17613e-05	-1.16281	0.256165	0.001998	0.00384439	0.0751231	2.2871e-05
ENSG00000281358.1	RASSF1-AS1	chr3	50337573	50338300	+	257	1.02645	85.6739	69.2359	5.24939e-05	chr3_50330436_A_C	-7137	chr3	50330436	A	C	rs2073497	58	76	0.481013	1	3.27467e-05	-0.382209	0.0863156	0.002997	0.00384598	0.0751231	2.93397e-05
ENSG00000272537.1	GS1-166A23.1	chr7	16471184	16471373	+	178	1.00421	91.7165	70.5477	4.30971e-05	chr7_16406048_A_T	-65136	chr7	16406048	A	T	rs6461252	72	96	0.494845	-1	3.166e-05	-0.561608	0.126566	0.004995	0.00384737	0.0751231	2.3774e-05
ENSG00000092020.10	PPP2R3C	chr14	35085467	35122517	-	228	1.02393	105.728	70.5619	4.19548e-05	chr14_35123332_C_G	815	chr14	35123332	C	G	rs941653	53	70	0.353535	1	3.08505e-05	0.339588	0.0764085	0.002997	0.0038484	0.0751231	2.34022e-05
ENSG00000144229.11	THSD7B	chr2	136765545	137677717	+	202	1.07334	73.5601	65.2865	7.93824e-05	chr2_137276212_C_A	510667	chr2	137276212	C	A	.	2	2	0.0108696	1	2.98607e-05	1.71869	0.385937	0.002997	0.00386613	0.0752375	4.52774e-05
ENSG00000123297.17	TSFM	chr12	57782589	57808071	+	407	1.046	133.201	68.0953	3.78464e-05	chr12_57780523_T_C	-2066	chr12	57780523	T	C	rs923829	38	42	0.212121	-1	1.98046e-05	-0.542125	0.118762	0.00699301	0.0038643	0.0752375	2.12848e-05
ENSG00000276772.1	CTD-2515H24.2	chr15	57553955	57555680	+	158	1.04874	75.6825	67.1828	6.76212e-05	chr15_56846303_G_A	-707652	chr15	56846303	G	A	rs1647385	62	78	0.397959	-1	3.25808e-05	0.47948	0.108249	0.002997	0.00386502	0.0752375	3.80798e-05
ENSG00000132466.18	ANKRD17	chr4	73073376	73258798	-	164	1.03812	84.6053	68.9793	5.71557e-05	chr4_72927113_G_T	-331685	chr4	72927113	G	T	rs13146028	38	43	0.219388	1	3.46264e-05	0.446146	0.101104	0.004995	0.00387278	0.0752898	3.19379e-05
ENSG00000136811.16	ODF2	chr9	128455186	128501292	+	694	1.03859	276.719	71.56	1.75483e-05	chr9_127516543_C_T	-938643	chr9	127516543	C	T	rs141031647	6	6	0.0394737	1	1.44255e-05	1.42204	0.305817	0.002997	0.00387844	0.0753228	9.79466e-06
ENSG00000160294.10	MCM3AP	chr21	46236829	46286297	-	474	1.10469	153.027	66.7979	4.50505e-05	chr21_46497233_G_T	210936	chr21	46497233	G	T	rs144324766	6	7	0.0360825	1	1.98602e-05	-0.846111	0.185387	0.003996	0.00389096	0.0754889	2.59519e-05
ENSG00000166197.16	NOLC1	chr10	102152176	102163871	+	315	1.06591	115.326	69.3357	4.91966e-05	chr10_102645207_G_A	493031	chr10	102645207	G	A	.	2	2	0.0103093	1	3.09943e-05	-1.90725	0.429262	0.002997	0.00390823	0.0757466	2.76681e-05
ENSG00000270157.1	RP5-894A10.6	chr7	141662922	141663846	-	149	1.00568	66.2709	71.7453	6.14172e-05	chr7_141764114_T_C	100268	chr7	141764114	T	C	rs765007	37	44	0.222222	-1	5.29015e-05	-0.525027	0.122223	0.004995	0.00392756	0.0759664	3.32186e-05
ENSG00000235027.1	AC068580.6	chr11	1760348	1762486	+	463	0.984676	217.903	72.6008	1.64483e-05	chr11_1235022_C_T	-525326	chr11	1235022	C	T	rs140414563	3	3	0.0153061	1	1.55852e-05	1.80155	0.389166	0.004995	0.00392516	0.0759664	8.78705e-06
ENSG00000279891.1	FLJ42393	chr3	188178543	188180812	+	131	0.979344	94.9161	76.1367	3.67052e-05	chr3_188179495_G_A	952	chr3	188179495	G	A	rs13096994	75	94	0.484536	-1	5.32636e-05	0.517781	0.12059	0.002997	0.00394261	0.07618	1.94541e-05
ENSG00000143365.17	RORC	chr1	151806155	151831872	-	481	1.01027	196.293	70.2768	2.14215e-05	chr1_151239276_CTT_C	-592596	chr1	151239276	CTT	C	.	2	2	0.0116279	1	1.47996e-05	-2.41448	0.520014	0.002997	0.00394957	0.076237	1.15543e-05
ENSG00000245937.7	LINC01184	chr5	127940426	128083172	-	216	1.13088	75.7525	64.9729	0.000104966	chr5_128141726_T_C	58554	chr5	128141726	T	C	rs3805607	52	62	0.322917	1	3.90295e-05	0.417356	0.0952906	0.004995	0.00396188	0.0763971	6.02601e-05
ENSG00000160321.14	ZNF208	chr19	21932958	22010949	-	433	1.09756	121.442	65.2152	5.60298e-05	chr19_22089299_T_C	78350	chr19	22089299	T	C	rs148612115	6	6	0.030303	1	2.00501e-05	1.77312	0.388717	0.004995	0.00398835	0.0768296	3.14441e-05
ENSG00000178965.13	ERICH3	chr1	74568111	74673738	-	146	1.01724	80.1675	72.5438	5.55026e-05	chr1_74707072_TAA_T	33334	chr1	74707072	TAA	T	rs71695861	15	16	0.0808081	1	5.25692e-05	-0.955497	0.222343	0.00599401	0.00401468	0.0772548	2.95828e-05
ENSG00000281468.1	CTC-459F4.9	chr19	27802838	27803472	+	43	0.980554	22.1186	70.79	0.000161864	chr19_27893548_G_A	90710	chr19	27893548	G	A	rs6510398	2	2	0.0123457	-1	0.000127647	2.12948	0.526211	0.003996	0.00401855	0.0772548	8.4201e-05
ENSG00000184349.12	EFNA5	chr5	107376889	107670895	-	28	1.02358	22.4987	72.2016	0.000206174	chr5_107387406_C_CT	-283489	chr5	107387406	C	CT	rs11377163	64	92	0.469388	1	0.000190017	-0.316439	0.0804832	0.00699301	0.00403853	0.0775605	0.000109682
ENSG00000273654.1	CTB-52I2.4	chr19	18022403	18032099	+	753	1.05754	382.403	71.8879	1.46886e-05	chr19_18759956_G_A	737553	chr19	18759956	G	A	rs114849925	3	3	0.0153061	1	1.26009e-05	-2.46865	0.526806	0.004995	0.00405296	0.077759	7.94518e-06
ENSG00000256552.2	RP11-113C12.4	chr12	8320381	8369555	+	607	1.05589	283.64	71.175	1.96625e-05	chr12_8230519_G_C	-89862	chr12	8230519	G	C	rs2953216	7	8	0.040404	-1	1.53615e-05	-1.36368	0.294333	0.00599401	0.00406036	0.0778225	1.06071e-05
ENSG00000229267.2	AC072062.1	chr2	214810229	214963274	+	201	0.98306	74.6163	70.7188	4.93291e-05	chr2_214809366_T_G	-863	chr2	214809366	T	G	rs35933323	41	43	0.219388	-1	3.72067e-05	0.610527	0.138978	0.002997	0.00406828	0.0778419	2.53826e-05
ENSG00000283602.1	AC011380.8	chr5	140569962	140594570	-	494	0.952024	173.01	73.8555	1.74917e-05	chr5_141376276_C_A	781706	chr5	141376276	C	A	rs3749771	4	4	0.020202	1	1.95819e-05	-1.93781	0.424229	0.004995	0.00406956	0.0778419	8.80599e-06
ENSG00000253210.1	RP11-809O17.1	chr8	141126044	141129961	-	205	1.03339	84.9722	68.7797	5.83303e-05	chr8_141219792_A_G	89831	chr8	141219792	A	G	rs2304279	23	24	0.142857	-1	3.44592e-05	0.744477	0.16866	0.004995	0.00408262	0.0779349	3.08874e-05
ENSG00000234409.6	CCDC188	chr22	20148427	20151065	-	849	1.02248	400.851	73.4705	1.16272e-05	chr22_19433068_A_C	-717997	chr22	19433068	A	C	rs9606016	2	2	0.0128205	1	1.24071e-05	2.19818	0.468675	0.004995	0.00408157	0.0779349	6.11693e-06
ENSG00000105649.9	RAB3A	chr19	18196784	18204074	-	728	1.04158	385.733	72.2158	1.35022e-05	chr19_17633266_G_GC	-570808	chr19	17633266	G	GC	rs71162163	38	41	0.207071	1	1.21139e-05	0.523393	0.111441	0.002997	0.00409974	0.0781832	7.15629e-06
ENSG00000106733.20	NMRK1	chr9	75060573	75088217	-	93	1.02875	53.4326	69.5639	9.14658e-05	chr9_75130508_T_C	42291	chr9	75130508	T	C	rs2295861	55	66	0.336735	-1	6.11561e-05	-0.551909	0.129702	0.003996	0.00413324	0.0787431	4.77191e-05
ENSG00000090659.17	CD209	chr19	7739994	7747564	-	953	1.00144	449.336	71.8166	9.32628e-06	chr19_8057883_T_C	310319	chr19	8057883	T	C	rs2303165	25	26	0.132653	-1	7.86427e-06	-0.563719	0.117173	0.00599401	0.00414654	0.0789174	4.76553e-06
ENSG00000099812.8	MISP	chr19	751126	764318	+	778	1.08694	355.324	67.7104	1.8856e-05	chr19_371396_G_GTGTGTGTGTC	-379730	chr19	371396	G	GTGTGTGTGTC	.	11	11	0.0578947	1	8.86527e-06	1.05156	0.22002	0.003996	0.00415553	0.0790094	1.0132e-05
ENSG00000248794.1	CTD-2248H3.1	chr5	81242330	81242599	-	211	1.05294	106.117	71.0039	5.29294e-05	chr5_81242665_T_C	66	chr5	81242665	T	C	rs28650401	6	6	0.0375	1	4.14737e-05	1.61102	0.36924	0.001998	0.00416018	0.0790188	2.78532e-05
ENSG00000128699.13	ORMDL1	chr2	189770323	189783573	-	325	1.03293	105.635	70.0914	4.81211e-05	chr2_189806082_CAT_C	22509	chr2	189806082	CAT	C	rs149641821	39	41	0.259494	1	3.34479e-05	0.627275	0.141846	0.004995	0.00420109	0.0796367	2.47761e-05
ENSG00000261222.2	CTD-2006K23.1	chr17	74599840	74607229	+	583	1.05985	320.756	73.0143	1.83291e-05	chr17_74588625_C_T	-11215	chr17	74588625	C	T	rs783239	43	52	0.262626	1	1.83639e-05	0.602194	0.131336	0.002997	0.00419821	0.0796367	9.60227e-06
ENSG00000134256.12	CD101	chr1	117001750	117036476	+	256	0.986903	130.053	72.0875	2.99703e-05	chr1_117018196_A_G	16446	chr1	117018196	A	G	rs3736908	69	91	0.459596	-1	2.66676e-05	0.4047	0.0902516	0.004995	0.0042062	0.0796542	1.49464e-05
ENSG00000111087.9	GLI1	chr12	57460135	57472254	+	473	1.09419	163.586	67.5963	4.30729e-05	chr12_56581001_A_G	-879134	chr12	56581001	A	G	rs7307755	26	27	0.140625	-1	2.12025e-05	-0.879242	0.193395	0.004995	0.00421971	0.0798305	2.29142e-05
ENSG00000225365.1	AC078942.1	chr7	158537495	158539879	+	290	0.97853	108.998	70.2625	3.42074e-05	chr7_158532646_G_A	-4849	chr7	158532646	G	A	rs12670231	70	87	0.439394	-1	2.40027e-05	0.577353	0.127938	0.00599401	0.00423372	0.0800159	1.68463e-05
ENSG00000224607.4	IGKV1D-27	chr2	89968867	89969335	+	87	0.983519	40.2622	75.9941	9.66025e-05	chr2_90210640_T_C	241773	chr2	90210640	T	C	rs117668633	33	38	0.2	1	0.000132975	0.497655	0.123332	0.00599401	0.00428242	0.0807032	4.71913e-05
ENSG00000172890.11	NADSYN1	chr11	71453109	71524107	+	423	0.977583	139.532	69.5781	2.68626e-05	chr11_70661500_TACACACACAC_T	-791609	chr11	70661500	TACACACACAC	T	.	5	5	0.0284091	1	1.69825e-05	1.47865	0.321014	0.00699301	0.0042798	0.0807032	1.30742e-05
ENSG00000258628.1	RP11-492D6.3	chr15	20228620	20277503	-	109	1.00885	61.0041	69.7635	7.41576e-05	chr15_20244847_G_A	-32656	chr15	20244847	G	A	.	29	29	0.155914	1	5.034e-05	0.629895	0.146166	0.004995	0.00428737	0.0807032	3.68363e-05
ENSG00000261997.1	RP11-212I21.4	chr16	55538200	55541837	+	233	0.973289	102.87	69.2074	3.55433e-05	chr16_55736285_C_T	198085	chr16	55736285	C	T	.	2	2	0.010101	1	2.1641e-05	-2.50186	0.550971	0.00799201	0.00428659	0.0807032	1.72165e-05
ENSG00000131849.11	ZNF132	chr19	58432814	58440222	-	375	0.98266	161.45	73.6844	2.40131e-05	chr19_58548126_C_T	107904	chr19	58548126	C	T	rs2305121	3	3	0.0151515	1	2.62136e-05	2.10398	0.468719	0.004995	0.00429131	0.0807032	1.16984e-05
ENSG00000278156.1	TSC22D1-AS1	chr13	44577042	44580432	+	188	0.985363	74.4024	68.0668	5.30823e-05	chr13_45267367_G_A	690325	chr13	45267367	G	A	rs7331090	3	4	0.020202	1	2.83239e-05	1.32847	0.297349	0.004995	0.00430022	0.0807111	2.58562e-05
ENSG00000128262.8	POM121L9P	chr22	24251828	24265525	+	403	1.03979	239.2	72.6436	2.25548e-05	chr22_24248603_C_T	-3225	chr22	24248603	C	T	rs11704880	32	32	0.161616	1	2.15277e-05	-0.654553	0.144104	0.00599401	0.00429614	0.0807111	1.14144e-05
ENSG00000183837.9	PNMA3	chrX	153056409	153060467	+	308	0.930653	220.737	81.3979	1.27072e-05	chrX_154032185_G_C	975776	chrX	154032185	G	C	rs2075597	13	24	0.121212	1	3.59066e-05	-0.571984	0.129915	0.002997	0.00432817	0.0811556	5.89392e-06
ENSG00000270231.3	NBPF8	chr1	120436353	120467739	+	217	1.06584	77.4691	64.6592	8.06798e-05	chr1_120433948_T_C	-2405	chr1	120433948	T	C	.	49	60	0.309278	-1	2.78033e-05	-0.511115	0.114273	0.00699301	0.00433407	0.0811862	4.11659e-05
ENSG00000230069.3	LRRC37A15P	chr4	102727274	102730721	-	207	0.994927	108.374	74.7965	3.89578e-05	chr4_102593288_C_G	-137433	chr4	102593288	C	G	rs1020760	65	72	0.367347	1	4.83326e-05	-0.578004	0.133775	0.00699301	0.00434087	0.0812335	1.89265e-05
ENSG00000266962.2	RP11-400F19.6	chr17	42553031	42554668	-	558	1.02325	247.188	74.4686	2.0246e-05	chr17_41996815_C_A	-557853	chr17	41996815	C	A	rs149392756	4	4	0.0210526	1	2.44686e-05	1.18664	0.263258	0.003996	0.00436978	0.0816941	9.96759e-06
ENSG00000261170.1	RP11-252A24.5	chr16	74422120	74435254	+	213	0.938893	130.051	75.0531	2.30696e-05	chr16_74474804_T_C	52684	chr16	74474804	T	C	rs3815826	69	87	0.439394	1	2.99009e-05	-0.496986	0.111609	0.00599401	0.00437809	0.0817691	1.06412e-05
ENSG00000122367.19	LDB3	chr10	86668449	86736068	+	189	1.03961	86.1374	69.0934	6.39099e-05	chr10_86631504_C_T	-36945	chr10	86631504	C	T	rs2675705	67	80	0.40404	-1	3.95422e-05	-0.514969	0.117674	0.004995	0.0043922	0.0819521	3.16574e-05
ENSG00000254952.1	AP001257.1	chr11	60159687	60160822	-	387	1.05728	154.896	67.7246	3.91394e-05	chr11_60468127_G_C	307305	chr11	60468127	G	C	rs7112881	3	3	0.0154639	1	1.94786e-05	-2.67677	0.58582	0.003996	0.00439972	0.0820119	1.95824e-05
ENSG00000272620.1	AFAP1-AS1	chr4	7754090	7778928	+	337	0.945466	205.517	74.8963	1.53627e-05	chr4_7772883_C_T	18793	chr4	7772883	C	T	rs2276967	56	69	0.348485	1	1.97253e-05	0.548049	0.120032	0.00599401	0.00441126	0.0821465	7.06756e-06
ENSG00000228140.1	RP3-467K16.4	chr1	15402979	15409433	-	531	1.00482	222.919	74.5398	2.0441e-05	chr1_16134345_G_A	724912	chr1	16134345	G	A	rs6603856	17	17	0.0965909	1	2.49231e-05	-1.11027	0.246589	0.004995	0.00442081	0.0822246	9.82067e-06
ENSG00000227066.1	RP3-340N1.2	chr1	20154338	20160568	+	464	1.05141	208.012	71.9592	2.84027e-05	chr1_20172675_T_C	18337	chr1	20172675	T	C	rs2301475	52	62	0.329787	-1	2.48368e-05	0.603184	0.133938	0.00699301	0.0044241	0.0822246	1.40817e-05
ENSG00000116151.13	MORN1	chr1	2321253	2391707	-	372	0.977176	156.746	70.4336	2.47114e-05	chr1_3064202_C_T	672495	chr1	3064202	C	T	rs187995368	2	2	0.0104167	1	1.75409e-05	2.61893	0.569644	0.004995	0.00442999	0.0822536	1.16058e-05
ENSG00000244701.1	RP5-894A10.2	chr7	141652381	141656727	-	149	1.00613	54.7266	68.3805	8.41951e-05	chr7_141764114_T_C	107387	chr7	141764114	T	C	rs765007	37	44	0.222222	-1	4.82997e-05	-0.487021	0.112712	0.003996	0.0044367	0.0822978	4.03433e-05
ENSG00000275835.4	TUBGCP5	chr15	22983192	23039673	-	113	0.990164	78.5312	73.884	5.39019e-05	chr15_22282934_A_G	-756739	chr15	22282934	A	G	rs28645573	41	43	0.217172	1	5.97896e-05	0.609969	0.143134	0.003996	0.00447563	0.0827244	2.53018e-05
ENSG00000226232.8	NPIPB14P	chr16	69976388	69996188	-	360	0.990896	202.714	73.9695	2.09636e-05	chr16_69977378_CCT_C	-18810	chr16	69977378	CCT	C	rs199923799	26	29	0.149485	1	2.37656e-05	0.68668	0.152074	0.004995	0.00447381	0.0827244	9.84981e-06
ENSG00000100056.11	DGCR14	chr22	19130279	19144684	-	454	0.99306	156.852	68.3805	2.74636e-05	chr22_20064356_C_G	919672	chr22	20064356	C	G	rs149905068	3	3	0.0170455	1	1.46521e-05	-2.20193	0.473962	0.003996	0.0044771	0.0827244	1.29153e-05
ENSG00000186462.8	NAP1L2	chrX	73212299	73214848	-	63	1.10951	45.7629	73.8697	0.000174589	chrX_73275000_G_GA	60152	chrX	73275000	G	GA	rs140582555	2	2	0.0108696	1	0.000190801	-2.72365	0.692945	0.00699301	0.00446561	0.0827244	8.90059e-05
ENSG00000240583.11	AQP1	chr7	30911694	30925516	+	304	0.924572	168.185	74.7109	1.66241e-05	chr7_31087784_A_G	176090	chr7	31087784	A	G	rs55856551	9	9	0.0459184	1	2.08049e-05	-1.15766	0.254348	0.00699301	0.00448227	0.0827395	7.38678e-06
ENSG00000213073.4	RP11-288H12.3	chr6	160093082	160096212	+	412	1.07848	163.77	69.6637	4.21164e-05	chr6_160068183_CAG_C	-24899	chr6	160068183	CAG	C	rs8191867	39	42	0.212121	1	2.75107e-05	-0.52524	0.117355	0.00599401	0.00449136	0.0828073	2.09512e-05
ENSG00000224892.6	RPS4XP16	chr13	51460558	51461315	+	258	0.982575	113.631	70.4479	3.57852e-05	chr13_51383873_T_G	-76685	chr13	51383873	T	G	rs78963599	12	14	0.0714286	1	2.57819e-05	-0.721539	0.16058	0.00799201	0.00449901	0.0828073	1.66121e-05
ENSG00000100612.13	DHRS7	chr14	60148948	60169856	-	273	1.0094	90.2958	71.1465	5.2677e-05	chr14_60796519_T_A	626663	chr14	60796519	T	A	rs143844504	6	6	0.0306122	1	4.2015e-05	-1.24703	0.286049	0.002997	0.00449485	0.0828073	2.49761e-05
ENSG00000267141.1	CTB-31O20.8	chr19	1860250	1862019	+	878	1.06347	492.422	73.4135	1.3042e-05	chr19_990736_C_T	-869514	chr19	990736	C	T	rs2365709	16	17	0.0977011	1	1.37997e-05	1.15982	0.248791	0.004995	0.00451764	0.0830698	6.38956e-06
ENSG00000183048.11	SLC25A10	chr17	81712236	81721016	+	760	0.977941	339.945	73.0143	1.1739e-05	chr17_81190907_C_T	-521329	chr17	81190907	C	T	rs2279922	29	29	0.146465	1	1.17622e-05	-0.485482	0.103197	0.00899101	0.00454015	0.0834031	5.37936e-06
ENSG00000170160.17	CCDC144A	chr17	16689537	16777881	+	368	0.997825	172.237	73.5275	2.62169e-05	chr17_16818967_G_A	129430	chr17	16818967	G	A	rs6502520	9	9	0.0478723	-1	2.8037e-05	-1.39998	0.31316	0.00699301	0.0045628	0.0837383	1.21398e-05
ENSG00000118579.12	MED28	chr4	17614631	17634105	+	125	1.03709	46.5019	67.9527	0.000121265	chr4_17589048_G_A	-25583	chr4	17589048	G	A	rs17499929	27	30	0.151515	-1	6.75553e-05	0.607994	0.143824	0.00599401	0.00456828	0.083758	5.77306e-05
ENSG00000148677.6	ANKRD1	chr10	90912096	90921276	-	118	1.02662	54.6709	72.3014	9.76968e-05	chr10_91493388_TTAA_T	572112	chr10	91493388	TTAA	T	rs78182738	7	7	0.0353535	1	9.03487e-05	-1.45909	0.35198	0.001998	0.00458261	0.0839398	4.60223e-05
ENSG00000146197.8	SCUBE3	chr6	35214419	35253079	+	420	1.05577	138.971	69.5496	4.51861e-05	chr6_36073654_A_G	859235	chr6	36073654	A	G	rs851010	44	49	0.247475	1	2.9166e-05	0.601341	0.134839	0.003996	0.00460416	0.0842533	2.16313e-05
ENSG00000186310.9	NAP1L3	chrX	93670930	93673568	-	23	0.975888	23.3304	78.3609	0.000172169	chrX_93710085_A_T	36517	chrX	93710085	A	T	.	1	2	0.010101	1	0.000288869	-1.92399	0.50518	0.00599401	0.00462333	0.0845228	7.73165e-05
ENSG00000227113.2	RP11-460N20.4	chr7	65075023	65078780	+	339	1.00633	76.2619	64.3313	6.35477e-05	chr7_65098647_C_T	23624	chr7	65098647	C	T	rs7807177	69	93	0.47449	1	2.02517e-05	0.59042	0.129513	0.003996	0.00466199	0.0850676	2.89892e-05
ENSG00000225231.1	AC091814.2	chr12	9936579	9943495	-	478	0.960209	184.328	72.1018	1.99459e-05	chr12_9971934_T_C	28439	chr12	9971934	T	C	rs1797526	28	30	0.2	1	1.76942e-05	-0.92196	0.200638	0.00599401	0.00466208	0.0850676	8.76476e-06
ENSG00000186376.14	ZNF75D	chrX	135248920	135344087	-	190	1.04881	115.167	75.3953	5.32794e-05	chrX_135465460_T_G	121373	chrX	135465460	T	G	.	1	2	0.010989	1	7.01947e-05	1.23075	0.291882	0.004995	0.00467051	0.0851397	2.50377e-05
ENSG00000101190.12	TCFL5	chr20	62841160	62861763	-	729	1.04218	316.817	70.6617	1.88728e-05	chr20_62134474_CT_C	-727289	chr20	62134474	CT	C	rs11477488	80	80	0.481928	-1	1.37065e-05	-2.01444	0.431947	0.00599401	0.00471621	0.0858904	8.74477e-06
ENSG00000219891.2	ZSCAN12P1	chr6	28091154	28093664	+	209	1.02591	61.7879	70.5477	8.88657e-05	chr6_27132789_A_T	-958365	chr6	27132789	A	T	rs140038883	5	5	0.0252525	1	6.68743e-05	1.62146	0.383307	0.00799201	0.00473292	0.0861123	4.05419e-05
ENSG00000227986.1	TRIM60P18	chr7	64355078	64356199	+	378	1.04045	95.7463	65.8141	6.21733e-05	chr7_64566751_C_T	211673	chr7	64566751	C	T	rs7796448	48	53	0.335443	-1	2.45496e-05	0.715532	0.158773	0.00899101	0.00474087	0.0861745	2.86276e-05
ENSG00000162735.18	PEX19	chr1	160276812	160286348	-	678	0.981501	384.941	75.7518	1.11161e-05	chr1_160343540_C_G	57192	chr1	160343540	C	G	rs3737794	11	11	0.0597826	1	1.60934e-05	1.13748	0.246174	0.004995	0.00475974	0.0864051	4.86775e-06
ENSG00000211643.2	IGLV5-52	chr22	22318727	22319226	+	477	1.03904	262.602	73.0713	2.26005e-05	chr22_22303192_G_C	-15535	chr22	22303192	G	C	rs1807696	33	38	0.193878	1	2.28109e-05	0.653376	0.144343	0.003996	0.00476265	0.0864051	1.03497e-05
ENSG00000272823.1	RP11-295M18.6	chr1	220828676	220829211	-	257	0.944531	101.024	71.7168	3.37987e-05	chr1_220881419_C_G	52208	chr1	220881419	C	G	rs17597773	29	32	0.161616	1	2.87162e-05	-0.63639	0.142562	0.00599401	0.00477607	0.0864836	1.42815e-05
ENSG00000213246.6	SUPT4H1	chr17	58345175	58351661	-	294	1.02922	115.236	69.0221	4.89213e-05	chr17_58355001_C_G	3340	chr17	58355001	C	G	rs2158460	33	38	0.191919	1	2.95502e-05	-0.561334	0.125969	0.00699301	0.00477229	0.0864836	2.21948e-05
ENSG00000276380.2	UBE2NL	chrX	143884071	143885255	+	36	0.956822	34.0487	79.359	0.000109084	chrX_143446115_T_C	-437956	chrX	143446115	T	C	rs16993968	7	9	0.05	1	0.000207115	-1.10033	0.281662	0.00799201	0.00480209	0.086872	4.63394e-05
ENSG00000138640.14	FAM13A	chr4	88725955	89111398	-	129	1.00964	71.395	71.2891	7.13771e-05	chr4_88790703_C_T	-320695	chr4	88790703	C	T	rs2290781	61	70	0.353535	1	5.83591e-05	-0.553134	0.129591	0.003996	0.00481131	0.0869561	3.16367e-05
ENSG00000204745.3	AC083899.3	chr2	87125390	87196647	+	199	0.937649	104.434	75.324	3.16205e-05	chr2_87706027_T_C	580637	chr2	87706027	T	C	rs115570742	25	26	0.131313	1	4.19725e-05	0.811203	0.186065	0.00799201	0.00482618	0.0869768	1.31303e-05
ENSG00000228330.1	RP11-730A19.5	chr10	13142185	13142977	-	317	1.00787	175.285	71.0752	2.88461e-05	chr10_12164194_G_A	-978783	chr10	12164194	G	A	rs876089	4	4	0.0210526	1	2.2449e-05	-1.88415	0.415846	0.00699301	0.00482185	0.0869768	1.27397e-05
ENSG00000154040.20	CABYR	chr18	24138956	24161603	+	251	0.937495	133.062	75.267	2.47574e-05	chr18_24160228_A_C	21272	chr18	24160228	A	C	rs17259667	24	26	0.136842	1	3.28736e-05	-0.811167	0.183233	0.004995	0.00482004	0.0869768	1.02929e-05
ENSG00000143194.12	MAEL	chr1	166975582	167022214	+	229	1.12054	114.021	67.0688	7.95469e-05	chr1_167005555_ATT_A	29973	chr1	167005555	ATT	A	rs71699832	44	54	0.303371	1	3.82573e-05	0.615912	0.140448	0.002997	0.00484716	0.0871934	3.79259e-05
ENSG00000250075.5	RP11-584P21.2	chr4	67417305	67468251	-	182	1.05142	49.9393	63.6184	0.000129031	chr4_67472481_G_C	4230	chr4	67472481	G	C	rs7662513	12	14	0.0909091	-1	4.07997e-05	-1.00361	0.229785	0.00599401	0.00484737	0.0871934	5.86338e-05
ENSG00000156711.16	MAPK13	chr6	36127809	36144524	+	511	1.01786	263.35	74.7537	2.05653e-05	chr6_37015750_C_T	887941	chr6	37015750	C	T	rs41272210	15	15	0.0882353	1	2.57547e-05	-0.915689	0.203776	0.00599401	0.00488308	0.0875046	9.04182e-06
ENSG00000137561.4	TTPA	chr8	63048553	63086053	-	96	1.01013	60.5594	74.2689	8.54973e-05	chr8_63017730_C_A	-68323	chr8	63017730	C	A	rs12677953	61	71	0.362245	1	9.83954e-05	0.551508	0.133823	0.002997	0.0048757	0.0875046	3.74149e-05
ENSG00000277851.1	RP11-756G20.1	chr12	92247756	92363832	-	74	1.03828	37.8785	69.8348	0.000159736	chr12_92864677_T_C	500845	chr12	92864677	T	C	rs10859386	6	6	0.0352941	-1	0.000113098	-1.74792	0.428255	0.004995	0.00488163	0.0875046	7.13853e-05
ENSG00000139998.14	RAB15	chr14	64945814	64972776	-	428	1.05527	162.52	68.7939	4.06832e-05	chr14_65044248_T_C	71472	chr14	65044248	T	C	rs2296321	24	27	0.136364	1	2.35761e-05	0.623054	0.137917	0.001998	0.00487404	0.0875046	1.84426e-05
ENSG00000133169.5	BEX1	chrX	103062651	103064240	-	100	0.958395	85.1424	83.7219	4.49401e-05	chrX_103788137_C_G	723897	chrX	103788137	C	G	rs184546595	2	3	0.0166667	1	0.000139745	1.66528	0.414167	0.00699301	0.00489595	0.0876526	1.87339e-05
ENSG00000115750.16	TAF1B	chr2	9843354	9934416	+	291	1.0087	113.662	71.6598	4.56937e-05	chr2_9845212_TC_T	1858	chr2	9845212	TC	T	rs3214586	36	40	0.20202	1	3.87464e-05	-0.570154	0.130118	0.00699301	0.00493044	0.0881041	1.97522e-05
ENSG00000236048.2	AC013470.6	chr7	12471352	12472545	+	171	1.01922	71.9173	69.1076	7.65659e-05	chr7_12578388_G_A	107036	chr7	12578388	G	A	rs78219961	24	25	0.130208	1	4.79249e-05	-0.880241	0.203614	0.00699301	0.00492864	0.0881041	3.33937e-05
ENSG00000206013.2	IFITM5	chr11	298200	299526	-	453	1.04117	174.797	69.4641	3.56005e-05	chr11_308885_G_GC	9359	chr11	308885	G	GC	rs5789178	36	39	0.224138	1	2.24554e-05	0.684491	0.151074	0.00599401	0.00494363	0.0882569	1.57516e-05
ENSG00000106853.18	PTGR1	chr9	111549722	111599855	-	323	1.00963	133.639	68.352	3.92252e-05	chr9_111574604_T_TA	-25251	chr9	111574604	T	TA	rs35972893	12	12	0.075	1	2.13315e-05	-1.13836	0.25048	0.00699301	0.00495027	0.0882925	1.69011e-05
ENSG00000215375.6	MYL5	chr4	673822	681140	+	397	0.941861	194.058	74.2975	1.80325e-05	chr4_682066_G_A	8244	chr4	682066	G	A	rs151007751	11	11	0.0578947	1	2.13674e-05	1.18164	0.260029	0.00699301	0.00496798	0.0884182	7.2892e-06
ENSG00000132356.11	PRKAA1	chr5	40759379	40798374	-	248	1.023	88.3672	68.6514	6.407e-05	chr5_41199857_G_T	401483	chr5	41199857	G	T	rs1801033	70	85	0.429293	1	3.74244e-05	0.404681	0.0921533	0.004995	0.00496363	0.0884182	2.78357e-05
ENSG00000236514.1	RP11-162G10.5	chr10	37857740	37859110	+	254	1.05234	79.9251	69.2074	8.30019e-05	chr10_38117233_C_A	259493	chr10	38117233	C	A	rs176888	63	77	0.413978	-1	5.28384e-05	-0.507452	0.118122	0.002997	0.00497127	0.0884182	3.68455e-05
ENSG00000227733.9	RP4-565E6.1	chr1	148159213	148255012	-	207	1.00952	110.65	71.8023	4.76481e-05	chr1_148234291_A_G	-20721	chr1	148234291	A	G	rs77338357	16	16	0.0833333	1	4.11581e-05	-1.04426	0.239224	0.00599401	0.00498239	0.0885332	2.03978e-05
ENSG00000180448.10	ARHGAP45	chr19	1065923	1086578	+	920	1.10292	425.744	66.9262	2.01723e-05	chr19_1482847_G_A	416924	chr19	1482847	G	A	rs201319788	2	2	0.010101	1	8.44552e-06	1.60156	0.334201	0.003996	0.00500069	0.0886926	9.24032e-06
ENSG00000126464.13	PRR12	chr19	49591643	49626324	+	957	0.947959	621.179	77.9902	5.89438e-06	chr19_49828421_CT_C	236778	chr19	49828421	CT	C	rs5828413	69	86	0.434343	-1	1.17661e-05	-0.384247	0.0816794	0.001998	0.00499836	0.0886926	2.38108e-06
ENSG00000187953.10	PMS2CL	chr7	6710128	6753862	+	494	1.00367	223.226	70.8613	2.29731e-05	chr7_6732029_C_G	21901	chr7	6732029	C	G	rs116139393	59	68	0.343434	1	1.72584e-05	-0.534084	0.116058	0.00799201	0.00500931	0.0887292	9.73378e-06
ENSG00000198105.13	ZNF248	chr10	37802823	37857636	-	254	1.06643	83.1348	68.5516	8.64632e-05	chr10_38117233_C_A	259597	chr10	38117233	C	A	rs176888	63	77	0.413978	-1	5.07825e-05	-0.57612	0.133763	0.004995	0.00501209	0.0887292	3.84937e-05
ENSG00000171700.13	RGS19	chr20	64073181	64079988	-	395	1.06067	160.741	69.7207	4.38352e-05	chr20_63329642_A_T	-750346	chr20	63329642	A	T	rs151293328	4	4	0.0206186	1	2.89044e-05	-0.769032	0.172345	0.00599401	0.00506132	0.0895174	1.92521e-05
ENSG00000134775.15	FHOD3	chr18	36297714	36769426	+	177	0.95286	112.536	76.65	3.40702e-05	chr18_35337680_T_C	-960034	chr18	35337680	T	C	rs2032729	60	81	0.409091	1	5.2575e-05	0.481717	0.112096	0.00599401	0.00507014	0.0895901	1.36211e-05
ENSG00000172661.17	WASHC2C	chr10	45727232	45792961	+	299	1.01519	112.795	69.8775	4.95215e-05	chr10_46012928_G_A	285696	chr10	46012928	G	A	rs41306524	33	36	0.181818	1	3.35147e-05	-0.558667	0.126347	0.002997	0.00511507	0.0903001	2.07529e-05
ENSG00000272205.1	RP11-277B15.3	chr1	167219831	167220512	-	263	1.05773	126.474	68.0383	5.57852e-05	chr1_167809468_A_C	588956	chr1	167809468	A	C	rs17482467	7	7	0.0393258	1	2.97536e-05	-1.37389	0.308444	0.000999001	0.00514997	0.0907477	2.4046e-05
ENSG00000186792.16	HYAL3	chr3	50292848	50299468	-	266	1.05338	95.1554	70.348	7.24881e-05	chr3_50299230_T_C	-238	chr3	50299230	T	C	rs2285044	70	97	0.5	1	5.28664e-05	0.481477	0.11208	0.004995	0.00514916	0.0907477	3.11425e-05
ENSG00000234197.1	ETV5-AS1	chr3	186079170	186080947	+	316	1.09968	191.194	71.2891	4.57605e-05	chr3_186922604_G_T	843434	chr3	186922604	G	T	rs9880677	16	18	0.0909091	1	3.70341e-05	0.913088	0.207791	0.004995	0.00519145	0.0913939	2.02104e-05
ENSG00000103489.11	XYLT1	chr16	17101769	17470881	-	37	0.996254	25.5579	73.6131	0.000199744	chr16_17096449_G_A	-374432	chr16	17096449	G	A	rs140386280	2	2	0.010101	1	0.000212465	1.86756	0.47897	0.003996	0.00520207	0.0914116	8.09668e-05
ENSG00000224003.1	YES1P1	chr22	25647261	25649232	+	476	1.04879	249.615	72.2158	2.72339e-05	chr22_25354639_G_A	-292622	chr22	25354639	G	A	rs150701056	2	2	0.010101	1	2.46136e-05	-2.77567	0.616006	0.00799201	0.00519836	0.0914116	1.15519e-05
ENSG00000164591.13	MYOZ3	chr5	150660874	150679365	+	686	1.02296	344.719	72.0305	1.72897e-05	chr5_150672553_A_T	11679	chr5	150672553	A	T	rs144169946	29	30	0.154639	1	1.51627e-05	-0.739407	0.159471	0.002997	0.00523102	0.0916369	7.13452e-06
ENSG00000279041.1	CTD-2373N4.3	chr8	30552345	30553766	+	150	1.01269	66.4565	70.177	8.4749e-05	chr8_30069413_T_A	-482932	chr8	30069413	T	A	rs60112503	3	3	0.0170455	1	6.08787e-05	1.76669	0.415058	0.004995	0.00523119	0.0916369	3.46618e-05
ENSG00000104361.9	NIPAL2	chr8	98189833	98294393	-	180	1.02897	121.005	74.1549	5.09081e-05	chr8_98195962_A_C	-98431	chr8	98195962	A	C	rs3779721	72	95	0.479798	-1	5.83128e-05	0.474631	0.111194	0.00799201	0.00523388	0.0916369	2.11039e-05
ENSG00000213700.3	RPL17P50	chr10	73005833	73006595	-	345	1.04862	107.312	69.1361	6.37181e-05	chr10_73277044_C_G	270449	chr10	73277044	C	G	rs75892378	20	21	0.107143	1	3.96364e-05	0.700505	0.160094	0.003996	0.00523577	0.0916369	2.68393e-05
ENSG00000166793.10	YPEL4	chr11	57645087	57649944	-	299	0.998997	137.25	73.0285	3.80528e-05	chr11_57611697_A_G	-38247	chr11	57611697	A	G	rs2511988	41	42	0.212121	1	3.81867e-05	-0.753806	0.171873	0.00699301	0.00523899	0.0916369	1.53527e-05
ENSG00000272097.1	RP11-421M1.8	chr6	10743324	10747663	-	225	1.0591	122.296	70.0201	5.92077e-05	chr6_10728787_C_T	-18876	chr6	10728787	C	T	rs2153073	74	99	0.5	1	4.11197e-05	0.513715	0.117678	0.00699301	0.00525396	0.0918142	2.50695e-05
ENSG00000277135.1	RP11-327J17.9	chr15	96139472	96140452	-	29	1.0271	20.9333	68.6371	0.000292614	chr15_96388365_C_T	247913	chr15	96388365	C	T	rs1837119	59	72	0.363636	-1	0.000187055	-0.381373	0.0968856	0.00599401	0.00526125	0.0918572	0.000120504
ENSG00000163576.17	EFHB	chr3	19879472	19947025	-	114	1.104	45.5107	64.6877	0.000198891	chr3_19950940_G_T	3915	chr3	19950940	G	T	rs6773437	52	62	0.313131	1	7.68741e-05	0.579305	0.138225	0.004995	0.00527444	0.0919187	8.68618e-05
ENSG00000174032.16	SLC25A30	chr13	45393414	45411938	-	254	1.04511	118.848	68.9508	5.688e-05	chr13_46104904_G_A	692966	chr13	46104904	G	A	rs3742266	54	68	0.343434	-1	3.43207e-05	0.436351	0.09883	0.004995	0.00527339	0.0919187	2.37267e-05
ENSG00000150636.17	CCDC102B	chr18	68715299	69055189	+	70	0.992385	41.0477	73.1426	0.000123601	chr18_68846425_T_C	131126	chr18	68846425	T	C	rs1977942	64	78	0.397959	1	0.000125512	0.36165	0.0892594	0.00599401	0.00528525	0.0920227	4.91328e-05
ENSG00000211678.2	IGLJ3	chr22	22904850	22905025	+	518	0.979124	255.097	74.4258	1.85225e-05	chr22_22901309_AC_A	-3541	chr22	22901309	AC	A	rs139432625	47	53	0.267677	1	2.23013e-05	-0.555034	0.122452	0.00699301	0.00531738	0.0924974	7.22709e-06
ENSG00000044459.14	CNTLN	chr9	17134982	17503923	+	89	1.01589	47.9174	70.5619	0.000121922	chr9_17273880_A_G	138898	chr9	17273880	A	G	rs12376938	11	12	0.0606061	1	9.28717e-05	0.647055	0.156385	0.004995	0.00533291	0.0926828	4.9065e-05
ENSG00000064726.9	BTBD1	chr15	83016422	83067334	-	185	1.03141	78.7503	67.6105	8.08411e-05	chr15_83127220_TA_T	59886	chr15	83127220	TA	T	.	9	9	0.0542169	1	4.1838e-05	0.928002	0.212812	0.00799201	0.00534194	0.092755	3.2921e-05
ENSG00000144848.10	ATG3	chr3	112532509	112562009	-	467	1.00509	177.844	71.232	3.11308e-05	chr3_111973982_C_T	-588027	chr3	111973982	C	T	rs774852	48	61	0.314433	-1	2.47844e-05	0.481464	0.106896	0.00599401	0.00536541	0.0930737	1.23314e-05
ENSG00000181544.13	FANCB	chrX	14843407	14873069	-	122	1.02073	92.2992	78.418	6.54513e-05	chrX_14834814_A_G	-38255	chrX	14834814	A	G	rs2952100	13	19	0.0959596	-1	0.000117653	0.484367	0.119003	0.001998	0.00537009	0.0930737	2.62707e-05
ENSG00000219392.1	ZNF602P	chr6	28115628	28116551	+	209	0.977881	62.3985	71.2605	7.61444e-05	chr6_28126953_T_C	11325	chr6	28126953	T	C	rs2275508	46	56	0.282828	1	6.2137e-05	-0.607308	0.14287	0.00699301	0.00538409	0.0931194	2.92984e-05
ENSG00000121417.13	ZNF211	chr19	57630395	57642779	+	514	1.00776	179.671	68.2807	3.14042e-05	chr19_57378924_T_G	-251471	chr19	57378924	T	G	rs78331547	10	12	0.0625	1	1.6661e-05	0.735217	0.159437	0.00599401	0.00538742	0.0931194	1.24198e-05
ENSG00000126012.11	KDM5C	chrX	53191321	53225422	-	101	1.01784	100.096	78.8457	5.95016e-05	chrX_53430881_C_T	205459	chrX	53430881	C	T	.	1	2	0.010101	1	0.000112408	1.29718	0.317684	0.004995	0.00537872	0.0931194	2.37843e-05
ENSG00000130669.17	PAK4	chr19	39125770	39182816	+	834	1.04893	299.622	69.8918	2.35431e-05	chr19_39406801_C_T	281031	chr19	39406801	C	T	.	2	2	0.0104167	1	1.5464e-05	1.86289	0.402236	0.00699301	0.00539902	0.0932352	9.63214e-06
ENSG00000271425.7	NBPF10	chr1	146064699	146144804	-	295	1.01252	168.328	73.4277	3.46999e-05	chr1_145977373_G_T	-167431	chr1	145977373	G	T	rs2296959	35	39	0.201031	1	3.6586e-05	0.644348	0.146522	0.003996	0.00543181	0.0937163	1.36706e-05
ENSG00000160991.15	ORAI2	chr7	102433106	102456237	+	254	1.01065	136.768	71.175	4.23962e-05	chr7_102441839_A_G	8733	chr7	102441839	A	G	rs4342524	65	87	0.457895	1	3.37552e-05	0.452534	0.102389	0.00699301	0.00544846	0.0937484	1.66236e-05
ENSG00000176390.11	CRLF3	chr17	30769388	30824776	-	287	1.02093	110.634	70.0059	5.54014e-05	chr17_30797182_C_T	-27594	chr17	30797182	C	T	rs11657990	35	36	0.202247	1	3.8302e-05	-0.409624	0.0934147	0.002997	0.00544389	0.0937484	2.19452e-05
ENSG00000039650.11	PNKP	chr19	49859882	49867909	-	949	1.01634	375.437	68.9936	1.59233e-05	chr19_49399658_A_C	-468251	chr19	49399658	A	C	rs146211311	2	2	0.0117647	1	8.99975e-06	-2.30062	0.481764	0.00599401	0.00544375	0.0937484	6.28128e-06
ENSG00000255142.1	AP006621.6	chr11	781645	782105	+	499	0.997673	199.607	71.8166	2.71426e-05	chr11_800486_C_T	18841	chr11	800486	C	T	rs7117921	61	74	0.373737	1	2.3279e-05	0.477568	0.105632	0.003996	0.00547467	0.0940474	1.04647e-05
ENSG00000162191.13	UBXN1	chr11	62676498	62679117	-	515	1.04485	211.341	69.5924	3.31309e-05	chr11_62732972_CT_C	53855	chr11	62732972	CT	C	rs143308039	33	33	0.198795	1	2.11955e-05	0.619389	0.136236	0.001998	0.0054772	0.0940474	1.3323e-05
ENSG00000276085.1	CCL3L3	chr17	36194869	36196758	-	146	0.976732	65.3422	69.5781	7.35521e-05	chr17_35490097_G_A	-706661	chr17	35490097	G	A	.	4	4	0.020202	1	4.87623e-05	1.7476	0.404698	0.004995	0.00548068	0.0940474	2.77582e-05
ENSG00000166821.8	PEX11A	chr15	89677764	89690783	-	535	1.01965	213.308	69.0791	2.88238e-05	chr15_90275566_C_T	584783	chr15	90275566	C	T	rs182665398	3	4	0.020202	1	1.70455e-05	1.17762	0.255715	0.003996	0.00549956	0.0942863	1.12907e-05
ENSG00000101076.16	HNF4A	chr20	44355700	44434596	+	319	1.01787	206.545	75.3383	2.95257e-05	chr20_44257039_G_C	-98661	chr20	44257039	G	C	rs74848192	4	4	0.0266667	1	3.93383e-05	-1.48991	0.340343	0.00699301	0.0055082	0.0943494	1.15292e-05
ENSG00000124713.5	GNMT	chr6	42960758	42963869	+	521	1.00709	244.955	76.8496	2.35494e-05	chr6_42937497_A_G	-23261	chr6	42937497	A	G	rs9471968	54	66	0.358696	1	3.78356e-05	-0.605156	0.1379	0.003996	0.00552878	0.0946166	9.07028e-06
ENSG00000066135.12	KDM4A	chr1	43650158	43705515	+	418	1.05419	169.185	70.177	4.38534e-05	chr1_43985805_G_T	335647	chr1	43985805	G	T	rs2286244	11	11	0.0604396	1	3.07122e-05	1.08153	0.243282	0.00999001	0.00553389	0.0946189	1.76027e-05
ENSG00000243284.1	VSIG8	chr1	159854316	159862657	-	554	1.01456	246.293	68.965	2.45019e-05	chr1_159856126_C_T	-6531	chr1	159856126	C	T	rs11587021	38	41	0.266234	1	1.41277e-05	0.838344	0.180075	0.002997	0.00555068	0.0946506	9.46637e-06
ENSG00000232719.1	RP11-13J8.1	chr2	201101382	201103136	+	332	0.989822	140.289	71.1037	3.74324e-05	chr2_201824798_A_G	723416	chr2	201824798	A	G	rs7605429	68	85	0.433673	-1	2.94381e-05	0.496374	0.111365	0.004995	0.00554866	0.0946506	1.41307e-05
ENSG00000148606.12	POLR3A	chr10	77969251	78029545	-	94	1.12468	43.9951	64.4738	0.000236795	chr10_77981723_G_A	-47822	chr10	77981723	G	A	rs112500871	7	7	0.0360825	1	9.10057e-05	1.15105	0.277808	0.002997	0.00554575	0.0946506	0.000100378
ENSG00000143373.17	ZNF687	chr1	151281930	151291796	+	505	1.08048	182.192	68.8367	4.66164e-05	chr1_151523142_C_T	241212	chr1	151523142	C	T	rs117595249	3	3	0.0159574	1	2.73891e-05	1.60801	0.359183	0.003996	0.00555822	0.0946527	1.90491e-05
ENSG00000259353.1	RP11-30K9.5	chr15	58864739	58865005	-	275	1.03877	136.268	71.7596	5.05064e-05	chr15_59652285_GAGGA_G	787280	chr15	59652285	GAGGA	G	.	2	2	0.010101	1	4.34377e-05	-2.49315	0.573099	0.004995	0.00556076	0.0946527	1.99104e-05
ENSG00000158796.16	DEDD	chr1	161121194	161132688	-	649	0.942775	293.272	72.8004	1.35578e-05	chr1_160193139_C_G	-939549	chr1	160193139	C	G	rs146139512	2	2	0.0125	1	1.31915e-05	2.92869	0.626612	0.004995	0.00557185	0.094672	4.85563e-06
ENSG00000103089.8	FA2H	chr16	74712955	74774831	-	291	0.998716	139.778	71.0752	3.96649e-05	chr16_75600175_T_C	825344	chr16	75600175	T	C	rs183340050	3	3	0.0151515	1	3.11252e-05	-2.02323	0.455483	0.002997	0.00556903	0.094672	1.50471e-05
ENSG00000237742.6	RP11-624M8.1	chr6	125578558	125749190	-	82	1.02778	43.481	69.9203	0.000149862	chr6_125751707_C_G	2517	chr6	125751707	C	G	rs2875881	59	74	0.381443	-1	0.000106858	-0.470729	0.114877	0.00899101	0.00558202	0.0947601	5.82832e-05
ENSG00000232860.7	SMG7-AS1	chr1	183460874	183472215	-	342	1.05201	120.47	66.7979	6.1493e-05	chr1_182666801_A_T	-805414	chr1	182666801	A	T	rs2482810	6	6	0.030303	1	2.78699e-05	-1.41171	0.315671	0.004995	0.00559045	0.0947663	2.43996e-05
ENSG00000142207.6	URB1	chr21	32311018	32393026	-	271	1.04472	129.588	69.5924	5.50801e-05	chr21_32641882_G_A	248856	chr21	32641882	G	A	rs11702774	65	80	0.40404	1	3.6089e-05	-0.516778	0.117413	0.003996	0.00559235	0.0947663	2.17093e-05
ENSG00000256061.7	DYX1C1	chr15	55410525	55508234	-	233	1.00004	102.41	72.2586	5.49771e-05	chr15_56394101_T_C	885867	chr15	56394101	T	C	rs72742631	10	11	0.0555556	1	5.03121e-05	-0.685935	0.159165	0.003996	0.00561316	0.0950342	2.07176e-05
ENSG00000211772.11	TRBC2	chr7	142801041	142802748	+	168	0.959687	99.1622	73.827	4.49453e-05	chr7_143399510_A_G	598469	chr7	143399510	A	G	.	6	6	0.030303	1	4.96227e-05	-0.6009	0.139309	0.00799201	0.00562284	0.0951134	1.62335e-05
ENSG00000134905.16	CARS2	chr13	110641417	110713277	-	374	1.06866	167.865	67.8102	4.8636e-05	chr13_110715969_C_T	2692	chr13	110715969	C	T	rs9555726	39	43	0.226316	-1	2.48951e-05	0.641216	0.142403	0.001998	0.00566971	0.095821	1.93169e-05
ENSG00000064201.15	TSPAN32	chr11	2302061	2318200	+	248	0.987948	163.831	73.7699	3.27877e-05	chr11_1445545_C_T	-856516	chr11	1445545	C	T	rs3817590	2	2	0.010101	1	3.60698e-05	1.75961	0.399773	0.003996	0.00573438	0.0967981	1.19486e-05
ENSG00000258810.1	RP11-219E7.1	chr14	20783888	20784293	+	694	0.992787	431.972	74.5398	1.27902e-05	chr14_20781965_G_A	-1923	chr14	20781965	G	A	rs1045922	65	82	0.414141	1	1.57408e-05	-0.600394	0.129771	0.00799201	0.00573771	0.0967981	4.68106e-06
ENSG00000257727.5	CNPY2	chr12	56309842	56316222	-	627	1.0115	285.31	74.1121	2.1577e-05	chr12_56083910_A_T	-232312	chr12	56083910	A	T	rs2271194	36	37	0.186869	-1	2.48993e-05	0.57142	0.126904	0.00599401	0.00575989	0.0970862	8.01277e-06
ENSG00000124613.8	ZNF391	chr6	27374615	27403904	+	355	0.999591	86.1573	68.352	6.71528e-05	chr6_26428614_A_G	-946001	chr6	26428614	A	G	rs1741740	54	60	0.30303	-1	3.78218e-05	-0.5336	0.121591	0.00599401	0.00578234	0.0973782	2.4553e-05
ENSG00000280828.1	RP11-274B21.1	chr7	128533652	128615970	+	426	1.04176	169.449	70.4051	4.3028e-05	chr7_128680320_C_T	146668	chr7	128680320	C	T	rs10276417	67	81	0.455056	-1	3.10256e-05	0.435684	0.0980647	0.00699301	0.00580859	0.0977337	1.63072e-05
ENSG00000101882.9	NKAP	chrX	119920717	119938810	-	184	0.953624	160.103	81.0271	2.7799e-05	chrX_119675769_G_A	-263041	chrX	119675769	G	A	rs67811876	10	17	0.0894737	1	6.99478e-05	0.601511	0.14262	0.00799201	0.00581698	0.0977884	9.62651e-06
ENSG00000183735.9	TBK1	chr12	64455840	64502108	+	193	0.982285	137.316	74.6824	3.84652e-05	chr12_64414741_C_A	-41099	chr12	64414741	C	A	rs12230684	54	62	0.322917	1	4.70999e-05	-0.36116	0.0834492	0.00699301	0.00582347	0.097811	1.37195e-05
ENSG00000159712.10	ANKRD18CP	chr9	97156570	97221235	-	395	0.9975	174.227	74.383	3.3178e-05	chr9_97359724_A_C	138489	chr9	97359724	A	C	rs4743083	62	80	0.421053	1	3.93171e-05	-0.524307	0.119765	0.00599401	0.00584481	0.0980828	1.19754e-05
ENSG00000225498.1	AC002064.5	chr7	90312496	90322592	+	114	1.0148	51.9066	70.8186	0.000122835	chr7_90340517_A_G	28021	chr7	90340517	A	G	rs42637	34	37	0.192708	1	9.63912e-05	0.625119	0.15147	0.00799201	0.00586133	0.0982733	4.49805e-05
ENSG00000239494.2	RN7SL333P	chr1	169859756	169860052	+	330	1.01894	143.439	76.0227	4.57012e-05	chr1_169111599_C_T	-748157	chr1	169111599	C	T	rs1200138	21	22	0.111111	-1	6.49157e-05	0.805492	0.190041	0.00799201	0.00589258	0.098465	1.67144e-05
ENSG00000283196.1	RP4-614C10.2	chr2	89542842	89585652	-	133	1.01966	65.6849	73.8127	9.99552e-05	chr2_89610726_T_G	25074	chr2	89610726	T	G	.	69	79	0.39899	1	0.000109247	0.580741	0.141943	0.00599401	0.00587958	0.098465	3.66639e-05
ENSG00000188505.4	NCCRP1	chr19	39196961	39201884	+	819	1.05212	282.915	69.3357	2.75176e-05	chr19_39200496_C_A	3535	chr19	39200496	C	A	rs11672471	66	85	0.429293	1	1.68328e-05	0.588996	0.127805	0.004995	0.00588487	0.098465	1.03979e-05
ENSG00000183486.12	MX2	chr21	41361943	41408943	+	379	1.01167	146.114	66.4271	4.31396e-05	chr21_40577456_G_GC	-784487	chr21	40577456	G	GC	rs146721229	70	84	0.446809	-1	1.79491e-05	-0.496241	0.108083	0.00699301	0.00589348	0.098465	1.56629e-05
ENSG00000121410.11	A1BG	chr19	58345178	58353499	-	401	0.999646	176.441	73.3137	3.3579e-05	chr19_58346865_GC_G	-6634	chr19	58346865	GC	G	rs3214663	33	38	0.197917	-1	3.49148e-05	0.564127	0.127906	0.00699301	0.00591895	0.0988037	1.19938e-05
ENSG00000237976.1	RP11-126K1.6	chr1	151347022	151348027	+	513	0.994604	216.906	72.8004	2.66135e-05	chr1_150511919_ACC_A	-835103	chr1	150511919	ACC	A	rs149815479	51	65	0.401235	1	2.59406e-05	0.582187	0.129616	0.00899101	0.00593187	0.0988458	9.43603e-06
ENSG00000226544.4	RPL7P22	chr5	72725419	72726151	+	152	1.06184	86.1949	71.3176	9.54871e-05	chr5_72338885_A_G	-386534	chr5	72338885	A	G	rs10942271	22	24	0.126316	1	7.88564e-05	0.702427	0.16789	0.00799201	0.00592902	0.0988458	3.6144e-05
ENSG00000231084.2	CTA-253N17.1	chr1	185171335	185171710	-	225	1.15505	78.7742	67.4537	0.00016093	chr1_185204575_T_G	32865	chr1	185204575	T	G	rs76374689	14	16	0.0888889	1	8.61099e-05	-1.13148	0.272056	0.004995	0.00595303	0.0991115	6.55743e-05
ENSG00000080546.13	SESN1	chr6	108986437	109094819	-	287	0.980491	103.047	69.5496	5.19716e-05	chr6_109435976_C_T	341157	chr6	109435976	C	T	rs117054146	20	21	0.107143	1	3.37698e-05	1.09262	0.247221	0.00599401	0.00596289	0.0991375	1.806e-05
ENSG00000156222.11	SLC28A1	chr15	84884654	84945796	+	376	1.06589	138.645	68.2521	6.09648e-05	chr15_84868461_C_T	-16193	chr15	84868461	C	T	rs3748380	64	75	0.382653	-1	3.36698e-05	-0.491333	0.111151	0.004995	0.00596932	0.0991375	2.3013e-05
ENSG00000141446.10	ESCO1	chr18	21529281	21600884	-	83	1.1121	49.1952	68.2521	0.000213758	chr18_21062285_T_C	-538599	chr18	21062285	T	C	.	2	2	0.0104167	1	0.000128312	-1.8019	0.445427	0.00599401	0.00597023	0.0991375	8.39674e-05
ENSG00000272625.1	RP11-737O24.5	chr18	2920966	2921685	+	287	1.03695	128.135	68.908	5.71131e-05	chr18_2656249_G_C	-264717	chr18	2656249	G	C	rs2430853	48	59	0.310526	1	3.42753e-05	0.586494	0.132825	0.00599401	0.00598394	0.09925	2.09389e-05
ENSG00000130518.16	KIAA1683	chr19	18257097	18274509	-	718	1.01464	294.563	69.5781	2.20905e-05	chr19_18285487_A_G	10978	chr19	18285487	A	G	rs4808124	74	92	0.464646	-1	1.3837e-05	-0.652238	0.139933	0.00899101	0.00598745	0.09925	7.91922e-06
ENSG00000235197.1	ZNF33CP	chr10	37894637	37896666	+	254	0.979258	82.2627	71.8451	6.51624e-05	chr10_38080890_A_T	186253	chr10	38080890	A	T	rs2505256	75	97	0.494898	1	5.68601e-05	-0.498044	0.116487	0.00799201	0.00600977	0.0995333	2.24336e-05
ENSG00000272721.5	RP11-778D9.12	chr3	184134019	184135238	-	522	0.967461	237.304	73.7414	2.11338e-05	chr3_183215774_C_T	-919464	chr3	183215774	C	T	rs3821522	45	53	0.311765	1	2.32666e-05	-0.639803	0.141512	0.00699301	0.00602342	0.0996629	7.16565e-06
ENSG00000113303.11	BTNL8	chr5	180899077	180950906	+	336	1.046	158.291	69.4783	4.87827e-05	chr5_181005024_T_G	105947	chr5	181005024	T	G	rs10063135	51	58	0.337209	1	3.13063e-05	-0.69615	0.156778	0.004995	0.00602808	0.0996629	1.79116e-05
ENSG00000211905.1	IGHJ1	chr14	105865407	105865458	-	227	1.05448	121.195	72.501	6.65952e-05	chr14_105226682_G_A	-638776	chr14	105226682	G	A	rs138234161	5	5	0.0252525	1	6.28285e-05	1.23826	0.291515	0.004995	0.00603677	0.099699	2.46137e-05
ENSG00000103067.13	ESRP2	chr16	68229260	68238102	-	305	0.980703	147.98	76.2508	3.67178e-05	chr16_68564440_A_G	326338	chr16	68564440	A	G	rs144056155	2	2	0.010101	1	5.39768e-05	-2.15974	0.50343	0.00799201	0.00604075	0.099699	1.25941e-05
ENSG00000134371.10	CDC73	chr1	193122017	193253901	+	80	1.01537	50.5698	71.2463	0.000130503	chr1_194028614_CT_C	906597	chr1	194028614	CT	C	.	6	7	0.04375	1	0.00010767	-0.867554	0.21183	0.00599401	0.00605052	0.0997736	4.63378e-05
ENSG00000232862.5	RP4-665N4.4	chr1	36080066	36084026	-	288	0.978557	118.34	72.8717	4.57651e-05	chr1_36100138_C_T	16112	chr1	36100138	C	T	rs57985157	55	66	0.336735	1	4.50599e-05	-0.597052	0.137564	0.00699301	0.00609456	0.100413	1.55191e-05
ENSG00000144455.13	SUMF1	chr3	3700814	4467281	-	164	1.05766	107.057	71.5885	7.75926e-05	chr3_4362134_T_C	-105147	chr3	4362134	T	C	rs35083095	54	66	0.340206	-1	6.58649e-05	-0.517844	0.122293	0.00799201	0.00611933	0.100685	2.83942e-05
ENSG00000227191.8	TRGC2	chr7	38239580	38249572	-	257	1.02919	112.341	69.9773	6.39572e-05	chr7_38217337_C_T	-32235	chr7	38217337	C	T	rs6959603	6	7	0.0353535	1	4.43178e-05	-0.725764	0.167044	0.004995	0.0061217	0.100685	2.27624e-05
ENSG00000231551.8	RP11-495P10.1	chr1	148402516	148432545	+	162	0.972339	116.641	77.4342	4.51419e-05	chr1_149073058_T_G	670542	chr1	149073058	T	G	rs146245381	3	3	0.0151515	1	7.48978e-05	-1.95999	0.466846	0.00599401	0.00614134	0.100921	1.5084e-05
ENSG00000130702.15	LAMA5	chr20	62307955	62367312	-	544	0.944951	262.359	74.5256	1.70941e-05	chr20_62306097_G_A	-61215	chr20	62306097	G	A	.	2	2	0.010101	1	2.08782e-05	-2.51208	0.552043	0.00699301	0.00616176	0.101169	5.51531e-06
ENSG00000107815.7	TWNK	chr10	100987516	100994401	+	323	1.03908	124.213	68.1381	6.13863e-05	chr10_100502366_C_T	-485150	chr10	100502366	C	T	rs2295771	6	6	0.030303	1	3.34048e-05	1.25005	0.282652	0.002997	0.00617292	0.101265	2.18839e-05
ENSG00000276805.2	RP11-291L22.9	chr10	38403189	38452153	+	230	1.06754	56.4081	64.26	0.000156018	chr10_38451662_A_G	48473	chr10	38451662	A	G	rs2804654	69	88	0.458333	-1	5.52845e-05	0.48448	0.113107	0.004995	0.00618016	0.101296	5.70886e-05
ENSG00000122824.10	NUDT10	chrX	51332231	51337525	+	69	1.07489	53.3812	77.8619	0.000171302	chrX_51900221_G_A	567990	chrX	51900221	G	A	.	3	6	0.030303	1	0.000274788	1.05964	0.277149	0.004995	0.00619796	0.101501	6.29385e-05
ENSG00000237624.1	OXCT2P1	chr1	39514956	39516490	+	381	1.07709	155.607	68.908	5.98161e-05	chr1_39663394_G_A	148438	chr1	39663394	G	A	rs4660340	21	22	0.112245	1	3.5992e-05	0.865966	0.196716	0.00599401	0.00624196	0.101597	2.18756e-05
ENSG00000081721.11	DUSP12	chr1	161749758	161757238	+	486	1.03983	193.837	68.0098	3.97515e-05	chr1_162412034_C_T	662276	chr1	162412034	C	T	rs182196385	2	2	0.010101	1	2.06223e-05	-2.82589	0.620548	0.003996	0.00621492	0.101597	1.40888e-05
ENSG00000198742.9	SMURF1	chr7	99027438	99144100	-	437	1.06528	204.887	72.501	4.26927e-05	chr7_100072179_A_G	928079	chr7	100072179	A	G	rs11550034	34	39	0.19697	1	4.016e-05	-0.597395	0.136642	0.002997	0.00620972	0.101597	1.55186e-05
ENSG00000104299.14	INTS9	chr8	28767661	28890242	-	188	1.00934	126.447	75.7803	5.19967e-05	chr8_28731387_A_G	-158855	chr8	28731387	A	G	rs2071340	52	57	0.287879	1	7.15557e-05	-0.536679	0.127441	0.00899101	0.00622834	0.101597	1.78289e-05
ENSG00000106688.11	SLC1A1	chr9	4490444	4587469	+	228	1.12598	130.928	68.9223	8.89169e-05	chr9_4826663_G_A	336219	chr9	4826663	G	A	rs144782467	2	2	0.0102041	1	5.48192e-05	2.07442	0.48403	0.003996	0.00623249	0.101597	3.39943e-05
ENSG00000188029.8	CTSL3P	chr9	87772453	87786884	+	212	1.00415	134.566	74.3545	4.76366e-05	chr9_87786723_C_G	14270	chr9	87786723	C	G	rs7039358	71	84	0.424242	-1	5.59027e-05	-0.636572	0.148722	0.00899101	0.0062466	0.101597	1.61975e-05
ENSG00000171310.10	CHST11	chr12	104455295	104762014	+	447	1.04011	156.093	67.4537	4.96377e-05	chr12_104826125_G_A	370830	chr12	104826125	G	A	rs117867579	16	16	0.0952381	1	2.42145e-05	-0.670695	0.148701	0.00899101	0.00624164	0.101597	1.7525e-05
ENSG00000167930.15	FAM234A	chr16	234546	266125	+	670	1.01358	282.653	71.1607	2.37869e-05	chr16_659152_G_A	424606	chr16	659152	G	A	rs7184667	46	53	0.267677	1	1.86349e-05	0.343634	0.0750094	0.00599401	0.00622458	0.101597	8.197e-06
ENSG00000255284.1	AP006621.5	chr11	777578	784297	+	499	0.963375	237.768	73.5561	2.14501e-05	chr11_800486_C_T	22908	chr11	800486	C	T	rs7117921	61	74	0.373737	1	2.30557e-05	0.429158	0.0948696	0.00899101	0.00626564	0.10182	6.9489e-06
ENSG00000279344.1	RP11-44F14.7	chr16	53478957	53481550	-	154	1.04676	79.1062	73.6701	0.000101891	chr16_53461979_A_G	-19571	chr16	53461979	A	G	rs140151397	7	7	0.0364583	1	0.000109636	1.21119	0.296109	0.00599401	0.00627932	0.101955	3.60003e-05
ENSG00000259315.1	ACTG1P17	chr15	82725873	82730935	-	138	0.951084	68.7159	70.4621	6.92122e-05	chr15_82665667_T_C	-65268	chr15	82665667	T	C	rs7494860	68	93	0.489474	1	5.11103e-05	0.467009	0.108475	0.010989	0.00628588	0.101974	2.20257e-05
ENSG00000106526.10	ACTR3C	chr7	150243916	150323725	-	672	0.987224	324.074	73.0855	1.81952e-05	chr7_150656088_A_G	332363	chr7	150656088	A	G	rs6969792	70	87	0.462766	-1	1.84031e-05	-0.401141	0.0874978	0.00699301	0.00631145	0.102302	6.01094e-06
ENSG00000006025.11	OSBPL7	chr17	47807372	47821834	-	383	1.05519	133.45	67.1115	6.34215e-05	chr17_47003723_C_CT	-818111	chr17	47003723	C	CT	rs71138569	19	19	0.121795	1	3.00992e-05	0.69981	0.157222	0.00599401	0.00632195	0.102385	2.24485e-05
ENSG00000104899.7	AMH	chr19	2249309	2252073	+	760	0.955022	530.991	75.9941	9.248e-06	chr19_2249478_G_T	169	chr19	2249478	G	T	rs10407022	59	69	0.370968	-1	1.39119e-05	0.604424	0.129714	0.00599401	0.00633721	0.102545	2.93163e-06
ENSG00000132406.11	TMEM128	chr4	4235542	4248212	-	402	0.969021	187.374	71.0609	2.85655e-05	chr4_3589096_GAC_G	-659116	chr4	3589096	GAC	G	rs34083130	65	76	0.431818	-1	2.21825e-05	-0.65678	0.144853	0.00599401	0.00635771	0.102614	9.1749e-06
ENSG00000268751.1	SCGB1B2P	chr19	34576733	34577701	-	482	1.01568	212.636	68.4232	3.26287e-05	chr19_34722575_A_G	144874	chr19	34722575	A	G	rs12979448	41	49	0.255208	-1	1.77111e-05	0.634011	0.137982	0.004995	0.00635288	0.102614	1.10436e-05
ENSG00000101966.12	XIAP	chrX	123859724	123913979	+	84	1.03397	77.8736	76.3934	9.80357e-05	chrX_124022831_G_GGCGGCCGCT	163107	chrX	124022831	G	GGCGGCCGCT	.	6	6	0.0340909	1	0.000140473	1.26001	0.31349	0.00699301	0.00635186	0.102614	3.38233e-05
ENSG00000134283.17	PPHLN1	chr12	42238447	42448623	+	108	1.06	46.5596	67.9955	0.00018763	chr12_42385010_T_C	146563	chr12	42385010	T	C	rs143396485	2	2	0.010101	1	0.000108352	1.55868	0.380749	0.00699301	0.00637779	0.102851	6.61718e-05
ENSG00000152705.7	CATSPER3	chr5	134995641	135011707	+	203	1.03608	77.9648	66.7551	9.96157e-05	chr5_134666549_A_G	-329092	chr5	134666549	A	G	rs6879375	2	2	0.0119048	1	4.68597e-05	-2.05855	0.475491	0.00999001	0.00639315	0.103011	3.4226e-05
ENSG00000143748.17	NVL	chr1	224227334	224330387	-	313	0.990088	125.418	70.0629	4.84628e-05	chr1_223864850_A_G	-465537	chr1	223864850	A	G	rs182895638	5	5	0.0252525	1	3.35701e-05	1.58258	0.35795	0.00799201	0.00640067	0.103045	1.58345e-05
ENSG00000186094.16	AGBL4	chr1	48532855	50023913	-	61	0.981335	35.2565	71.7738	0.000164819	chr1_50144365_T_TA	120452	chr1	50144365	T	TA	.	2	2	0.0106383	1	0.000144771	-2.0622	0.514185	0.00899101	0.00642733	0.103299	5.30988e-05
ENSG00000221829.9	FANCG	chr9	35073835	35080016	-	441	1.02279	157.336	68.908	4.63091e-05	chr9_35093023_T_C	13007	chr9	35093023	T	C	rs568300	70	90	0.454545	1	2.74617e-05	0.400336	0.0894379	0.00999001	0.00642628	0.103299	1.56141e-05
ENSG00000139597.17	N4BP2L1	chr13	32400723	32428311	-	268	1.07098	129.826	68.409	7.16193e-05	chr13_32224098_T_TA	-204213	chr13	32224098	T	TA	rs5802638	49	57	0.303191	-1	4.08099e-05	0.435311	0.0996698	0.003996	0.00643441	0.103308	2.53132e-05
ENSG00000102871.15	TRADD	chr16	67154180	67160298	-	295	1.0501	116.783	69.6209	7.19572e-05	chr16_67236835_G_A	76537	chr16	67236835	G	A	rs3743727	4	4	0.0208333	1	4.79136e-05	-1.37225	0.31742	0.00699301	0.00644419	0.103308	2.48834e-05
ENSG00000275066.4	SYNRG	chr17	37514797	37609496	-	3	0.999957	2.63193	67.7389	0.00245136	chr17_38490050_A_G	880554	chr17	38490050	A	G	rs12937928	19	19	0.101064	-1	0.00165776	-0.557306	0.170586	0.00599401	0.00644036	0.103308	0.000805382
ENSG00000105607.12	GCDH	chr19	12891026	12914207	+	451	0.976421	262.308	75.3525	2.16197e-05	chr19_12774877_C_T	-116149	chr19	12774877	C	T	rs148915203	4	4	0.020202	1	2.91249e-05	1.34654	0.301909	0.00999001	0.00645134	0.103336	6.89907e-06
ENSG00000122376.11	FAM35A	chr10	87094161	87191468	+	214	0.995523	103.113	70.177	6.15221e-05	chr10_87713043_C_T	618882	chr10	87713043	C	T	rs200344528	2	2	0.0102041	1	4.36523e-05	-1.96689	0.45227	0.004995	0.00648084	0.103547	1.99711e-05
ENSG00000154914.16	USP43	chr17	9644698	9729691	+	529	1.00042	311.035	75.4096	2.09499e-05	chr17_8849540_A_G	-795158	chr17	8849540	A	G	rs66895439	2	2	0.0106383	1	2.84482e-05	2.62312	0.587287	0.00899101	0.0064802	0.103547	6.8385e-06
ENSG00000280022.1	RP11-707O23.1	chr17	45592621	45593369	+	236	1.0767	92.0779	69.7635	0.000104414	chr17_44868173_T_TA	-724448	chr17	44868173	T	TA	rs72382060	3	3	0.0180723	1	7.19625e-05	-1.88139	0.446927	0.00599401	0.00647675	0.103547	3.68797e-05
ENSG00000120925.15	RNF170	chr8	42849637	42897290	-	161	1.02109	99.6089	73.2424	7.33489e-05	chr8_42837897_C_G	-59393	chr8	42837897	C	G	rs185264166	3	3	0.0151515	1	7.54086e-05	1.69676	0.404334	0.00999001	0.00650374	0.103738	2.43986e-05
ENSG00000273164.1	DGCR10	chr22	19023056	19023550	+	411	1.04232	167.793	69.5639	4.85731e-05	chr22_19060936_G_A	37880	chr22	19060936	G	A	rs2238740	20	21	0.109375	1	3.15195e-05	-0.604559	0.136208	0.00999001	0.00650158	0.103738	1.65244e-05
ENSG00000171735.18	CAMTA1	chr1	6785324	7769706	+	329	1.07052	165.236	69.849	5.68724e-05	chr1_6519325_C_T	-265999	chr1	6519325	C	T	rs12045180	2	2	0.010101	1	3.85767e-05	-2.29508	0.523628	0.00599401	0.00652262	0.103939	1.98369e-05
ENSG00000164080.13	RAD54L2	chr3	51541580	51668667	+	383	1.00708	127.089	70.5049	5.35473e-05	chr3_51980458_C_T	438878	chr3	51980458	C	T	rs145685600	3	3	0.0151515	1	3.94078e-05	1.45487	0.332376	0.00699301	0.00652728	0.103939	1.74809e-05
ENSG00000159086.14	PAXBP1	chr21	32733899	32771858	-	306	0.988673	196.358	75.1957	3.13648e-05	chr21_32585234_C_T	-186624	chr21	32585234	C	T	rs2833917	40	45	0.288462	1	4.10149e-05	-0.545326	0.124899	0.00999001	0.00653515	0.103978	1.0018e-05
ENSG00000228395.1	RP11-216B9.6	chr9	128528901	128552410	-	640	1.04887	229.24	67.8102	3.70239e-05	chr9_129100451_C_T	548041	chr9	129100451	C	T	rs10819462	66	85	0.442708	-1	1.85754e-05	-0.546314	0.119229	0.00599401	0.00655257	0.104168	1.25846e-05
ENSG00000213533.11	TMEM110	chr3	52836219	52897596	-	610	0.996606	195.923	70.348	3.31086e-05	chr3_52918417_C_T	20821	chr3	52918417	C	T	rs3733034	12	12	0.0606061	1	2.34723e-05	0.662591	0.146629	0.00999001	0.00658675	0.104536	1.05864e-05
ENSG00000254505.9	CHMP4A	chr14	24209583	24213869	-	583	0.994666	350.709	76.0227	1.82922e-05	chr14_24233583_C_T	19714	chr14	24233583	C	T	rs2295316	62	80	0.40404	1	2.69077e-05	0.391303	0.0873115	0.00799201	0.00658407	0.104536	5.83837e-06
ENSG00000111727.11	HCFC2	chr12	104064457	104106524	+	385	0.974263	169.405	71.0182	3.38699e-05	chr12_103932146_T_A	-132311	chr12	103932146	T	A	rs1165682	30	31	0.158163	-1	2.6271e-05	0.419217	0.0934042	0.003996	0.0066039	0.104697	1.05249e-05
ENSG00000167981.5	ZNF597	chr16	3432422	3443542	-	576	1.0115	296.021	73.2994	2.38312e-05	chr16_2775593_A_G	-667949	chr16	2775593	A	G	rs3094774	45	51	0.257576	1	2.47687e-05	-0.595395	0.132186	0.004995	0.00660792	0.104697	7.72284e-06
ENSG00000154874.15	CCDC144B	chr17	18537800	18625608	-	447	0.980138	188.204	70.5049	3.17035e-05	chr17_18262880_G_A	-362728	chr17	18262880	G	A	rs77605391	27	29	0.149485	1	2.29205e-05	-0.890313	0.196743	0.00799201	0.00664059	0.105127	9.86416e-06
ENSG00000278356.1	RP11-372B4.3	chr12	2885819	2886329	+	296	1.027	164.509	72.059	4.67901e-05	chr12_2679713_G_A	-206106	chr12	2679713	G	A	rs1051375	69	85	0.438144	-1	4.17125e-05	-0.608712	0.139565	0.00599401	0.0066463	0.10513	1.53336e-05
ENSG00000225177.5	RP11-390P2.4	chr6	138692572	138697288	+	194	0.995533	106.57	71.9592	6.14285e-05	chr6_138776095_C_T	83523	chr6	138776095	C	T	rs2273510	27	28	0.141414	1	5.42943e-05	0.730576	0.17036	0.003996	0.00668598	0.10567	1.93246e-05
ENSG00000227827.3	RP11-958N24.2	chr16	16356224	16377507	+	29	0.987811	18.8222	72.5723	0.000334273	chr16_17128044_A_G	771820	chr16	17128044	A	G	rs3812962	25	27	0.164634	1	0.000320911	0.688542	0.182287	0.00699301	0.00670497	0.105882	0.000103931
ENSG00000197766.7	CFD	chr19	859643	863630	+	839	1.02721	463.779	70.5904	1.68371e-05	chr19_1808261_G_T	948618	chr19	1808261	G	T	rs140309498	2	2	0.0103093	1	1.20601e-05	2.16402	0.460649	0.00699301	0.00673639	0.10629	5.44653e-06
ENSG00000162302.12	RPS6KA4	chr11	64359148	64372215	+	527	1.02126	193.435	71.0182	3.92361e-05	chr11_65183419_T_TC	824271	chr11	65183419	T	TC	rs17884377	4	4	0.0206186	1	3.05534e-05	1.03836	0.233496	0.00699301	0.00675394	0.106354	1.25782e-05
ENSG00000181894.14	ZNF329	chr19	58126252	58155110	-	459	0.958477	173.181	72.2871	3.09345e-05	chr19_58262857_GC_G	107747	chr19	58262857	GC	G	rs34204906	63	82	0.42268	-1	2.82531e-05	0.414921	0.0928569	0.00699301	0.00675218	0.106354	9.21459e-06
ENSG00000100387.8	RBX1	chr22	40951359	40973309	+	402	0.99093	138.502	71.2748	4.65791e-05	chr22_41135673_G_A	184314	chr22	41135673	G	A	rs117842235	13	14	0.0721649	1	3.76441e-05	0.77485	0.176512	0.00799201	0.00675723	0.106354	1.44198e-05
ENSG00000163539.16	CLASP2	chr3	33496245	33718356	-	164	1.04176	77.1185	70.2768	0.000109662	chr3_33663360_T_C	-54996	chr3	33663360	T	C	.	3	3	0.0154639	1	8.05013e-05	0.972938	0.23287	0.00699301	0.00677653	0.106368	3.58255e-05
ENSG00000175324.9	LSM1	chr8	38163773	38176532	-	215	1.07782	126.365	70.5191	8.02448e-05	chr8_39054572_G_A	878040	chr8	39054572	G	A	rs78001852	3	3	0.0151515	1	5.99744e-05	-1.76525	0.414313	0.00699301	0.0068175	0.106368	2.70488e-05
ENSG00000070756.15	PABPC1	chr8	100685816	100722809	-	195	0.988342	124.652	74.5398	5.14961e-05	chr8_100063578_C_A	-659231	chr8	100063578	C	A	rs2446927	4	4	0.020202	1	6.16472e-05	-1.15854	0.272406	0.004995	0.00681965	0.106368	1.5746e-05
ENSG00000160886.13	LY6K	chr8	142700111	142702251	+	262	1.05738	128.056	70.8756	7.12971e-05	chr8_142229454_G_A	-470657	chr8	142229454	G	A	rs11167136	76	97	0.494898	1	5.54436e-05	0.614396	0.143464	0.00599401	0.00676926	0.106368	2.36999e-05
ENSG00000198610.10	AKR1C4	chr10	5195463	5218949	+	464	0.990339	165.873	70.8756	3.90184e-05	chr10_5642571_T_TA	447108	chr10	5642571	T	TA	rs61006671	45	52	0.270833	-1	2.98214e-05	-0.603866	0.135589	0.011988	0.00680065	0.106368	1.19927e-05
ENSG00000257242.7	LINC01619	chr12	91984976	92137021	-	78	0.999328	49.5151	75.2527	0.000136691	chr12_92816556_A_G	679535	chr12	92816556	A	G	rs1604955	8	8	0.0416667	-1	0.000172527	-1.13523	0.286685	0.00999001	0.00677046	0.106368	4.26485e-05
ENSG00000270028.1	RP11-380L11.4	chr12	123925461	123926083	-	359	1.1126	160.039	70.2197	7.41365e-05	chr12_124456997_C_T	530914	chr12	124456997	C	T	rs906306	43	50	0.280899	1	5.32628e-05	0.525096	0.122293	0.00699301	0.0067995	0.106368	2.59018e-05
ENSG00000225766.9	DHRS4L1	chr14	24036453	24051370	+	649	1.00773	337.842	73.057	2.10701e-05	chr14_24037794_A_C	1341	chr14	24037794	A	C	rs28599797	53	68	0.343434	1	2.1228e-05	-0.442028	0.0972338	0.00899101	0.00680474	0.106368	6.6039e-06
ENSG00000101577.9	LPIN2	chr18	2916994	3013315	-	288	1.04984	124.145	67.8814	7.11563e-05	chr18_2578305_C_CA	-435010	chr18	2578305	C	CA	.	3	3	0.015625	1	3.78093e-05	2.50547	0.570907	0.00599401	0.00679879	0.106368	2.33716e-05
ENSG00000152475.6	ZNF837	chr19	58367618	58381060	-	387	0.993965	168.942	73.1141	3.89812e-05	chr19_58053258_A_C	-327802	chr19	58053258	A	C	rs147737389	2	2	0.0103093	1	3.95308e-05	-2.72226	0.622044	0.004995	0.00678321	0.106368	1.20636e-05
ENSG00000100325.14	ASCC2	chr22	29788608	29838304	-	476	1.01836	198.268	72.7576	3.80308e-05	chr22_30577038_G_A	738734	chr22	30577038	G	A	rs2301954	31	37	0.186869	1	3.69079e-05	-0.442318	0.100636	0.00699301	0.00681372	0.106368	1.20479e-05
ENSG00000234617.1	SNRK-AS1	chr3	43351331	43351962	-	188	1.01027	78.1508	68.7512	9.2869e-05	chr3_42758062_TAC_T	-593900	chr3	42758062	TAC	T	.	45	46	0.261364	1	5.61807e-05	-0.718783	0.167983	0.011988	0.00684525	0.106399	2.90198e-05
ENSG00000251402.3	FAM90A25P	chr8	12415080	12418090	-	338	1.05074	165.539	71.4744	5.39096e-05	chr8_11825940_G_C	-592150	chr8	11825940	G	C	rs78210988	6	6	0.0306122	1	4.48123e-05	1.82743	0.420904	0.00999001	0.00683911	0.106399	1.76232e-05
ENSG00000136404.15	TM6SF1	chr15	83107407	83144854	+	190	1.04101	97.7738	70.4479	8.70712e-05	chr15_82854658_G_A	-252749	chr15	82854658	G	A	rs192670592	2	2	0.010101	1	6.46977e-05	1.76697	0.41679	0.004995	0.00684965	0.106399	2.813e-05
ENSG00000141086.17	CTRL	chr16	67929679	67932414	-	331	1.0195	113.429	70.0201	6.7157e-05	chr16_67286469_C_T	-645945	chr16	67286469	C	T	rs138199982	2	2	0.010101	1	4.68805e-05	1.82709	0.42204	0.010989	0.00684323	0.106399	2.12114e-05
ENSG00000161929.14	SCIMP	chr17	5208961	5234860	-	679	0.983395	251.941	70.4051	2.48788e-05	chr17_5034433_G_A	-200427	chr17	5034433	G	A	rs139527382	2	2	0.010101	1	1.75945e-05	1.31643	0.286389	0.00599401	0.0068448	0.106399	7.53406e-06
ENSG00000158482.10	SNX29P1	chr16	21376648	21386064	+	475	1.02842	160.704	65.9852	4.99309e-05	chr16_20944741_A_G	-431907	chr16	20944741	A	G	rs2285517	4	4	0.020202	1	1.9757e-05	-1.85486	0.406283	0.00799201	0.0068834	0.106836	1.58366e-05
ENSG00000267500.1	ZNF887P	chr19	11648364	11652877	+	630	0.995071	302.08	73.4705	2.22874e-05	chr19_11363659_G_A	-284705	chr19	11363659	G	A	rs8108707	38	44	0.222222	1	2.36872e-05	-0.648919	0.143683	0.00599401	0.00689179	0.106879	6.79652e-06
ENSG00000014824.13	SLC30A9	chr4	41990472	42090457	+	173	0.978627	111.84	77.8191	5.53478e-05	chr4_42400987_G_A	410515	chr4	42400987	G	A	rs201040743	2	2	0.010101	1	9.45507e-05	1.6559	0.400702	0.00899101	0.00694058	0.107135	1.64291e-05
ENSG00000155016.17	CYP2U1	chr4	107931369	107953457	+	137	1.00406	63.2025	70.3195	0.000112743	chr4_108167451_G_A	236082	chr4	108167451	G	A	.	2	2	0.010101	1	8.32652e-05	2.12752	0.51038	0.00699301	0.00694771	0.107135	3.44654e-05
ENSG00000228283.3	KATNBL1P6	chr6	146802359	146803824	-	171	1.06562	96.4368	73.8127	0.000100783	chr6_146398641_T_TA	-405183	chr6	146398641	T	TA	rs150248710	17	19	0.0979381	1	0.000110142	-0.934147	0.228451	0.00699301	0.00693313	0.107135	3.30296e-05
ENSG00000064313.11	TAF2	chr8	119730775	119832863	-	234	0.975706	126.847	75.1529	4.7909e-05	chr8_120636862_G_A	803999	chr8	120636862	G	A	rs148371464	2	2	0.010101	1	6.16102e-05	-2.40913	0.566434	0.00799201	0.00692761	0.107135	1.41971e-05
ENSG00000196968.10	FUT11	chr10	73772863	73780251	+	323	1.01515	115.286	72.5723	6.53325e-05	chr10_74398419_C_T	625556	chr10	74398419	C	T	rs2126763	71	88	0.444444	1	6.21483e-05	-0.491483	0.115624	0.00699301	0.00692331	0.107135	2.02993e-05
ENSG00000002330.13	BAD	chr11	64269830	64284669	-	535	1.09344	166.26	66.3273	6.67265e-05	chr11_64934952_G_A	650283	chr11	64934952	G	A	rs150265303	4	4	0.020202	1	2.85347e-05	-0.950873	0.212929	0.00599401	0.0069455	0.107135	2.2452e-05
ENSG00000270344.2	POC1B-AS1	chr12	89525654	89548005	+	48	1.05438	23.3061	65.5859	0.000394507	chr12_89491871_G_T	-33783	chr12	89491871	G	T	rs79970955	69	92	0.464646	1	0.000183953	-0.437183	0.110927	0.00899101	0.00693344	0.107135	0.000127793
ENSG00000105875.13	WDR91	chr7	135183839	135211534	-	335	0.98922	142.261	73.2994	4.63282e-05	chr7_135164461_G_A	-47073	chr7	135164461	G	A	rs3800592	54	62	0.313131	1	4.80255e-05	-0.479133	0.110846	0.00599401	0.00696592	0.107329	1.38786e-05
ENSG00000237989.1	LINC01679	chr21	43358147	43362349	-	334	1.02343	189.088	72.3299	4.19352e-05	chr21_42366543_C_T	-995806	chr21	42366543	C	T	rs200831009	2	2	0.010101	1	3.86154e-05	2.60067	0.593386	0.00599401	0.00698138	0.10748	1.30449e-05
ENSG00000180861.9	LINC01559	chr12	13371089	13387167	-	144	1.01341	110.442	76.4789	6.84406e-05	chr12_13376134_A_G	-11033	chr12	13376134	A	G	rs4763975	45	53	0.270408	1	0.000100478	-0.479253	0.116459	0.00699301	0.00701308	0.107838	2.09547e-05
ENSG00000127220.5	ABHD8	chr19	17292131	17310236	-	772	1.13868	321.771	68.0098	4.24815e-05	chr19_18132133_C_T	821897	chr19	18132133	C	T	rs3746189	2	2	0.010101	1	2.21419e-05	-2.46389	0.543349	0.00699301	0.00701598	0.107838	1.47825e-05
ENSG00000084731.14	KIF3C	chr2	25926596	25982749	-	319	1.03325	139.383	69.8063	6.03135e-05	chr2_25929616_CT_C	-53133	chr2	25929616	CT	C	.	2	2	0.011236	1	4.0791e-05	-2.07598	0.475306	0.00699301	0.00703997	0.107878	1.88152e-05
ENSG00000228421.2	AC005013.5	chr7	28958950	28959345	+	155	0.980512	121.355	76.0797	5.23161e-05	chr7_28957525_G_C	-1425	chr7	28957525	G	C	rs6950750	72	92	0.484211	1	7.43944e-05	-0.579007	0.13785	0.00599401	0.00704129	0.107878	1.53374e-05
ENSG00000204954.9	C12orf73	chr12	103950202	103965708	-	325	1.01488	135.507	70.6047	5.64084e-05	chr12_103980177_A_C	14469	chr12	103980177	A	C	rs3829301	36	39	0.19898	1	4.21141e-05	-0.464177	0.106491	0.00699301	0.00703749	0.107878	1.72406e-05
ENSG00000234965.2	SHISA8	chr22	41909554	41914667	-	467	1.01696	161.433	71.1607	4.78e-05	chr22_41127416_T_C	-787251	chr22	41127416	T	C	rs149582541	5	6	0.030303	1	3.81014e-05	-1.35002	0.307771	0.00699301	0.00702733	0.107878	1.46655e-05
ENSG00000280107.1	AL022393.9	chr6	28170845	28172521	+	199	1.09304	44.8667	64.1316	0.000250792	chr6_28085319_G_A	-85526	chr6	28085319	G	A	rs2295594	46	56	0.28866	1	9.29739e-05	-0.583833	0.141116	0.004995	0.00707376	0.108114	8.29493e-05
ENSG00000127993.15	RBM48	chr7	92528773	92538005	+	261	1.04642	108.15	70.6475	8.34114e-05	chr7_92579173_CG_C	50400	chr7	92579173	CG	C	rs113560614	55	69	0.359375	1	6.33963e-05	-0.475435	0.111995	0.00699301	0.00707337	0.108114	2.62806e-05
ENSG00000130741.10	EIF2S3	chrX	24054716	24077971	+	134	1.00949	88.6132	71.8023	8.41925e-05	chrX_24513509_A_G	458793	chrX	24513509	A	G	rs139557282	1	2	0.010101	1	7.33891e-05	-1.60634	0.38209	0.00799201	0.00706717	0.108114	2.54651e-05
ENSG00000164683.16	HEY1	chr8	79764010	79767863	-	40	1.0412	30.3588	71.8166	0.000290854	chr8_80395843_A_G	627980	chr8	80395843	A	G	rs7018262	27	28	0.166667	1	0.000258946	0.487053	0.126807	0.002997	0.0071112	0.108599	9.06559e-05
ENSG00000244274.7	DBNDD2	chr20	45406057	45410610	+	542	1.0192	192.788	68.5373	4.11343e-05	chr20_45952060_G_C	546003	chr20	45952060	G	C	rs146382620	2	2	0.010101	1	2.30238e-05	2.33385	0.515878	0.00599401	0.00713951	0.108944	1.24567e-05
ENSG00000227869.1	RP11-807H17.1	chr7	125431347	125466401	+	52	1.02949	24.6592	67.9813	0.000340323	chr7_125300701_A_T	-130646	chr7	125300701	A	T	rs55883347	68	79	0.39899	-1	0.000204568	-0.529351	0.135377	0.00699301	0.00717156	0.109345	0.000103841
ENSG00000267056.2	AC005336.4	chr19	15910582	15911824	-	766	1.00487	409	75.9086	1.81681e-05	chr19_15911334_A_G	-490	chr19	15911334	A	G	rs8102331	60	75	0.378788	1	2.63599e-05	-0.554112	0.123485	0.011988	0.00721364	0.109828	5.35439e-06
ENSG00000125844.15	RRBP1	chr20	17613678	17682295	-	288	1.05749	144.072	71.118	6.73658e-05	chr20_17658484_C_T	-23811	chr20	17658484	C	T	rs55797245	2	2	0.010101	1	5.38742e-05	-1.83353	0.427338	0.00699301	0.00721476	0.109828	2.10795e-05
ENSG00000227372.11	TP73-AS1	chr1	3736202	3747336	-	315	0.950891	138.212	71.6313	3.98496e-05	chr1_3500647_G_A	-246689	chr1	3500647	G	A	rs61742846	8	8	0.047619	1	3.35859e-05	1.15102	0.260346	0.00999001	0.00723357	0.10985	1.09335e-05
ENSG00000188373.4	C10orf99	chr10	84173738	84185294	+	120	1.05644	48.7128	67.6676	0.00019834	chr10_83896539_C_CAAAAATTTCACG	-277199	chr10	83896539	C	CAAAAATTTCACG	rs151182238	44	46	0.264368	1	0.000110642	0.56001	0.136997	0.004995	0.00722249	0.10985	6.19326e-05
ENSG00000168778.11	TCTN2	chr12	123671113	123708403	+	398	0.986639	177.023	73.8412	3.81361e-05	chr12_123596352_G_A	-74761	chr12	123596352	G	A	rs12308953	9	9	0.048913	1	4.22518e-05	-1.14001	0.261593	0.011988	0.00723325	0.10985	1.09609e-05
ENSG00000203288.3	TDRKH-AS1	chr1	151790804	151794402	+	483	1.05035	202.781	69.4641	4.65872e-05	chr1_151807701_C_T	16897	chr1	151807701	C	T	rs3828057	47	53	0.273196	1	2.9774e-05	0.67797	0.152213	0.00899101	0.00727315	0.110363	1.43534e-05
ENSG00000085788.13	DDHD2	chr8	38225218	38262833	+	213	1.04626	128.439	72.0447	7.22863e-05	chr8_38512313_A_C	287095	chr8	38512313	A	C	rs4733951	35	41	0.207071	-1	6.46848e-05	0.420746	0.0992438	0.010989	0.00729428	0.110507	2.21086e-05
ENSG00000255165.1	CTD-2609K8.3	chr11	44071462	44072403	+	217	1.07405	119.049	69.0934	8.91016e-05	chr11_44083335_T_G	11873	chr11	44083335	T	G	rs3107274	50	63	0.318182	1	5.61288e-05	0.559956	0.130857	0.00699301	0.00729171	0.110507	2.80969e-05
ENSG00000143190.21	POU2F1	chr1	167220829	167427345	+	263	1.08685	115.601	66.3701	9.8035e-05	chr1_167434678_C_T	213849	chr1	167434678	C	T	.	5	5	0.0265957	1	4.37541e-05	1.833	0.421545	0.00799201	0.00734558	0.111128	3.1119e-05
ENSG00000142208.15	AKT1	chr14	104769387	104795751	-	447	1.00104	190.791	71.0182	3.88655e-05	chr14_104775891_T_C	-19860	chr14	104775891	T	C	rs2498797	58	75	0.451807	-1	3.02571e-05	0.33457	0.0751897	0.00599401	0.00734697	0.111128	1.11939e-05
ENSG00000049247.13	UTS2	chr1	7846692	7853512	-	180	1.03602	80.9818	67.9242	0.00010989	chr1_8330717_C_T	477205	chr1	8330717	C	T	rs201094126	5	5	0.0252525	1	6.05744e-05	-1.55403	0.364978	0.00599401	0.00735933	0.111139	3.29391e-05
ENSG00000197063.10	MAFG	chr17	81918270	81927714	-	785	1.03591	369.633	71.8309	2.40618e-05	chr17_81305217_C_G	-622497	chr17	81305217	C	G	rs2056439	44	51	0.268421	1	2.06367e-05	0.571846	0.125579	0.00899101	0.00735773	0.111139	7.21298e-06
ENSG00000118503.14	TNFAIP3	chr6	137867188	137883312	+	163	0.943224	115.672	76.2793	4.65732e-05	chr6_138323635_CAA_C	456447	chr6	138323635	CAA	C	.	2	2	0.0103093	1	6.80165e-05	2.37086	0.561092	0.011988	0.00739455	0.111493	1.23534e-05
ENSG00000108187.15	PBLD	chr10	68282660	68333049	-	338	1.07419	138.006	68.8225	7.79119e-05	chr10_68261045_G_A	-72004	chr10	68261045	G	A	rs3740587	55	64	0.323232	-1	4.70732e-05	-0.416405	0.0962107	0.00899101	0.0073929	0.111493	2.4258e-05
ENSG00000275963.1	RP11-180M15.6	chr12	12648939	12649713	+	215	0.998498	167.039	75.652	4.4239e-05	chr12_11891261_T_C	-757678	chr12	11891261	T	C	rs1058028	62	78	0.493671	-1	6.03465e-05	0.636279	0.149399	0.010989	0.00742174	0.111726	1.25733e-05
ENSG00000269335.5	IKBKG	chrX	154541199	154565046	+	351	0.999467	185.565	77.092	4.00018e-05	chrX_154349550_C_T	-191649	chrX	154349550	C	T	.	2	4	0.020202	1	6.43513e-05	-1.2688	0.299177	0.00999001	0.00741662	0.111726	1.13906e-05
ENSG00000149179.13	C11orf49	chr11	46936689	47164298	+	366	1.049	125.986	69.8063	7.60844e-05	chr11_46663945_C_CT	-272744	chr11	46663945	C	CT	.	1	2	0.0105263	1	5.19833e-05	-1.02227	0.237709	0.00999001	0.00743657	0.111861	2.29142e-05
ENSG00000152117.17	AC093838.4	chr2	131492813	131521573	+	225	1.1229	84.0672	68.0525	0.000160302	chr2_131497108_A_G	4295	chr2	131497108	A	G	rs6711982	52	66	0.336735	-1	9.21827e-05	-0.377872	0.0912802	0.00899101	0.00745345	0.112026	5.20762e-05
ENSG00000259683.1	RP11-182J1.14	chr15	84389729	84395903	+	327	1.02289	137.247	71.617	6.16643e-05	chr15_84643645_ACTTGGCTCCGTGTTCCAT_A	253916	chr15	84643645	ACTTGGCTCCGTGTTCCAT	A	rs11267906	20	20	0.103093	1	5.22984e-05	0.951177	0.221264	0.003996	0.00748202	0.112367	1.79106e-05
ENSG00000204934.10	ATP6V0E2-AS1	chr7	149867697	149871796	-	502	0.983559	230.594	72.5295	2.99146e-05	chr7_149878618_C_G	6822	chr7	149878618	C	G	rs6946997	66	79	0.403061	1	2.81766e-05	0.504064	0.112788	0.00599401	0.00751194	0.112727	8.24072e-06
ENSG00000182492.15	BGN	chrX	153494939	153509554	+	378	0.98502	212.149	76.9637	3.28049e-05	chrX_152640277_A_G	-854662	chrX	152640277	A	G	.	1	2	0.010101	1	5.25445e-05	1.4115	0.328445	0.011988	0.00751812	0.112731	9.04645e-06
ENSG00000010292.12	NCAPD2	chr12	6493842	6531955	+	759	1.09852	290.498	67.6961	4.21022e-05	chr12_6462882_A_G	-30960	chr12	6462882	A	G	rs1045452	34	38	0.215909	-1	2.0983e-05	0.480737	0.105676	0.00799201	0.00753212	0.112852	1.32182e-05
ENSG00000105136.20	ZNF419	chr19	57487711	57496097	+	517	1.03434	159.334	66.8834	5.67565e-05	chr19_58053258_A_C	565547	chr19	58053258	A	C	rs147737389	2	2	0.0103093	1	2.58489e-05	-3.42623	0.762637	0.00799201	0.00754659	0.112979	1.65708e-05
ENSG00000167711.13	SERPINF2	chr17	1742836	1755268	+	358	1.06387	185.612	71.5885	5.63264e-05	chr17_1295721_G_A	-447115	chr17	1295721	G	A	.	2	2	0.010101	1	4.75248e-05	-2.25993	0.522478	0.00699301	0.00755561	0.113025	1.69891e-05
ENSG00000182004.12	SNRPE	chr1	203861603	203870550	+	469	1.04268	205.457	69.0363	4.59988e-05	chr1_202944811_GT_G	-916792	chr1	202944811	GT	G	.	2	2	0.0103093	1	2.77438e-05	-2.05528	0.459449	0.00999001	0.00756705	0.113057	1.35251e-05
ENSG00000127774.6	EMC6	chr17	3668815	3669668	+	683	1.06234	312.112	69.8063	3.3315e-05	chr17_3398241_G_A	-270574	chr17	3398241	G	A	rs143079576	2	2	0.010101	1	2.19522e-05	-1.72193	0.379534	0.00799201	0.00756959	0.113057	1.00139e-05
ENSG00000250608.1	RP11-933H2.4	chr3	131325092	131381475	-	239	1.01468	114.685	71.617	7.1952e-05	chr3_131502739_G_A	121264	chr3	131502739	G	A	rs200125815	4	4	0.020202	1	6.11978e-05	1.90247	0.447112	0.00799201	0.0076117	0.113596	2.03444e-05
ENSG00000260389.1	WBP11P1	chr18	32511663	32514634	+	202	0.921318	144.359	80.1146	3.38759e-05	chr18_31518382_C_T	-993281	chr18	31518382	C	T	rs9807377	61	74	0.377551	1	7.6161e-05	0.547368	0.130523	0.010989	0.00764874	0.11397	8.39418e-06
ENSG00000130150.11	MOSPD2	chrX	14873441	14922327	+	122	0.988438	107.818	82.9234	6.69034e-05	chrX_14912231_C_CT	38790	chrX	14912231	C	CT	rs11400370	15	22	0.112245	1	0.000184484	-0.497347	0.126219	0.00799201	0.00764616	0.11397	1.82164e-05
ENSG00000126500.3	FLRT1	chr11	64103188	64119141	+	488	1.00558	181.414	70.8186	4.38481e-05	chr11_64559224_C_A	456036	chr11	64559224	C	A	rs72559737	6	6	0.030303	1	3.33794e-05	1.55336	0.351217	0.00899101	0.00769427	0.114559	1.21274e-05
ENSG00000261326.2	LINC01355	chr1	23281309	23286752	-	355	1.05612	173.66	70.8328	5.90829e-05	chr1_24106049_T_A	819297	chr1	24106049	T	A	rs149105212	5	5	0.0252525	1	4.54554e-05	-1.03632	0.238909	0.00999001	0.00770225	0.114588	1.73471e-05
ENSG00000226499.1	RP5-882O7.1	chr1	44843921	44844082	-	393	1.03361	169.926	75.5379	5.46317e-05	chr1_45500099_A_G	656017	chr1	45500099	A	G	rs3748644	7	7	0.0364583	1	7.30688e-05	-1.3858	0.329535	0.00699301	0.00778189	0.115682	1.5468e-05
ENSG00000183682.7	BMP8A	chr1	39491646	39525935	+	377	1.04711	212.591	73.057	4.67604e-05	chr1_39522799_G_A	31153	chr1	39522799	G	A	rs2473617	70	90	0.494505	-1	4.70827e-05	-0.506704	0.117076	0.010989	0.00779775	0.115827	1.34269e-05
ENSG00000133710.15	SPINK5	chr5	148025683	148137289	+	356	1.01026	116.947	70.9611	7.07055e-05	chr5_148109012_T_C	83329	chr5	148109012	T	C	rs3815741	48	60	0.309278	1	5.55464e-05	-0.542131	0.126605	0.00999001	0.00780555	0.115853	1.9392e-05
ENSG00000238082.1	AC009948.7	chr2	178454716	178455428	+	574	1.11973	147.262	67.9385	9.44646e-05	chr2_178756177_C_T	301461	chr2	178756177	C	T	rs117104447	2	2	0.0102041	1	5.16067e-05	-2.74422	0.637814	0.003996	0.00783719	0.116232	2.92425e-05
ENSG00000221838.9	AP4M1	chr7	100101941	100110345	+	706	0.976332	220.497	69.7635	3.14457e-05	chr7_99696236_C_CTT	-405705	chr7	99696236	C	CTT	.	4	4	0.0224719	1	2.05468e-05	1.14487	0.251353	0.00699301	0.00784924	0.11632	8.20232e-06
ENSG00000132967.9	HMGB1P5	chr3	22381819	22382929	+	50	0.996391	30.9228	67.8814	0.000250629	chr3_23134651_T_TCTG	752832	chr3	23134651	T	TCTG	.	23	24	0.121212	1	0.000145796	-0.702115	0.175153	0.00799201	0.00786933	0.116375	6.69799e-05
ENSG00000079101.16	CLUL1	chr18	596988	650228	+	190	1.04121	84.5257	69.5781	0.00011541	chr18_597146_G_A	158	chr18	597146	G	A	rs72865419	11	11	0.0654762	1	7.81499e-05	-1.04767	0.250257	0.00699301	0.00788027	0.116375	3.25775e-05
ENSG00000204673.10	AKT1S1	chr19	49869033	49878459	-	940	1.08956	420.02	69.849	2.91599e-05	chr19_49894201_G_A	15742	chr19	49894201	G	A	.	2	2	0.010101	1	1.92155e-05	-1.67864	0.367082	0.00599401	0.00788077	0.116375	8.69853e-06
ENSG00000080031.9	PTPRH	chr19	55181248	55209506	-	582	0.980685	277.839	70.3766	2.56145e-05	chr19_55531094_T_C	321588	chr19	55531094	T	C	.	2	2	0.0102041	1	1.80623e-05	-1.75449	0.382274	0.00999001	0.00786534	0.116375	6.70677e-06
ENSG00000185917.13	SETD4	chr21	36034541	36079389	-	199	1.01164	112.708	72.0305	7.46251e-05	chr21_36131310_G_A	51921	chr21	36131310	G	A	rs7283498	54	72	0.363636	1	6.66928e-05	-0.445909	0.105392	0.00999001	0.00788356	0.116375	2.03011e-05
ENSG00000164405.10	UQCRQ	chr5	132866580	132868031	+	316	1.07779	107.231	66.1563	0.00010921	chr5_132866926_C_T	346	chr5	132866926	C	T	rs150139635	2	2	0.010101	1	4.78722e-05	-1.38537	0.320435	0.00899101	0.00795753	0.117103	3.18681e-05
ENSG00000139645.9	ANKRD52	chr12	56237847	56258391	-	631	1.04042	257.642	72.3299	3.79971e-05	chr12_57092250_A_C	833859	chr12	57092250	A	C	rs324020	39	42	0.241379	1	3.49585e-05	-0.422794	0.095869	0.00599401	0.0079395	0.117103	1.06383e-05
ENSG00000259407.1	RP11-158M2.3	chr15	85744109	85750281	-	268	1.02125	129.05	69.8205	6.90812e-05	chr15_85580231_T_C	-170050	chr15	85580231	T	C	rs745192	73	97	0.489899	-1	4.70839e-05	-0.631694	0.145955	0.00899101	0.00795587	0.117103	1.88519e-05
ENSG00000130748.6	TMEM160	chr19	47045907	47048630	-	454	1.05376	259.437	71.7025	4.03356e-05	chr19_47976597_C_A	927967	chr19	47976597	C	A	rs10404937	59	70	0.426829	1	3.43123e-05	0.310399	0.0703017	0.00799201	0.00795648	0.117103	1.14504e-05
ENSG00000138231.12	DBR1	chr3	138161012	138174949	-	165	1.01805	76.3381	69.5354	0.000115527	chr3_138077494_C_T	-97455	chr3	138077494	C	T	rs189484814	2	2	0.010101	1	7.78341e-05	2.78819	0.665831	0.011988	0.00800073	0.117375	3.12271e-05
ENSG00000010818.9	HIVEP2	chr6	142751467	142956698	-	153	0.985965	102.906	75.2385	7.24085e-05	chr6_142133953_C_T	-822745	chr6	142133953	C	T	rs187417853	4	4	0.0208333	1	9.2924e-05	1.23606	0.298751	0.011988	0.00799876	0.117375	1.87702e-05
ENSG00000168263.8	KCNV2	chr9	2717502	2730037	+	151	1.02002	97.4434	70.4051	9.13325e-05	chr9_2717676_T_G	174	chr9	2717676	T	G	rs11793555	35	41	0.207071	1	6.76287e-05	0.702027	0.16608	0.012987	0.00799283	0.117375	2.47723e-05
ENSG00000131480.8	AOC2	chr17	42844600	42850707	+	461	1.02222	160.893	70.5334	5.59487e-05	chr17_42301138_C_T	-543462	chr17	42301138	C	T	.	4	4	0.020202	1	4.13854e-05	2.41689	0.553867	0.00899101	0.00799439	0.117375	1.52141e-05
ENSG00000118257.16	NRP2	chr2	205681990	205798133	+	163	1.02418	105.169	73.5133	8.68217e-05	chr2_205193500_C_A	-488490	chr2	205193500	C	A	rs62172736	25	29	0.149485	1	9.19423e-05	-0.580086	0.140103	0.00699301	0.00803038	0.117651	2.35636e-05
ENSG00000135441.7	BLOC1S1	chr12	55716044	55720087	+	498	1.02342	187.473	70.8898	4.85312e-05	chr12_56382042_G_A	665998	chr12	56382042	G	A	rs201898858	3	3	0.0151515	1	3.73932e-05	1.41334	0.321826	0.00599401	0.00803189	0.117651	1.31564e-05
ENSG00000251600.5	RP11-673E1.1	chr4	143912331	143982454	+	110	1.03357	58.1102	70.9469	0.00016511	chr4_143761599_A_G	-150732	chr4	143761599	A	G	rs10857411	42	51	0.283333	1	0.000132557	-0.560587	0.138897	0.00799201	0.0080541	0.117885	4.52113e-05
ENSG00000111341.9	MGP	chr12	14881181	14885926	-	251	1.07801	108.115	67.967	0.00010975	chr12_14947806_A_G	61880	chr12	14947806	A	G	rs113520553	5	6	0.030303	1	6.08184e-05	0.812076	0.190773	0.003996	0.00806171	0.117906	3.16473e-05
ENSG00000138685.13	FGF2	chr4	122826708	122898236	+	136	1.08491	80.0396	71.1037	0.00015311	chr4_122917603_A_G	90895	chr4	122917603	A	G	rs12648093	15	16	0.0808081	-1	0.000124817	-0.793303	0.195719	0.00599401	0.00807101	0.117951	4.44491e-05
ENSG00000197958.12	RPL12	chr9	127447674	127451405	-	472	1.07779	256.835	73.2424	4.63546e-05	chr9_127457464_T_C	6059	chr9	127457464	T	C	rs2243903	66	75	0.386598	1	4.77256e-05	0.473131	0.109414	0.003996	0.00809742	0.118156	1.33081e-05
ENSG00000177191.2	B3GNT8	chr19	41425551	41428730	-	569	1.02801	271.797	72.5152	3.45151e-05	chr19_41431065_G_C	2335	chr19	41431065	G	C	.	2	2	0.0103093	1	3.24804e-05	2.24199	0.506062	0.004995	0.00809406	0.118156	9.34005e-06
ENSG00000254717.2	GLYATL1P2	chr11	58878302	58893460	+	316	1.02796	105.359	67.7531	8.93694e-05	chr11_58710611_T_C	-167691	chr11	58710611	T	C	rs675815	29	33	0.166667	-1	4.74785e-05	-0.685373	0.158443	0.00599401	0.00812796	0.11851	2.40851e-05
ENSG00000105939.12	ZC3HAV1	chr7	139043520	139109719	-	344	1.03897	197.3	71.1607	5.04378e-05	chr7_138762650_G_A	-347069	chr7	138762650	G	A	rs3734936	57	65	0.335052	1	4.02575e-05	0.454276	0.103923	0.00899101	0.00813472	0.118518	1.37689e-05
ENSG00000234222.6	LIX1L-AS1	chr1	145926619	145959179	+	165	0.970554	122.342	74.5684	5.72717e-05	chr1_145927267_T_A	648	chr1	145927267	T	A	rs872786	61	78	0.428571	1	6.86383e-05	0.544153	0.128858	0.010989	0.0081791	0.118982	1.42036e-05
ENSG00000258515.1	RP11-203M5.7	chr14	20451585	20451918	+	603	1.02831	396.081	74.1834	2.39503e-05	chr14_20452091_T_C	506	chr14	20452091	T	C	rs2275007	64	86	0.434343	-1	2.78444e-05	0.386178	0.0863476	0.004995	0.0081743	0.118982	6.42142e-06
ENSG00000162396.5	PARS2	chr1	54756898	54764514	-	456	1.04429	166.427	66.1848	6.18242e-05	chr1_55124828_G_A	360314	chr1	55124828	G	A	rs145671044	2	2	0.0105263	1	2.57208e-05	-1.79387	0.399173	0.004995	0.00819863	0.119084	1.68606e-05
ENSG00000134569.9	LRP4	chr11	46856868	46918642	-	375	1.00626	112.757	67.8102	7.53977e-05	chr11_46377068_C_G	-541574	chr11	46377068	C	G	rs143434860	2	2	0.010101	1	3.9854e-05	2.82139	0.645026	0.003996	0.00819513	0.119084	1.9598e-05
ENSG00000187942.11	LDLRAD2	chr1	21812265	21825221	+	414	1.0546	179.244	68.8795	6.04472e-05	chr1_21428852_T_C	-383413	chr1	21428852	T	C	rs41302023	18	18	0.0909091	1	3.62574e-05	-0.609183	0.138448	0.00799201	0.00821774	0.119243	1.66556e-05
ENSG00000179750.15	APOBEC3B	chr22	38982347	38992804	+	411	1.11106	172.652	66.1563	8.10623e-05	chr22_39017663_C_T	35316	chr22	39017663	C	T	rs1969643	72	94	0.474747	1	3.45017e-05	-0.564377	0.127868	0.00799201	0.00822212	0.119243	2.38118e-05
ENSG00000143106.12	PSMA5	chr1	109399031	109426427	-	452	1.03463	239.284	72.558	4.12498e-05	chr1_109047152_T_A	-379275	chr1	109047152	T	A	rs34704513	17	18	0.0909091	1	3.90686e-05	0.582617	0.133031	0.00599401	0.00824539	0.119398	1.10543e-05
ENSG00000211674.2	IGLJ1	chr22	22893692	22893818	+	518	1.07075	216.175	69.5496	5.42208e-05	chr22_23314516_C_T	420824	chr22	23314516	C	T	rs150373374	11	11	0.0555556	1	3.53024e-05	0.918965	0.208504	0.012987	0.00824381	0.119398	1.51836e-05
ENSG00000136108.14	CKAP2	chr13	52455429	52476628	+	257	1.03148	110.269	74.1264	8.84133e-05	chr13_52456430_G_A	1001	chr13	52456430	G	A	rs9536079	57	68	0.343434	-1	0.000100132	-0.432698	0.105121	0.00799201	0.00827323	0.11971	2.35227e-05
ENSG00000184838.14	PRR16	chr5	120464278	120687332	+	74	1.0651	29.0389	66.085	0.00039502	chr5_119531568_G_GT	-932710	chr5	119531568	G	GT	rs57579065	4	4	0.0266667	1	0.000194946	1.51501	0.386062	0.00799201	0.00829443	0.119835	0.000109268
ENSG00000102265.11	TIMP1	chrX	47582313	47586789	+	278	0.971062	181.616	79.8865	3.92251e-05	chrX_48266716_C_T	684403	chrX	48266716	C	T	rs183560378	3	3	0.0153061	1	8.5077e-05	-1.36515	0.32797	0.00899101	0.00828903	0.119835	9.60152e-06
ENSG00000235169.7	SMIM1	chr1	3772788	3775982	+	322	1.04658	122.753	67.967	8.603e-05	chr1_3900119_A_G	127331	chr1	3900119	A	G	rs113529609	7	7	0.0402299	1	4.68595e-05	0.983987	0.227285	0.010989	0.00832782	0.120044	2.31772e-05
ENSG00000139197.10	PEX5	chr12	7188685	7218574	+	838	1.03756	428.533	72.7434	2.3583e-05	chr12_7207547_C_A	18862	chr12	7207547	C	A	rs3825405	59	69	0.348485	1	2.28092e-05	0.473683	0.104645	0.00699301	0.00832388	0.120044	6.28509e-06
ENSG00000197757.7	HOXC6	chr12	53990624	54030823	+	416	1.03476	200.478	72.8289	4.96887e-05	chr12_54011406_C_T	20782	chr12	54011406	C	T	rs4142680	69	90	0.454545	-1	4.86788e-05	-0.566379	0.131144	0.00899101	0.00831871	0.120044	1.32045e-05
ENSG00000259705.1	RP11-227D13.1	chr15	48645951	48652016	+	318	1.01992	130.19	70.3053	7.13086e-05	chr15_48437207_G_A	-208744	chr15	48437207	G	A	rs1991330	28	30	0.151515	1	5.17011e-05	0.679083	0.157852	0.00599401	0.00834697	0.120228	1.85301e-05
ENSG00000271662.1	RP11-141C7.3	chr3	195650146	195651472	-	322	1.046	149.066	70.2625	7.10969e-05	chr3_195977327_TA_T	325855	chr3	195977327	TA	T	rs199714470	15	17	0.0894737	1	5.12694e-05	-0.900906	0.209301	0.00799201	0.00838285	0.120622	1.90199e-05
ENSG00000179284.5	DAND5	chr19	12965159	12974762	+	470	1.04748	219.547	70.7188	4.86425e-05	chr19_12186189_G_T	-778970	chr19	12186189	G	T	rs118111103	6	6	0.030303	1	3.66729e-05	1.18412	0.269305	0.00999001	0.00838698	0.120622	1.30306e-05
ENSG00000196632.10	WNK3	chrX	54192823	54358642	-	117	1.05748	101.054	75.8088	0.000111234	chrX_53631531_T_C	-727111	chrX	53631531	T	C	.	1	2	0.010101	1	0.000149476	1.56567	0.391282	0.010989	0.0084214	0.121025	3.00484e-05
ENSG00000120868.13	APAF1	chr12	98645141	98734683	+	106	1.00199	43.7347	66.5412	0.000196074	chr12_98649429_A_G	4288	chr12	98649429	A	G	rs2278361	28	30	0.151515	1	9.54619e-05	0.47732	0.11558	0.011988	0.00845213	0.121375	4.91367e-05
ENSG00000215895.4	RP11-334L9.1	chr1	38708931	38710890	+	286	1.00594	110.921	69.0648	7.91305e-05	chr1_37715831_C_T	-993100	chr1	37715831	C	T	rs7512242	33	33	0.171875	1	4.93502e-05	-0.555596	0.12876	0.00899101	0.00847537	0.121615	1.98809e-05
ENSG00000129538.13	RNASE1	chr14	20801228	20803278	-	690	0.932202	442.315	75.8088	1.32062e-05	chr14_19921469_C_T	-881809	chr14	19921469	C	T	rs151012539	8	8	0.040404	1	1.9143e-05	-0.704517	0.154028	0.011988	0.00848163	0.121615	2.97567e-06
ENSG00000169756.16	LIMS1	chr2	108534355	108687246	+	238	0.998115	78.5077	70.6617	0.000107935	chr2_108001894_C_T	-532461	chr2	108001894	C	T	rs191434558	2	2	0.010101	1	8.28492e-05	1.71701	0.411763	0.004995	0.00852135	0.122077	2.66844e-05
ENSG00000178982.9	EIF3K	chr19	38619082	38636955	+	756	1.11996	246.928	66.9975	6.08434e-05	chr19_39453549_A_T	834467	chr19	39453549	A	T	rs57355849	3	3	0.0174419	1	2.83246e-05	1.55733	0.348575	0.014985	0.00852664	0.122077	1.74639e-05
ENSG00000163002.12	NUP35	chr2	183117513	183161680	+	125	1.03969	54.3046	69.3785	0.000192864	chr2_182230782_A_G	-886731	chr2	182230782	A	G	rs16822903	26	28	0.147368	1	0.000130813	0.580091	0.143594	0.00899101	0.00854833	0.122184	5.0232e-05
ENSG00000268996.3	MAN1B1-AS1	chr9	137084946	137086817	-	850	0.997426	357.083	71.8594	2.37535e-05	chr9_136862025_G_A	-224792	chr9	136862025	G	A	rs945385	10	10	0.0649351	-1	2.04459e-05	0.919286	0.201767	0.00899101	0.00855986	0.122184	5.84012e-06
ENSG00000117877.10	CD3EAP	chr19	45406209	45410766	+	663	1.04541	334.036	70.6617	3.2239e-05	chr19_45351245_CCCTCA_C	-54964	chr19	45351245	CCCTCA	C	rs143201119	4	4	0.020202	1	2.38162e-05	1.69257	0.374889	0.00799201	0.00854747	0.122184	8.45828e-06
ENSG00000147144.12	CCDC120	chrX	49053572	49069857	+	301	1.05639	129.148	73.499	8.78994e-05	chrX_48159264_T_C	-894308	chrX	48159264	T	C	.	1	2	0.010101	1	9.29291e-05	-1.39119	0.336247	0.00699301	0.00855443	0.122184	2.3362e-05
ENSG00000206532.2	RP11-553A10.1	chr3	110888384	110893476	-	43	1.03289	27.8631	68.851	0.00036591	chr3_111544979_G_A	651503	chr3	111544979	G	A	rs1513325	10	10	0.050505	1	0.000242485	-1.15547	0.299322	0.00899101	0.00860598	0.12275	9.38645e-05
ENSG00000261305.1	RP4-584D14.7	chr7	150341771	150342607	+	670	1.04456	313.22	71.5029	3.4535e-05	chr7_149788200_C_T	-553571	chr7	149788200	C	T	.	2	2	0.0103093	1	2.8552e-05	-1.83278	0.410429	0.004995	0.00862382	0.122913	8.97403e-06
ENSG00000228451.3	SDAD1P1	chr8	26379259	26382897	-	209	0.989279	116.283	72.8004	7.05195e-05	chr8_26339117_A_T	-43780	chr8	26339117	A	T	rs3808573	72	96	0.484848	1	6.89129e-05	-0.436733	0.103448	0.00699301	0.00863713	0.12301	1.6986e-05
ENSG00000144747.15	TMF1	chr3	69019827	69052303	-	173	1.0129	86.4402	70.4336	0.000107295	chr3_69181415_T_G	129112	chr3	69181415	T	G	.	2	2	0.0103093	1	8.01685e-05	2.13517	0.510904	0.00599401	0.00864393	0.123015	2.66851e-05
ENSG00000145982.11	FARS2	chr6	5261044	5771580	+	122	1.03976	78.264	72.0732	0.000135716	chr6_5404725_C_T	143681	chr6	5404725	C	T	rs7759327	30	33	0.166667	1	0.0001228	0.651849	0.160636	0.010989	0.00866931	0.123241	3.48733e-05
ENSG00000180658.3	OR2A4	chr6	131700469	131701401	-	205	0.997902	138.016	73.9695	6.24266e-05	chr6_131674173_A_G	-27228	chr6	131674173	A	G	rs9493048	50	57	0.287879	1	6.98058e-05	-0.566454	0.13429	0.00799201	0.00867279	0.123241	1.51575e-05
ENSG00000180767.9	CHST13	chr3	126524283	126543291	+	295	0.999439	108.426	69.1646	8.0233e-05	chr3_126550110_T_G	25827	chr3	126550110	T	G	rs869464	51	62	0.326316	-1	5.07108e-05	0.515947	0.119781	0.00699301	0.00868708	0.123352	1.94908e-05
ENSG00000272568.5	CTB-113D17.1	chr7	28979967	29013367	+	155	1.01324	110.408	73.7699	8.46964e-05	chr7_28957525_G_C	-22442	chr7	28957525	G	C	rs6950750	72	92	0.484211	1	9.22946e-05	-0.497738	0.120246	0.010989	0.00870047	0.12345	2.09383e-05
ENSG00000141027.20	NCOR1	chr17	16029157	16216091	-	385	0.989388	172.476	71.6455	4.81768e-05	chr17_16422654_A_G	206563	chr17	16422654	A	G	rs8121	42	48	0.242424	1	4.08181e-05	-0.432715	0.0990768	0.00899101	0.00874543	0.123995	1.14602e-05
ENSG00000231752.5	EMBP1	chr1	121519112	121571892	+	38	1.01902	26.2557	70.4479	0.000369893	chr1_120724152_A_C	-794960	chr1	120724152	A	C	.	18	21	0.136364	-1	0.000288908	-0.559075	0.146797	0.00799201	0.00878177	0.124128	9.13296e-05
ENSG00000240668.1	KRT8P36	chr3	138101478	138102917	-	165	1.07039	90.4828	71.8309	0.000137382	chr3_138455063_G_A	352146	chr3	138455063	G	A	rs56236670	65	81	0.413265	-1	0.00012107	-0.519522	0.127898	0.00699301	0.00879398	0.124128	3.61915e-05
ENSG00000272416.1	CTD-2081C10.7	chr5	53880293	53881051	-	185	1.0404	80.6548	70.2482	0.00013355	chr5_53859633_G_T	-21418	chr5	53859633	G	T	rs271252	66	85	0.429293	1	9.84308e-05	0.451665	0.109599	0.00799201	0.00876778	0.124128	3.39724e-05
ENSG00000138829.11	FBN2	chr5	128257909	128659185	-	165	0.982909	101.298	74.7395	7.96648e-05	chr5_128332900_T_C	-326285	chr5	128332900	T	C	rs79445561	2	2	0.010101	1	9.66231e-05	-2.13971	0.518549	0.00699301	0.00878991	0.124128	1.86772e-05
ENSG00000265888.1	DSCAS	chr18	31101588	31150888	+	282	1.11312	115.241	66.8406	0.000130084	chr18_31846706_A_G	745118	chr18	31846706	A	G	rs11660777	19	19	0.0959596	1	6.33559e-05	0.88553	0.208589	0.00699301	0.00878606	0.124128	3.60663e-05
ENSG00000239415.1	AP001469.9	chr21	46251702	46254133	-	497	0.995703	193.741	71.3889	4.45667e-05	chr21_46266025_A_G	11892	chr21	46266025	A	G	rs2839181	39	40	0.20202	1	3.6505e-05	0.713447	0.162212	0.011988	0.00879069	0.124128	1.06417e-05
ENSG00000188603.18	CLN3	chr16	28474111	28495098	-	267	1.03112	113.179	70.4479	9.14288e-05	chr16_29320989_C_T	825891	chr16	29320989	C	T	rs143769600	6	6	0.030303	1	6.80506e-05	-1.01762	0.24084	0.004995	0.00881097	0.124276	2.28668e-05
ENSG00000177674.15	AGTRAP	chr1	11736084	11754802	+	613	1.06169	234.321	69.6066	5.11245e-05	chr1_11747369_C_T	11285	chr1	11747369	C	T	rs12752700	34	39	0.201031	-1	3.34427e-05	0.402921	0.0911115	0.00899101	0.0088195	0.124304	1.3287e-05
ENSG00000280332.1	CTD-2013N17.6	chr19	16356329	16358327	-	834	0.95126	405.038	75.5807	1.68125e-05	chr19_16384963_A_C	26636	chr19	16384963	A	C	rs2290669	45	49	0.25	-1	2.34834e-05	0.527586	0.116757	0.00699301	0.00882863	0.12434	3.74041e-06
ENSG00000140382.14	HMG20A	chr15	77420412	77485607	+	385	1.04759	126.844	69.293	8.92485e-05	chr15_77917478_G_A	497066	chr15	77917478	G	A	rs73456876	24	24	0.139535	1	5.7641e-05	0.559504	0.130978	0.00999001	0.00890828	0.125369	2.25669e-05
ENSG00000187699.10	C2orf88	chr2	189879609	190203484	+	325	1.01193	124.779	72.9857	7.64028e-05	chr2_190508993_C_T	629384	chr2	190508993	C	T	rs3811610	20	24	0.125	1	7.62786e-05	0.708258	0.168906	0.00799201	0.00893081	0.125593	1.83716e-05
ENSG00000166839.16	ANKDD1A	chr15	64911902	64958700	+	300	1.00892	126.806	74.2119	7.4561e-05	chr15_65401059_T_C	489157	chr15	65401059	T	C	rs667436	26	26	0.135417	1	8.54601e-05	0.737358	0.177201	0.010989	0.0089932	0.126377	1.77301e-05
ENSG00000035720.7	STAP1	chr4	67558728	67607337	+	182	1.02435	72.6595	71.0752	0.000140707	chr4_67550921_GTTGTTTTGTTTTGTT_G	-7807	chr4	67550921	GTTGTTTTGTTTTGTT	G	rs145950187	41	51	0.265625	1	0.000114096	-0.413506	0.101375	0.00899101	0.00900446	0.126442	3.41411e-05
ENSG00000215244.2	RP11-563J2.2	chr10	6277687	6335982	+	387	0.964958	264.185	76.5645	2.84874e-05	chr10_6293768_G_A	16081	chr10	6293768	G	A	rs17153204	37	42	0.216495	1	4.38852e-05	0.526211	0.121039	0.00899101	0.00902831	0.126683	6.32426e-06
ENSG00000122707.11	RECK	chr9	36036433	36124451	+	350	1.12883	131.361	66.1705	0.000125065	chr9_35063206_G_A	-973227	chr9	35063206	G	A	.	1	2	0.010101	1	5.56645e-05	-0.999085	0.233351	0.00799201	0.00904237	0.126787	3.4393e-05
ENSG00000229739.2	RP11-295K2.3	chr1	186435161	186470291	+	242	0.98496	92.8239	72.3441	9.09858e-05	chr1_186449666_G_A	14505	chr1	186449666	G	A	rs11801527	62	78	0.4875	1	8.44977e-05	0.641932	0.15415	0.00999001	0.00909309	0.127404	2.06681e-05
ENSG00000135900.3	MRPL44	chr2	223957404	223967714	+	173	1.01517	82.5905	69.2074	0.000119633	chr2_224805017_T_C	847613	chr2	224805017	T	C	rs146285020	3	3	0.0154639	1	7.7629e-05	-1.99144	0.47548	0.010989	0.00910853	0.127433	2.83381e-05
ENSG00000185551.14	NR2F2	chr15	96325938	96340263	+	29	1.02835	22.9206	73.8555	0.000459459	chr15_97091253_T_G	765315	chr15	97091253	T	G	rs113872397	9	9	0.046875	1	0.000496092	0.687444	0.188546	0.00999001	0.00910223	0.127433	0.000110924
ENSG00000253954.3	HMGN1P38	chr15	92711808	92712110	+	134	1.13884	75.3446	67.3539	0.000229037	chr15_92734220_GCCTC_G	22412	chr15	92734220	GCCTC	G	rs56380044	72	92	0.484211	-1	0.000124527	0.525973	0.129744	0.00799201	0.00913245	0.127673	6.31371e-05
ENSG00000151690.14	MFSD6	chr2	190408355	190502315	+	282	0.96303	163.481	77.7764	4.62338e-05	chr2_191402426_G_A	994071	chr2	191402426	G	A	.	3	3	0.015625	1	7.94663e-05	-1.86875	0.446891	0.00799201	0.0091582	0.127939	1.00823e-05
ENSG00000259005.1	RP3-449M8.6	chr14	74474007	74474864	-	396	0.984823	177.941	72.3156	4.8011e-05	chr14_74484261_T_C	9397	chr14	74484261	T	C	rs10148268	35	41	0.218085	1	4.41863e-05	0.681671	0.156865	0.00999001	0.00920271	0.128467	1.07712e-05
ENSG00000157680.15	DGKI	chr7	137381037	137847092	-	240	1.04263	145.268	70.3623	7.87716e-05	chr7_138105191_G_T	258099	chr7	138105191	G	T	rs2306845	41	43	0.219388	1	5.77221e-05	-0.699189	0.163693	0.00599401	0.00923081	0.128765	1.91223e-05
ENSG00000187837.3	HIST1H1C	chr6	26055787	26056428	-	569	1.02121	178.006	72.3584	5.80524e-05	chr6_25466017_A_G	-590411	chr6	25466017	A	G	rs41271811	36	41	0.21134	1	5.37948e-05	0.60882	0.141883	0.00799201	0.00924589	0.128786	1.36641e-05
ENSG00000070444.14	MNT	chr17	2384060	2401118	-	389	1.01003	211.255	72.0305	4.6265e-05	chr17_2991275_C_G	590157	chr17	2991275	C	G	rs8071529	37	41	0.21134	1	4.10932e-05	-0.46746	0.107077	0.013986	0.00924549	0.128786	1.07194e-05
ENSG00000243708.10	PLA2G4B	chr15	41837775	41848143	+	727	1.11818	243.35	68.0668	6.60968e-05	chr15_42685838_G_A	848063	chr15	42685838	G	A	rs145019846	3	3	0.0154639	1	3.58093e-05	1.34373	0.30515	0.00799201	0.0092742	0.129086	1.75534e-05
ENSG00000158528.11	PPP1R9A	chr7	94907202	95296415	+	237	1.05951	122.697	70.4621	0.000101755	chr7_95324601_G_C	417399	chr7	95324601	G	C	rs705380	12	14	0.0744681	-1	7.6146e-05	0.811746	0.193563	0.00799201	0.00931196	0.129516	2.50481e-05
ENSG00000267594.5	CYP4F24P	chr19	15760241	15779909	-	795	1.10832	230.457	65.1012	6.7862e-05	chr19_15829077_C_T	49168	chr19	15829077	C	T	rs73927741	29	30	0.192308	1	2.4416e-05	-0.729893	0.161907	0.012987	0.00941218	0.130815	1.75781e-05
ENSG00000167103.11	PIP5KL1	chr9	127920879	127930797	-	669	1.07231	213.803	65.201	6.26177e-05	chr9_127935764_A_G	4967	chr9	127935764	A	G	rs6781	70	94	0.474747	-1	2.26471e-05	-0.506728	0.111897	0.00699301	0.00942621	0.130914	1.5491e-05
ENSG00000263528.7	IKBKE	chr1	206470495	206496889	+	354	0.994782	222.795	74.9391	4.15604e-05	chr1_206116048_C_T	-354447	chr1	206116048	C	T	rs185131982	2	2	0.010101	1	5.23446e-05	1.51913	0.353402	0.015984	0.00946562	0.131078	9.19749e-06
ENSG00000226380.9	AC058791.1	chr7	130876811	130913310	-	207	1.0945	101.817	69.3215	0.000145347	chr7_130441053_G_A	-472257	chr7	130441053	G	A	rs28403587	3	3	0.0151515	1	9.65613e-05	-1.43146	0.346894	0.010989	0.00945436	0.131078	3.68722e-05
ENSG00000148356.13	LRSAM1	chr9	127451486	127503501	+	472	1.05193	236.113	71.8309	5.18485e-05	chr9_127390923_C_T	-60563	chr9	127390923	C	T	rs117337673	10	10	0.0526316	1	4.50046e-05	1.00327	0.231143	0.00999001	0.00946233	0.131078	1.24446e-05
ENSG00000258777.1	HIF1A-AS1	chr14	61681041	61681575	-	120	1.03627	69.3743	71.0467	0.000163788	chr14_61996411_G_T	314836	chr14	61996411	G	T	rs17099370	71	94	0.484536	-1	0.000132917	0.449782	0.111464	0.00799201	0.00945701	0.131078	3.8508e-05
ENSG00000106351.12	AGFG2	chr7	100539211	100568219	+	776	1.04105	236.933	68.5658	4.92488e-05	chr7_101157354_G_A	618143	chr7	101157354	G	A	rs2074686	53	62	0.319588	1	2.79853e-05	-0.476972	0.106682	0.00999001	0.00949202	0.131348	1.16126e-05
ENSG00000108590.10	MED31	chr17	6644542	6651634	-	584	1.19922	192.706	62.492	0.000116947	chr17_6686031_A_T	34397	chr17	6686031	A	T	rs218689	21	24	0.121212	1	3.0985e-05	0.704275	0.158507	0.012987	0.0095017	0.131387	3.32202e-05
ENSG00000183386.9	FHL3	chr1	37996770	38005606	-	222	1.00746	112.611	74.0123	8.81719e-05	chr1_37696022_A_G	-309584	chr1	37696022	A	G	rs615530	49	55	0.283505	-1	9.86283e-05	0.403332	0.0978843	0.015984	0.00951619	0.131491	1.9777e-05
ENSG00000090615.14	GOLGA3	chr12	132768909	132828858	-	542	1.04899	203.892	69.9773	5.96179e-05	chr12_132877768_TA_T	48910	chr12	132877768	TA	T	rs149820641	11	11	0.0597826	1	4.11911e-05	-0.720035	0.164958	0.00999001	0.00952776	0.131556	1.41591e-05
ENSG00000270585.1	RP11-568G11.4	chr1	220207618	220208282	+	259	1.01969	97.7786	71.1322	0.000108684	chr1_219983982_TA_T	-223636	chr1	219983982	TA	T	.	3	3	0.0168539	1	8.81199e-05	2.07222	0.499035	0.00599401	0.00958536	0.132255	2.46358e-05
ENSG00000105509.10	HAS1	chr19	51713112	51723994	-	917	1.06322	405.384	70.5049	3.2248e-05	chr19_52017857_G_C	293863	chr19	52017857	G	C	rs73052087	11	11	0.0604396	1	2.33276e-05	-1.06798	0.236253	0.00999001	0.00959923	0.13235	7.74995e-06
ENSG00000261286.1	RP11-517C16.2	chr16	84459259	84467361	-	595	1.03356	290.659	69.8918	3.91944e-05	chr16_84480735_A_G	13374	chr16	84480735	A	G	rs444170	50	61	0.308081	1	2.63112e-05	0.544294	0.121283	0.00799201	0.00960715	0.132363	9.04058e-06
ENSG00000128254.12	C22orf24	chr22	31933521	31945499	-	442	1.08016	164.777	69.2359	8.57154e-05	chr22_32225482_G_A	279983	chr22	32225482	G	A	rs2294207	21	22	0.112245	1	5.4853e-05	-0.780428	0.182106	0.004995	0.00961622	0.132392	2.10235e-05
ENSG00000261616.1	RP11-6O2.3	chr15	99139577	99145370	+	236	1.00401	132.85	70.7473	7.42832e-05	chr15_98968644_G_A	-170933	chr15	98968644	G	A	rs2715423	6	7	0.0357143	1	5.69389e-05	-1.0373	0.242635	0.013986	0.00962358	0.132398	1.63918e-05
ENSG00000229914.1	RP11-404O13.4	chr1	158195633	158196131	-	471	1.01813	182.689	69.7492	5.81119e-05	chr1_158755290_C_T	559159	chr1	158755290	C	T	rs16841001	15	15	0.0757576	1	3.89513e-05	-1.03143	0.235465	0.00899101	0.00965	0.132457	1.30562e-05
ENSG00000187944.2	C2orf66	chr2	196805002	196810276	-	308	0.980451	115.812	71.2463	7.57193e-05	chr2_196897100_T_C	86824	chr2	196897100	T	C	rs332300	20	20	0.102041	1	6.16767e-05	-0.943875	0.22194	0.012987	0.00965615	0.132457	1.60649e-05
ENSG00000112031.15	MTRF1L	chr6	152987362	153002685	-	315	1.10607	151.094	68.5373	0.000104837	chr6_153002574_T_C	-111	chr6	153002574	T	C	rs3818125	59	79	0.429348	-1	6.22038e-05	-0.388712	0.0914517	0.00899101	0.00964656	0.132457	2.64822e-05
ENSG00000262119.1	RP11-483C6.1	chr14	26592747	26594517	-	10	1.00007	10.0234	76.1795	0.000968584	chr14_26595700_A_G	1183	chr14	26595700	A	G	rs17111434	44	51	0.293103	1	0.00124028	0.543399	0.161703	0.004995	0.00966275	0.132457	0.000211694
ENSG00000159648.11	TEPP	chr16	57976435	57987571	+	639	0.987451	306.13	72.2871	2.96558e-05	chr16_57985492_G_A	9057	chr16	57985492	G	A	rs9934227	71	90	0.454545	-1	2.70744e-05	0.617754	0.137891	0.011988	0.0096375	0.132457	6.37303e-06
ENSG00000157322.17	CLEC18A	chr16	69950705	69964347	+	361	1.04102	179.197	72.116	6.62866e-05	chr16_70482206_G_A	531501	chr16	70482206	G	A	rs12447090	74	97	0.489899	1	5.97551e-05	-0.38975	0.0914542	0.00999001	0.00967083	0.132473	1.53509e-05
ENSG00000188573.7	FBLL1	chr5	168529116	168530634	+	207	1.04141	114.468	71.6598	0.00010412	chr5_168467979_C_T	-61137	chr5	168467979	C	T	rs2305724	51	63	0.318182	1	8.9601e-05	-0.428502	0.10331	0.013986	0.00968657	0.132593	2.4087e-05
ENSG00000226004.1	RP11-10J5.1	chr6	137943079	137945802	-	194	0.974679	132.52	77.9332	6.45156e-05	chr6_138864937_T_C	919135	chr6	138864937	T	C	rs1730387	41	50	0.255102	1	0.000110499	-0.422213	0.103278	0.00899101	0.0097054	0.132755	1.34933e-05
ENSG00000255471.1	RP11-736K20.5	chr11	86892214	86925037	-	177	0.99968	94.2805	71.1037	0.000104242	chr11_86014978_C_A	-910059	chr11	86014978	C	A	rs189811262	3	3	0.0151515	1	8.41522e-05	1.65723	0.397848	0.00799201	0.00979617	0.1339	2.24507e-05
ENSG00000251451.1	GTF2IP9	chr7	66407288	66409239	-	285	1.03993	78.8959	66.085	0.000152252	chr7_66994412_C_T	585173	chr7	66994412	C	T	rs62466589	25	26	0.131313	1	6.83406e-05	0.810111	0.191783	0.00599401	0.00983727	0.134269	3.463e-05
ENSG00000271659.1	RP11-435O5.4	chr9	95514045	95514520	+	221	1.05642	131.512	71.175	9.85502e-05	chr9_94605616_TAAGA_T	-908429	chr9	94605616	TAAGA	T	rs28369760	26	28	0.141414	1	8.0106e-05	0.709699	0.169808	0.00999001	0.00983058	0.134269	2.29462e-05
ENSG00000124177.14	CHD6	chr20	41402101	41618494	-	163	1.06804	72.4615	69.8633	0.000189674	chr20_41345933_C_T	-272561	chr20	41345933	C	T	rs138855546	3	3	0.0151515	1	0.000135725	1.35435	0.336133	0.00999001	0.00989648	0.134974	4.45765e-05
ENSG00000159212.12	CLIC6	chr21	34669389	34718227	+	116	1.00601	78.3289	73.5275	0.00013095	chr21_33888080_C_A	-781309	chr21	33888080	C	A	rs77604806	2	2	0.010101	1	0.000138502	-3.03376	0.754034	0.010989	0.00990314	0.134974	2.81656e-05
ENSG00000272905.1	RP11-265E18.1	chr7	32845394	32846061	+	215	1.01639	111.003	73.9695	9.73987e-05	chr7_32209298_G_T	-636096	chr7	32209298	G	T	rs10486503	19	19	0.105556	1	0.000108306	-0.870295	0.212586	0.00999001	0.00991525	0.135006	2.12502e-05
ENSG00000148339.12	SLC25A25	chr9	128068207	128108580	+	729	1.05161	283.762	69.8205	4.50709e-05	chr9_128825052_G_A	756845	chr9	128825052	G	A	rs201837749	2	2	0.0103093	1	3.0152e-05	2.36069	0.530417	0.00999001	0.00991966	0.135006	1.03353e-05
ENSG00000162526.6	TSSK3	chr1	32351521	32364312	+	359	1.07116	201.63	73.1568	6.94199e-05	chr1_32095138_CAT_C	-256383	chr1	32095138	CAT	C	rs3831939	2	2	0.0120482	1	7.06845e-05	-2.45983	0.58364	0.00699301	0.00993817	0.135064	1.63173e-05
ENSG00000143157.11	POGK	chr1	166839447	166856344	+	196	1.05517	124.326	72.0875	0.00010468	chr1_166862167_A_C	22720	chr1	166862167	A	C	rs2075947	61	67	0.338384	1	9.45675e-05	-0.486379	0.117698	0.00899101	0.00993278	0.135064	2.40927e-05
ENSG00000108523.15	RNF167	chr17	4940252	4945222	+	818	0.982097	277.351	69.7064	3.29465e-05	chr17_4540175_T_C	-400077	chr17	4540175	T	C	rs12162152	68	91	0.5	1	2.14044e-05	0.415179	0.0913729	0.011988	0.00996818	0.135375	6.78361e-06
ENSG00000211812.1	TRAV26-2	chr14	22202583	22203368	+	695	0.990463	412.267	75.0531	2.32198e-05	chr14_22227233_A_G	24650	chr14	22227233	A	G	rs12889091	55	65	0.342105	1	3.00904e-05	0.502759	0.112949	0.013986	0.00999915	0.135699	4.82913e-06
ENSG00000273038.2	RP11-479G22.8	chr10	32887255	32889311	-	181	1.01627	79.0134	70.5619	0.000138086	chr10_32930080_T_G	40769	chr10	32930080	T	G	rs2256455	75	95	0.479798	1	0.000105617	0.480842	0.117249	0.013986	0.0100135	0.135772	2.98298e-05
ENSG00000232388.4	LINC00493	chr20	18567347	18569563	+	269	1.02819	120.376	73.5561	9.60777e-05	chr20_17614156_G_A	-953191	chr20	17614156	G	A	rs8803	2	2	0.010101	1	0.000102153	2.17626	0.529437	0.00799201	0.0100188	0.135772	2.11111e-05
ENSG00000255100.1	RP11-21L23.3	chr11	76782581	76783062	-	256	1.03935	102.257	68.9508	0.000119358	chr11_77016873_T_C	233811	chr11	77016873	T	C	rs79894948	12	12	0.0612245	1	7.50806e-05	-0.953558	0.227164	0.012987	0.0100281	0.135801	2.66257e-05
ENSG00000248648.1	RP11-485M7.1	chr5	133003119	133003365	+	305	1.01331	140.79	72.7006	7.66111e-05	chr5_133065179_C_T	62060	chr5	133065179	C	T	.	3	3	0.0154639	1	7.40288e-05	2.00346	0.476827	0.010989	0.0100438	0.135917	1.64275e-05
ENSG00000278979.1	RP11-165M1.1	chr16	12374355	12376032	+	209	0.970116	126.139	72.4012	6.87251e-05	chr16_11730063_G_A	-644292	chr16	11730063	G	A	rs117268184	6	6	0.03125	1	6.40972e-05	1.53966	0.362949	0.010989	0.0100707	0.136184	1.3734e-05
ENSG00000279377.1	AC003973.3	chr19	21965708	21968529	-	427	1.00239	165.76	72.4867	6.19401e-05	chr19_22089299_T_C	120770	chr19	22089299	T	C	rs148612115	6	6	0.030303	1	5.83103e-05	1.72206	0.403432	0.015984	0.0100937	0.136398	1.29989e-05
ENSG00000232489.1	MFAP1P1	chr13	30541643	30542897	-	118	1.00892	74.5327	73.1568	0.000143209	chr13_29849400_A_G	-693497	chr13	29849400	A	G	.	2	2	0.010101	1	0.000145601	-2.354	0.587184	0.00999001	0.0101581	0.137171	3.01642e-05
ENSG00000181778.4	TMEM252	chr9	68536580	68540867	-	135	1.00554	65.8777	69.4498	0.000159602	chr9_69234419_C_T	693552	chr9	69234419	C	T	.	2	2	0.0105263	1	0.000108124	2.77414	0.677557	0.011988	0.0101757	0.137311	3.33865e-05
ENSG00000176204.13	LRRTM4	chr2	76747719	77593319	-	13	1.01546	11.812	76.9352	0.000937765	chr2_78412580_T_C	819261	chr2	78412580	T	C	rs140130286	17	17	0.0867347	1	0.00127175	-0.787469	0.234892	0.00699301	0.0102183	0.137788	0.000198384
ENSG00000095397.13	WHRN	chr9	114402080	114505450	-	356	1.03386	168.126	68.7084	7.23965e-05	chr9_114478530_C_T	-26920	chr9	114478530	C	T	rs118020633	4	4	0.020202	1	4.29181e-05	1.52056	0.349262	0.012987	0.0102691	0.138375	1.56578e-05
ENSG00000112144.15	ICK	chr6	53001279	53061802	-	326	1.04513	162.161	69.8775	7.95784e-05	chr6_53522661_C_T	460859	chr6	53522661	C	T	rs17883341	5	5	0.0255102	1	5.49607e-05	1.16937	0.272898	0.010989	0.0103307	0.139106	1.73924e-05
ENSG00000183091.19	NEB	chr2	151485336	151734487	-	448	1.01858	157.316	70.1912	7.26079e-05	chr2_152607470_TAC_T	872983	chr2	152607470	TAC	T	rs3080598	39	42	0.230769	1	5.19396e-05	-0.599488	0.139392	0.013986	0.0103691	0.139525	1.52053e-05
ENSG00000236330.1	RPL5P9	chr2	110967834	110968719	+	149	0.995313	92.1797	73.6273	0.000110618	chr2_110201406_T_C	-766428	chr2	110201406	T	C	.	2	2	0.010101	1	0.000118397	-2.63558	0.647819	0.00999001	0.0103862	0.139557	2.23088e-05
ENSG00000137486.16	ARRB1	chr11	75264182	75351705	-	188	1.01704	85.0575	66.641	0.000133417	chr11_75435339_A_G	83634	chr11	75435339	A	G	rs1043638	60	76	0.431818	-1	6.34894e-05	-0.323084	0.0761141	0.013986	0.0103802	0.139557	2.78467e-05
ENSG00000171357.5	LURAP1	chr1	46203334	46221261	+	463	0.993083	141.296	69.3928	7.14304e-05	chr1_46191979_T_C	-11355	chr1	46191979	T	C	rs7521880	29	31	0.172222	1	4.61931e-05	0.747536	0.17251	0.00599401	0.010397	0.139604	1.43395e-05
ENSG00000197816.13	CCDC180	chr9	97307361	97376933	+	393	1.00846	156.321	72.2158	6.99671e-05	chr9_97211710_A_G	-95651	chr9	97211710	A	G	rs16918311	7	7	0.0364583	1	6.38598e-05	1.22586	0.288905	0.011988	0.0104329	0.139987	1.43398e-05
ENSG00000260634.1	RP11-521O16.1	chr2	127024252	127025210	-	274	1.01053	127.305	71.9592	8.68973e-05	chr2_127106970_G_A	81760	chr2	127106970	G	A	rs11554586	16	16	0.0824742	1	7.71748e-05	0.866715	0.206857	0.00999001	0.0104456	0.140003	1.78454e-05
ENSG00000262681.2	RP11-311F12.1	chr17	19719059	19722428	+	351	1.03518	174.125	72.2158	7.15357e-05	chr17_19013598_TGCCACTC_T	-705461	chr17	19013598	TGCCACTC	T	rs199970160	2	2	0.0116279	1	6.53065e-05	-2.8174	0.664977	0.011988	0.0104488	0.140003	1.52421e-05
ENSG00000177807.8	KCNJ10	chr1	159998651	160070483	-	600	0.935464	258.526	72.3014	2.88392e-05	chr1_160186086_C_CAAAAAAA	115603	chr1	160186086	C	CAAAAAAA	.	1	2	0.0106383	1	2.63705e-05	1.73884	0.387513	0.00999001	0.0104577	0.140023	5.21747e-06
ENSG00000173567.14	ADGRF3	chr2	26308173	26346588	-	387	0.961695	210.534	76.9494	4.09802e-05	chr2_26386601_G_A	40013	chr2	26386601	G	A	rs7585892	23	26	0.134021	1	6.48192e-05	0.755842	0.178309	0.00699301	0.0104694	0.140081	7.75508e-06
ENSG00000197008.9	ZNF138	chr7	64794388	64833681	+	330	1.05398	80.111	64.7732	0.000170411	chr7_64794828_C_A	440	chr7	64794828	C	A	rs67376101	27	28	0.148936	1	6.53617e-05	0.679273	0.160334	0.00999001	0.0105041	0.140447	3.71214e-05
ENSG00000163050.16	COQ8A	chr1	226897536	226987545	+	345	1.01043	149.081	71.7596	7.47275e-05	chr1_226301325_G_A	-596211	chr1	226301325	G	A	rs192702704	3	3	0.0153061	1	6.46869e-05	2.00978	0.474059	0.015984	0.0105248	0.140625	1.5229e-05
ENSG00000272871.1	RP11-408A13.4	chr9	14588797	14590065	-	244	1.00042	125.926	68.8652	8.4319e-05	chr9_14658617_G_A	68552	chr9	14658617	G	A	rs10756598	54	67	0.352632	1	5.14564e-05	0.459002	0.106662	0.013986	0.0105403	0.140642	1.68909e-05
ENSG00000111432.4	FZD10	chr12	130162459	130165740	+	147	1.06077	92.5868	69.6779	0.000152543	chr12_131118266_C_T	955807	chr12	131118266	C	T	rs7961434	43	54	0.272727	-1	0.000105866	0.506044	0.123415	0.00799201	0.0105409	0.140642	3.34386e-05
ENSG00000248564.1	RP11-478C6.2	chr4	338097	338583	-	361	1.08293	146.85	68.3377	0.000106114	chr4_961289_AGGGACCAGGGACGCCCACCCTGGACCTGGCCCTGGGGCGGGAGAGGCCAGCCGGGCTCAGCG_A	622706	chr4	961289	AGGGACCAGGGACGCCCACCCTGGACCTGGCCCTGGGGCGGGAGAGGCCAGCCGGGCTCAGCG	A	.	4	4	0.0208333	1	6.1461e-05	2.03391	0.478136	0.00799201	0.0105496	0.140659	2.39631e-05
ENSG00000060237.16	WNK1	chr12	752593	911452	+	273	1.01749	127.046	69.1646	9.14084e-05	chr12_196921_G_A	-555672	chr12	196921	G	A	rs145721574	2	3	0.0151515	1	5.8175e-05	1.43676	0.336542	0.010989	0.0106011	0.141247	1.86977e-05
ENSG00000170989.8	S1PR1	chr1	101236888	101241518	+	112	0.982096	70.2678	71.0752	0.000139348	chr1_101158986_TTCTTCC_T	-77902	chr1	101158986	TTCTTCC	T	rs140614513	2	2	0.0133333	1	0.000112965	1.50966	0.369849	0.013986	0.0106645	0.141277	2.67774e-05
ENSG00000215795.2	RP11-488L18.3	chr1	247183813	247185482	-	417	1.00193	167.672	70.0629	6.43569e-05	chr1_247199858_C_T	14376	chr1	247199858	C	T	rs12141744	12	13	0.0677083	1	4.50908e-05	1.04953	0.24183	0.011988	0.0106313	0.141277	1.2812e-05
ENSG00000080007.7	DDX43	chr6	73395134	73417569	+	250	1.05659	90.777	66.8121	0.000153863	chr6_73644765_C_G	249631	chr6	73644765	C	G	rs4708070	8	8	0.0533333	1	7.57804e-05	-1.53779	0.366571	0.00999001	0.010626	0.141277	3.32732e-05
ENSG00000087087.18	SRRT	chr7	100875126	100888664	+	743	0.988395	272.874	71.6313	3.70791e-05	chr7_100746316_C_T	-128810	chr7	100746316	C	T	rs148360550	6	6	0.03125	1	3.12096e-05	-1.2018	0.270603	0.00999001	0.0106702	0.141277	7.19537e-06
ENSG00000240395.1	RPL5P23	chr8	42341767	42342634	-	226	1.04353	109.218	69.8348	0.000120819	chr8_41618443_G_A	-724191	chr8	41618443	G	A	rs117851942	2	2	0.0106383	1	8.45168e-05	-2.24996	0.540301	0.011988	0.0106548	0.141277	2.55722e-05
ENSG00000136783.9	NIPSNAP3A	chr9	104747688	104760122	+	274	0.957796	111.997	73.5988	7.68078e-05	chr9_104825752_C_T	78064	chr9	104825752	C	T	rs2066715	64	76	0.383838	1	8.21905e-05	-0.349591	0.0837913	0.015984	0.0106509	0.141277	1.41803e-05
ENSG00000139531.12	SUOX	chr12	55997180	56006641	+	520	1.00049	211.397	72.3869	5.07307e-05	chr12_55980911_G_A	-16269	chr12	55980911	G	A	rs773109	38	39	0.19697	1	4.71192e-05	-0.5549	0.128218	0.011988	0.0106415	0.141277	1.00663e-05
ENSG00000186198.3	SLC51B	chr15	65045370	65053336	+	294	1.01686	106.574	69.9488	0.000109316	chr15_64691361_T_A	-354009	chr15	64691361	T	A	rs78867146	2	2	0.0105263	1	7.71821e-05	-2.37707	0.567335	0.010989	0.0106686	0.141277	2.21997e-05
ENSG00000065559.14	MAP2K4	chr17	12020824	12143830	+	248	0.986211	136.115	71.8736	7.34323e-05	chr17_12943877_C_T	923053	chr17	12943877	C	T	rs12603473	5	5	0.0260417	1	6.44111e-05	1.27154	0.299842	0.00899101	0.0106591	0.141277	1.42141e-05
ENSG00000100227.17	POLDIP3	chr22	42583721	42614962	-	428	0.987029	202.85	72.9857	4.96154e-05	chr22_41776322_G_A	-838640	chr22	41776322	G	A	rs149493424	4	4	0.0204082	1	4.95307e-05	-1.54309	0.357698	0.010989	0.0106876	0.141409	9.59057e-06
ENSG00000153896.17	ZNF599	chr19	34758076	34773229	-	595	0.991636	265.574	70.79	3.88341e-05	chr19_35337716_T_C	564487	chr19	35337716	T	C	rs75241569	11	11	0.0555556	1	2.93471e-05	-1.04757	0.234986	0.010989	0.0106983	0.141452	7.55572e-06
ENSG00000118961.14	LDAH	chr2	20684014	20823130	-	197	1.02841	104.714	70.3195	0.000118073	chr2_20739946_T_C	-83184	chr2	20739946	T	C	rs2046325	69	93	0.469697	-1	8.73485e-05	-0.465633	0.112067	0.00599401	0.0107152	0.141577	2.43016e-05
ENSG00000261204.1	AC004449.6	chr19	637105	637537	-	778	1.06971	388.118	70.1057	3.85412e-05	chr19_633529_G_GGCGCCGCCGCCGCC	-4008	chr19	633529	G	GGCGCCGCCGCCGCC	rs144095976	36	42	0.225806	1	2.6604e-05	-0.611229	0.13629	0.011988	0.0107373	0.141672	8.40684e-06
ENSG00000198088.10	NUP62CL	chrX	107123427	107206433	-	136	1.03205	95.3903	78.3752	0.000132055	chrX_107273556_T_A	67123	chrX	107273556	T	A	rs5962813	31	52	0.268041	-1	0.00022573	0.387962	0.0999557	0.00799201	0.0107319	0.141672	2.72873e-05
ENSG00000231024.1	AC092431.3	chr2	69700192	69713847	-	327	1.02629	162.183	72.7291	7.5715e-05	chr2_68866180_A_G	-847667	chr2	68866180	A	G	rs2231344	14	15	0.0757576	1	7.34e-05	-1.06496	0.253319	0.00899101	0.0107492	0.14173	1.54845e-05
ENSG00000275191.1	RP11-36I17.2	chr16	53628256	53628816	-	156	0.989803	81.8263	74.4828	0.000125656	chr16_53696210_C_A	67394	chr16	53696210	C	A	rs146925098	2	2	0.010101	1	0.000146929	2.26277	0.564797	0.00799201	0.0107643	0.141831	2.42241e-05
ENSG00000171916.16	LGALS9C	chr17	18476737	18494945	+	435	1.01284	167.798	70.6047	6.87781e-05	chr17_17823651_C_T	-653086	chr17	17823651	C	T	rs12936927	8	8	0.0519481	1	5.1681e-05	1.31784	0.306323	0.00999001	0.0107768	0.141898	1.3742e-05
ENSG00000124225.15	PMEPA1	chr20	57648392	57709902	-	207	1.01178	154.323	76.593	7.45481e-05	chr20_58271387_C_T	561485	chr20	58271387	C	T	rs79701901	4	4	0.0208333	1	0.000110343	-1.59409	0.389894	0.00999001	0.0107983	0.142082	1.48403e-05
ENSG00000151746.13	BICD1	chr12	32106835	32383633	+	256	1.02353	118.284	71.6027	0.000103225	chr12_31984967_A_G	-121868	chr12	31984967	A	G	rs3759296	14	15	0.0757576	1	8.82396e-05	-0.716016	0.172448	0.013986	0.0108314	0.142419	2.08657e-05
ENSG00000161692.17	DBF4B	chr17	44708608	44752264	+	409	1.02033	176.073	70.3195	6.84112e-05	chr17_44645607_C_T	-63001	chr17	44645607	C	T	rs76179575	6	6	0.0315789	1	4.96128e-05	-1.34074	0.310826	0.004995	0.0108496	0.14256	1.37373e-05
ENSG00000100380.13	ST13	chr22	40824535	40857022	-	370	1.02308	126.1	70.3908	9.68622e-05	chr22_40831082_C_G	-25940	chr22	40831082	C	G	rs138335	69	89	0.458763	1	7.17499e-05	0.415344	0.0986463	0.014985	0.010859	0.142585	1.95171e-05
ENSG00000082146.12	STRADB	chr2	201388002	201480846	+	361	0.936786	188.019	74.6682	4.18612e-05	chr2_201185954_A_G	-202048	chr2	201185954	A	G	rs3900115	27	32	0.161616	1	5.10795e-05	0.563475	0.130877	0.00799201	0.010923	0.143316	7.24549e-06
ENSG00000104973.16	MED25	chr19	49818279	49838638	+	949	1.03891	464.589	72.4867	2.85208e-05	chr19_49399658_A_C	-418621	chr19	49399658	A	C	rs146211311	2	2	0.0117647	1	2.67084e-05	-2.06896	0.461439	0.011988	0.0109373	0.143316	5.84553e-06
ENSG00000236871.7	LINC00106	chrX	1396427	1399402	+	260	1.07575	147.337	69.4498	0.000106038	chrX_1345233_C_CAA	-51194	chrX	1345233	C	CAA	.	69	89	0.5	1	7.04179e-05	0.557311	0.132199	0.010989	0.0109364	0.143316	2.29265e-05
ENSG00000169896.16	ITGAM	chr16	31259990	31332892	+	300	1.08772	144.479	70.0059	0.000114052	chr16_30959420_G_A	-300570	chr16	30959420	G	A	rs2305884	12	12	0.0689655	-1	8.12141e-05	-0.776307	0.185918	0.00699301	0.0109591	0.143503	2.5023e-05
ENSG00000122779.17	TRIM24	chr7	138460334	138589993	+	349	0.954688	213.389	74.1549	4.09072e-05	chr7_138646263_G_A	185929	chr7	138646263	G	A	rs77175697	42	48	0.242424	1	4.70106e-05	0.415224	0.0959296	0.012987	0.0109753	0.143519	7.27792e-06
ENSG00000175782.9	SLC35E3	chr12	68746106	68793964	+	215	1.05925	123.598	69.1504	0.000117989	chr12_68654359_G_GA	-91747	chr12	68654359	G	GA	.	3	3	0.0151515	1	7.59829e-05	-1.46518	0.349325	0.012987	0.0109792	0.143519	2.48274e-05
ENSG00000130054.4	FAM155B	chrX	69505241	69532508	+	79	0.992385	89.9753	83.8359	0.00011816	chrX_68600229_G_A	-905012	chrX	68600229	G	A	rs6625346	13	21	0.106061	1	0.000329492	-0.50756	0.134654	0.00899101	0.010983	0.143519	2.24141e-05
ENSG00000174514.12	MFSD4A	chr1	205568885	205602918	+	404	1.08203	178.842	70.8898	9.02477e-05	chr1_205661765_A_G	92880	chr1	205661765	A	G	rs3761916	61	77	0.392857	1	7.07758e-05	0.426393	0.101178	0.012987	0.0110004	0.143648	1.95774e-05
ENSG00000107485.15	GATA3	chr10	8053604	8075198	+	193	1.04137	116.757	72.0732	0.000115516	chr10_7197883_G_A	-855721	chr10	7197883	G	A	.	2	2	0.0120482	1	0.000104316	1.85193	0.45119	0.012987	0.0110115	0.143694	2.36091e-05
ENSG00000263956.6	NBPF11	chr1	148102046	148152322	-	230	0.967499	121.211	74.1264	7.76276e-05	chr1_148121840_C_T	-30482	chr1	148121840	C	T	.	56	66	0.340206	1	8.80833e-05	-0.495021	0.119208	0.011988	0.0110456	0.143917	1.40333e-05
ENSG00000143442.21	POGZ	chr1	151402724	151459465	-	517	1.01267	175.408	68.1666	6.73399e-05	chr1_152313533_T_C	854068	chr1	152313533	T	C	rs141127569	2	2	0.010101	1	3.70166e-05	2.3953	0.54508	0.012987	0.011041	0.143917	1.31315e-05
ENSG00000258867.5	LINC01146	chr14	88024550	88097619	+	202	1.0255	76.2177	71.2178	0.000164911	chr14_87941372_T_TAA	-83178	chr14	87941372	T	TAA	.	6	6	0.0333333	1	0.000136382	0.96004	0.238353	0.00799201	0.0110513	0.143917	3.27834e-05
ENSG00000085365.17	SCAMP1	chr5	78360583	78479071	+	189	1.03738	96.0201	71.0895	0.000138678	chr5_78488719_C_T	128136	chr5	78488719	C	T	rs11740697	14	16	0.0808081	1	0.000112588	-0.688247	0.168573	0.011988	0.0110761	0.143944	2.80145e-05
ENSG00000147853.16	AK3	chr9	4709559	4742043	-	255	1.10808	160.983	70.6617	0.000112495	chr9_5090810_C_T	348767	chr9	5090810	C	T	rs55873896	2	2	0.010101	1	8.64618e-05	1.70368	0.409751	0.00999001	0.0110724	0.143944	2.51288e-05
ENSG00000277218.1	RP11-500G10.5	chr10	130104569	130104998	-	59	0.912262	46.1508	76.593	0.000150519	chr10_130160158_G_A	55160	chr10	130160158	G	A	rs1013563	40	49	0.247475	1	0.000215888	0.502865	0.129124	0.018981	0.0110753	0.143944	2.44892e-05
ENSG00000152556.15	PFKM	chr12	48105139	48146404	+	451	0.983395	167.411	69.2074	6.14177e-05	chr12_47856993_C_T	-248146	chr12	47856993	C	T	rs11574086	6	6	0.030303	1	3.84853e-05	-1.46105	0.333292	0.010989	0.0111141	0.14434	1.13384e-05
ENSG00000261770.1	CTC-459F4.1	chr19	27757184	27760849	-	29	0.965314	17.3574	75.267	0.000540784	chr19_27805723_A_G	44874	chr19	27805723	A	G	rs8107238	6	6	0.0315789	-1	0.000657172	-1.37986	0.387617	0.00899101	0.011136	0.144525	9.65837e-05
ENSG00000170049.9	KCNAB3	chr17	7921859	7929803	-	891	1.11886	442.785	69.8348	4.30311e-05	chr17_8003871_C_T	74068	chr17	8003871	C	T	rs3829789	32	33	0.166667	1	2.87836e-05	0.696896	0.156139	0.00999001	0.0111554	0.144678	9.6833e-06
ENSG00000249996.1	RP11-359P5.1	chr5	123036271	123054667	+	148	1.04679	70.2802	67.8244	0.000199705	chr5_122829775_TACACACACACACAC_T	-206496	chr5	122829775	TACACACACACACAC	T	rs138443824	54	63	0.366279	1	0.000113535	-0.583718	0.143055	0.00999001	0.0111872	0.14488	4.05271e-05
ENSG00000120802.13	TMPO	chr12	98515898	98550379	+	106	0.998195	65.8438	73.7984	0.000169227	chr12_98532586_T_C	16688	chr12	98532586	T	C	rs73384409	18	18	0.109756	1	0.000183673	-0.63955	0.162255	0.015984	0.0111804	0.14488	3.18334e-05
ENSG00000172137.18	CALB2	chr16	71358713	71390438	+	434	1.06403	171.484	70.9469	8.84759e-05	chr16_71285636_C_T	-73077	chr16	71285636	C	T	rs3826247	61	76	0.383838	1	6.98182e-05	-0.64421	0.152725	0.010989	0.0111938	0.14488	1.84058e-05
ENSG00000177030.16	DEAF1	chr11	644233	706594	-	485	1.02298	215.95	72.2158	5.85549e-05	chr11_428668_C_T	-277926	chr11	428668	C	T	rs111758610	13	14	0.0714286	1	5.33449e-05	0.717572	0.167137	0.00799201	0.0112528	0.145544	1.139e-05
ENSG00000223656.1	HMGB3P10	chr1	99698242	99699178	+	210	0.977995	104.514	75.709	9.74117e-05	chr1_99004477_G_C	-693765	chr1	99004477	G	C	.	2	2	0.0102041	1	0.000130171	-2.49519	0.617436	0.013986	0.0113081	0.146061	1.75047e-05
ENSG00000279742.1	RP11-700A24.1	chr11	85852557	85854943	-	198	1.01684	90.3517	71.1322	0.00013654	chr11_86251959_C_T	397016	chr11	86251959	C	T	rs7116376	9	9	0.0584416	1	0.00011134	-1.0992	0.269019	0.014985	0.0113058	0.146061	2.61818e-05
ENSG00000274403.1	CTD-2036P10.6	chr15	42726583	42727211	+	719	1.04324	235.713	69.5639	5.94516e-05	chr15_43470117_CT_C	743534	chr15	43470117	CT	C	.	3	3	0.0151515	1	3.89495e-05	2.32634	0.531081	0.010989	0.0113542	0.146358	1.18294e-05
ENSG00000185615.15	PDIA2	chr16	283152	287215	+	696	0.996782	391.773	77.6195	2.86483e-05	chr16_550779_CCCGGTCGGTGAGGGT_C	267627	chr16	550779	CCCGGTCGGTGAGGGT	C	.	17	17	0.0923913	1	4.9765e-05	0.965456	0.223867	0.00899101	0.0113389	0.146358	5.30035e-06
ENSG00000248121.8	SMURF2P1	chr17	30600796	30615980	+	307	1.01754	108.819	69.0506	0.000114177	chr17_31050904_C_T	450108	chr17	31050904	C	T	rs139905579	2	2	0.010101	1	7.25173e-05	-2.23014	0.530047	0.00799201	0.0113486	0.146358	2.18362e-05
ENSG00000174912.7	METTL15P1	chr3	156713884	156714928	-	196	0.999263	97.1235	72.9145	0.000117231	chr3_156677540_G_T	-37388	chr3	156677540	G	T	rs345986	30	36	0.1875	1	0.000116147	0.696607	0.170993	0.011988	0.0113629	0.146371	2.17337e-05
ENSG00000248429.5	RP11-597D13.9	chr4	158172252	158202877	+	73	1.0488	49.5522	73.4135	0.000290811	chr4_158155674_C_T	-16578	chr4	158155674	C	T	rs6830702	6	6	0.030303	-1	0.000302599	0.786133	0.207165	0.012987	0.0113926	0.146654	5.81709e-05
ENSG00000229619.3	MBNL1-AS1	chr3	152262616	152269448	-	120	1.00551	57.5746	68.851	0.000204716	chr3_151356202_C_A	-913246	chr3	151356202	C	A	.	2	2	0.0102041	1	0.000131229	1.88289	0.466191	0.013986	0.0114087	0.146762	3.81935e-05
ENSG00000188938.15	FAM120AOS	chr9	93446494	93453592	-	325	0.960697	129.986	70.0059	7.24165e-05	chr9_93447661_T_C	-5931	chr9	93447661	T	C	rs10821128	66	85	0.429293	1	5.06176e-05	0.459366	0.106633	0.00999001	0.0114373	0.146832	1.24727e-05
ENSG00000262097.1	LINC02185	chr16	14009280	14016016	-	49	0.982735	37.8279	73.5561	0.000278902	chr16_14997744_G_C	981728	chr16	14997744	G	C	rs28545123	62	79	0.434066	-1	0.00029427	0.565806	0.148778	0.011988	0.0114344	0.146832	4.99621e-05
ENSG00000105501.12	SIGLEC5	chr19	51611927	51645545	-	916	0.983638	412.041	71.3033	2.57226e-05	chr19_51629072_A_T	-16473	chr19	51629072	A	T	rs2305372	70	93	0.469697	1	2.05822e-05	0.419821	0.0921796	0.013986	0.0114353	0.146832	4.61424e-06
ENSG00000256069.7	A2MP1	chr12	9228533	9275817	-	531	0.983963	193.105	70.291	5.50769e-05	chr12_9312232_C_T	36415	chr12	9312232	C	T	rs12581470	66	90	0.454545	-1	3.94839e-05	0.427482	0.0976735	0.012987	0.0114557	0.146964	9.86765e-06
ENSG00000186047.9	DLEU7	chr13	50711008	50843939	-	138	0.987195	83.5185	75.6662	0.000129614	chr13_50013364_TAA_T	-830575	chr13	50013364	TAA	T	.	2	2	0.0108696	1	0.000170791	-1.75904	0.443891	0.00999001	0.0114708	0.146964	2.33206e-05
ENSG00000197776.7	KLHDC1	chr14	49693105	49753152	+	189	1.00571	95.4198	74.4115	0.000124268	chr14_50462634_T_A	769529	chr14	50462634	T	A	.	2	2	0.010101	1	0.000144268	1.09053	0.271844	0.00899101	0.0114659	0.146964	2.30759e-05
ENSG00000237870.6	AC073130.1	chr7	116275606	116286734	-	90	1.02601	54.4944	76.0654	0.000240373	chr7_116252241_C_A	-34493	chr7	116252241	C	A	rs17138466	60	79	0.411458	1	0.000321836	0.432269	0.114467	0.010989	0.0114996	0.147173	4.59954e-05
ENSG00000205702.10	CYP2D7	chr22	42140203	42144577	-	471	0.993973	194.146	73.3279	5.78413e-05	chr22_41758128_G_A	-386449	chr22	41758128	G	A	rs5758458	9	9	0.0529412	-1	6.0108e-05	1.00003	0.234746	0.010989	0.0115026	0.147173	1.04981e-05
ENSG00000165775.17	FUNDC2	chrX	155025980	155060303	+	197	0.996196	113.284	74.0836	0.000100301	chrX_155507307_T_G	481327	chrX	155507307	T	G	rs5940458	13	19	0.104396	-1	0.000112868	0.586587	0.143698	0.00999001	0.0115112	0.147184	1.82594e-05
ENSG00000100888.12	CHD8	chr14	21385194	21456126	-	622	1.05431	285.626	68.9936	5.22975e-05	chr14_21345387_G_GTTATTTATTTAT	-110739	chr14	21345387	G	GTTATTTATTTAT	.	7	7	0.0406977	1	3.15863e-05	0.841294	0.189569	0.010989	0.0115206	0.147206	1.04348e-05
ENSG00000238058.1	RP11-432J22.2	chr9	135907812	135913513	+	621	0.951664	343.152	74.5826	2.64002e-05	chr9_135815228_G_A	-92584	chr9	135815228	G	A	rs3739464	65	83	0.427835	1	3.21944e-05	0.52526	0.118497	0.012987	0.0115463	0.147379	4.42796e-06
ENSG00000197774.12	EME2	chr16	1773207	1781708	+	964	1.03377	391.645	69.4926	3.48338e-05	chr16_1823175_G_C	49968	chr16	1823175	G	C	rs57505570	23	23	0.125	1	2.20344e-05	-0.765074	0.168669	0.011988	0.0115497	0.147379	6.71829e-06
ENSG00000148824.18	MTG1	chr10	133394094	133420665	+	359	1.02388	158.529	72.6578	8.24124e-05	chr10_133402252_CGGGGCT_C	8158	chr10	133402252	CGGGGCT	C	rs367805208	67	83	0.419192	1	7.92697e-05	0.490398	0.117254	0.00999001	0.0115832	0.147651	1.56034e-05
ENSG00000142444.6	TIMM29	chr19	10928733	10933535	+	930	1.04746	345.133	68.1096	4.22038e-05	chr19_10305105_T_C	-623628	chr19	10305105	T	C	rs2291473	24	24	0.123711	1	2.22961e-05	0.6568	0.144901	0.014985	0.0115865	0.147651	8.28838e-06
ENSG00000249646.2	OR7E94P	chr4	79587302	79588130	-	105	1.03819	47.1052	70.0059	0.000296991	chr4_79587752_G_GA	-378	chr4	79587752	G	GA	rs35732335	51	62	0.316327	-1	0.000219885	-0.435491	0.111979	0.012987	0.0116127	0.147688	5.73771e-05
ENSG00000248161.5	RP11-499E18.1	chr4	102418602	102450010	-	193	1.01701	84.5817	71.4602	0.000149764	chr4_102304790_T_A	-145220	chr4	102304790	T	A	rs10017306	24	28	0.16092	1	0.000126914	0.586967	0.144984	0.010989	0.0116023	0.147688	2.7998e-05
ENSG00000128322.6	IGLL1	chr22	23573125	23580308	-	463	1.00613	196.054	71.6883	6.13669e-05	chr22_24260114_T_A	679806	chr22	24260114	T	A	.	26	26	0.141304	1	5.24935e-05	0.812625	0.189079	0.013986	0.0116094	0.147688	1.12621e-05
ENSG00000235703.5	LINC00894	chrX	149939739	150224580	+	82	1.03256	77.4077	77.534	0.000176336	chrX_150469653_C_G	529914	chrX	150469653	C	G	rs111670672	2	2	0.011236	1	0.000274046	-2.03589	0.532379	0.00999001	0.0116252	0.147748	3.37314e-05
ENSG00000271130.1	IGHV3OR16-8	chr16	33009175	33009620	+	43	0.997683	38.2531	76.7355	0.000302626	chr16_33695543_C_A	686368	chr16	33695543	C	A	rs149870521	4	4	0.020202	1	0.000426011	-1.2405	0.335977	0.013986	0.011642	0.147862	5.46089e-05
ENSG00000040531.14	CTNS	chr17	3636468	3661542	+	679	1.0205	380.81	74.0123	3.39672e-05	chr17_3398241_G_A	-238227	chr17	3398241	G	A	rs143079576	2	2	0.010101	1	3.84734e-05	-2.40106	0.547716	0.012987	0.0116523	0.147895	6.35871e-06
ENSG00000135968.20	GCC2	chr2	108448561	108509398	+	234	1.01747	77.9258	71.5314	0.000164122	chr2_108449861_A_C	1300	chr2	108449861	A	C	.	3	3	0.0154639	1	0.000140425	1.20169	0.298972	0.011988	0.0116899	0.148273	3.04783e-05
ENSG00000164047.4	CAMP	chr3	48223347	48225491	+	313	1.08066	113.169	69.5924	0.000150699	chr3_48631815_A_C	408468	chr3	48631815	A	C	rs139577620	6	6	0.030303	1	0.000103502	-1.62026	0.394532	0.011988	0.0117453	0.148634	3.06944e-05
ENSG00000120262.9	CCDC170	chr6	151494030	151621193	+	413	0.983896	217.048	72.2586	5.03034e-05	chr6_151468574_A_G	-25456	chr6	151468574	A	G	rs35989216	11	12	0.0606061	1	4.59947e-05	-0.711693	0.164194	0.012987	0.0117575	0.148634	8.77511e-06
ENSG00000095787.21	WAC	chr10	28532744	28623112	+	183	0.987088	80.6037	69.4213	0.000137548	chr10_27533727_T_TA	-999017	chr10	27533727	T	TA	rs142609338	74	96	0.484848	1	9.2201e-05	-0.341036	0.0823831	0.018981	0.0117492	0.148634	2.41466e-05
ENSG00000258168.5	RP11-588H23.3	chr12	70468080	70543040	+	244	1.05366	130.283	71.2463	0.000116263	chr12_70596519_T_TA	128439	chr12	70596519	T	TA	rs201056388	6	6	0.0319149	1	9.56612e-05	1.12001	0.271242	0.016983	0.0117268	0.148634	2.27855e-05
ENSG00000267370.1	CTD-2623N2.3	chr19	9756152	9756863	-	977	1.02586	349.834	69.7207	3.82399e-05	chr19_8917114_C_G	-839749	chr19	8917114	C	G	rs61097680	20	21	0.116667	1	2.506e-05	-0.679394	0.150942	0.013986	0.0117538	0.148634	7.15963e-06
ENSG00000258667.1	HIF1A-AS2	chr14	61715558	61751097	-	116	1.00194	77.9724	74.5541	0.000153719	chr14_61528973_C_CGTGTGTGTGTGTGT	-222124	chr14	61528973	C	CGTGTGTGTGTGTGT	.	5	5	0.0297619	1	0.000180349	-1.55161	0.393117	0.015984	0.0118037	0.149119	2.75523e-05
ENSG00000138376.10	BARD1	chr2	214725646	214809711	-	201	1.012	98.5182	74.4543	0.000128419	chr2_214767371_T_G	-42340	chr2	214767371	T	G	rs5031005	18	18	0.0927835	1	0.000149658	-0.615998	0.15396	0.010989	0.0118701	0.149759	2.32788e-05
ENSG00000132952.11	USPL1	chr13	30617693	30660770	+	118	1.01017	82.993	73.6273	0.000151037	chr13_31148613_T_C	530920	chr13	31148613	T	C	rs142839446	2	2	0.0102041	1	0.00016125	1.86036	0.467493	0.00999001	0.0118637	0.149759	2.73092e-05
ENSG00000132535.18	DLG4	chr17	7189890	7219702	-	899	1.11623	403.949	68.7512	4.95099e-05	chr17_6703760_G_A	-515942	chr17	6703760	G	A	rs77568935	3	3	0.0154639	1	2.88567e-05	1.96246	0.439754	0.00799201	0.0119086	0.150145	1.04661e-05
ENSG00000137364.4	TPMT	chr6	18128311	18155074	-	226	1.05804	94.8993	68.2236	0.000165589	chr6_18197519_C_T	42445	chr6	18197519	C	T	rs76815350	5	5	0.0252525	1	9.7401e-05	-1.3127	0.318303	0.004995	0.0119441	0.150364	3.21028e-05
ENSG00000188163.7	FAM166A	chr9	137243708	137247770	-	877	1.00422	437.81	74.3117	2.8039e-05	chr9_137456207_TG_T	208437	chr9	137456207	TG	T	rs375727289	24	24	0.139535	1	3.30368e-05	-0.859992	0.194321	0.00899101	0.0119552	0.150364	4.98086e-06
ENSG00000188234.13	AGAP4	chr10	45825594	45853875	-	310	0.96693	116.382	70.8471	8.74883e-05	chr10_45817466_T_C	-36409	chr10	45817466	T	C	rs374166386	68	86	0.467391	1	6.82029e-05	-0.467507	0.110661	0.014985	0.0119515	0.150364	1.45575e-05
ENSG00000185019.16	UBOX5	chr20	3107573	3160196	-	527	1.05909	244.732	70.0059	6.45993e-05	chr20_3918463_T_C	758267	chr20	3918463	T	C	rs2294580	8	8	0.0408163	1	4.49428e-05	-1.12494	0.259149	0.012987	0.0119594	0.150364	1.25284e-05
ENSG00000280424.1	CITF22-92A6.2	chr22	46006616	46010777	+	351	0.992276	290.279	79.6156	3.99256e-05	chr22_46297611_T_A	290995	chr22	46297611	T	A	rs139423758	2	2	0.010101	1	8.40889e-05	2.49784	0.599619	0.00899101	0.0119655	0.150364	6.9423e-06
ENSG00000029363.16	BCLAF1	chr6	136256627	136289851	-	171	0.948737	78.8992	69.5354	0.000117482	chr6_136365573_C_T	75722	chr6	136365573	C	T	rs12527168	32	34	0.175258	1	7.92143e-05	-0.359452	0.0859405	0.014985	0.0119738	0.150369	1.88581e-05
ENSG00000262445.3	CTD-2545H1.2	chr17	1995614	2003671	+	335	1.01399	183.754	73.2281	7.03106e-05	chr17_2984896_A_T	989282	chr17	2984896	A	T	rs143632176	2	2	0.0102041	1	7.21767e-05	2.72379	0.647169	0.010989	0.0120074	0.150691	1.26417e-05
ENSG00000084734.8	GCKR	chr2	27496842	27523684	+	304	1.07289	117.688	71.4602	0.000143318	chr2_27518688_T_C	21846	chr2	27518688	T	C	rs8179235	23	23	0.116162	1	0.000121342	-0.652664	0.160701	0.012987	0.0120246	0.150808	2.82326e-05
ENSG00000178585.14	CTNNBIP1	chr1	9848276	9910336	-	333	1.07282	164.254	70.3908	0.000102833	chr1_10368428_A_G	458092	chr1	10368428	A	G	rs147584083	2	2	0.010101	1	7.6334e-05	-2.84037	0.677405	0.00899101	0.0120452	0.150867	2.02223e-05
ENSG00000177045.7	SIX5	chr19	45765965	45769226	-	624	0.971004	310.465	70.7473	3.37489e-05	chr19_45609649_C_T	-159577	chr19	45609649	C	T	rs3745816	10	11	0.0555556	1	2.52534e-05	0.711083	0.158055	0.00999001	0.0120401	0.150867	5.61426e-06
ENSG00000282057.1	RP4-621F18.2	chr1	85482281	85576858	-	337	1.03036	139.303	69.0506	0.000100603	chr1_85582976_G_A	6118	chr1	85582976	G	A	rs9658588	11	11	0.0555556	1	6.34562e-05	1.09033	0.256857	0.00699301	0.0120665	0.151034	1.84915e-05
ENSG00000230310.1	CTD-2192J16.11	chr19	12552597	12553644	+	484	1.01571	272.568	76.7498	4.82307e-05	chr19_12649850_T_C	97253	chr19	12649850	T	C	rs3815914	29	32	0.161616	1	7.40554e-05	-0.760857	0.18109	0.014985	0.0121195	0.151598	8.61704e-06
ENSG00000163534.14	FCRL1	chr1	157794403	157820105	-	596	0.982871	212.456	70.2482	5.28461e-05	chr1_158524320_A_G	704215	chr1	158524320	A	G	rs7515245	69	88	0.458333	-1	3.76201e-05	0.451955	0.102952	0.015984	0.012144	0.151705	8.90254e-06
ENSG00000205078.5	SYCE1L	chr16	77206441	77213005	+	228	1.05338	109.076	69.1219	0.000143334	chr16_77208138_G_A	1697	chr16	77208138	G	A	rs9933799	59	72	0.371134	1	9.29511e-05	-0.431939	0.1044	0.013986	0.0121381	0.151705	2.71691e-05
ENSG00000070770.8	CSNK2A2	chr16	58157907	58197920	-	515	0.998777	234.462	70.9041	5.18793e-05	chr16_58167069_C_T	-30851	chr16	58167069	C	T	rs2292028	39	43	0.241573	1	4.01211e-05	0.496596	0.11358	0.015984	0.012162	0.151721	8.97419e-06
ENSG00000282851.1	BISPR	chr19	17405694	17418904	+	786	0.964886	339.964	70.8613	3.02074e-05	chr19_17403631_G_C	-2063	chr19	17403631	G	C	rs919265	61	75	0.382653	-1	2.28741e-05	0.529168	0.116922	0.011988	0.0121742	0.151721	4.912e-06
ENSG00000130066.16	SAT1	chrX	23783173	23786226	+	128	1.03041	88.4581	72.4725	0.000159873	chrX_24060240_A_G	277067	chrX	24060240	A	G	rs7890400	3	5	0.0252525	1	0.000151244	0.711213	0.177893	0.010989	0.0121772	0.151721	2.91273e-05
ENSG00000275882.1	IKBKGP1	chrX	154639978	154648275	-	327	1.04641	212.853	79.9863	7.13084e-05	chrX_154433992_G_A	-214283	chrX	154433992	G	A	rs141473098	3	5	0.0328947	1	0.000148635	1.1977	0.299201	0.015984	0.0121534	0.151721	1.33538e-05
ENSG00000231170.5	AC002451.3	chr7	95596682	95613719	+	185	1.05202	101.531	71.0039	0.000153785	chr7_95591957_C_T	-4725	chr7	95591957	C	T	rs2301630	29	30	0.151515	-1	0.000124004	0.670119	0.165252	0.00999001	0.0121982	0.151883	2.89514e-05
ENSG00000072135.12	PTPN18	chr2	130356007	130375409	+	189	1.05751	118.944	74.2262	0.000134897	chr2_130763740_G_T	407733	chr2	130763740	G	T	rs187906804	12	13	0.0656566	1	0.000153418	0.821424	0.205672	0.00699301	0.012237	0.152193	2.55346e-05
ENSG00000036054.12	TBC1D23	chr3	100261000	100325251	+	203	1.04964	72.9921	65.5574	0.000212405	chr3_100339361_G_A	78361	chr3	100339361	G	A	rs392066	25	27	0.139175	1	9.23459e-05	-0.573031	0.13844	0.012987	0.0122436	0.152193	3.96969e-05
ENSG00000183876.8	ARSI	chr5	150296343	150339307	-	621	1.06219	243.732	67.525	6.72514e-05	chr5_149944209_G_A	-395098	chr5	149944209	G	A	rs2277926	31	39	0.19697	1	3.39263e-05	0.449499	0.101735	0.00899101	0.0122471	0.152193	1.28116e-05
ENSG00000091127.13	PUS7	chr7	105439661	105522267	-	230	1.02006	139.515	74.383	9.72915e-05	chr7_105994736_T_C	472469	chr7	105994736	T	C	rs185323076	2	2	0.0102041	1	0.000113106	-2.03671	0.499013	0.014985	0.0122623	0.152282	1.7307e-05
ENSG00000257252.5	RP11-486A14.2	chr12	93317135	93377736	-	162	0.941902	120.562	77.5625	7.60934e-05	chr12_93315763_A_G	-61973	chr12	93315763	A	G	rs1135400	65	76	0.383838	1	0.000124296	-0.509372	0.125632	0.011988	0.0122774	0.15237	1.17374e-05
ENSG00000263105.1	RP11-95P2.3	chr16	4180117	4183515	-	612	1.00755	277.556	72.5152	4.61962e-05	chr16_5090560_C_T	907045	chr16	5090560	C	T	rs9673770	27	27	0.136364	1	4.35542e-05	-0.742602	0.17073	0.016983	0.0122886	0.15241	8.02887e-06
ENSG00000213420.7	GPC2	chr7	100169606	100177369	-	740	0.959279	346.64	76.8924	2.90851e-05	chr7_100487192_C_T	309823	chr7	100487192	C	T	rs188537085	2	2	0.0102041	1	4.64841e-05	-2.53726	0.585764	0.014985	0.0123007	0.15246	4.62974e-06
ENSG00000251169.2	LINC01843	chr5	134506552	134509229	+	166	1.10596	77.1668	69.1219	0.00025665	chr5_134562056_A_T	55504	chr5	134562056	A	T	rs1007342	48	52	0.268041	1	0.000171695	0.451039	0.113863	0.013986	0.0123362	0.152701	5.18035e-05
ENSG00000254473.1	RP11-522I20.3	chr9	83708318	83713378	+	193	0.998675	99.0062	68.1666	0.000124553	chr9_83969988_A_G	261670	chr9	83969988	A	G	rs296885	61	84	0.442105	1	7.13807e-05	-0.364467	0.0865329	0.00699301	0.012335	0.152701	2.12379e-05
ENSG00000022277.12	RTFDC1	chr20	56468585	56519449	+	113	0.998014	61.617	72.2158	0.000200169	chr20_56495212_A_T	26627	chr20	56495212	A	T	rs34552628	6	6	0.0306122	1	0.000184698	1.24502	0.315993	0.017982	0.012377	0.153007	3.39765e-05
ENSG00000242220.6	TCP10L	chr21	32575882	32587373	-	309	1.02447	176.578	70.9469	7.91391e-05	chr21_32576996_T_C	-10377	chr21	32576996	T	C	rs1015048	52	63	0.318182	1	6.22579e-05	-0.583708	0.137336	0.00999001	0.0123691	0.153007	1.40607e-05
ENSG00000168264.10	IRF2BP2	chr1	234604269	234609525	-	189	1.00902	89.3241	70.8898	0.000146295	chr1_235489470_C_CT	879945	chr1	235489470	C	CT	.	10	11	0.0723684	1	0.000116316	-1.09017	0.267628	0.00899101	0.0124375	0.153375	2.51858e-05
ENSG00000122375.11	OPN4	chr10	86654557	86666848	+	186	1.00887	94.8122	70.9754	0.000137713	chr10_86654813_G_A	256	chr10	86654813	G	A	rs11202106	46	50	0.252525	1	0.000110362	0.654864	0.160173	0.015984	0.0124361	0.153375	2.3705e-05
ENSG00000280411.1	IGHV1-69D	chr14	106762092	106762588	-	17	1.01069	8.85312	74.5398	0.00148615	chr14_106875203_G_A	112615	chr14	106875203	G	A	.	22	25	0.150602	-1	0.00166561	0.486708	0.149046	0.010989	0.012439	0.153375	0.000256703
ENSG00000128394.16	APOBEC3F	chr22	39040604	39053910	+	414	1.0014	202.513	72.0162	6.2154e-05	chr22_39240923_A_G	200319	chr22	39240923	A	G	rs5757575	28	29	0.146465	-1	5.5322e-05	0.494878	0.11554	0.015984	0.0124249	0.153375	1.05709e-05
ENSG00000103121.8	CMC2	chr16	80966448	81001334	-	521	0.970332	198.16	70.2768	5.45837e-05	chr16_80632830_C_T	-368504	chr16	80632830	C	T	rs9921314	5	5	0.0301205	1	3.90462e-05	1.06017	0.242065	0.015984	0.0124565	0.153491	8.75521e-06
ENSG00000184967.6	NOC4L	chr12	132144448	132152441	+	554	1.04013	206.37	69.3928	7.37805e-05	chr12_132150976_T_C	6528	chr12	132150976	T	C	rs7397057	73	93	0.469697	-1	4.77898e-05	0.268555	0.06211	0.010989	0.0125534	0.154585	1.32576e-05
ENSG00000187210.12	GCNT1	chr9	76419850	76507416	+	280	1.01052	133.912	70.9184	9.92945e-05	chr9_76709830_G_A	289980	chr9	76709830	G	A	rs79930604	3	3	0.0154639	1	7.83438e-05	-1.17764	0.28135	0.012987	0.0125661	0.154641	1.69638e-05
ENSG00000237324.3	RP11-439H8.4	chr1	74341579	74378802	-	134	0.983957	66.6026	70.8186	0.000176706	chr1_74041798_A_T	-337004	chr1	74041798	A	T	.	3	3	0.0151515	1	0.000140153	2.48931	0.619238	0.013986	0.0126491	0.155549	2.86107e-05
ENSG00000174567.7	GOLT1A	chr1	204198160	204214092	-	482	0.965245	233.161	73.8555	4.59528e-05	chr1_204529558_A_C	315466	chr1	204529558	A	C	rs370156604	2	2	0.0102041	1	5.08941e-05	2.18586	0.507583	0.013986	0.0126574	0.155549	7.18031e-06
ENSG00000151806.13	GUF1	chr4	44678557	44700926	+	59	0.976433	32.3479	74.4828	0.000350884	chr4_44690153_TGAA_T	11596	chr4	44690153	TGAA	T	rs3830341	58	77	0.48125	1	0.000402388	-0.473682	0.127697	0.014985	0.0126644	0.155549	5.59653e-05
ENSG00000224712.12	NPIPA3	chr16	14708944	14726338	+	35	0.978572	26.426	77.3059	0.000434447	chr16_13920383_G_A	-788561	chr16	13920383	G	A	rs762521	40	47	0.264045	1	0.000630379	0.605485	0.169476	0.00999001	0.0126727	0.15555	6.95243e-05
ENSG00000010704.18	HFE	chr6	26087281	26098343	+	563	0.997252	160.347	71.4744	7.85963e-05	chr6_26246970_A_G	159689	chr6	26246970	A	G	rs41266821	5	5	0.0252525	1	6.58383e-05	1.81807	0.429341	0.010989	0.0126903	0.155666	1.29906e-05
ENSG00000138399.17	FASTKD1	chr2	169529749	169573875	-	471	1.07609	175.082	68.409	0.00010301	chr2_169181752_A_C	-392123	chr2	169181752	A	C	rs199584573	63	82	0.427083	1	6.00818e-05	-0.464233	0.108971	0.00899101	0.0127271	0.156016	1.93319e-05
ENSG00000129173.12	E2F8	chr11	19224063	19241620	-	416	1.02673	216.601	71.6027	6.71243e-05	chr11_20107529_G_A	865909	chr11	20107529	G	A	rs4757890	58	69	0.348485	1	5.69208e-05	0.483596	0.113115	0.011988	0.012743	0.156111	1.16265e-05
ENSG00000212978.6	AC016747.3	chr2	61141592	61144969	-	234	0.945149	121.937	76.8924	7.98122e-05	chr2_61344160_G_C	199191	chr2	61344160	G	C	rs2463102	46	54	0.296703	1	0.000121459	-0.439709	0.108274	0.015984	0.0127665	0.156298	1.18853e-05
ENSG00000130821.15	SLC6A8	chrX	153688099	153696593	+	382	0.945815	234.293	78.6176	4.19277e-05	chrX_153905541_G_A	217442	chrX	153905541	G	A	rs2071126	3	6	0.0337079	1	7.92782e-05	1.16635	0.278874	0.011988	0.0128372	0.157062	6.21528e-06
ENSG00000248559.1	RP11-215P8.3	chr5	134399495	134401921	+	160	1.11116	90.5154	72.173	0.000232128	chr5_134741758_A_G	342263	chr5	134741758	A	G	rs117926469	3	3	0.02	1	0.000213582	-2.25418	0.578356	0.010989	0.0128651	0.157201	4.54301e-05
ENSG00000214222.2	TUBBP2	chr13	41384773	41385183	-	351	1.01439	148.872	70.3053	9.30783e-05	chr13_41544824_C_T	159641	chr13	41544824	C	T	rs348230	13	14	0.0769231	1	6.81471e-05	-0.876041	0.207352	0.00999001	0.0128604	0.157201	1.56437e-05
ENSG00000178217.13	SH2D4B	chr10	80537902	80646560	+	241	1.08197	87.2798	66.2988	0.000214016	chr10_80351704_T_A	-186198	chr10	80351704	T	A	rs11202652	36	43	0.262195	-1	0.000102005	0.644679	0.156821	0.00799201	0.0128752	0.157224	4.00917e-05
ENSG00000260493.1	RP11-219B4.7	chr8	85172077	85177062	-	92	1.06336	56.0177	73.7699	0.000308405	chr8_85332750_C_A	155688	chr8	85332750	C	A	rs79322586	4	4	0.0235294	1	0.000331781	-1.53896	0.408506	0.00999001	0.0128841	0.157231	5.61016e-05
ENSG00000166348.18	USP54	chr10	73497538	73625953	-	322	1.04126	102.376	68.7654	0.000153393	chr10_73387479_C_A	-238474	chr10	73387479	C	A	.	2	2	0.0125	1	9.57436e-05	2.827	0.68468	0.014985	0.0128947	0.15726	2.69067e-05
ENSG00000139291.13	TMEM19	chr12	71686087	71705046	+	193	1.0218	103.64	75.2385	0.000138909	chr12_71894308_A_T	208221	chr12	71894308	A	T	.	2	2	0.010101	1	0.000174996	1.9424	0.491035	0.015984	0.012911	0.157358	2.35552e-05
ENSG00000115274.14	INO80B	chr2	74455023	74457960	+	286	0.983612	136.614	73.6986	8.79658e-05	chr2_74872110_C_G	417087	chr2	74872110	C	G	rs3732301	15	15	0.09375	1	9.50722e-05	0.733668	0.177603	0.00799201	0.0129317	0.157408	1.3915e-05
ENSG00000253641.5	LINCR-0001	chr8	10474565	10481974	+	224	1.05443	85.6899	65.1012	0.000194614	chr8_10428300_T_C	-46265	chr8	10428300	T	C	rs3750314	69	91	0.459596	1	7.91093e-05	-0.454503	0.108656	0.013986	0.0129243	0.157408	3.47985e-05
ENSG00000126091.19	ST3GAL3	chr1	43705824	43931165	+	413	1.06298	151.223	68.8225	0.000115035	chr1_43667628_C_T	-38196	chr1	43667628	C	T	rs618678	36	41	0.209184	1	7.10911e-05	0.515409	0.122337	0.015984	0.0129946	0.157568	2.07432e-05
ENSG00000275052.4	PPP4R3B	chr2	55547292	55618880	-	308	1.04759	104.747	66.5412	0.000155332	chr2_55180656_G_A	-438224	chr2	55180656	G	A	rs76870665	24	25	0.126263	1	7.40147e-05	0.690303	0.164291	0.012987	0.0129944	0.157568	2.73264e-05
ENSG00000260475.1	RP11-85A1.3	chr10	99621055	99621918	+	331	1.03171	116.363	68.6371	0.000130155	chr10_99695751_C_T	74696	chr10	99695751	C	T	rs3758396	26	26	0.154762	-1	7.92224e-05	0.765059	0.182917	0.014985	0.0129824	0.157568	2.23228e-05
ENSG00000151893.14	CACUL1	chr10	118674167	118755249	-	194	1.02547	122.185	72.7291	0.000120406	chr10_119005659_T_C	250410	chr10	119005659	T	C	rs11198725	55	61	0.317708	1	0.000116917	-0.428159	0.105147	0.011988	0.0129741	0.157568	2.04475e-05
ENSG00000171766.15	GATM	chr15	45361124	45402327	-	248	0.985206	99.9295	70.1057	0.00012147	chr15_45164517_GT_G	-237810	chr15	45164517	GT	G	rs142081718	2	2	0.0104167	1	8.77388e-05	1.62588	0.39143	0.010989	0.0129591	0.157568	1.92304e-05
ENSG00000090238.11	YPEL3	chr16	30092314	30096244	-	321	0.967784	150.511	72.3156	7.41133e-05	chr16_29799434_G_A	-296810	chr16	29799434	G	A	.	3	3	0.0151515	1	6.84781e-05	1.51292	0.358211	0.017982	0.0129935	0.157568	1.13238e-05
ENSG00000185818.7	NAT8L	chr4	2059512	2069089	+	429	1.09982	144.793	65.8568	0.000140095	chr4_1737285_C_G	-322227	chr4	1737285	C	G	rs199899542	2	2	0.010101	1	6.05481e-05	3.14383	0.738334	0.00999001	0.0130044	0.157587	2.67054e-05
ENSG00000174165.7	ZDHHC24	chr11	66520637	66546238	-	584	0.996158	180.83	67.2256	7.11329e-05	chr11_65624728_C_T	-921510	chr11	65624728	C	T	rs77649144	32	33	0.198795	1	3.46167e-05	-0.576337	0.130605	0.014985	0.0130177	0.157647	1.1436e-05
ENSG00000156011.16	PSD3	chr8	18527301	19084730	-	176	1.04962	115.813	71.617	0.000142251	chr8_19457795_T_C	373065	chr8	19457795	T	C	rs187934512	3	3	0.0154639	1	0.00012252	1.36756	0.336956	0.014985	0.013042	0.157841	2.50196e-05
ENSG00000127084.17	FGD3	chr9	92947451	93036236	+	433	1.00762	116.196	66.5982	0.000117691	chr9_92635136_C_G	-312315	chr9	92635136	C	G	rs1111047	23	28	0.141414	-1	5.50632e-05	-0.27286	0.0636854	0.00899101	0.0131035	0.158485	1.91867e-05
ENSG00000128791.11	TWSG1	chr18	9334767	9402420	+	211	1.00203	114.289	70.8471	0.000117063	chr18_8825509_C_T	-509258	chr18	8825509	C	T	rs114960932	2	2	0.010101	1	9.20329e-05	-2.82256	0.681754	0.016983	0.0131631	0.159104	1.88085e-05
ENSG00000167065.13	DUSP18	chr22	30652051	30667600	-	489	0.94913	182.695	73.2139	5.64697e-05	chr22_31092687_A_G	425087	chr22	31092687	A	G	.	6	6	0.0344828	1	5.79094e-05	1.35545	0.317403	0.012987	0.0132234	0.159732	8.16599e-06
ENSG00000187950.8	OVCH1	chr12	29412474	29497686	-	141	0.994473	73.0115	74.6396	0.000178066	chr12_29489609_C_T	-8077	chr12	29489609	C	T	rs967182	74	97	0.5	1	0.000210072	0.392224	0.100508	0.014985	0.0132623	0.1601	2.8009e-05
ENSG00000132323.8	ILKAP	chr2	238170401	238203729	-	458	0.995423	261.81	74.2547	4.99912e-05	chr2_237344506_G_A	-859223	chr2	237344506	G	A	rs2646258	7	7	0.0353535	1	5.79444e-05	-1.11172	0.260338	0.012987	0.0132896	0.160238	7.86028e-06
ENSG00000165632.7	TAF3	chr10	7818504	8016627	+	194	1.03523	100.682	69.6352	0.000156356	chr10_7579615_C_A	-238889	chr10	7579615	C	A	rs11255201	71	93	0.484375	-1	0.000108102	-0.364995	0.0891453	0.017982	0.0132906	0.160238	2.63666e-05
ENSG00000198455.4	ZXDB	chrX	57591652	57597545	+	37	1.0605	21.4003	73.3137	0.000822548	chrX_57910016_GCA_G	318364	chrX	57910016	GCA	G	.	1	2	0.012987	1	0.000844196	1.31972	0.379005	0.014985	0.0133267	0.160571	0.000144277
ENSG00000104980.7	TIMM44	chr19	7926764	7943920	-	999	1.11961	397.682	67.3111	5.64515e-05	chr19_7963827_C_T	19907	chr19	7963827	C	T	rs200173235	2	2	0.010101	1	2.72762e-05	-1.83195	0.409102	0.00899101	0.013336	0.160582	1.08245e-05
ENSG00000213593.9	TMX2	chr11	57712600	57740973	+	295	1.04072	131.211	70.4621	0.000123622	chr11_58617070_T_TTGTGTG	904470	chr11	58617070	T	TTGTGTG	.	5	5	0.0268817	1	9.31306e-05	1.10676	0.267542	0.018981	0.0133655	0.16066	2.09256e-05
ENSG00000258626.2	COX7A2P1	chr14	67652300	67652614	-	289	1.02569	98.0118	70.1057	0.000154728	chr14_67724651_G_A	72037	chr14	67724651	G	A	rs61991867	58	81	0.413265	1	0.000112831	0.542823	0.132974	0.013986	0.0133676	0.16066	2.5525e-05
ENSG00000184887.13	BTBD6	chr14	105248912	105251093	+	342	0.990786	162.618	72.6436	7.9172e-05	chr14_105241129_A_T	-7783	chr14	105241129	A	T	rs116711586	10	10	0.0531915	1	7.60147e-05	0.927449	0.221127	0.015984	0.0133679	0.16066	1.22694e-05
ENSG00000156398.12	SFXN2	chr10	102714538	102743492	+	368	1.10757	113.527	63.8465	0.000189275	chr10_102676884_C_T	-37654	chr10	102676884	C	T	rs8354	60	78	0.393939	1	6.51129e-05	-0.471871	0.111352	0.013986	0.0133913	0.160667	3.55295e-05
ENSG00000273958.1	RP11-219B17.3	chr15	60593127	60593460	+	112	1.01086	50.4682	69.8918	0.000281154	chr15_60428858_C_T	-164269	chr15	60428858	C	T	rs4775271	15	16	0.0851064	-1	0.000205212	0.711265	0.181943	0.010989	0.0133938	0.160667	4.51069e-05
ENSG00000239246.3	RP11-464D20.2	chr17	62516321	62516767	-	231	1.06996	117.287	69.6494	0.000157024	chr17_62689425_G_T	172658	chr17	62689425	G	T	rs2465428	6	6	0.0326087	-1	0.000108763	1.56585	0.382601	0.00999001	0.0133775	0.160667	2.78536e-05
ENSG00000228106.5	RP11-452F19.3	chr1	222815022	222837384	+	267	1.01531	138.278	73.0285	0.000104984	chr1_222468829_G_A	-346193	chr1	222468829	G	A	rs35107308	43	52	0.329114	-1	0.000105313	0.523822	0.127704	0.011988	0.0134203	0.160856	1.69416e-05
ENSG00000096070.19	BRPF3	chr6	36196744	36232790	+	513	1.02224	217.058	70.177	6.91121e-05	chr6_36100020_A_T	-96724	chr6	36100020	A	T	rs2071865	2	2	0.010101	1	4.92579e-05	-2.06483	0.478472	0.010989	0.0134326	0.160856	1.1279e-05
ENSG00000034152.18	MAP2K3	chr17	21284672	21315240	+	222	1.01903	129.051	71.5172	0.000114557	chr17_21655792_A_AT	371120	chr17	21655792	A	AT	.	12	12	0.0666667	1	9.7172e-05	-0.881673	0.213753	0.012987	0.0134349	0.160856	1.85884e-05
ENSG00000131373.14	HACL1	chr3	15560704	15601194	-	319	1.03345	160.042	71.3176	9.87224e-05	chr3_15039095_T_TG	-562099	chr3	15039095	T	TG	rs10663366	12	12	0.0612245	1	8.15894e-05	-1.13622	0.272198	0.013986	0.0134487	0.160919	1.6407e-05
ENSG00000147123.10	NDUFB11	chrX	47142216	47144868	-	149	0.957943	156.599	81.3693	7.03468e-05	chrX_47024785_T_C	-120083	chrX	47024785	T	C	.	1	2	0.010101	1	0.000167332	1.00125	0.252287	0.012987	0.0134733	0.161112	1.01517e-05
ENSG00000249574.1	AC226118.1	chr7	379359	382712	+	262	0.990923	120.074	70.676	0.000108543	chr7_754560_C_T	375201	chr7	754560	C	T	rs201599972	2	2	0.010101	1	8.34692e-05	2.53626	0.608536	0.010989	0.0135211	0.16138	1.66321e-05
ENSG00000055130.15	CUL1	chr7	148698665	148801036	+	148	0.966718	98.2886	76.9922	0.000117603	chr7_149672396_G_A	973731	chr7	149672396	G	A	rs73725537	8	8	0.045977	1	0.000177369	-0.997548	0.252429	0.014985	0.0135156	0.16138	1.72121e-05
ENSG00000160972.9	PPP1R16A	chr8	144477983	144502121	+	397	1.08921	164.238	69.6922	0.000122629	chr8_143927616_A_G	-550367	chr8	143927616	A	G	rs3135109	27	33	0.211538	1	8.4407e-05	-0.375921	0.0902649	0.00999001	0.0135173	0.16138	2.21981e-05
ENSG00000061676.14	NCKAP1	chr2	182909115	183038858	-	131	1.01681	64.6184	71.0752	0.000228186	chr2_182834857_G_C	-204001	chr2	182834857	G	C	rs7775	2	2	0.010101	1	0.000187351	1.76382	0.44814	0.012987	0.01354	0.161504	3.65998e-05
ENSG00000007255.10	TRAPPC6A	chr19	45162928	45178237	-	622	0.930994	324.525	74.2547	2.96535e-05	chr19_45522697_G_T	344460	chr19	45522697	G	T	rs151180704	2	2	0.010101	1	3.46635e-05	1.43154	0.324433	0.012987	0.0135653	0.161704	4.01909e-06
ENSG00000250942.1	ENPP7P11	chr4	9677308	9677934	+	426	1.03851	115.499	66.5127	0.000141765	chr4_9645926_G_T	-31382	chr4	9645926	G	T	rs111333905	33	40	0.232558	1	6.67391e-05	0.596428	0.140974	0.015984	0.013633	0.162003	2.34527e-05
ENSG00000258738.1	RP11-73E17.2	chr14	34874343	34876459	+	230	0.971252	104.048	71.7738	0.000114583	chr14_35028079_T_C	153736	chr14	35028079	T	C	rs78609489	55	69	0.348485	1	0.00010005	0.396621	0.0963507	0.012987	0.0136218	0.162003	1.67826e-05
ENSG00000270000.1	RP3-449M8.9	chr14	74471930	74472360	-	396	1.00141	196.866	73.8127	7.01151e-05	chr14_74506239_G_A	33879	chr14	74506239	G	A	rs2286411	26	28	0.142857	1	7.69197e-05	0.670731	0.160046	0.012987	0.0136183	0.162003	1.08749e-05
ENSG00000261794.1	GOLGA8H	chr15	30604126	30614561	+	4	0.999932	4.01254	75.5949	0.00341147	chr15_30484346_G_A	-119780	chr15	30484346	G	A	rs143981994	3	4	0.0222222	1	0.00401507	1.03616	0.348745	0.014985	0.0136227	0.162003	0.000528258
ENSG00000264885.1	RP11-815I9.4	chr17	18667629	18669461	-	459	0.921576	217.149	74.9105	4.22937e-05	chr17_18680943_AG_A	11482	chr17	18680943	AG	A	rs112110594	13	13	0.0670103	1	5.30695e-05	0.909008	0.211655	0.016983	0.0136248	0.162003	5.59097e-06
ENSG00000196503.3	ARL9	chr4	56505209	56524448	+	252	0.951903	83.9729	69.2787	0.000129333	chr4_56382550_G_C	-122659	chr4	56382550	G	C	rs34228795	37	39	0.19898	1	8.49834e-05	0.569582	0.136829	0.01998	0.0136909	0.16259	1.81298e-05
ENSG00000115289.13	PCGF1	chr2	74505043	74508580	-	281	1.04543	125.041	70.1912	0.000135736	chr2_74889400_G_A	380820	chr2	74889400	G	A	rs2229629	17	17	0.0867347	1	9.94481e-05	0.701627	0.170374	0.011988	0.0137105	0.162721	2.25956e-05
ENSG00000078295.16	ADCY2	chr5	7396208	7830081	+	189	1.03475	65.7153	67.3396	0.000246543	chr5_7885562_G_GT	489354	chr5	7885562	G	GT	rs199744326	27	30	0.15625	1	0.000134612	-0.797326	0.197771	0.015984	0.0137212	0.162746	4.02728e-05
ENSG00000138459.8	SLC35A5	chr3	112562047	112585577	+	467	1.007	147.248	67.9813	9.7349e-05	chr3_111845992_A_G	-716055	chr3	111845992	A	G	rs937557	10	10	0.0510204	1	5.35882e-05	1.20999	0.281913	0.014985	0.0137754	0.163185	1.50799e-05
ENSG00000245848.2	CEBPA	chr19	33300475	33302564	-	426	0.982576	160.24	68.4945	7.95833e-05	chr19_33164238_C_T	-138326	chr19	33164238	C	T	rs1981827	18	20	0.10101	1	4.6162e-05	-0.65153	0.150348	0.011988	0.0137724	0.163185	1.178e-05
ENSG00000151576.10	QTRT2	chr3	114005963	114088422	+	333	1.06787	147.896	70.9754	0.000127118	chr3_114065036_T_G	59073	chr3	114065036	T	G	rs16861476	9	9	0.0483871	1	0.00010165	-1.00485	0.244374	0.012987	0.0137996	0.16337	2.18241e-05
ENSG00000188786.9	MTF1	chr1	37809567	37859620	-	211	1.023	86.2573	70.1199	0.00017934	chr1_37722932_C_T	-136688	chr1	37722932	C	T	rs7517651	4	4	0.020202	1	0.000131749	-1.01215	0.250671	0.010989	0.0138115	0.163409	2.85165e-05
ENSG00000134545.13	KLRC1	chr12	10446028	10454685	-	273	1.00012	120.267	70.4621	0.000115822	chr12_10770372_C_A	315687	chr12	10770372	C	A	rs16923826	22	24	0.121212	1	8.70595e-05	0.693888	0.166965	0.011988	0.0138262	0.163482	1.76508e-05
ENSG00000174780.15	SRP72	chr4	56466915	56503107	+	257	1.04294	92.8018	67.9527	0.000182491	chr4_56328359_C_G	-138556	chr4	56328359	C	G	rs6834736	47	56	0.28866	1	0.000104649	-0.41547	0.101244	0.013986	0.0138358	0.163493	2.9987e-05
ENSG00000083067.22	TRPM3	chr9	70529063	71446835	-	176	1.04085	70.1105	67.1543	0.000239996	chr9_71911848_C_G	465013	chr9	71911848	C	G	rs141648265	4	4	0.020202	1	0.000127964	0.841112	0.207881	0.014985	0.0138758	0.163773	3.91875e-05
ENSG00000166750.9	SLFN5	chr17	35243036	35273655	+	300	1.01233	177.467	73.5846	8.34086e-05	chr17_35194257_C_T	-48779	chr17	35194257	C	T	rs34540158	32	37	0.186869	1	8.90554e-05	0.423206	0.10199	0.011988	0.0138767	0.163773	1.29508e-05
ENSG00000213281.4	NRAS	chr1	114704469	114716894	-	200	1.03322	97.0241	68.409	0.000167944	chr1_115475140_C_G	758246	chr1	115475140	C	G	rs113503557	13	13	0.0792683	1	0.00010107	0.746161	0.181391	0.00799201	0.0138966	0.163796	2.7023e-05
ENSG00000112249.13	ASCC3	chr6	100508194	100881372	-	108	1.05476	46.87	67.2826	0.000381624	chr6_100859255_C_T	-22117	chr6	100859255	C	T	rs3734351	60	70	0.357143	1	0.000214417	-0.400608	0.102814	0.00899101	0.0138914	0.163796	6.37275e-05
ENSG00000260630.6	SNAI3-AS1	chr16	88663298	88687186	+	611	1.10539	265.491	67.5535	8.30722e-05	chr16_89305431_G_A	642133	chr16	89305431	G	A	rs2277908	58	82	0.42268	-1	4.27602e-05	-0.530617	0.121851	0.013986	0.0139045	0.163796	1.50179e-05
ENSG00000156234.7	CXCL13	chr4	77511753	77611834	+	243	0.959304	113.86	74.3402	0.000101041	chr4_78245324_A_T	733571	chr4	78245324	A	T	rs78711748	8	8	0.0412371	1	0.000116852	-0.906964	0.222724	0.015984	0.0139484	0.164212	1.40991e-05
ENSG00000226155.1	AC124944.3	chr3	195912049	195913986	+	336	1.04051	159.408	70.9041	0.000106076	chr3_195870449_C_T	-41600	chr3	195870449	C	T	rs80062149	7	7	0.0368421	1	8.37108e-05	1.42266	0.341413	0.014985	0.0139646	0.164301	1.72026e-05
ENSG00000264176.1	MAGOH2P	chr17	10716002	10716511	-	519	1.04264	247.364	74.5684	6.90799e-05	chr17_10695699_GAA_G	-20812	chr17	10695699	GAA	G	rs199665575	21	22	0.111111	1	8.2478e-05	0.69144	0.165766	0.016983	0.0139805	0.164386	1.12312e-05
ENSG00000197769.5	MAP1LC3C	chr1	241995490	241999073	-	199	1.01754	99.4395	68.6941	0.000153911	chr1_241999049_A_C	-24	chr1	241999049	A	C	rs201971022	2	2	0.010101	1	9.528e-05	-2.65574	0.642987	0.012987	0.0140101	0.164436	2.38956e-05
ENSG00000273009.1	RP11-352G9.1	chr3	195913078	195913494	-	336	1.0699	156.243	70.0486	0.000123282	chr3_195996777_G_C	83283	chr3	195996777	G	C	rs146692935	22	25	0.127551	1	8.85077e-05	0.723038	0.174175	0.00999001	0.0140312	0.164436	2.09032e-05
ENSG00000164707.15	SLC13A4	chr7	135681237	135729258	-	248	1.06768	87.29	67.9242	0.000218766	chr7_135638294_T_G	-90964	chr7	135638294	T	G	rs7800189	55	65	0.365169	1	0.000126651	-0.538926	0.133098	0.013986	0.0140439	0.164436	3.69297e-05
ENSG00000165905.17	LARGE2	chr11	45921621	45929096	+	202	1.05699	102.524	71.0895	0.000177755	chr11_45910690_C_G	-10931	chr11	45910690	C	G	.	2	2	0.0105263	1	0.000145234	-1.90201	0.474354	0.010989	0.0140192	0.164436	2.95319e-05
ENSG00000134955.11	SLC37A2	chr11	125063067	125090312	+	546	1.08753	183.273	67.2113	0.000112983	chr11_125005110_G_A	-57957	chr11	125005110	G	A	rs117398771	4	4	0.0208333	1	5.70083e-05	1.40468	0.328594	0.015984	0.0140299	0.164436	1.97066e-05
ENSG00000020426.10	MNAT1	chr14	60734742	60969953	+	213	1.07611	80.0758	67.1115	0.00024697	chr14_60290044_A_AT	-444698	chr14	60290044	A	AT	rs77032119	29	31	0.164894	1	0.000131339	0.376133	0.0931336	0.013986	0.0140453	0.164436	4.22617e-05
ENSG00000102878.16	HSF4	chr16	67164743	67169945	+	293	1.0418	104.741	69.293	0.00016275	chr16_66943191_G_A	-221552	chr16	66943191	G	A	rs2241409	37	41	0.207071	1	0.000108386	-0.437968	0.106987	0.020979	0.0140007	0.164436	2.6386e-05
ENSG00000221972.3	C3orf36	chr3	133928145	133929812	-	198	0.95913	111.789	73.2566	0.000103704	chr3_133410428_C_T	-519384	chr3	133410428	C	T	rs666067	60	75	0.421348	1	0.000106665	0.497842	0.121478	0.018981	0.0140624	0.164535	1.43425e-05
ENSG00000228170.1	RP1-40E16.11	chr6	3138394	3138544	-	250	1.03094	114.428	69.9773	0.000143089	chr6_3140426_C_T	1882	chr6	3140426	C	T	rs200713081	2	2	0.010101	1	0.000102501	2.27404	0.553356	0.013986	0.0141107	0.164999	2.2592e-05
ENSG00000234378.1	AC098828.2	chr2	20063856	20106829	-	188	1.02611	79.94	66.7266	0.000201568	chr2_20034168_C_T	-72661	chr2	20034168	C	T	rs936509	68	86	0.443299	-1	0.000100624	-0.543662	0.132124	0.010989	0.0141925	0.165488	3.13769e-05
ENSG00000271538.5	RP11-326I11.4	chr4	184506460	184537554	-	271	1.00758	133.558	70.6189	0.000110674	chr4_184657075_G_T	119521	chr4	184657075	G	T	rs13108061	63	75	0.382653	1	8.45958e-05	-0.661921	0.158962	0.017982	0.0141665	0.165488	1.66883e-05
ENSG00000254554.1	RP11-351I24.1	chr11	10302657	10303704	-	235	0.99827	125.994	71.3746	0.000112553	chr11_10632182_C_G	328478	chr11	10632182	C	G	rs3741032	54	60	0.315789	-1	9.39035e-05	0.591502	0.143067	0.014985	0.0141961	0.165488	1.66442e-05
ENSG00000165795.23	NDRG2	chr14	21016763	21070872	-	752	1.07839	306.155	67.5535	6.57809e-05	chr14_20243310_C_T	-827562	chr14	20243310	C	T	rs75376870	3	3	0.0151515	1	3.32555e-05	1.03006	0.232845	0.014985	0.014171	0.165488	1.12029e-05
ENSG00000160229.11	ZNF66	chr19	20776304	20807322	+	413	1.04227	171.585	70.4764	0.000100871	chr19_19880270_G_C	-896034	chr19	19880270	G	C	rs73530903	5	5	0.0255102	1	7.55889e-05	-1.26886	0.302414	0.010989	0.0141913	0.165488	1.61544e-05
ENSG00000110719.9	TCIRG1	chr11	68039016	68050664	+	469	1.15514	200.261	67.6248	0.000135462	chr11_67933486_C_CCCACCA	-105530	chr11	67933486	C	CCCACCA	.	3	3	0.015625	1	7.30454e-05	-1.06348	0.252883	0.010989	0.0142082	0.165528	2.58217e-05
ENSG00000241520.1	AC098820.4	chr2	216483054	216483936	-	125	1.0239	82.8177	74.0408	0.000193366	chr2_216127370_T_C	-356566	chr2	216127370	T	C	rs4503989	51	61	0.317708	-1	0.000214699	0.566523	0.14541	0.012987	0.0142465	0.165708	2.98694e-05
ENSG00000273024.5	INTS4P2	chr7	65648042	65715661	+	328	1.00667	77.9313	66.5127	0.000190528	chr7_64708314_C_T	-939728	chr7	64708314	C	T	rs138542877	3	3	0.0151515	1	9.21934e-05	-2.46376	0.595161	0.010989	0.0142912	0.165708	2.8431e-05
ENSG00000005075.15	POLR2J	chr7	102473169	102478907	-	252	1.02265	148.931	73.3279	0.000107229	chr7_102654717_GA_G	175810	chr7	102654717	GA	G	.	2	2	0.0126582	1	0.000111138	-1.19095	0.291437	0.010989	0.0142865	0.165708	1.64807e-05
ENSG00000183889.12	AC138969.4	chr16	16322305	16350590	+	29	1.04999	21.1251	74.5113	0.000848687	chr16_17096183_G_T	773878	chr16	17096183	G	T	rs3889206	65	77	0.388889	1	0.000959395	-0.488976	0.142065	0.010989	0.0142383	0.165708	0.000137329
ENSG00000205746.9	RP11-1212A22.1	chr16	18334400	18352476	-	127	0.963972	62.2537	74.825	0.000193663	chr16_18860435_G_A	507959	chr16	18860435	G	A	rs376066041	10	10	0.0526316	1	0.000232224	-1.08888	0.281146	0.018981	0.0142602	0.165708	2.66578e-05
ENSG00000260105.6	AOC4P	chr17	42865922	42874369	+	457	0.984381	218.601	77.149	6.10936e-05	chr17_42662784_A_C	-203138	chr17	42662784	A	C	rs140782844	5	5	0.0255102	1	9.67651e-05	1.77308	0.429741	0.012987	0.014285	0.165708	8.74149e-06
ENSG00000167941.2	SOST	chr17	43753731	43758788	-	398	0.984744	141.934	70.0059	9.43155e-05	chr17_43015940_C_A	-742848	chr17	43015940	C	A	rs455055	19	20	0.102041	-1	6.66408e-05	1.00539	0.237616	0.015984	0.0142934	0.165708	1.34967e-05
ENSG00000072958.8	AP1M1	chr19	16197578	16245907	+	736	1.03294	399.698	74.6539	4.17985e-05	chr19_15619796_C_T	-577782	chr19	15619796	C	T	rs28669833	34	37	0.186869	1	5.09198e-05	-0.358595	0.083273	0.010989	0.0142722	0.165708	6.54921e-06
ENSG00000283101.1	BMS1P21	chr10	79906605	79907856	+	287	1.00658	118.044	68.523	0.000125859	chr10_79613918_T_C	-292687	chr10	79613918	T	C	rs148138544	44	50	0.252525	1	7.53991e-05	-0.542392	0.129249	0.012987	0.0143049	0.16574	1.87592e-05
ENSG00000169570.9	DTWD2	chr5	118837322	118988545	-	134	1.06051	58.9237	69.8205	0.000320543	chr5_119531568_G_GTGT	543023	chr5	119531568	G	GTGT	.	18	21	0.14	1	0.000233523	0.457047	0.118058	0.018981	0.0143331	0.165966	5.24515e-05
ENSG00000232228.1	RP11-77O7.1	chr2	69594741	69595058	-	314	1.05028	147.038	69.8918	0.000124078	chr2_69873516_A_T	278458	chr2	69873516	A	T	.	2	2	0.0117647	1	8.74812e-05	3.00689	0.723762	0.013986	0.0144597	0.166318	1.97856e-05
ENSG00000115085.13	ZAP70	chr2	97713560	97739862	+	368	1.01879	144.201	72.7006	0.000109723	chr2_98206378_G_C	492818	chr2	98206378	G	C	rs11895654	47	55	0.280612	-1	0.000106174	0.257304	0.0627644	0.013986	0.0144049	0.166318	1.66102e-05
ENSG00000153086.13	ACMSD	chr2	134838547	134902034	+	237	1.01984	91.9749	69.5354	0.00017249	chr2_134988317_T_C	149770	chr2	134988317	T	C	rs75424424	8	8	0.040404	1	0.000118446	0.840541	0.206609	0.00899101	0.0143761	0.166318	2.62151e-05
ENSG00000112378.11	PERP	chr6	138088505	138107511	-	187	1.07211	84.8299	66.0992	0.000235533	chr6_137874751_A_G	-232760	chr6	137874751	A	G	rs117109930	7	8	0.040404	1	0.000110609	1.14075	0.279059	0.011988	0.0144502	0.166318	3.89876e-05
ENSG00000225434.2	LINC01504	chr9	72305430	72343210	+	169	1.03731	86.2959	72.4867	0.000199002	chr9_72470959_T_C	165529	chr9	72470959	T	C	rs4428731	64	80	0.408163	1	0.000188824	0.512025	0.130168	0.020979	0.0143976	0.166318	3.11572e-05
ENSG00000122952.16	ZWINT	chr10	56357228	56361275	-	14	0.962432	5.99871	71.3461	0.00202194	chr10_56361271_A_G	-4	chr10	56361271	A	G	rs11005329	14	14	0.0714286	1	0.00179133	-0.670802	0.206925	0.016983	0.0144239	0.166318	0.000274377
ENSG00000110080.18	ST3GAL4	chr11	126355640	126440344	+	278	1.07506	98.519	68.3947	0.0002052	chr11_126304269_C_T	-51371	chr11	126304269	C	T	rs695029	53	71	0.358586	-1	0.000124877	-0.462813	0.114187	0.018981	0.0144426	0.166318	3.41471e-05
ENSG00000132965.9	ALOX5AP	chr13	30713478	30764426	+	118	1.01026	83.9822	74.1834	0.000181458	chr13_30659094_C_T	-54384	chr13	30659094	C	T	rs143197066	3	4	0.020202	1	0.000204539	1.00419	0.25681	0.014985	0.0144267	0.166318	2.70032e-05
ENSG00000259687.1	LINC01220	chr14	75294404	75296638	+	298	0.978716	161.223	73.2281	8.14898e-05	chr14_75292067_G_A	-2337	chr14	75292067	G	A	rs3742770	50	58	0.292929	1	8.36159e-05	0.546105	0.131045	0.016983	0.0144407	0.166318	1.14035e-05
ENSG00000075240.16	GRAMD4	chr22	46576012	46679790	+	203	1.08859	107.908	68.8795	0.000198133	chr22_46637731_A_AT	61719	chr22	46637731	A	AT	rs138469	71	91	0.464286	-1	0.000127183	0.45625	0.112713	0.013986	0.0144585	0.166318	3.36638e-05
ENSG00000082458.11	DLG3	chrX	70444861	70505490	+	163	1.03474	115.063	74.9676	0.000147788	chrX_70740600_TGA_T	295739	chrX	70740600	TGA	T	.	2	2	0.0104167	1	0.0001809	2.18055	0.552589	0.015984	0.0144179	0.166318	2.30021e-05
ENSG00000140479.16	PCSK6	chr15	101297142	101525202	-	348	1.06611	140.989	65.5717	0.000138732	chr15_101326752_C_T	-198450	chr15	101326752	C	T	rs371321542	2	2	0.0121951	1	5.77079e-05	2.45168	0.573973	0.012987	0.014502	0.166703	2.26596e-05
ENSG00000071967.11	CYBRD1	chr2	171522247	171558133	+	241	1.0127	121.805	73.0143	0.000127267	chr2_171491885_A_G	-30362	chr2	171491885	A	G	rs6712098	2	2	0.010101	-1	0.000127462	-1.87798	0.464013	0.011988	0.0145114	0.166711	1.89136e-05
ENSG00000148384.12	INPP5E	chr9	136428619	136439823	-	900	0.967898	537.317	76.4789	2.33168e-05	chr9_135824051_T_A	-615772	chr9	135824051	T	A	rs17040508	5	5	0.0257732	1	3.58786e-05	1.30306	0.295948	0.013986	0.0145221	0.166733	3.17428e-06
ENSG00000272275.1	RP11-791G15.2	chr2	10767875	10770058	-	304	0.979719	142.384	72.3014	9.35937e-05	chr2_10772027_T_G	1969	chr2	10772027	T	G	rs2171773	63	84	0.424242	1	8.65199e-05	0.491375	0.118186	0.022977	0.0145725	0.166808	1.30014e-05
ENSG00000144026.11	ZNF514	chr2	95147937	95165413	-	170	1.00979	76.8972	71.3889	0.000199399	chr2_95516263_A_G	350850	chr2	95516263	A	G	rs72948008	10	10	0.0666667	1	0.000168693	0.985606	0.248491	0.016983	0.0145477	0.166808	2.94016e-05
ENSG00000133112.16	TPT1	chr13	45333471	45341344	-	238	0.989344	147.773	75.9371	9.43356e-05	chr13_46148568_C_CTTAA	807224	chr13	46148568	C	CTTAA	rs10631906	73	98	0.5	1	0.00012921	0.375836	0.092952	0.014985	0.014554	0.166808	1.33721e-05
ENSG00000275580.1	RP11-295H24.4	chr15	49343608	49344254	+	317	1.0177	154.922	73.1141	0.000102705	chr15_48456843_C_CGT	-886765	chr15	48456843	C	CGT	rs112092957	39	39	0.232143	1	0.000104002	0.523147	0.127429	0.014985	0.0145595	0.166808	1.5354e-05
ENSG00000226696.5	LENG8-AS1	chr19	54444813	54448886	-	489	1.04961	333.262	75.0246	5.49854e-05	chr19_55197124_C_T	748238	chr19	55197124	C	T	rs141153042	7	7	0.0353535	1	6.94381e-05	1.04233	0.247019	0.012987	0.0145675	0.166808	8.6954e-06
ENSG00000238266.1	LINC00707	chr10	6779598	6842906	+	339	1.00097	174.124	69.7635	8.47564e-05	chr10_6442175_C_T	-337423	chr10	6442175	C	T	rs45597734	8	8	0.0412371	1	5.78768e-05	1.46434	0.342889	0.013986	0.0145849	0.166849	1.22597e-05
ENSG00000159352.15	PSMD4	chr1	151254703	151267479	+	524	0.97309	180.997	69.3215	7.1546e-05	chr1_150260371_T_C	-994332	chr1	150260371	T	C	rs2296228	2	2	0.010989	1	4.58541e-05	2.96534	0.683995	0.010989	0.0146254	0.167192	9.77105e-06
ENSG00000144744.16	UBA3	chr3	69054730	69080408	-	173	0.974092	114.39	76.5359	0.000113894	chr3_69250290_C_CGTGTGTGT	169882	chr3	69250290	C	CGTGTGTGT	.	2	2	0.0111111	1	0.000164476	-1.78774	0.449892	0.013986	0.0146412	0.167192	1.55688e-05
ENSG00000108018.15	SORCS1	chr10	106573663	107164534	-	48	1.04084	29.6012	70.9611	0.000598132	chr10_106550892_C_T	-613642	chr10	106550892	C	T	rs141912981	3	3	0.0170455	1	0.000498131	2.03911	0.559463	0.012987	0.0146336	0.167192	9.27709e-05
[truncated: 23,843 more rows]

## Sheet: Significant_eGenes
gene_id	gene_name	gene_chr	gene_start	gene_end	strand	num_var	beta_shape1	beta_shape2	true_df	pval_true_df	variant_id	tss_distance	chr	variant_pos	REF	ALT	rs_id_dbsnp	ma_samples	ma_count	maf	ref_factor	pval_nominal	slope	slope_se	pval_perm	pval_beta	qval	pval_nominal_threshold
[truncated: 805 more rows]

[truncated: 1 more sheets: 46-genes-excluded]
