# Supplementary material for: Systematically identification of survival-associated eQTLs in a Japanese kidney cancer cohort
Source: PLoS Genet. 2025 Jul 7;21(7):e1011770. doi: 10.1371/journal.pgen.1011770 (PMC12233309; doi:10.1371/journal.pgen.1011770)
Supplement: S3 Table — A total of 5,228 significant pairs, including 4,558 unique eQTL loci (FDR < 0.05), were identified within the cis-window of 1 Mb. (XLSX) [file pgen.1011770.s013.xlsx]

## Sheet: signif_pairs
variant_id	gene_id	tss_distance	ma_samples	ma_count	maf	pval_nominal	slope	slope_se	pval_nominal_threshold	min_pval_nominal	pval_beta	rs_id	simple_gene_id	gene_name	gene_biotype
chr1_1290912_G_A	ENSG00000272141.1	121555	70	85	0.461957	4.06322e-06	-0.638072	0.128034	1.20299e-05	4.06322e-06	0.00153165	rs2273276	ENSG00000272141	RP11-465B22.8	lncRNA
chr1_1652191_C_T	ENSG00000269737.2	-19799	62	77	0.413978	6.47752e-13	0.92802	0.106528	1.08619e-05	1.33726e-21	2.39091e-19	.	ENSG00000269737	RP11-345P4.6	transcribed_processed_pseudogene
chr1_1652592_A_G	ENSG00000269737.2	-19398	66	82	0.42268	9.34281e-13	0.903317	0.10471	1.08619e-05	1.33726e-21	2.39091e-19	.	ENSG00000269737	RP11-345P4.6	transcribed_processed_pseudogene
chr1_1652779_A_G	ENSG00000269737.2	-19211	58	72	0.395604	6.29195e-11	0.842662	0.110101	1.08619e-05	1.33726e-21	2.39091e-19	.	ENSG00000269737	RP11-345P4.6	transcribed_processed_pseudogene
chr1_1655298_C_T	ENSG00000269737.2	-16692	66	86	0.447917	2.39045e-10	0.808549	0.110102	1.08619e-05	1.33726e-21	2.39091e-19	.	ENSG00000269737	RP11-345P4.6	transcribed_processed_pseudogene
chr1_1676955_C_T	ENSG00000269737.2	4965	67	87	0.457895	1.33726e-21	-1.04921	0.0774795	1.08619e-05	1.33726e-21	2.39091e-19	rs146877222	ENSG00000269737	RP11-345P4.6	transcribed_processed_pseudogene
chr1_1616547_T_C	ENSG00000189339.11	-76181	32	38	0.215909	1.40265e-07	-0.600611	0.103025	6.18985e-06	6.18827e-10	3.16782e-07	rs7418389	ENSG00000189339	SLC35E2B	protein_coding
chr1_1628409_C_A	ENSG00000189339.11	-64319	18	19	0.0969388	8.54404e-10	-0.989061	0.140363	6.18985e-06	6.18827e-10	3.16782e-07	rs74892851	ENSG00000189339	SLC35E2B	protein_coding
chr1_1629572_TG_T	ENSG00000189339.11	-63156	16	17	0.0977011	1.84988e-07	-0.906003	0.15724	6.18985e-06	6.18827e-10	3.16782e-07	rs112177324	ENSG00000189339	SLC35E2B	protein_coding
chr1_1668542_C_T	ENSG00000189339.11	-24186	18	19	0.0959596	6.18827e-10	-0.997949	0.140125	6.18985e-06	6.18827e-10	3.16782e-07	rs72634822	ENSG00000189339	SLC35E2B	protein_coding
chr1_1629572_TG_T	ENSG00000227775.3	-94940	16	17	0.0977011	6.85923e-07	1.04905	0.19295	7.35425e-06	2.55311e-17	2.57703e-14	rs112177324	ENSG00000227775	RP1-283E3.4	transcribed_processed_pseudogene
chr1_1652191_C_T	ENSG00000227775.3	-72321	62	77	0.413978	2.96613e-17	0.9347	0.0845389	7.35425e-06	2.55311e-17	2.57703e-14	.	ENSG00000227775	RP1-283E3.4	transcribed_processed_pseudogene
chr1_1652592_A_G	ENSG00000227775.3	-71920	66	82	0.42268	2.55311e-17	0.915318	0.0825172	7.35425e-06	2.55311e-17	2.57703e-14	.	ENSG00000227775	RP1-283E3.4	transcribed_processed_pseudogene
chr1_1652779_A_G	ENSG00000227775.3	-71733	58	72	0.395604	3.15277e-14	0.849797	0.0902859	7.35425e-06	2.55311e-17	2.57703e-14	.	ENSG00000227775	RP1-283E3.4	transcribed_processed_pseudogene
chr1_1655298_C_T	ENSG00000227775.3	-69214	66	86	0.447917	6.66462e-06	0.556876	0.114713	7.35425e-06	2.55311e-17	2.57703e-14	.	ENSG00000227775	RP1-283E3.4	transcribed_processed_pseudogene
chr1_1676955_C_T	ENSG00000227775.3	-47557	67	87	0.457895	7.97753e-07	-0.602245	0.111548	7.35425e-06	2.55311e-17	2.57703e-14	rs146877222	ENSG00000227775	RP1-283E3.4	transcribed_processed_pseudogene
chr1_3646948_GC_G	ENSG00000116213.15	-5813	62	81	0.430851	1.06348e-05	0.440707	0.0931491	1.53645e-05	1.06348e-05	0.00188694	rs34514629	ENSG00000116213	WRAP73	protein_coding
chr1_16055591_C_T	ENSG00000232456.1	15562	32	37	0.190722	2.7473e-06	0.713684	0.140359	1.09962e-05	1.56205e-07	3.66028e-05	rs2297727	ENSG00000232456	RP11-5P18.10	unprocessed_pseudogene
chr1_16056296_G_C	ENSG00000232456.1	16267	32	37	0.188776	2.91261e-06	0.707651	0.139585	1.09962e-05	1.56205e-07	3.66028e-05	rs12023153	ENSG00000232456	RP11-5P18.10	unprocessed_pseudogene
chr1_16056332_CTCT_C	ENSG00000232456.1	16303	32	37	0.188776	2.91261e-06	0.707651	0.139585	1.09962e-05	1.56205e-07	3.66028e-05	rs77508204	ENSG00000232456	RP11-5P18.10	unprocessed_pseudogene
chr1_16056336_T_A	ENSG00000232456.1	16307	32	37	0.188776	2.91261e-06	0.707651	0.139585	1.09962e-05	1.56205e-07	3.66028e-05	rs61769890	ENSG00000232456	RP11-5P18.10	unprocessed_pseudogene
chr1_16056339_T_A	ENSG00000232456.1	16310	32	37	0.188776	2.91261e-06	0.707651	0.139585	1.09962e-05	1.56205e-07	3.66028e-05	rs61769891	ENSG00000232456	RP11-5P18.10	unprocessed_pseudogene
chr1_16056382_A_G	ENSG00000232456.1	16353	32	37	0.188776	2.91261e-06	0.707651	0.139585	1.09962e-05	1.56205e-07	3.66028e-05	rs7517792	ENSG00000232456	RP11-5P18.10	unprocessed_pseudogene
chr1_16056834_T_TC	ENSG00000232456.1	16805	33	38	0.202128	1.56205e-07	0.777895	0.134041	1.09962e-05	1.56205e-07	3.66028e-05	rs138507185	ENSG00000232456	RP11-5P18.10	unprocessed_pseudogene
chr1_16056953_A_C	ENSG00000232456.1	16924	33	39	0.19898	2.67544e-07	0.740046	0.130496	1.09962e-05	1.56205e-07	3.66028e-05	rs10803415	ENSG00000232456	RP11-5P18.10	unprocessed_pseudogene
chr1_16059921_G_A	ENSG00000232456.1	19892	33	38	0.191919	4.66454e-07	0.746024	0.134827	1.09962e-05	1.56205e-07	3.66028e-05	rs9442230	ENSG00000232456	RP11-5P18.10	unprocessed_pseudogene
chr1_16059952_G_C	ENSG00000232456.1	19923	31	36	0.183673	8.26608e-06	0.686354	0.143054	1.09962e-05	1.56205e-07	3.66028e-05	rs11576236	ENSG00000232456	RP11-5P18.10	unprocessed_pseudogene
chr1_16216381_A_T	ENSG00000142632.16	3772	17	18	0.1	5.78052e-06	0.942878	0.192747	8.8707e-06	5.78052e-06	0.00183386	rs2273313	ENSG00000142632	ARHGEF19	protein_coding
chr1_16619841_G_A	ENSG00000215908.10	-37391	36	36	0.197802	5.45183e-06	0.837966	0.170766	9.25499e-06	4.29516e-07	0.00010756	rs11586784	ENSG00000215908	CROCCP2	transcribed_unprocessed_pseudogene
chr1_16622014_C_T	ENSG00000215908.10	-35218	42	42	0.221053	4.29516e-07	0.845783	0.152291	9.25499e-06	4.29516e-07	0.00010756	rs11260842	ENSG00000215908	CROCCP2	transcribed_unprocessed_pseudogene
chr1_16937801_G_A	ENSG00000117122.13	-43034	50	55	0.280612	1.6043e-07	0.675512	0.11653	6.1245e-06	1.1911e-09	2.52218e-07	rs9435792	ENSG00000117122	MFAP2	protein_coding
chr1_16975177_T_C	ENSG00000117122.13	-5658	50	56	0.307692	3.0006e-08	0.709991	0.114447	6.1245e-06	1.1911e-09	2.52218e-07	rs761423	ENSG00000117122	MFAP2	protein_coding
chr1_16975285_A_G	ENSG00000117122.13	-5550	55	62	0.319588	5.07818e-09	0.698144	0.105346	6.1245e-06	1.1911e-09	2.52218e-07	rs761422	ENSG00000117122	MFAP2	protein_coding
chr1_16977094_C_T	ENSG00000117122.13	-3741	57	67	0.338384	1.1911e-09	0.658252	0.0944596	6.1245e-06	1.1911e-09	2.52218e-07	rs2235932	ENSG00000117122	MFAP2	protein_coding
chr1_16986248_C_T	ENSG00000117122.13	5413	48	58	0.341176	2.35142e-07	0.624169	0.109448	6.1245e-06	1.1911e-09	2.52218e-07	rs3170740	ENSG00000117122	MFAP2	protein_coding
chr1_16986662_G_A	ENSG00000117122.13	5827	51	59	0.355422	1.82625e-06	0.630789	0.121555	6.1245e-06	1.1911e-09	2.52218e-07	rs2076605	ENSG00000117122	MFAP2	protein_coding
chr1_16986848_G_A	ENSG00000117122.13	6013	55	66	0.340206	1.10247e-07	0.596221	0.10125	6.1245e-06	1.1911e-09	2.52218e-07	rs9435659	ENSG00000117122	MFAP2	protein_coding
chr1_16987159_C_T	ENSG00000117122.13	6324	58	69	0.352041	7.01644e-08	0.603215	0.10056	6.1245e-06	1.1911e-09	2.52218e-07	rs761421	ENSG00000117122	MFAP2	protein_coding
chr1_16988447_G_A	ENSG00000117122.13	7612	57	68	0.346939	3.35305e-08	0.611516	0.0989997	6.1245e-06	1.1911e-09	2.52218e-07	rs9435662	ENSG00000117122	MFAP2	protein_coding
chr1_16992516_G_A	ENSG00000117122.13	11681	57	68	0.346939	3.35305e-08	0.611516	0.0989997	6.1245e-06	1.1911e-09	2.52218e-07	rs2076603	ENSG00000117122	MFAP2	protein_coding
chr1_17005181_A_G	ENSG00000117122.13	24346	58	68	0.354167	1.11085e-06	-0.575614	0.108289	6.1245e-06	1.1911e-09	2.52218e-07	rs3738814	ENSG00000117122	MFAP2	protein_coding
chr1_17044657_T_C	ENSG00000117122.13	63822	58	68	0.343434	1.50238e-08	0.66053	0.103704	6.1245e-06	1.1911e-09	2.52218e-07	rs12073028	ENSG00000117122	MFAP2	protein_coding
chr1_17044999_C_T	ENSG00000117122.13	64164	53	61	0.346591	2.54544e-07	0.696265	0.12251	6.1245e-06	1.1911e-09	2.52218e-07	rs9435745	ENSG00000117122	MFAP2	protein_coding
chr1_17068985_G_A	ENSG00000117122.13	88150	64	79	0.39899	4.20886e-08	0.612276	0.10001	6.1245e-06	1.1911e-09	2.52218e-07	rs2076599	ENSG00000117122	MFAP2	protein_coding
chr1_17069026_G_A	ENSG00000117122.13	88191	64	79	0.39899	4.20886e-08	0.612276	0.10001	6.1245e-06	1.1911e-09	2.52218e-07	rs2076598	ENSG00000117122	MFAP2	protein_coding
chr1_17070003_T_C	ENSG00000117122.13	89168	60	74	0.393617	2.01504e-07	0.602745	0.104992	6.1245e-06	1.1911e-09	2.52218e-07	rs2076596	ENSG00000117122	MFAP2	protein_coding
chr1_17070208_T_C	ENSG00000117122.13	89373	64	79	0.39899	4.20886e-08	0.612276	0.10001	6.1245e-06	1.1911e-09	2.52218e-07	rs2076595	ENSG00000117122	MFAP2	protein_coding
chr1_17070381_C_A	ENSG00000117122.13	89546	61	75	0.407609	5.18553e-07	0.590602	0.107249	6.1245e-06	1.1911e-09	2.52218e-07	rs2076594	ENSG00000117122	MFAP2	protein_coding
chr1_17071571_G_C	ENSG00000117122.13	90736	61	75	0.386598	2.09929e-07	0.598886	0.104503	6.1245e-06	1.1911e-09	2.52218e-07	rs875219	ENSG00000117122	MFAP2	protein_coding
chr1_17071574_T_C	ENSG00000117122.13	90739	61	75	0.390625	8.36712e-08	0.620457	0.104177	6.1245e-06	1.1911e-09	2.52218e-07	rs875218	ENSG00000117122	MFAP2	protein_coding
chr1_17074788_C_T	ENSG00000117122.13	93953	61	75	0.390625	1.16013e-07	0.608568	0.103565	6.1245e-06	1.1911e-09	2.52218e-07	rs3818041	ENSG00000117122	MFAP2	protein_coding
chr1_17075621_G_T	ENSG00000117122.13	94786	63	78	0.397959	4.46076e-08	0.610989	0.100028	6.1245e-06	1.1911e-09	2.52218e-07	rs3818035	ENSG00000117122	MFAP2	protein_coding
chr1_17075640_T_C	ENSG00000117122.13	94805	63	78	0.397959	4.46076e-08	0.610989	0.100028	6.1245e-06	1.1911e-09	2.52218e-07	rs3818034	ENSG00000117122	MFAP2	protein_coding
chr1_17075664_G_A	ENSG00000117122.13	94829	64	79	0.39899	4.20886e-08	0.612276	0.10001	6.1245e-06	1.1911e-09	2.52218e-07	rs3818033	ENSG00000117122	MFAP2	protein_coding
chr1_17075760_C_T	ENSG00000117122.13	94925	64	79	0.39899	4.20886e-08	0.612276	0.10001	6.1245e-06	1.1911e-09	2.52218e-07	rs3818032	ENSG00000117122	MFAP2	protein_coding
chr1_17075923_A_G	ENSG00000117122.13	95088	63	77	0.396907	2.38014e-07	0.60227	0.105663	6.1245e-06	1.1911e-09	2.52218e-07	rs3818031	ENSG00000117122	MFAP2	protein_coding
chr1_17075925_A_G	ENSG00000117122.13	95090	64	78	0.397959	1.36541e-07	-0.61241	0.10493	6.1245e-06	1.1911e-09	2.52218e-07	rs2647204	ENSG00000117122	MFAP2	protein_coding
chr1_17079314_G_A	ENSG00000117122.13	98479	65	80	0.408163	4.80628e-08	0.61667	0.101257	6.1245e-06	1.1911e-09	2.52218e-07	rs2057096	ENSG00000117122	MFAP2	protein_coding
chr1_17079421_C_T	ENSG00000117122.13	98586	66	81	0.409091	4.56307e-08	0.61783	0.101239	6.1245e-06	1.1911e-09	2.52218e-07	rs2057095	ENSG00000117122	MFAP2	protein_coding
chr1_17079454_C_T	ENSG00000117122.13	98619	65	80	0.412371	1.35726e-07	0.605309	0.103687	6.1245e-06	1.1911e-09	2.52218e-07	rs2057094	ENSG00000117122	MFAP2	protein_coding
chr1_17082522_G_A	ENSG00000117122.13	101687	67	82	0.414141	5.21895e-08	-0.626863	0.103268	6.1245e-06	1.1911e-09	2.52218e-07	rs2076617	ENSG00000117122	MFAP2	protein_coding
chr1_17082746_G_A	ENSG00000117122.13	101911	65	79	0.434066	2.49118e-06	-0.585723	0.114626	6.1245e-06	1.1911e-09	2.52218e-07	rs2235925	ENSG00000117122	MFAP2	protein_coding
chr1_17083869_G_A	ENSG00000117122.13	103034	65	80	0.40404	7.92016e-08	0.602635	0.100959	6.1245e-06	1.1911e-09	2.52218e-07	rs1883913	ENSG00000117122	MFAP2	protein_coding
chr1_17092399_A_G	ENSG00000117122.13	111564	62	79	0.39899	4.73683e-06	0.505349	0.10222	6.1245e-06	1.1911e-09	2.52218e-07	rs2273111	ENSG00000117122	MFAP2	protein_coding
chr1_17092571_T_C	ENSG00000117122.13	111736	63	80	0.40404	4.0609e-06	0.508893	0.10211	6.1245e-06	1.1911e-09	2.52218e-07	rs11203298	ENSG00000117122	MFAP2	protein_coding
chr1_17095697_G_A	ENSG00000117122.13	114862	56	72	0.428571	4.81632e-06	0.524517	0.10619	6.1245e-06	1.1911e-09	2.52218e-07	rs2076610	ENSG00000117122	MFAP2	protein_coding
chr1_19325639_G_GGT	ENSG00000077549.17	-159900	35	39	0.214286	2.2581e-06	-0.559852	0.109026	1.84982e-05	1.25017e-06	0.000178535	.	ENSG00000077549	CAPZB	protein_coding
chr1_19342741_A_G	ENSG00000077549.17	-142798	38	43	0.226316	1.25017e-06	-0.537227	0.101639	1.84982e-05	1.25017e-06	0.000178535	rs12124843	ENSG00000077549	CAPZB	protein_coding
chr1_21459488_G_T	ENSG00000227001.3	31521	46	52	0.265306	1.26132e-10	1.04241	0.139133	1.6699e-05	7.46218e-11	1.34642e-08	rs4654938	ENSG00000227001	NBPF2P	unprocessed_pseudogene
chr1_21459758_T_C	ENSG00000227001.3	31791	45	49	0.25	8.85092e-09	1.00769	0.155139	1.6699e-05	7.46218e-11	1.34642e-08	rs4654750	ENSG00000227001	NBPF2P	unprocessed_pseudogene
chr1_21470926_T_C	ENSG00000227001.3	42959	47	52	0.262626	8.65938e-10	1.01529	0.14415	1.6699e-05	7.46218e-11	1.34642e-08	rs4654944	ENSG00000227001	NBPF2P	unprocessed_pseudogene
chr1_21472996_T_C	ENSG00000227001.3	45029	46	51	0.260204	1.47583e-09	1.00695	0.145548	1.6699e-05	7.46218e-11	1.34642e-08	rs1971327	ENSG00000227001	NBPF2P	unprocessed_pseudogene
chr1_21473330_A_G	ENSG00000227001.3	45363	47	52	0.262626	8.65938e-10	1.01529	0.14415	1.6699e-05	7.46218e-11	1.34642e-08	rs1971328	ENSG00000227001	NBPF2P	unprocessed_pseudogene
chr1_21473692_T_G	ENSG00000227001.3	45725	46	51	0.260204	1.47583e-09	1.00695	0.145548	1.6699e-05	7.46218e-11	1.34642e-08	rs7520015	ENSG00000227001	NBPF2P	unprocessed_pseudogene
chr1_21473726_C_T	ENSG00000227001.3	45759	46	51	0.260204	1.47583e-09	1.00695	0.145548	1.6699e-05	7.46218e-11	1.34642e-08	rs10916996	ENSG00000227001	NBPF2P	unprocessed_pseudogene
chr1_21474623_C_T	ENSG00000227001.3	46656	44	49	0.260638	5.65966e-09	0.990256	0.150005	1.6699e-05	7.46218e-11	1.34642e-08	rs7554122	ENSG00000227001	NBPF2P	unprocessed_pseudogene
chr1_21474853_G_A	ENSG00000227001.3	46886	47	52	0.262626	8.65938e-10	1.01529	0.14415	1.6699e-05	7.46218e-11	1.34642e-08	rs7531217	ENSG00000227001	NBPF2P	unprocessed_pseudogene
chr1_21478555_C_T	ENSG00000227001.3	50588	46	50	0.260417	1.3515e-09	1.01903	0.146856	1.6699e-05	7.46218e-11	1.34642e-08	rs4654947	ENSG00000227001	NBPF2P	unprocessed_pseudogene
chr1_21479485_G_A	ENSG00000227001.3	51518	47	52	0.262626	8.65938e-10	1.01529	0.14415	1.6699e-05	7.46218e-11	1.34642e-08	rs4654948	ENSG00000227001	NBPF2P	unprocessed_pseudogene
chr1_21481387_CCTCTGTCT_C	ENSG00000227001.3	53420	45	50	0.265957	5.66307e-09	1.00675	0.152507	1.6699e-05	7.46218e-11	1.34642e-08	rs200166141	ENSG00000227001	NBPF2P	unprocessed_pseudogene
chr1_21483031_A_C	ENSG00000227001.3	55064	47	53	0.267677	7.46218e-11	1.04858	0.137717	1.6699e-05	7.46218e-11	1.34642e-08	rs71512993	ENSG00000227001	NBPF2P	unprocessed_pseudogene
chr1_21426591_AAGACAGAG_A	ENSG00000142794.18	-13537	32	32	0.163265	2.41319e-05	-0.795795	0.176401	2.63635e-05	4.17961e-13	6.57868e-11	rs201030627	ENSG00000142794	NBPF3	protein_coding
chr1_21436639_T_A	ENSG00000142794.18	-3489	67	85	0.452128	1.06663e-11	-0.84903	0.105284	2.63635e-05	4.17961e-13	6.57868e-11	rs10916990	ENSG00000142794	NBPF3	protein_coding
chr1_21459488_G_T	ENSG00000142794.18	19360	46	52	0.265306	1.28258e-11	-0.975395	0.121596	2.63635e-05	4.17961e-13	6.57868e-11	rs4654938	ENSG00000142794	NBPF3	protein_coding
chr1_21459575_C_T	ENSG00000142794.18	19447	67	86	0.452632	9.24416e-11	-0.816987	0.108005	2.63635e-05	4.17961e-13	6.57868e-11	rs4654748	ENSG00000142794	NBPF3	protein_coding
chr1_21459758_T_C	ENSG00000142794.18	19630	45	49	0.25	1.92352e-11	-1.02078	0.128759	2.63635e-05	4.17961e-13	6.57868e-11	rs4654750	ENSG00000142794	NBPF3	protein_coding
chr1_21468895_A_G	ENSG00000142794.18	28767	71	92	0.464646	4.17961e-13	-0.870577	0.0987852	2.63635e-05	4.17961e-13	6.57868e-11	rs1827293	ENSG00000142794	NBPF3	protein_coding
chr1_21470277_C_A	ENSG00000142794.18	30149	58	75	0.46875	3.72463e-08	-0.797395	0.129623	2.63635e-05	4.17961e-13	6.57868e-11	rs6687836	ENSG00000142794	NBPF3	protein_coding
chr1_21470926_T_C	ENSG00000142794.18	30798	47	52	0.262626	4.03693e-12	-1.00173	0.120855	2.63635e-05	4.17961e-13	6.57868e-11	rs4654944	ENSG00000142794	NBPF3	protein_coding
chr1_21471503_G_A	ENSG00000142794.18	31375	71	92	0.464646	4.17961e-13	-0.870577	0.0987852	2.63635e-05	4.17961e-13	6.57868e-11	rs2004380	ENSG00000142794	NBPF3	protein_coding
chr1_21472996_T_C	ENSG00000142794.18	32868	46	51	0.260204	1.35468e-11	-0.986326	0.123153	2.63635e-05	4.17961e-13	6.57868e-11	rs1971327	ENSG00000142794	NBPF3	protein_coding
chr1_21473330_A_G	ENSG00000142794.18	33202	47	52	0.262626	4.03693e-12	-1.00173	0.120855	2.63635e-05	4.17961e-13	6.57868e-11	rs1971328	ENSG00000142794	NBPF3	protein_coding
chr1_21473692_T_G	ENSG00000142794.18	33564	46	51	0.260204	1.35468e-11	-0.986326	0.123153	2.63635e-05	4.17961e-13	6.57868e-11	rs7520015	ENSG00000142794	NBPF3	protein_coding
chr1_21473726_C_T	ENSG00000142794.18	33598	46	51	0.260204	1.35468e-11	-0.986326	0.123153	2.63635e-05	4.17961e-13	6.57868e-11	rs10916996	ENSG00000142794	NBPF3	protein_coding
chr1_21474623_C_T	ENSG00000142794.18	34495	44	49	0.260638	4.17342e-10	-0.941755	0.130549	2.63635e-05	4.17961e-13	6.57868e-11	rs7554122	ENSG00000142794	NBPF3	protein_coding
chr1_21474853_G_A	ENSG00000142794.18	34725	47	52	0.262626	4.03693e-12	-1.00173	0.120855	2.63635e-05	4.17961e-13	6.57868e-11	rs7531217	ENSG00000142794	NBPF3	protein_coding
chr1_21478555_C_T	ENSG00000142794.18	38427	46	50	0.260417	4.19469e-11	-0.978651	0.126319	2.63635e-05	4.17961e-13	6.57868e-11	rs4654947	ENSG00000142794	NBPF3	protein_coding
chr1_21479485_G_A	ENSG00000142794.18	39357	47	52	0.262626	4.03693e-12	-1.00173	0.120855	2.63635e-05	4.17961e-13	6.57868e-11	rs4654948	ENSG00000142794	NBPF3	protein_coding
chr1_21481387_CCTCTGTCT_C	ENSG00000142794.18	41259	45	50	0.265957	5.66305e-11	-0.992013	0.129203	2.63635e-05	4.17961e-13	6.57868e-11	rs200166141	ENSG00000142794	NBPF3	protein_coding
chr1_21483031_A_C	ENSG00000142794.18	42903	47	53	0.267677	4.18483e-12	-0.988622	0.119393	2.63635e-05	4.17961e-13	6.57868e-11	rs71512993	ENSG00000142794	NBPF3	protein_coding
chr1_22127133_T_C	ENSG00000218510.6	102602	24	26	0.152941	7.82385e-07	1.0942	0.202486	1.2232e-05	7.82385e-07	0.000182136	rs6676241	ENSG00000218510	LINC00339	lncRNA
chr1_22127349_T_C	ENSG00000218510.6	102818	27	30	0.154639	5.36036e-06	0.934614	0.19029	1.2232e-05	7.82385e-07	0.000182136	rs6678992	ENSG00000218510	LINC00339	lncRNA
chr1_22127482_C_G	ENSG00000218510.6	102951	26	29	0.151042	2.31611e-06	0.973142	0.18975	1.2232e-05	7.82385e-07	0.000182136	rs2235527	ENSG00000218510	LINC00339	lncRNA
chr1_22127508_T_C	ENSG00000218510.6	102977	26	29	0.151042	2.31611e-06	0.973142	0.18975	1.2232e-05	7.82385e-07	0.000182136	rs2235526	ENSG00000218510	LINC00339	lncRNA
chr1_23362590_G_A	ENSG00000125945.14	-5796	40	44	0.222222	3.85135e-06	0.808865	0.161854	2.78419e-05	3.85135e-06	0.000801593	rs3795308	ENSG00000125945	ZNF436	protein_coding
chr1_23371627_C_G	ENSG00000125945.14	3241	39	43	0.223958	2.28363e-05	0.752711	0.166299	2.78419e-05	3.85135e-06	0.000801593	rs754984	ENSG00000125945	ZNF436	protein_coding
chr1_23362590_G_A	ENSG00000249087.6	-6407	40	44	0.222222	5.46356e-08	0.960832	0.158575	1.68362e-05	5.46356e-08	1.08934e-05	rs3795308	ENSG00000249087	ZNF436-AS1	lncRNA
chr1_23371627_C_G	ENSG00000249087.6	2630	39	43	0.223958	2.72897e-07	0.92135	0.162606	1.68362e-05	5.46356e-08	1.08934e-05	rs754984	ENSG00000249087	ZNF436-AS1	lncRNA
chr1_25454177_C_T	ENSG00000188672.17	23985	45	57	0.287879	1.07712e-06	-0.62216	0.116874	1.27952e-05	6.75932e-07	0.000101247	rs34006994	ENSG00000188672	RHCE	protein_coding
chr1_25454398_A_ATG	ENSG00000188672.17	24206	45	59	0.30102	1.59076e-06	-0.609433	0.116649	1.27952e-05	6.75932e-07	0.000101247	rs141203814	ENSG00000188672	RHCE	protein_coding
chr1_25454402_A_G	ENSG00000188672.17	24210	44	55	0.280612	6.75932e-07	-0.642941	0.118176	1.27952e-05	6.75932e-07	0.000101247	rs61775167	ENSG00000188672	RHCE	protein_coding
chr1_25456575_A_G	ENSG00000188672.17	26383	45	57	0.287879	1.07712e-06	-0.62216	0.116874	1.27952e-05	6.75932e-07	0.000101247	rs35497030	ENSG00000188672	RHCE	protein_coding
chr1_25458960_A_G	ENSG00000188672.17	28768	43	54	0.278351	1.16759e-06	-0.636512	0.12003	1.27952e-05	6.75932e-07	0.000101247	rs35530120	ENSG00000188672	RHCE	protein_coding
chr1_28691804_T_TTTTA	ENSG00000225616.2	-290804	13	13	0.0792683	2.21871e-05	1.28095	0.282517	3.34507e-05	2.21871e-05	0.00207916	rs61127323	ENSG00000225616	RP4-604A21.1	processed_pseudogene
chr1_31296516_C_G	ENSG00000168528.11	-113049	30	33	0.166667	7.16954e-06	-0.570915	0.118071	2.30013e-05	4.65393e-06	0.000652675	rs3737754	ENSG00000168528	SERINC2	protein_coding
chr1_31296567_G_A	ENSG00000168528.11	-112998	30	33	0.166667	7.16954e-06	-0.570915	0.118071	2.30013e-05	4.65393e-06	0.000652675	rs3737753	ENSG00000168528	SERINC2	protein_coding
chr1_31310304_A_G	ENSG00000168528.11	-99261	30	33	0.170103	6.27737e-06	-0.573124	0.117679	2.30013e-05	4.65393e-06	0.000652675	rs78423071	ENSG00000168528	SERINC2	protein_coding
chr1_31338937_C_CT	ENSG00000168528.11	-70628	30	33	0.166667	7.16954e-06	-0.570915	0.118071	2.30013e-05	4.65393e-06	0.000652675	rs139788109	ENSG00000168528	SERINC2	protein_coding
chr1_31364349_G_T	ENSG00000168528.11	-45216	28	30	0.159574	1.01251e-05	-0.603709	0.127251	2.30013e-05	4.65393e-06	0.000652675	rs3766293	ENSG00000168528	SERINC2	protein_coding
chr1_31426857_C_T	ENSG00000168528.11	17292	29	32	0.161616	1.26011e-05	0.558864	0.119261	2.30013e-05	4.65393e-06	0.000652675	rs10454446	ENSG00000168528	SERINC2	protein_coding
chr1_31433253_G_A	ENSG00000168528.11	23688	24	27	0.136364	4.65393e-06	-0.601442	0.121544	2.30013e-05	4.65393e-06	0.000652675	rs78108126	ENSG00000168528	SERINC2	protein_coding
chr1_36092018_G_A	ENSG00000092850.11	7943	56	68	0.343434	3.40251e-07	-0.67869	0.120945	1.72868e-05	8.61273e-08	1.36134e-05	rs2236387	ENSG00000092850	TEKT2	protein_coding
chr1_36100138_C_T	ENSG00000092850.11	16063	55	66	0.336735	8.61273e-08	-0.726602	0.122144	1.72868e-05	8.61273e-08	1.36134e-05	rs57985157	ENSG00000092850	TEKT2	protein_coding
chr1_39748853_T_A	ENSG00000084072.16	56671	43	48	0.244898	8.00533e-06	0.689584	0.143474	1.97943e-05	5.66261e-06	0.0014987	rs7520588	ENSG00000084072	PPIE	protein_coding
chr1_39753393_C_T	ENSG00000084072.16	61211	42	47	0.237374	1.95173e-05	0.661792	0.144853	1.97943e-05	5.66261e-06	0.0014987	rs1046988	ENSG00000084072	PPIE	protein_coding
chr1_39760374_G_A	ENSG00000084072.16	68192	43	48	0.242424	5.66261e-06	0.693358	0.141583	1.97943e-05	5.66261e-06	0.0014987	rs12094291	ENSG00000084072	PPIE	protein_coding
chr1_39763647_G_A	ENSG00000084072.16	71465	39	41	0.218085	1.95628e-05	0.799756	0.175074	1.97943e-05	5.66261e-06	0.0014987	rs493473	ENSG00000084072	PPIE	protein_coding
chr1_40481631_CTT_C	ENSG00000238287.1	-27030	71	97	0.494898	2.70318e-09	-0.685905	0.101225	8.80413e-06	3.54328e-14	6.12139e-12	rs34460861	ENSG00000238287	RP11-656D10.3	lncRNA
chr1_40515059_G_T	ENSG00000238287.1	6398	65	83	0.419192	3.54328e-14	-0.883174	0.0941036	8.80413e-06	3.54328e-14	6.12139e-12	rs11208299	ENSG00000238287	RP11-656D10.3	lncRNA
chr1_40533230_A_G	ENSG00000238287.1	24569	66	87	0.439394	5.69143e-13	-0.814502	0.0931774	8.80413e-06	3.54328e-14	6.12139e-12	rs1001400	ENSG00000238287	RP11-656D10.3	lncRNA
chr1_40540873_G_C	ENSG00000238287.1	32212	67	92	0.489362	1.31663e-08	-0.692812	0.108237	8.80413e-06	3.54328e-14	6.12139e-12	rs3738471	ENSG00000238287	RP11-656D10.3	lncRNA
chr1_40547343_C_T	ENSG00000238287.1	38682	71	97	0.489899	1.88528e-09	-0.683933	0.0996867	8.80413e-06	3.54328e-14	6.12139e-12	rs2297755	ENSG00000238287	RP11-656D10.3	lncRNA
chr1_40547588_C_T	ENSG00000238287.1	38927	48	56	0.35	2.60582e-07	-0.789588	0.139072	8.80413e-06	3.54328e-14	6.12139e-12	rs2297756	ENSG00000238287	RP11-656D10.3	lncRNA
chr1_42952385_AT_A	ENSG00000227533.5	-6910	34	36	0.185567	3.22814e-09	0.896972	0.133197	1.46879e-05	3.22814e-09	5.16577e-07	rs3216016	ENSG00000227533	SLC2A1-AS1	lncRNA
chr1_43242987_G_A	ENSG00000117395.12	-27949	27	30	0.172414	5.48144e-06	0.624468	0.127295	1.98539e-05	5.48144e-06	0.000820061	rs1760668	ENSG00000117395	EBNA1BP2	protein_coding
chr1_45034622_A_G	ENSG00000070785.16	47900	61	81	0.45	3.20096e-06	-0.643303	0.127505	1.43526e-05	3.20096e-06	0.000341302	rs6671633	ENSG00000070785	EIF2B3	protein_coding
chr1_45499668_T_C	ENSG00000280670.2	-384	10	10	0.0543478	2.96888e-11	-2.14058	0.273469	2.02938e-05	2.96888e-11	6.90606e-09	rs7546268	ENSG00000280670	CCDC163	protein_coding
chr1_45500099_A_G	ENSG00000280670.2	47	7	7	0.0364583	3.12676e-07	2.04868	0.363724	2.02938e-05	2.96888e-11	6.90606e-09	rs3748644	ENSG00000280670	CCDC163	protein_coding
chr1_45515190_T_G	ENSG00000280670.2	15138	19	20	0.105263	4.45642e-07	-1.23918	0.223494	2.02938e-05	2.96888e-11	6.90606e-09	rs2356561	ENSG00000280670	CCDC163	protein_coding
chr1_45515586_A_G	ENSG00000280670.2	15534	10	10	0.0515464	6.49389e-11	-2.07814	0.271786	2.02938e-05	2.96888e-11	6.90606e-09	rs7516006	ENSG00000280670	CCDC163	protein_coding
chr1_45515840_T_C	ENSG00000280670.2	15788	18	19	0.0959596	1.43031e-07	-1.30411	0.223882	2.02938e-05	2.96888e-11	6.90606e-09	rs2356559	ENSG00000280670	CCDC163	protein_coding
chr1_45531229_G_A	ENSG00000280670.2	31177	16	17	0.103659	3.29728e-06	-1.2781	0.253709	2.02938e-05	2.96888e-11	6.90606e-09	rs4660309	ENSG00000280670	CCDC163	protein_coding
chr1_54679120_T_C	ENSG00000162402.13	-535993	16	18	0.0909091	9.79211e-06	0.633299	0.133239	1.24189e-05	9.79211e-06	0.00172048	rs79149166	ENSG00000162402	USP24	protein_coding
chr1_58668475_T_C	ENSG00000177606.6	-115852	3	3	0.0185185	4.33073e-06	-2.21904	0.44675	2.75502e-05	4.33073e-06	0.000287203	rs17118066	ENSG00000177606	JUN	protein_coding
chr1_63415881_C_T	ENSG00000142856.16	-113305	26	28	0.142857	2.14911e-06	-0.769939	0.149569	6.76428e-05	1.31736e-06	9.25174e-05	rs4630153	ENSG00000142856	ITGB3BP	protein_coding
chr1_63523233_G_A	ENSG00000142856.16	-5953	27	29	0.146465	1.31736e-06	0.777033	0.147378	6.76428e-05	1.31736e-06	9.25174e-05	rs17125090	ENSG00000142856	ITGB3BP	protein_coding
chr1_66679473_T_A	ENSG00000152760.9	-72987	38	44	0.231579	5.6831e-06	0.610758	0.12474	2.71132e-05	3.39555e-06	0.000384043	rs11208945	ENSG00000152760	TCTEX1D1	protein_coding
chr1_66729228_TTC_T	ENSG00000152760.9	-23232	41	49	0.247475	3.39555e-06	-0.586789	0.116656	2.71132e-05	3.39555e-06	0.000384043	rs3078564	ENSG00000152760	TCTEX1D1	protein_coding
chr1_74198465_T_C	ENSG00000162620.15	278	49	58	0.337209	1.55043e-09	-0.905643	0.131124	3.49452e-05	2.20608e-14	5.43302e-12	rs4422957	ENSG00000162620	LRRIQ3	protein_coding
chr1_74199809_G_A	ENSG00000162620.15	1622	54	66	0.336735	6.33072e-13	-0.956957	0.109783	3.49452e-05	2.20608e-14	5.43302e-12	rs792310	ENSG00000162620	LRRIQ3	protein_coding
chr1_74204227_T_C	ENSG00000162620.15	6040	53	65	0.342105	5.4073e-13	-0.967771	0.110561	3.49452e-05	2.20608e-14	5.43302e-12	rs9425023	ENSG00000162620	LRRIQ3	protein_coding
chr1_74205835_A_G	ENSG00000162620.15	7648	54	67	0.338384	2.20608e-14	-0.991619	0.104431	3.49452e-05	2.20608e-14	5.43302e-12	rs571848	ENSG00000162620	LRRIQ3	protein_coding
chr1_74235967_A_T	ENSG00000162620.15	37780	52	64	0.336842	3.12165e-13	-0.969034	0.109121	3.49452e-05	2.20608e-14	5.43302e-12	rs500203	ENSG00000162620	LRRIQ3	protein_coding
chr1_74236266_T_A	ENSG00000162620.15	38079	54	66	0.333333	1.17625e-13	-0.975809	0.107155	3.49452e-05	2.20608e-14	5.43302e-12	rs532221	ENSG00000162620	LRRIQ3	protein_coding
chr1_88770346_T_A	ENSG00000137944.17	-218009	74	97	0.489899	1.56918e-06	0.466403	0.0892131	3.55501e-05	1.17865e-10	1.94599e-08	rs7541301	ENSG00000137944	KYAT3	protein_coding
chr1_88784469_G_A	ENSG00000137944.17	-203886	64	81	0.482143	2.33251e-05	0.459277	0.101598	3.55501e-05	1.17865e-10	1.94599e-08	rs1772795	ENSG00000137944	KYAT3	protein_coding
chr1_88805891_T_C	ENSG00000137944.17	-182464	74	97	0.489899	1.56918e-06	0.466403	0.0892131	3.55501e-05	1.17865e-10	1.94599e-08	rs786906	ENSG00000137944	KYAT3	protein_coding
chr1_88960577_T_C	ENSG00000137944.17	-27778	70	87	0.453125	1.30325e-09	0.59508	0.0856537	3.55501e-05	1.17865e-10	1.94599e-08	rs2765527	ENSG00000137944	KYAT3	protein_coding
chr1_88960594_C_T	ENSG00000137944.17	-27761	70	87	0.453125	1.30325e-09	-0.59508	0.0856537	3.55501e-05	1.17865e-10	1.94599e-08	rs10922529	ENSG00000137944	KYAT3	protein_coding
chr1_88961219_G_A	ENSG00000137944.17	-27136	72	91	0.459596	1.17865e-10	-0.615388	0.0819647	3.55501e-05	1.17865e-10	1.94599e-08	rs3738055	ENSG00000137944	KYAT3	protein_coding
chr1_88961569_G_A	ENSG00000137944.17	-26786	77	99	0.5	2.18929e-07	-0.508422	0.0888774	3.55501e-05	1.17865e-10	1.94599e-08	rs10922530	ENSG00000137944	KYAT3	protein_coding
chr1_88961888_G_C	ENSG00000137944.17	-26467	65	80	0.470588	4.95915e-10	-0.659235	0.0918979	3.55501e-05	1.17865e-10	1.94599e-08	rs3753683	ENSG00000137944	KYAT3	protein_coding
chr1_88964737_A_G	ENSG00000137944.17	-23618	71	89	0.458763	2.73985e-10	-0.60455	0.0826806	3.55501e-05	1.17865e-10	1.94599e-08	rs1536259	ENSG00000137944	KYAT3	protein_coding
chr1_89013185_G_A	ENSG00000137944.17	24830	27	29	0.146465	2.94781e-05	0.559541	0.125548	3.55501e-05	1.17865e-10	1.94599e-08	rs113490655	ENSG00000137944	KYAT3	protein_coding
chr1_89009135_A_G	ENSG00000117226.11	-13759	30	34	0.171717	9.69901e-12	-1.01416	0.125419	3.20391e-05	9.69901e-12	2.66542e-09	rs17433780	ENSG00000117226	GBP3	protein_coding
chr1_89014075_T_C	ENSG00000117226.11	-8819	65	83	0.419192	6.49372e-06	-0.579519	0.11921	3.20391e-05	9.69901e-12	2.66542e-09	rs3795543	ENSG00000117226	GBP3	protein_coding
chr1_89056337_A_C	ENSG00000117226.11	33443	18	19	0.0979381	2.19036e-05	-0.966762	0.213058	3.20391e-05	9.69901e-12	2.66542e-09	rs2390679	ENSG00000117226	GBP3	protein_coding
chr1_89058244_C_T	ENSG00000117226.11	35350	18	19	0.0959596	2.50477e-05	-0.959241	0.213109	3.20391e-05	9.69901e-12	2.66542e-09	rs60070945	ENSG00000117226	GBP3	protein_coding
chr1_89060129_C_G	ENSG00000117226.11	37235	32	35	0.176768	1.60897e-07	-0.892811	0.154035	3.20391e-05	9.69901e-12	2.66542e-09	rs6701673	ENSG00000117226	GBP3	protein_coding
chr1_89060137_C_T	ENSG00000117226.11	37243	18	19	0.0959596	2.50477e-05	-0.959241	0.213109	3.20391e-05	9.69901e-12	2.66542e-09	rs61798936	ENSG00000117226	GBP3	protein_coding
chr1_93869638_A_T	ENSG00000230439.2	94194	61	80	0.412371	1.50307e-08	0.744794	0.116936	1.98569e-05	2.63073e-12	3.03529e-10	rs1051394	ENSG00000230439	RP11-488P3.1	lncRNA
chr1_93870087_G_GA	ENSG00000230439.2	94643	61	80	0.430108	5.19206e-08	0.739571	0.121811	1.98569e-05	2.63073e-12	3.03529e-10	rs373511428	ENSG00000230439	RP11-488P3.1	lncRNA
chr1_93875581_C_T	ENSG00000230439.2	100137	61	80	0.412371	1.50307e-08	0.744794	0.116936	1.98569e-05	2.63073e-12	3.03529e-10	rs2273166	ENSG00000230439	RP11-488P3.1	lncRNA
chr1_93875711_A_G	ENSG00000230439.2	100267	61	80	0.412371	1.50307e-08	0.744794	0.116936	1.98569e-05	2.63073e-12	3.03529e-10	rs2273165	ENSG00000230439	RP11-488P3.1	lncRNA
chr1_93877008_C_A	ENSG00000230439.2	101564	65	86	0.443299	4.48229e-10	0.806411	0.112046	1.98569e-05	2.63073e-12	3.03529e-10	rs3747965	ENSG00000230439	RP11-488P3.1	lncRNA
chr1_93877467_A_G	ENSG00000230439.2	102023	65	86	0.443299	4.48229e-10	0.806411	0.112046	1.98569e-05	2.63073e-12	3.03529e-10	rs2391322	ENSG00000230439	RP11-488P3.1	lncRNA
chr1_93877677_T_C	ENSG00000230439.2	102233	43	49	0.252577	2.63073e-12	1.06181	0.126593	1.98569e-05	2.63073e-12	3.03529e-10	rs3789457	ENSG00000230439	RP11-488P3.1	lncRNA
chr1_93879160_C_T	ENSG00000230439.2	103716	65	86	0.443299	4.48229e-10	0.806411	0.112046	1.98569e-05	2.63073e-12	3.03529e-10	rs2235971	ENSG00000230439	RP11-488P3.1	lncRNA
chr1_94821102_C_A	ENSG00000143036.16	760	65	83	0.427835	5.55208e-09	-0.641013	0.0970344	1.90138e-05	2.35746e-09	1.61531e-07	rs6676991	ENSG00000143036	SLC44A3	protein_coding
chr1_94821119_GTCCCAAATGTAAA_G	ENSG00000143036.16	777	65	83	0.427835	5.55208e-09	-0.641013	0.0970344	1.90138e-05	2.35746e-09	1.61531e-07	rs11274910	ENSG00000143036	SLC44A3	protein_coding
chr1_94824447_C_T	ENSG00000143036.16	4105	67	86	0.438776	2.27457e-08	-0.612467	0.0976799	1.90138e-05	2.35746e-09	1.61531e-07	rs6687749	ENSG00000143036	SLC44A3	protein_coding
chr1_94824759_A_G	ENSG00000143036.16	4417	66	84	0.4375	2.35746e-09	0.662235	0.0972695	1.90138e-05	2.35746e-09	1.61531e-07	rs36094793	ENSG00000143036	SLC44A3	protein_coding
chr1_94839884_A_G	ENSG00000143036.16	19542	60	74	0.373737	2.1235e-07	0.587732	0.102607	1.90138e-05	2.35746e-09	1.61531e-07	rs859120	ENSG00000143036	SLC44A3	protein_coding
chr1_94842286_T_C	ENSG00000143036.16	21944	58	72	0.371134	1.70903e-07	0.592775	0.102532	1.90138e-05	2.35746e-09	1.61531e-07	rs698967	ENSG00000143036	SLC44A3	protein_coding
chr1_109608773_G_T	ENSG00000134184.12	-79041	41	45	0.227273	2.33417e-08	0.925877	0.147811	1.27611e-05	1.96591e-09	2.48268e-07	rs3738766	ENSG00000134184	GSTM1	protein_coding
chr1_109610399_A_G	ENSG00000134184.12	-77415	38	42	0.212121	1.64866e-07	0.864556	0.149314	1.27611e-05	1.96591e-09	2.48268e-07	rs3738765	ENSG00000134184	GSTM1	protein_coding
chr1_109620296_T_C	ENSG00000134184.12	-67518	44	49	0.25	9.19194e-06	0.730794	0.153212	1.27611e-05	1.96591e-09	2.48268e-07	rs28362580	ENSG00000134184	GSTM1	protein_coding
chr1_109651633_A_G	ENSG00000134184.12	-36181	39	43	0.217172	3.56012e-06	-0.784645	0.156371	1.27611e-05	1.96591e-09	2.48268e-07	rs686163	ENSG00000134184	GSTM1	protein_coding
chr1_109669059_G_C	ENSG00000134184.12	-18755	39	43	0.217172	5.3103e-07	0.844648	0.153548	1.27611e-05	1.96591e-09	2.48268e-07	rs28623664	ENSG00000134184	GSTM1	protein_coding
chr1_109712552_T_G	ENSG00000134184.12	24738	48	55	0.277778	6.99711e-09	-0.858741	0.131081	1.27611e-05	1.96591e-09	2.48268e-07	rs929166	ENSG00000134184	GSTM1	protein_coding
chr1_109712974_C_G	ENSG00000134184.12	25160	47	53	0.278947	1.96591e-09	-0.920581	0.134372	1.27611e-05	1.96591e-09	2.48268e-07	rs4970773	ENSG00000134184	GSTM1	protein_coding
chr1_109712552_T_G	ENSG00000134201.10	297	48	55	0.277778	5.43627e-08	-0.722237	0.119174	9.21439e-06	2.28817e-08	4.08146e-06	rs929166	ENSG00000134201	GSTM5	protein_coding
chr1_109712974_C_G	ENSG00000134201.10	719	47	53	0.278947	2.28817e-08	-0.770021	0.122835	9.21439e-06	2.28817e-08	4.08146e-06	rs4970773	ENSG00000134201	GSTM5	protein_coding
chr1_109737199_C_A	ENSG00000134201.10	24944	34	35	0.176768	8.62925e-06	-0.734794	0.153513	9.21439e-06	2.28817e-08	4.08146e-06	rs1537234	ENSG00000134201	GSTM5	protein_coding
chr1_109739319_G_A	ENSG00000134201.10	27064	34	35	0.176768	8.62925e-06	-0.734794	0.153513	9.21439e-06	2.28817e-08	4.08146e-06	rs10735234	ENSG00000134201	GSTM5	protein_coding
chr1_109740350_G_T	ENSG00000134201.10	28095	33	34	0.175258	4.47269e-06	-0.769934	0.15527	9.21439e-06	2.28817e-08	4.08146e-06	rs1332018	ENSG00000134201	GSTM5	protein_coding
chr1_112520503_A_G	ENSG00000007341.18	-100322	51	60	0.30303	4.01868e-09	0.81107	0.121373	4.06237e-05	2.33518e-09	2.38133e-07	rs910697	ENSG00000007341	ST7L	protein_coding
chr1_112540817_C_T	ENSG00000007341.18	-80008	50	59	0.307292	7.05744e-09	0.823197	0.125695	4.06237e-05	2.33518e-09	2.38133e-07	rs10745330	ENSG00000007341	ST7L	protein_coding
chr1_112598304_C_T	ENSG00000007341.18	-22521	37	41	0.25	3.39796e-05	0.656013	0.148489	4.06237e-05	2.33518e-09	2.38133e-07	rs4839254	ENSG00000007341	ST7L	protein_coding
chr1_112659795_G_A	ENSG00000007341.18	38970	49	57	0.296875	2.8666e-07	-0.759126	0.134264	4.06237e-05	2.33518e-09	2.38133e-07	rs2932536	ENSG00000007341	ST7L	protein_coding
chr1_112691557_C_T	ENSG00000007341.18	70732	61	70	0.353535	1.4455e-08	0.831376	0.130339	4.06237e-05	2.33518e-09	2.38133e-07	rs3795819	ENSG00000007341	ST7L	protein_coding
chr1_112691834_G_A	ENSG00000007341.18	71009	51	59	0.29798	2.96936e-07	-0.759018	0.134452	4.06237e-05	2.33518e-09	2.38133e-07	rs2932532	ENSG00000007341	ST7L	protein_coding
chr1_112693912_A_T	ENSG00000007341.18	73087	61	70	0.364583	1.28569e-08	0.82494	0.128766	4.06237e-05	2.33518e-09	2.38133e-07	rs1110042	ENSG00000007341	ST7L	protein_coding
chr1_112694059_C_T	ENSG00000007341.18	73234	60	69	0.352041	2.27671e-08	0.825225	0.131617	4.06237e-05	2.33518e-09	2.38133e-07	rs3748656	ENSG00000007341	ST7L	protein_coding
chr1_112694549_A_G	ENSG00000007341.18	73724	61	70	0.353535	1.4455e-08	0.831376	0.130339	4.06237e-05	2.33518e-09	2.38133e-07	rs883593	ENSG00000007341	ST7L	protein_coding
chr1_112696043_T_TA	ENSG00000007341.18	75218	55	63	0.403846	9.75738e-06	0.756896	0.159211	4.06237e-05	2.33518e-09	2.38133e-07	rs71584764	ENSG00000007341	ST7L	protein_coding
chr1_112698168_G_T	ENSG00000007341.18	77343	61	70	0.357143	2.33518e-09	0.863712	0.126821	4.06237e-05	2.33518e-09	2.38133e-07	rs12133583	ENSG00000007341	ST7L	protein_coding
chr1_112698430_T_C	ENSG00000007341.18	77605	61	70	0.353535	1.4455e-08	0.831376	0.130339	4.06237e-05	2.33518e-09	2.38133e-07	rs2306940	ENSG00000007341	ST7L	protein_coding
chr1_112699500_T_G	ENSG00000007341.18	78675	61	70	0.376344	7.36237e-08	0.786699	0.131404	4.06237e-05	2.33518e-09	2.38133e-07	rs1106287	ENSG00000007341	ST7L	protein_coding
chr1_112699866_C_T	ENSG00000007341.18	79041	52	60	0.30303	6.15089e-07	-0.726826	0.133017	4.06237e-05	2.33518e-09	2.38133e-07	rs3013431	ENSG00000007341	ST7L	protein_coding
chr1_112700426_C_T	ENSG00000007341.18	79601	62	71	0.358586	2.28917e-08	0.8148	0.129981	4.06237e-05	2.33518e-09	2.38133e-07	rs6679	ENSG00000007341	ST7L	protein_coding
chr1_119955217_A_T	ENSG00000273136.6	-768706	9	9	0.0454545	6.2986e-07	-1.27073	0.23281	2.36465e-05	5.5812e-10	5.17791e-08	rs74882029	ENSG00000273136	NBPF26	protein_coding
chr1_120491918_CCT_C	ENSG00000273136.6	-232005	18	18	0.0909091	5.5812e-10	-1.09919	0.153819	2.36465e-05	5.5812e-10	5.17791e-08	.	ENSG00000273136	NBPF26	protein_coding
chr1_120342045_A_T	ENSG00000281741.2	-572193	19	19	0.113095	3.22851e-06	-1.26435	0.250708	6.78558e-05	2.43059e-08	1.00398e-06	.	ENSG00000281741	CH17-118O6.6	TEC
chr1_120724152_A_C	ENSG00000281741.2	-190086	18	21	0.136364	2.43059e-08	-1.22995	0.196658	6.78558e-05	2.43059e-08	1.00398e-06	.	ENSG00000281741	CH17-118O6.6	TEC
chr1_121118165_G_T	ENSG00000281741.2	203927	25	27	0.136364	1.03922e-07	-1.09263	0.185097	6.78558e-05	2.43059e-08	1.00398e-06	.	ENSG00000281741	CH17-118O6.6	TEC
chr1_145888034_T_G	ENSG00000143127.12	-22155	2	2	0.0108696	1.05498e-05	3.5553	0.751119	1.3634e-05	1.05498e-05	0.000913728	rs2011376	ENSG00000143127	ITGA10	protein_coding
chr1_145977373_G_T	ENSG00000276509.1	-258433	35	39	0.201031	1.22785e-06	0.78285	0.147981	1.36034e-05	1.22785e-06	0.000221256	rs2296959	ENSG00000276509	CH17-353B19.1	lncRNA
chr1_147611945_T_C	ENSG00000162836.11	-58551	37	43	0.217172	3.07322e-06	0.615067	0.121655	2.1575e-05	9.57085e-08	2.28901e-05	.	ENSG00000162836	ACP6	protein_coding
chr1_147652507_T_G	ENSG00000162836.11	-17989	40	46	0.232323	9.57085e-08	0.687808	0.116123	2.1575e-05	9.57085e-08	2.28901e-05	rs2153463	ENSG00000162836	ACP6	protein_coding
chr1_147659350_T_C	ENSG00000162836.11	-11146	40	46	0.232323	9.57085e-08	0.687808	0.116123	2.1575e-05	9.57085e-08	2.28901e-05	rs6674938	ENSG00000162836	ACP6	protein_coding
chr1_147659830_T_C	ENSG00000162836.11	-10666	40	46	0.232323	9.57085e-08	0.687808	0.116123	2.1575e-05	9.57085e-08	2.28901e-05	rs2275552	ENSG00000162836	ACP6	protein_coding
chr1_149029906_G_A	ENSG00000269713.7	-73655	69	91	0.459596	6.07041e-10	0.782315	0.109778	3.69527e-05	2.00738e-17	1.10518e-15	.	ENSG00000269713	NBPF9	protein_coding
chr1_149055494_G_C	ENSG00000269713.7	-48067	70	95	0.489691	7.85906e-14	-0.852758	0.0926908	3.69527e-05	2.00738e-17	1.10518e-15	rs201128452	ENSG00000269713	NBPF9	protein_coding
chr1_149055857_C_T	ENSG00000269713.7	-47704	30	54	0.27551	1.01518e-08	-0.610556	0.0944724	3.69527e-05	2.00738e-17	1.10518e-15	rs28712116	ENSG00000269713	NBPF9	protein_coding
chr1_149056024_T_TA	ENSG00000269713.7	-47537	67	80	0.421053	9.32083e-08	-0.783058	0.132061	3.69527e-05	2.00738e-17	1.10518e-15	.	ENSG00000269713	NBPF9	protein_coding
chr1_149056148_C_T	ENSG00000269713.7	-47413	69	88	0.453608	4.05133e-11	-0.846795	0.109186	3.69527e-05	2.00738e-17	1.10518e-15	rs12030678	ENSG00000269713	NBPF9	protein_coding
chr1_149059379_C_A	ENSG00000269713.7	-44182	61	85	0.447368	5.22827e-17	-0.887128	0.0812342	3.69527e-05	2.00738e-17	1.10518e-15	.	ENSG00000269713	NBPF9	protein_coding
chr1_149060414_C_A	ENSG00000269713.7	-43147	54	78	0.453488	1.19666e-15	-0.891806	0.0876232	3.69527e-05	2.00738e-17	1.10518e-15	.	ENSG00000269713	NBPF9	protein_coding
chr1_149060418_T_C	ENSG00000269713.7	-43143	53	78	0.46988	2.49044e-14	-0.853463	0.0901497	3.69527e-05	2.00738e-17	1.10518e-15	.	ENSG00000269713	NBPF9	protein_coding
chr1_149061042_A_C	ENSG00000269713.7	-42519	62	87	0.453125	2.00738e-17	-0.88531	0.0793981	3.69527e-05	2.00738e-17	1.10518e-15	.	ENSG00000269713	NBPF9	protein_coding
chr1_149062643_G_A	ENSG00000269713.7	-40918	66	92	0.5	8.72283e-14	-0.864066	0.0941676	3.69527e-05	2.00738e-17	1.10518e-15	rs201920419	ENSG00000269713	NBPF9	protein_coding
chr1_149063993_G_GACACAC	ENSG00000269713.7	-39568	55	76	0.447059	1.48949e-12	-0.855942	0.100474	3.69527e-05	2.00738e-17	1.10518e-15	.	ENSG00000269713	NBPF9	protein_coding
chr1_149070763_G_C	ENSG00000269713.7	-32798	69	98	0.5	3.31781e-13	-0.79103	0.089218	3.69527e-05	2.00738e-17	1.10518e-15	rs201129881	ENSG00000269713	NBPF9	protein_coding
chr1_149077782_G_A	ENSG00000269713.7	-25779	68	96	0.484848	3.96382e-12	-0.780344	0.0940976	3.69527e-05	2.00738e-17	1.10518e-15	.	ENSG00000269713	NBPF9	protein_coding
chr1_149085253_TA_T	ENSG00000269713.7	-18308	66	93	0.5	1.97858e-14	-0.8525	0.0895411	3.69527e-05	2.00738e-17	1.10518e-15	.	ENSG00000269713	NBPF9	protein_coding
chr1_149029906_G_A	ENSG00000274265.4	-146116	69	91	0.459596	3.31647e-08	0.683537	0.110612	1.89679e-05	3.86751e-09	3.78157e-07	.	ENSG00000274265	CH17-189H20.1	lncRNA
chr1_149055494_G_C	ENSG00000274265.4	-120528	70	95	0.489691	2.80738e-08	-0.654068	0.105162	1.89679e-05	3.86751e-09	3.78157e-07	rs201128452	ENSG00000274265	CH17-189H20.1	lncRNA
chr1_149056024_T_TA	ENSG00000274265.4	-119998	67	80	0.421053	2.62161e-08	-0.773226	0.123992	1.89679e-05	3.86751e-09	3.78157e-07	.	ENSG00000274265	CH17-189H20.1	lncRNA
chr1_149056148_C_T	ENSG00000274265.4	-119874	69	88	0.453608	1.3874e-08	-0.720466	0.112778	1.89679e-05	3.86751e-09	3.78157e-07	rs12030678	ENSG00000274265	CH17-189H20.1	lncRNA
chr1_149059379_C_A	ENSG00000274265.4	-116643	61	85	0.447368	3.86751e-09	-0.663226	0.0991142	1.89679e-05	3.86751e-09	3.78157e-07	.	ENSG00000274265	CH17-189H20.1	lncRNA
chr1_149060414_C_A	ENSG00000274265.4	-115608	54	78	0.453488	9.8597e-08	-0.63298	0.106997	1.89679e-05	3.86751e-09	3.78157e-07	.	ENSG00000274265	CH17-189H20.1	lncRNA
chr1_149060418_T_C	ENSG00000274265.4	-115604	53	78	0.46988	1.61121e-07	-0.616306	0.106336	1.89679e-05	3.86751e-09	3.78157e-07	.	ENSG00000274265	CH17-189H20.1	lncRNA
chr1_149061042_A_C	ENSG00000274265.4	-114980	62	87	0.453125	7.52567e-08	-0.61084	0.102121	1.89679e-05	3.86751e-09	3.78157e-07	.	ENSG00000274265	CH17-189H20.1	lncRNA
chr1_149062643_G_A	ENSG00000274265.4	-113379	66	92	0.5	1.21407e-07	-0.638083	0.108794	1.89679e-05	3.86751e-09	3.78157e-07	rs201920419	ENSG00000274265	CH17-189H20.1	lncRNA
chr1_149070763_G_C	ENSG00000274265.4	-105259	69	98	0.5	7.79346e-06	-0.514912	0.106975	1.89679e-05	3.86751e-09	3.78157e-07	rs201129881	ENSG00000274265	CH17-189H20.1	lncRNA
chr1_149077782_G_A	ENSG00000274265.4	-98240	68	96	0.484848	4.59741e-06	-0.536481	0.108347	1.89679e-05	3.86751e-09	3.78157e-07	.	ENSG00000274265	CH17-189H20.1	lncRNA
chr1_149085253_TA_T	ENSG00000274265.4	-90769	66	93	0.5	6.94931e-08	-0.62869	0.104766	1.89679e-05	3.86751e-09	3.78157e-07	.	ENSG00000274265	CH17-189H20.1	lncRNA
chr1_149029906_G_A	ENSG00000272755.1	-234346	69	91	0.459596	2.19768e-10	0.689158	0.0935951	1.13097e-05	1.69555e-11	2.72915e-09	.	ENSG00000272755	RP11-326G21.1	lncRNA
chr1_149055494_G_C	ENSG00000272755.1	-208758	70	95	0.489691	1.2549e-10	-0.66325	0.0885111	1.13097e-05	1.69555e-11	2.72915e-09	rs201128452	ENSG00000272755	RP11-326G21.1	lncRNA
chr1_149055857_C_T	ENSG00000272755.1	-208395	30	54	0.27551	4.79003e-07	-0.475103	0.0859668	1.13097e-05	1.69555e-11	2.72915e-09	rs28712116	ENSG00000272755	RP11-326G21.1	lncRNA
chr1_149056024_T_TA	ENSG00000272755.1	-208228	67	80	0.421053	4.78942e-09	-0.728504	0.109698	1.13097e-05	1.69555e-11	2.72915e-09	.	ENSG00000272755	RP11-326G21.1	lncRNA
chr1_149056148_C_T	ENSG00000272755.1	-208104	69	88	0.453608	3.58334e-09	-0.672558	0.100239	1.13097e-05	1.69555e-11	2.72915e-09	rs12030678	ENSG00000272755	RP11-326G21.1	lncRNA
chr1_149059379_C_A	ENSG00000272755.1	-204873	61	85	0.447368	1.69555e-11	-0.663501	0.083385	1.13097e-05	1.69555e-11	2.72915e-09	.	ENSG00000272755	RP11-326G21.1	lncRNA
chr1_149060414_C_A	ENSG00000272755.1	-203838	54	78	0.453488	5.31103e-10	-0.646286	0.0902942	1.13097e-05	1.69555e-11	2.72915e-09	.	ENSG00000272755	RP11-326G21.1	lncRNA
chr1_149060418_T_C	ENSG00000272755.1	-203834	53	78	0.46988	2.91134e-10	-0.645354	0.0884322	1.13097e-05	1.69555e-11	2.72915e-09	.	ENSG00000272755	RP11-326G21.1	lncRNA
chr1_149061042_A_C	ENSG00000272755.1	-203210	62	87	0.453125	2.71172e-11	-0.652148	0.0830925	1.13097e-05	1.69555e-11	2.72915e-09	.	ENSG00000272755	RP11-326G21.1	lncRNA
chr1_149062643_G_A	ENSG00000272755.1	-201609	66	92	0.5	6.11196e-10	-0.653543	0.0917286	1.13097e-05	1.69555e-11	2.72915e-09	rs201920419	ENSG00000272755	RP11-326G21.1	lncRNA
chr1_149063993_G_GACACAC	ENSG00000272755.1	-200259	55	76	0.447059	6.22415e-11	-0.699238	0.0913312	1.13097e-05	1.69555e-11	2.72915e-09	.	ENSG00000272755	RP11-326G21.1	lncRNA
chr1_149070763_G_C	ENSG00000272755.1	-193489	69	98	0.5	2.52131e-10	-0.618303	0.0843384	1.13097e-05	1.69555e-11	2.72915e-09	rs201129881	ENSG00000272755	RP11-326G21.1	lncRNA
chr1_149077782_G_A	ENSG00000272755.1	-186470	68	96	0.484848	4.6306e-10	-0.623502	0.0867233	1.13097e-05	1.69555e-11	2.72915e-09	.	ENSG00000272755	RP11-326G21.1	lncRNA
chr1_149085253_TA_T	ENSG00000272755.1	-178999	66	93	0.5	2.31556e-10	-0.645702	0.0878384	1.13097e-05	1.69555e-11	2.72915e-09	.	ENSG00000272755	RP11-326G21.1	lncRNA
chr1_149059379_C_A	ENSG00000215861.5	-262353	61	85	0.447368	4.68972e-06	-0.378461	0.0765131	2.07167e-05	4.68972e-06	0.000512769	.	ENSG00000215861	WI2-1896O14.1	transcribed_unprocessed_pseudogene
chr1_149061042_A_C	ENSG00000215861.5	-260690	62	87	0.453125	1.33285e-05	-0.358803	0.0768134	2.07167e-05	4.68972e-06	0.000512769	.	ENSG00000215861	WI2-1896O14.1	transcribed_unprocessed_pseudogene
chr1_149063993_G_GACACAC	ENSG00000215861.5	-257739	55	76	0.447059	1.29216e-05	-0.390516	0.0834548	2.07167e-05	4.68972e-06	0.000512769	.	ENSG00000215861	WI2-1896O14.1	transcribed_unprocessed_pseudogene
chr1_149554594_C_G	ENSG00000275557.1	-53171	38	41	0.207071	5.97191e-07	-0.886717	0.16206	1.40956e-05	5.97191e-07	8.22135e-05	.	ENSG00000275557	RP11-353N4.6	lncRNA
chr1_149607303_C_T	ENSG00000275557.1	-462	15	15	0.0797872	5.351e-06	-1.15871	0.235896	1.40956e-05	5.97191e-07	8.22135e-05	rs181235138	ENSG00000275557	RP11-353N4.6	lncRNA
chr1_150260371_T_C	ENSG00000143409.15	-748004	2	2	0.010989	1.32689e-07	3.63791	0.622573	8.96471e-06	1.32689e-07	4.2163e-05	rs2296228	ENSG00000143409	MINDY1	protein_coding
chr1_150260371_T_C	ENSG00000163156.11	-905651	2	2	0.010989	5.30051e-06	3.09936	0.630663	6.68068e-06	5.30051e-06	0.00132259	rs2296228	ENSG00000163156	SCNM1	protein_coding
chr1_153614780_A_T	ENSG00000272030.1	-19617	56	75	0.378788	2.46765e-10	-0.71212	0.097069	9.38065e-06	1.85906e-11	5.91166e-09	rs11548102	ENSG00000272030	RP1-178F15.4	lncRNA
chr1_153614832_C_T	ENSG00000272030.1	-19565	56	75	0.378788	2.46765e-10	-0.71212	0.097069	9.38065e-06	1.85906e-11	5.91166e-09	rs11548104	ENSG00000272030	RP1-178F15.4	lncRNA
chr1_153615732_G_A	ENSG00000272030.1	-18665	50	64	0.347826	6.93687e-09	-0.725519	0.110711	9.38065e-06	1.85906e-11	5.91166e-09	rs9792963	ENSG00000272030	RP1-178F15.4	lncRNA
chr1_153615803_G_A	ENSG00000272030.1	-18594	56	75	0.378788	2.46765e-10	-0.71212	0.097069	9.38065e-06	1.85906e-11	5.91166e-09	rs9792967	ENSG00000272030	RP1-178F15.4	lncRNA
chr1_153615864_C_T	ENSG00000272030.1	-18533	56	75	0.378788	2.46765e-10	0.71212	0.097069	9.38065e-06	1.85906e-11	5.91166e-09	rs11548103	ENSG00000272030	RP1-178F15.4	lncRNA
chr1_153619176_G_A	ENSG00000272030.1	-15221	56	75	0.386598	2.69097e-09	-0.69786	0.102973	9.38065e-06	1.85906e-11	5.91166e-09	rs9726753	ENSG00000272030	RP1-178F15.4	lncRNA
chr1_153619294_T_C	ENSG00000272030.1	-15103	48	61	0.36747	3.64253e-07	-0.666865	0.119196	9.38065e-06	1.85906e-11	5.91166e-09	rs9330299	ENSG00000272030	RP1-178F15.4	lncRNA
chr1_153628302_G_A	ENSG00000272030.1	-6095	47	61	0.376543	1.03837e-06	-0.653018	0.122458	9.38065e-06	1.85906e-11	5.91166e-09	rs3806233	ENSG00000272030	RP1-178F15.4	lncRNA
chr1_153630385_G_C	ENSG00000272030.1	-4012	52	61	0.335165	7.73102e-11	-0.864562	0.113671	9.38065e-06	1.85906e-11	5.91166e-09	rs3790411	ENSG00000272030	RP1-178F15.4	lncRNA
chr1_153631636_G_A	ENSG00000272030.1	-2761	55	67	0.338384	1.40419e-10	-0.78702	0.105395	9.38065e-06	1.85906e-11	5.91166e-09	rs1046381	ENSG00000272030	RP1-178F15.4	lncRNA
chr1_153631946_T_C	ENSG00000272030.1	-2451	49	59	0.320652	3.54711e-10	-0.817416	0.11272	9.38065e-06	1.85906e-11	5.91166e-09	rs1128894	ENSG00000272030	RP1-178F15.4	lncRNA
chr1_153636563_T_C	ENSG00000272030.1	2166	54	66	0.333333	1.85906e-11	-0.826028	0.104089	9.38065e-06	1.85906e-11	5.91166e-09	rs4845557	ENSG00000272030	RP1-178F15.4	lncRNA
chr1_153662949_G_A	ENSG00000272030.1	28552	56	68	0.343434	5.40392e-09	-0.743923	0.112504	9.38065e-06	1.85906e-11	5.91166e-09	rs3795396	ENSG00000272030	RP1-178F15.4	lncRNA
chr1_153663992_CTA_C	ENSG00000272030.1	29595	67	81	0.417526	4.41962e-08	-0.727667	0.119087	9.38065e-06	1.85906e-11	5.91166e-09	rs369602600	ENSG00000272030	RP1-178F15.4	lncRNA
chr1_153663995_CT_C	ENSG00000272030.1	29598	67	81	0.417526	4.41962e-08	-0.727667	0.119087	9.38065e-06	1.85906e-11	5.91166e-09	rs372540759	ENSG00000272030	RP1-178F15.4	lncRNA
chr1_153664384_A_G	ENSG00000272030.1	29987	54	66	0.333333	1.85906e-11	-0.826028	0.104089	9.38065e-06	1.85906e-11	5.91166e-09	rs4351684	ENSG00000272030	RP1-178F15.4	lncRNA
chr1_153665141_G_A	ENSG00000272030.1	30744	55	67	0.338384	1.40419e-10	-0.78702	0.105395	9.38065e-06	1.85906e-11	5.91166e-09	rs3862047	ENSG00000272030	RP1-178F15.4	lncRNA
chr1_153668189_G_A	ENSG00000272030.1	33792	52	63	0.321429	1.84884e-09	-0.759704	0.110657	9.38065e-06	1.85906e-11	5.91166e-09	rs10797096	ENSG00000272030	RP1-178F15.4	lncRNA
chr1_153683876_T_G	ENSG00000272030.1	49479	52	62	0.313131	6.56091e-09	-0.763696	0.116302	9.38065e-06	1.85906e-11	5.91166e-09	rs9662664	ENSG00000272030	RP1-178F15.4	lncRNA
chr1_153683929_C_G	ENSG00000272030.1	49532	51	61	0.308081	1.34313e-09	-0.800412	0.115326	9.38065e-06	1.85906e-11	5.91166e-09	rs9661993	ENSG00000272030	RP1-178F15.4	lncRNA
chr1_153688038_AC_A	ENSG00000272030.1	53641	48	58	0.292929	5.0208e-08	-0.744443	0.12245	9.38065e-06	1.85906e-11	5.91166e-09	rs11295572	ENSG00000272030	RP1-178F15.4	lncRNA
chr1_153688898_CG_C	ENSG00000272030.1	54501	49	59	0.29798	1.80018e-08	-0.752146	0.118895	9.38065e-06	1.85906e-11	5.91166e-09	rs34402066	ENSG00000272030	RP1-178F15.4	lncRNA
chr1_153693443_T_TC	ENSG00000272030.1	59046	49	58	0.292929	2.90408e-07	-0.706017	0.124941	9.38065e-06	1.85906e-11	5.91166e-09	rs5777879	ENSG00000272030	RP1-178F15.4	lncRNA
chr1_157747046_T_G	ENSG00000117036.11	608572	2	2	0.0102041	2.19031e-06	2.97284	0.578053	7.60532e-06	1.60112e-06	0.000278026	rs16839019	ENSG00000117036	ETV3	protein_coding
chr1_157767141_C_T	ENSG00000117036.11	628667	2	2	0.010101	2.22308e-06	2.97371	0.578649	7.60532e-06	1.60112e-06	0.000278026	rs9427313	ENSG00000117036	ETV3	protein_coding
chr1_157778492_C_T	ENSG00000117036.11	640018	2	2	0.0105263	2.98516e-06	2.93419	0.579499	7.60532e-06	1.60112e-06	0.000278026	rs16839121	ENSG00000117036	ETV3	protein_coding
chr1_157797616_T_G	ENSG00000117036.11	659142	2	2	0.0103093	2.1424e-06	2.96979	0.576823	7.60532e-06	1.60112e-06	0.000278026	rs76362139	ENSG00000117036	ETV3	protein_coding
chr1_157798395_T_C	ENSG00000117036.11	659921	2	2	0.0131579	1.60112e-06	3.04262	0.582562	7.60532e-06	1.60112e-06	0.000278026	rs9426992	ENSG00000117036	ETV3	protein_coding
chr1_157801238_T_C	ENSG00000117036.11	662764	2	2	0.0113636	1.76334e-06	3.0121	0.579444	7.60532e-06	1.60112e-06	0.000278026	rs9427315	ENSG00000117036	ETV3	protein_coding
chr1_157698600_T_C	ENSG00000160856.20	-2257	61	74	0.373737	3.67648e-13	0.585381	0.0662008	8.88857e-06	3.67648e-13	8.23387e-11	rs7522061	ENSG00000160856	FCRL3	protein_coding
chr1_157700500_C_G	ENSG00000160856.20	-357	61	74	0.373737	3.67648e-13	0.585381	0.0662008	8.88857e-06	3.67648e-13	8.23387e-11	rs945635	ENSG00000160856	FCRL3	protein_coding
chr1_157767714_G_A	ENSG00000160856.20	66857	59	76	0.387755	1.77564e-08	0.457206	0.0722349	8.88857e-06	3.67648e-13	8.23387e-11	rs2873413	ENSG00000160856	FCRL3	protein_coding
chr1_157770396_GTC_G	ENSG00000160856.20	69539	60	77	0.388889	2.13681e-08	0.455847	0.072528	8.88857e-06	3.67648e-13	8.23387e-11	rs10540465	ENSG00000160856	FCRL3	protein_coding
chr1_157770399_A_G	ENSG00000160856.20	69542	60	77	0.388889	2.13681e-08	0.455847	0.072528	8.88857e-06	3.67648e-13	8.23387e-11	rs57139984	ENSG00000160856	FCRL3	protein_coding
chr1_157802090_C_T	ENSG00000160856.20	101233	60	78	0.393939	2.32552e-08	-0.449393	0.0717326	8.88857e-06	3.67648e-13	8.23387e-11	rs4971154	ENSG00000160856	FCRL3	protein_coding
chr1_157841795_G_T	ENSG00000160856.20	140938	23	24	0.121212	8.96654e-07	0.699326	0.130238	8.88857e-06	3.67648e-13	8.23387e-11	rs2281870	ENSG00000160856	FCRL3	protein_coding
chr1_160425010_G_C	ENSG00000158716.8	644078	4	5	0.0252525	2.96395e-06	-1.13389	0.22386	1.13723e-05	2.96395e-06	0.000669451	rs78922861	ENSG00000158716	DUSP23	protein_coding
chr1_159855271_G_C	ENSG00000272668.1	-11683	47	54	0.306818	2.91059e-08	-0.899937	0.144895	5.3393e-06	8.5264e-14	6.63698e-11	rs2501339	ENSG00000272668	RP11-190A12.8	lncRNA
chr1_159856126_C_T	ENSG00000272668.1	-10828	38	41	0.266234	8.5264e-14	1.30891	0.142566	5.3393e-06	8.5264e-14	6.63698e-11	rs11587021	ENSG00000272668	RP11-190A12.8	lncRNA
chr1_159862635_G_A	ENSG00000272668.1	-4319	61	77	0.388889	5.16535e-08	0.744984	0.122677	5.3393e-06	8.5264e-14	6.63698e-11	rs2494507	ENSG00000272668	RP11-190A12.8	lncRNA
chr1_159872313_C_T	ENSG00000272668.1	5359	61	77	0.396907	1.52016e-08	0.774189	0.121602	5.3393e-06	8.5264e-14	6.63698e-11	rs11265289	ENSG00000272668	RP11-190A12.8	lncRNA
chr1_160356670_C_T	ENSG00000085552.16	411066	10	10	0.050505	5.98334e-06	-1.56102	0.319699	6.8071e-06	5.98334e-06	0.00198558	rs115808642	ENSG00000085552	IGSF9	protein_coding
chr1_160193139_C_G	ENSG00000158773.14	-852838	2	2	0.0125	2.27763e-06	2.29601	0.447317	1.01737e-05	2.27763e-06	0.000566877	rs146139512	ENSG00000158773	USF1	protein_coding
chr1_161306153_C_T	ENSG00000283696.1	-93256	44	49	0.247475	2.30297e-06	0.693528	0.13519	7.69395e-06	2.52371e-07	0.000109053	rs16832790	ENSG00000283696	RP11-122G18.12	lncRNA
chr1_161314434_A_AGT	ENSG00000283696.1	-84975	53	59	0.29798	7.17206e-07	0.716113	0.131986	7.69395e-06	2.52371e-07	0.000109053	rs35215598	ENSG00000283696	RP11-122G18.12	lncRNA
chr1_161323518_C_T	ENSG00000283696.1	-75891	53	59	0.30102	1.40819e-06	0.699511	0.133102	7.69395e-06	2.52371e-07	0.000109053	rs4255403	ENSG00000283696	RP11-122G18.12	lncRNA
chr1_161323695_T_TTA	ENSG00000283696.1	-75714	47	52	0.270833	2.52371e-07	0.784568	0.137996	7.69395e-06	2.52371e-07	0.000109053	rs202172527	ENSG00000283696	RP11-122G18.12	lncRNA
chr1_161323702_A_T	ENSG00000283696.1	-75707	53	59	0.30102	1.40819e-06	0.699511	0.133102	7.69395e-06	2.52371e-07	0.000109053	rs77828459	ENSG00000283696	RP11-122G18.12	lncRNA
chr1_161328203_T_C	ENSG00000283696.1	-71206	52	58	0.302083	8.35938e-07	0.722849	0.134178	7.69395e-06	2.52371e-07	0.000109053	rs60345130	ENSG00000283696	RP11-122G18.12	lncRNA
chr1_161340729_C_T	ENSG00000283696.1	-58680	53	59	0.304124	1.35041e-06	0.708886	0.134613	7.69395e-06	2.52371e-07	0.000109053	rs9970904	ENSG00000283696	RP11-122G18.12	lncRNA
chr1_161356503_T_C	ENSG00000283696.1	-42906	52	58	0.305263	4.28766e-07	0.745695	0.134259	7.69395e-06	2.52371e-07	0.000109053	rs12757174	ENSG00000283696	RP11-122G18.12	lncRNA
chr1_161364836_G_C	ENSG00000283696.1	-34573	52	58	0.302083	5.67936e-07	0.737987	0.134568	7.69395e-06	2.52371e-07	0.000109053	rs1133806	ENSG00000283696	RP11-122G18.12	lncRNA
chr1_161364858_G_A	ENSG00000283696.1	-34551	43	47	0.239796	5.46699e-07	0.78286	0.142503	7.69395e-06	2.52371e-07	0.000109053	rs16832866	ENSG00000283696	RP11-122G18.12	lncRNA
chr1_161364868_A_C	ENSG00000283696.1	-34541	53	59	0.29798	7.17206e-07	0.716113	0.131986	7.69395e-06	2.52371e-07	0.000109053	rs1133805	ENSG00000283696	RP11-122G18.12	lncRNA
chr1_161364945_G_A	ENSG00000283696.1	-34464	53	59	0.29798	7.17206e-07	0.716113	0.131986	7.69395e-06	2.52371e-07	0.000109053	rs16832869	ENSG00000283696	RP11-122G18.12	lncRNA
chr1_161365491_T_A	ENSG00000283696.1	-33918	53	59	0.29798	7.17206e-07	0.716113	0.131986	7.69395e-06	2.52371e-07	0.000109053	rs13374037	ENSG00000283696	RP11-122G18.12	lncRNA
chr1_161366112_G_A	ENSG00000283696.1	-33297	43	47	0.237374	5.49704e-07	0.776095	0.141307	7.69395e-06	2.52371e-07	0.000109053	rs16832872	ENSG00000283696	RP11-122G18.12	lncRNA
chr1_161366165_A_C	ENSG00000283696.1	-33244	53	59	0.29798	7.17206e-07	0.716113	0.131986	7.69395e-06	2.52371e-07	0.000109053	rs16832874	ENSG00000283696	RP11-122G18.12	lncRNA
chr1_161367719_A_G	ENSG00000283696.1	-31690	53	59	0.29798	7.17206e-07	0.716113	0.131986	7.69395e-06	2.52371e-07	0.000109053	rs10494351	ENSG00000283696	RP11-122G18.12	lncRNA
chr1_161367814_G_A	ENSG00000283696.1	-31595	53	59	0.29798	7.17206e-07	0.716113	0.131986	7.69395e-06	2.52371e-07	0.000109053	rs41270861	ENSG00000283696	RP11-122G18.12	lncRNA
chr1_161378946_C_T	ENSG00000283696.1	-20463	43	47	0.237374	5.49704e-07	0.776095	0.141307	7.69395e-06	2.52371e-07	0.000109053	rs4523531	ENSG00000283696	RP11-122G18.12	lncRNA
chr1_161379107_T_A	ENSG00000283696.1	-20302	53	59	0.29798	7.17206e-07	0.716113	0.131986	7.69395e-06	2.52371e-07	0.000109053	rs4534403	ENSG00000283696	RP11-122G18.12	lncRNA
chr1_161379202_T_C	ENSG00000283696.1	-20207	51	57	0.3	7.2422e-07	0.733772	0.135301	7.69395e-06	2.52371e-07	0.000109053	rs4534404	ENSG00000283696	RP11-122G18.12	lncRNA
chr1_173873329_A_G	ENSG00000117601.13	-44049	66	88	0.483516	3.02384e-05	0.526154	0.118241	3.60626e-05	2.53257e-07	1.2095e-05	rs9286895	ENSG00000117601	SERPINC1	protein_coding
chr1_173885521_C_T	ENSG00000117601.13	-31857	36	44	0.229167	2.54552e-06	0.655462	0.128413	3.60626e-05	2.53257e-07	1.2095e-05	rs4652283	ENSG00000117601	SERPINC1	protein_coding
chr1_173886160_A_T	ENSG00000117601.13	-31218	70	96	0.494845	1.05085e-05	0.517049	0.109212	3.60626e-05	2.53257e-07	1.2095e-05	rs1322775	ENSG00000117601	SERPINC1	protein_coding
chr1_173907423_C_G	ENSG00000117601.13	-9955	36	44	0.222222	1.94318e-06	0.658375	0.12726	3.60626e-05	2.53257e-07	1.2095e-05	rs677	ENSG00000117601	SERPINC1	protein_coding
chr1_173938674_C_T	ENSG00000117601.13	21296	33	40	0.20202	4.50646e-07	0.707348	0.127639	3.60626e-05	2.53257e-07	1.2095e-05	rs6703547	ENSG00000117601	SERPINC1	protein_coding
chr1_173961563_TA_T	ENSG00000117601.13	44185	36	43	0.236264	1.72322e-06	0.674342	0.129578	3.60626e-05	2.53257e-07	1.2095e-05	rs57104242	ENSG00000117601	SERPINC1	protein_coding
chr1_173981067_T_C	ENSG00000117601.13	63689	33	40	0.20202	4.50646e-07	0.707348	0.127639	3.60626e-05	2.53257e-07	1.2095e-05	rs7530661	ENSG00000117601	SERPINC1	protein_coding
chr1_173983401_T_A	ENSG00000117601.13	66023	61	82	0.414141	1.24752e-05	0.502276	0.107124	3.60626e-05	2.53257e-07	1.2095e-05	rs6686083	ENSG00000117601	SERPINC1	protein_coding
chr1_173983698_A_G	ENSG00000117601.13	66320	33	40	0.20202	4.50646e-07	0.707348	0.127639	3.60626e-05	2.53257e-07	1.2095e-05	rs61826774	ENSG00000117601	SERPINC1	protein_coding
chr1_173984722_G_C	ENSG00000117601.13	67344	33	40	0.20202	4.50646e-07	0.707348	0.127639	3.60626e-05	2.53257e-07	1.2095e-05	rs60551050	ENSG00000117601	SERPINC1	protein_coding
chr1_174250661_G_T	ENSG00000117601.13	333283	33	41	0.207071	2.53257e-07	0.692162	0.121761	3.60626e-05	2.53257e-07	1.2095e-05	rs41265242	ENSG00000117601	SERPINC1	protein_coding
chr1_174252322_T_C	ENSG00000117601.13	334944	33	41	0.209184	2.58128e-07	0.692225	0.121873	3.60626e-05	2.53257e-07	1.2095e-05	rs41266044	ENSG00000117601	SERPINC1	protein_coding
chr1_179342967_T_C	ENSG00000162779.21	-22753	64	79	0.39899	3.13607e-07	0.7621	0.135322	2.04901e-05	6.3741e-11	8.06539e-09	rs4651024	ENSG00000162779	AXDND1	protein_coding
chr1_179343100_G_A	ENSG00000162779.21	-22620	65	81	0.417526	4.79263e-06	-0.693643	0.140394	2.04901e-05	6.3741e-11	8.06539e-09	rs10913728	ENSG00000162779	AXDND1	protein_coding
chr1_179343114_AT_A	ENSG00000162779.21	-22606	61	76	0.4	7.06124e-08	0.79433	0.132455	2.04901e-05	6.3741e-11	8.06539e-09	rs11350945	ENSG00000162779	AXDND1	protein_coding
chr1_179348760_ATGTGTGTGTGTGTGTGTGTGTGTGTG_A	ENSG00000162779.21	-16960	73	80	0.45977	3.83006e-06	1.06567	0.21318	2.04901e-05	6.3741e-11	8.06539e-09	rs72226108	ENSG00000162779	AXDND1	protein_coding
chr1_179351114_G_T	ENSG00000162779.21	-14606	58	72	0.391304	2.52016e-07	0.807496	0.14202	2.04901e-05	6.3741e-11	8.06539e-09	rs13306727	ENSG00000162779	AXDND1	protein_coding
chr1_179351144_A_G	ENSG00000162779.21	-14576	60	77	0.405263	3.50489e-07	0.755763	0.134856	2.04901e-05	6.3741e-11	8.06539e-09	rs13306730	ENSG00000162779	AXDND1	protein_coding
chr1_179351530_A_G	ENSG00000162779.21	-14190	62	78	0.393939	3.62265e-07	0.737419	0.131775	2.04901e-05	6.3741e-11	8.06539e-09	rs13306732	ENSG00000162779	AXDND1	protein_coding
chr1_179395256_A_G	ENSG00000162779.21	29536	63	82	0.414141	6.3741e-11	0.843672	0.110276	2.04901e-05	6.3741e-11	8.06539e-09	rs61173288	ENSG00000162779	AXDND1	protein_coding
chr1_179411337_GT_G	ENSG00000162779.21	45617	74	97	0.489899	3.85445e-07	0.779647	0.139706	2.04901e-05	6.3741e-11	8.06539e-09	rs5779024	ENSG00000162779	AXDND1	protein_coding
chr1_179411505_C_T	ENSG00000162779.21	45785	56	72	0.413793	4.22822e-08	0.829007	0.135435	2.04901e-05	6.3741e-11	8.06539e-09	rs6662500	ENSG00000162779	AXDND1	protein_coding
chr1_179430769_C_T	ENSG00000162779.21	65049	60	77	0.401042	3.40036e-10	0.843214	0.11612	2.04901e-05	6.3741e-11	8.06539e-09	rs11581470	ENSG00000162779	AXDND1	protein_coding
chr1_179447743_C_T	ENSG00000162779.21	82023	59	73	0.376289	1.40844e-07	0.759463	0.130296	2.04901e-05	6.3741e-11	8.06539e-09	rs7521291	ENSG00000162779	AXDND1	protein_coding
chr1_179491892_T_C	ENSG00000162779.21	126172	60	79	0.424731	4.0393e-08	0.761878	0.124244	2.04901e-05	6.3741e-11	8.06539e-09	rs4652401	ENSG00000162779	AXDND1	protein_coding
chr1_179534563_G_A	ENSG00000162779.21	168843	57	70	0.376344	6.70096e-06	0.689884	0.142153	2.04901e-05	6.3741e-11	8.06539e-09	rs6425571	ENSG00000162779	AXDND1	protein_coding
chr1_179534671_G_A	ENSG00000162779.21	168951	64	86	0.434343	7.16218e-09	0.742964	0.113505	2.04901e-05	6.3741e-11	8.06539e-09	rs6425572	ENSG00000162779	AXDND1	protein_coding
chr1_179534890_AAAG_A	ENSG00000162779.21	169170	64	86	0.434343	7.16218e-09	0.742964	0.113505	2.04901e-05	6.3741e-11	8.06539e-09	rs141228272	ENSG00000162779	AXDND1	protein_coding
chr1_179534908_C_G	ENSG00000162779.21	169188	64	86	0.434343	7.16218e-09	0.742964	0.113505	2.04901e-05	6.3741e-11	8.06539e-09	rs6658180	ENSG00000162779	AXDND1	protein_coding
chr1_179534995_G_A	ENSG00000162779.21	169275	63	84	0.428571	1.22891e-08	0.740099	0.115329	2.04901e-05	6.3741e-11	8.06539e-09	rs6425574	ENSG00000162779	AXDND1	protein_coding
chr1_179535175_A_C	ENSG00000162779.21	169455	60	79	0.429348	4.57766e-08	0.769934	0.126179	2.04901e-05	6.3741e-11	8.06539e-09	rs10494517	ENSG00000162779	AXDND1	protein_coding
chr1_179552797_G_T	ENSG00000162779.21	187077	60	80	0.481928	1.60736e-06	0.736818	0.141103	2.04901e-05	6.3741e-11	8.06539e-09	rs2274626	ENSG00000162779	AXDND1	protein_coding
chr1_179588916_A_G	ENSG00000162779.21	223196	62	81	0.409091	4.2358e-07	0.689961	0.124156	2.04901e-05	6.3741e-11	8.06539e-09	rs744446	ENSG00000162779	AXDND1	protein_coding
chr1_179593605_G_C	ENSG00000162779.21	227885	60	78	0.393939	4.30513e-06	0.623794	0.125547	2.04901e-05	6.3741e-11	8.06539e-09	rs61310274	ENSG00000162779	AXDND1	protein_coding
chr1_179635923_G_A	ENSG00000162779.21	270203	64	87	0.439394	1.04187e-05	0.597967	0.126243	2.04901e-05	6.3741e-11	8.06539e-09	rs4483370	ENSG00000162779	AXDND1	protein_coding
chr1_179663592_G_A	ENSG00000162779.21	297872	64	87	0.439394	1.04187e-05	0.597967	0.126243	2.04901e-05	6.3741e-11	8.06539e-09	rs7513095	ENSG00000162779	AXDND1	protein_coding
chr1_179351443_A_G	ENSG00000162782.15	-240170	68	89	0.449495	8.63035e-06	-0.558334	0.116648	2.74258e-05	8.63035e-06	0.00116508	rs13306731	ENSG00000162782	TDRD5	protein_coding
chr1_179457040_CCTGGT_C	ENSG00000162782.15	-134573	69	89	0.449495	1.65994e-05	-0.538245	0.116697	2.74258e-05	8.63035e-06	0.00116508	rs137970202	ENSG00000162782	TDRD5	protein_coding
chr1_179457212_A_G	ENSG00000162782.15	-134401	69	89	0.449495	1.65994e-05	-0.538245	0.116697	2.74258e-05	8.63035e-06	0.00116508	rs12736300	ENSG00000162782	TDRD5	protein_coding
chr1_179457255_T_C	ENSG00000162782.15	-134358	69	89	0.449495	1.65994e-05	-0.538245	0.116697	2.74258e-05	8.63035e-06	0.00116508	rs12740455	ENSG00000162782	TDRD5	protein_coding
chr1_179483140_G_A	ENSG00000162782.15	-108473	69	89	0.449495	1.65994e-05	-0.538245	0.116697	2.74258e-05	8.63035e-06	0.00116508	rs10494520	ENSG00000162782	TDRD5	protein_coding
chr1_183186347_C_A	ENSG00000058085.14	109	50	59	0.35119	2.42014e-06	0.597269	0.116716	8.83433e-06	2.42014e-06	0.000603888	rs684527	ENSG00000058085	LAMC2	protein_coding
chr1_200598216_T_C	ENSG00000260088.1	-71291	28	32	0.161616	2.82261e-06	0.719346	0.141666	8.71572e-06	2.82261e-06	0.000643005	rs12042062	ENSG00000260088	RP11-92G12.3	lncRNA
chr1_200600264_C_A	ENSG00000260088.1	-69243	28	32	0.161616	2.82261e-06	-0.719346	0.141666	8.71572e-06	2.82261e-06	0.000643005	rs2809357	ENSG00000260088	RP11-92G12.3	lncRNA
chr1_200608965_G_A	ENSG00000260088.1	-60542	28	32	0.161616	2.82261e-06	-0.719346	0.141666	8.71572e-06	2.82261e-06	0.000643005	rs2794409	ENSG00000260088	RP11-92G12.3	lncRNA
chr1_210304059_A_G	ENSG00000082497.11	71086	67	88	0.44898	1.43258e-05	-0.604123	0.129868	3.11865e-05	1.43258e-05	0.00146966	rs7545509	ENSG00000082497	SERTAD4	protein_coding
chr1_212726969_G_C	ENSG00000198468.7	-131119	58	74	0.474359	2.29233e-06	0.794769	0.15489	2.80948e-05	4.66423e-23	4.99849e-21	rs2292214	ENSG00000198468	FLVCR1-AS1	lncRNA
chr1_212727092_C_CG	ENSG00000198468.7	-130996	66	88	0.453608	9.53741e-09	0.764716	0.118055	2.80948e-05	4.66423e-23	4.99849e-21	rs3835160	ENSG00000198468	FLVCR1-AS1	lncRNA
chr1_212738273_C_T	ENSG00000198468.7	-119815	15	16	0.0816327	2.58726e-05	1.03089	0.229477	2.80948e-05	4.66423e-23	4.99849e-21	rs1046083	ENSG00000198468	FLVCR1-AS1	lncRNA
chr1_212738494_T_C	ENSG00000198468.7	-119594	67	89	0.449495	4.1596e-09	0.771181	0.115544	2.80948e-05	4.66423e-23	4.99849e-21	rs15702	ENSG00000198468	FLVCR1-AS1	lncRNA
chr1_212787524_C_T	ENSG00000198468.7	-70564	64	85	0.429293	5.25886e-13	-0.832678	0.095058	2.80948e-05	4.66423e-23	4.99849e-21	rs3738800	ENSG00000198468	FLVCR1-AS1	lncRNA
chr1_212791753_G_A	ENSG00000198468.7	-66335	15	16	0.0816327	1.87063e-05	1.04935	0.229107	2.80948e-05	4.66423e-23	4.99849e-21	rs17856201	ENSG00000198468	FLVCR1-AS1	lncRNA
chr1_212836127_A_G	ENSG00000198468.7	-21961	70	95	0.479798	6.75711e-21	0.952466	0.0725596	2.80948e-05	4.66423e-23	4.99849e-21	rs10864004	ENSG00000198468	FLVCR1-AS1	lncRNA
chr1_212857816_C_T	ENSG00000198468.7	-272	70	93	0.484375	1.0359e-17	0.965092	0.0853329	2.80948e-05	4.66423e-23	4.99849e-21	rs1047881	ENSG00000198468	FLVCR1-AS1	lncRNA
chr1_212859226_T_A	ENSG00000198468.7	1138	70	92	0.464646	4.66423e-23	0.998097	0.0692149	2.80948e-05	4.66423e-23	4.99849e-21	rs12023052	ENSG00000198468	FLVCR1-AS1	lncRNA
chr1_212863968_T_C	ENSG00000198468.7	5880	70	91	0.473958	1.17774e-15	-0.977485	0.096006	2.80948e-05	4.66423e-23	4.99849e-21	rs3768548	ENSG00000198468	FLVCR1-AS1	lncRNA
chr1_212872894_G_A	ENSG00000198468.7	14806	71	94	0.479592	3.85174e-16	-0.93756	0.0897582	2.80948e-05	4.66423e-23	4.99849e-21	rs1890932	ENSG00000198468	FLVCR1-AS1	lncRNA
chr1_212883550_A_G	ENSG00000198468.7	25462	67	87	0.472826	1.15673e-17	0.980549	0.0869043	2.80948e-05	4.66423e-23	4.99849e-21	rs12125982	ENSG00000198468	FLVCR1-AS1	lncRNA
chr1_212885510_T_A	ENSG00000198468.7	27422	70	92	0.489362	5.34889e-13	0.912227	0.104186	2.80948e-05	4.66423e-23	4.99849e-21	rs7536716	ENSG00000198468	FLVCR1-AS1	lncRNA
chr1_212885529_C_G	ENSG00000198468.7	27441	70	92	0.489362	5.34889e-13	0.912227	0.104186	2.80948e-05	4.66423e-23	4.99849e-21	rs7522693	ENSG00000198468	FLVCR1-AS1	lncRNA
chr1_212888020_T_A	ENSG00000198468.7	29932	72	96	0.484848	7.43238e-17	-0.938963	0.0866478	2.80948e-05	4.66423e-23	4.99849e-21	rs2291772	ENSG00000198468	FLVCR1-AS1	lncRNA
chr1_212888118_T_C	ENSG00000198468.7	30030	70	92	0.474227	2.6693e-15	-0.927634	0.0928644	2.80948e-05	4.66423e-23	4.99849e-21	rs2291771	ENSG00000198468	FLVCR1-AS1	lncRNA
chr1_212888725_T_C	ENSG00000198468.7	30637	67	86	0.477778	1.60904e-10	0.860713	0.115755	2.80948e-05	4.66423e-23	4.99849e-21	rs10864022	ENSG00000198468	FLVCR1-AS1	lncRNA
chr1_212894754_T_C	ENSG00000198468.7	36666	60	72	0.404494	2.82923e-12	1.00836	0.120461	2.80948e-05	4.66423e-23	4.99849e-21	rs12405293	ENSG00000198468	FLVCR1-AS1	lncRNA
chr1_212895062_T_C	ENSG00000198468.7	36974	72	96	0.484848	7.43238e-17	-0.938963	0.0866478	2.80948e-05	4.66423e-23	4.99849e-21	rs17019870	ENSG00000198468	FLVCR1-AS1	lncRNA
chr1_212895094_A_G	ENSG00000198468.7	37006	72	96	0.484848	7.43238e-17	-0.938963	0.0866478	2.80948e-05	4.66423e-23	4.99849e-21	rs17019873	ENSG00000198468	FLVCR1-AS1	lncRNA
chr1_212895200_C_CTGAT	ENSG00000198468.7	37112	72	96	0.484848	7.43238e-17	-0.938963	0.0866478	2.80948e-05	4.66423e-23	4.99849e-21	rs146462077	ENSG00000198468	FLVCR1-AS1	lncRNA
chr1_212895253_C_T	ENSG00000198468.7	37165	65	79	0.39899	9.38581e-15	0.978598	0.100941	2.80948e-05	4.66423e-23	4.99849e-21	rs3207090	ENSG00000198468	FLVCR1-AS1	lncRNA
chr1_212919297_C_T	ENSG00000198468.7	61209	55	63	0.335106	4.16012e-14	1.00348	0.10735	2.80948e-05	4.66423e-23	4.99849e-21	rs870547	ENSG00000198468	FLVCR1-AS1	lncRNA
chr1_222547946_C_T	ENSG00000225265.1	-41988	60	74	0.373737	9.18467e-06	0.511447	0.107221	2.88966e-05	9.18467e-06	0.00109163	rs4846382	ENSG00000225265	TAF1A-AS1	lncRNA
chr1_222563063_A_G	ENSG00000225265.1	-26871	27	30	0.154639	1.04703e-05	-0.6511	0.137498	2.88966e-05	9.18467e-06	0.00109163	rs11485179	ENSG00000225265	TAF1A-AS1	lncRNA
chr1_222588307_C_A	ENSG00000225265.1	-1627	27	30	0.153061	1.79702e-05	0.634445	0.138194	2.88966e-05	9.18467e-06	0.00109163	rs4525045	ENSG00000225265	TAF1A-AS1	lncRNA
chr1_222629034_A_G	ENSG00000272750.1	-32478	53	68	0.343434	3.66413e-06	0.633626	0.126462	1.68554e-05	1.6123e-07	2.76883e-05	rs2936052	ENSG00000272750	RP11-378J18.8	lncRNA
chr1_222629461_T_G	ENSG00000272750.1	-32051	69	93	0.469697	2.8077e-07	-0.678042	0.119814	1.68554e-05	1.6123e-07	2.76883e-05	rs3748626	ENSG00000272750	RP11-378J18.8	lncRNA
chr1_222632356_T_G	ENSG00000272750.1	-29156	53	67	0.338384	2.47938e-06	0.65039	0.127251	1.68554e-05	1.6123e-07	2.76883e-05	rs3008622	ENSG00000272750	RP11-378J18.8	lncRNA
chr1_222632876_A_G	ENSG00000272750.1	-28636	68	92	0.479167	1.67974e-07	-0.715552	0.123678	1.68554e-05	1.6123e-07	2.76883e-05	rs17163345	ENSG00000272750	RP11-378J18.8	lncRNA
chr1_222641495_G_T	ENSG00000272750.1	-20017	54	69	0.348485	5.14973e-06	0.629328	0.127861	1.68554e-05	1.6123e-07	2.76883e-05	rs1498382	ENSG00000272750	RP11-378J18.8	lncRNA
chr1_222650187_A_C	ENSG00000272750.1	-11325	69	92	0.469388	2.05322e-07	-0.700858	0.12218	1.68554e-05	1.6123e-07	2.76883e-05	rs17465637	ENSG00000272750	RP11-378J18.8	lncRNA
chr1_222650401_T_G	ENSG00000272750.1	-11111	70	94	0.479592	1.6123e-07	-0.716235	0.123582	1.68554e-05	1.6123e-07	2.76883e-05	rs67180937	ENSG00000272750	RP11-378J18.8	lncRNA
chr1_222652375_T_C	ENSG00000272750.1	-9137	70	93	0.469697	2.0908e-07	-0.700366	0.122189	1.68554e-05	1.6123e-07	2.76883e-05	rs10495198	ENSG00000272750	RP11-378J18.8	lncRNA
chr1_222653139_G_A	ENSG00000272750.1	-8373	70	94	0.474747	2.50447e-07	-0.694982	0.122198	1.68554e-05	1.6123e-07	2.76883e-05	rs2291832	ENSG00000272750	RP11-378J18.8	lncRNA
chr1_222658953_T_C	ENSG00000272750.1	-2559	68	92	0.474227	2.62996e-07	-0.694158	0.122313	1.68554e-05	1.6123e-07	2.76883e-05	rs2291834	ENSG00000272750	RP11-378J18.8	lncRNA
chr1_222664252_G_A	ENSG00000272750.1	2740	72	96	0.484848	1.7599e-07	-0.720406	0.124764	1.68554e-05	1.6123e-07	2.76883e-05	rs2270707	ENSG00000272750	RP11-378J18.8	lncRNA
chr1_222673540_G_A	ENSG00000272750.1	12028	69	91	0.484043	2.60711e-06	-0.686044	0.134567	1.68554e-05	1.6123e-07	2.76883e-05	rs12138316	ENSG00000272750	RP11-378J18.8	lncRNA
chr1_224192532_A_G	ENSG00000232628.5	-20747	44	48	0.242424	8.30896e-07	0.709754	0.13171	1.1105e-05	8.30896e-07	9.75207e-05	rs908804	ENSG00000232628	RP11-365O16.3	lncRNA
chr1_235430867_A_G	ENSG00000238005.2	460805	73	87	0.439394	9.83935e-06	-0.690419	0.145296	3.52234e-05	9.83935e-06	0.00113382	rs2291687	ENSG00000238005	RP11-443B7.1	lncRNA
chr1_235438643_G_T	ENSG00000238005.2	468581	72	87	0.439394	1.37346e-05	-0.679336	0.145684	3.52234e-05	9.83935e-06	0.00113382	rs3819974	ENSG00000238005	RP11-443B7.1	lncRNA
chr1_235439089_G_A	ENSG00000238005.2	469027	70	84	0.43299	1.41761e-05	-0.677696	0.145596	3.52234e-05	9.83935e-06	0.00113382	rs2270538	ENSG00000238005	RP11-443B7.1	lncRNA
chr1_245017337_AT_A	ENSG00000203666.12	15216	29	32	0.163265	1.79997e-05	0.788834	0.171839	2.31037e-05	3.97368e-06	0.000252046	rs34180210	ENSG00000203666	EFCAB2	protein_coding
chr1_245059332_C_G	ENSG00000203666.12	57211	28	30	0.151515	6.51277e-06	-0.889895	0.183084	2.31037e-05	3.97368e-06	0.000252046	rs694793	ENSG00000203666	EFCAB2	protein_coding
chr1_245082076_T_C	ENSG00000203666.12	79955	34	39	0.19697	4.70997e-06	0.697004	0.140945	2.31037e-05	3.97368e-06	0.000252046	rs10927386	ENSG00000203666	EFCAB2	protein_coding
chr1_245082100_C_T	ENSG00000203666.12	79979	34	39	0.19697	4.70997e-06	0.697004	0.140945	2.31037e-05	3.97368e-06	0.000252046	rs10927387	ENSG00000203666	EFCAB2	protein_coding
chr1_245083243_C_T	ENSG00000203666.12	81122	33	38	0.204301	3.97368e-06	0.718978	0.144101	2.31037e-05	3.97368e-06	0.000252046	rs10927389	ENSG00000203666	EFCAB2	protein_coding
chr1_247491691_T_C	ENSG00000227135.1	-35061	59	72	0.363636	2.91932e-06	0.590976	0.116585	2.11893e-05	9.84251e-08	1.88358e-05	rs10925061	ENSG00000227135	GCSAML-AS1	lncRNA
chr1_247491973_T_C	ENSG00000227135.1	-34779	59	70	0.353535	1.31467e-06	0.622213	0.118002	2.11893e-05	9.84251e-08	1.88358e-05	rs12141850	ENSG00000227135	GCSAML-AS1	lncRNA
chr1_247527018_C_T	ENSG00000227135.1	266	52	59	0.33908	4.1375e-07	0.731641	0.131518	2.11893e-05	9.84251e-08	1.88358e-05	rs2141543	ENSG00000227135	GCSAML-AS1	lncRNA
chr1_247549001_T_C	ENSG00000227135.1	22249	75	97	0.5	9.84251e-08	0.670827	0.113387	2.11893e-05	9.84251e-08	1.88358e-05	rs41315846	ENSG00000227135	GCSAML-AS1	lncRNA
chr2_3548244_C_A	ENSG00000234171.2	-10373	32	37	0.196809	1.09035e-07	0.810512	0.137578	2.27878e-05	1.11534e-15	5.93703e-14	rs13002108	ENSG00000234171	RNASEH1-AS1	lncRNA
chr2_3552110_G_T	ENSG00000234171.2	-6507	68	92	0.464646	1.11534e-15	0.835869	0.0819936	2.27878e-05	1.11534e-15	5.93703e-14	rs7563960	ENSG00000234171	RNASEH1-AS1	lncRNA
chr2_6849889_C_T	ENSG00000225964.5	9425	47	53	0.267677	7.41438e-09	0.840396	0.128551	4.50445e-05	7.41438e-09	1.13324e-07	rs10495545	ENSG00000225964	NRIR	lncRNA
chr2_17665325_A_T	ENSG00000178295.14	-88533	30	32	0.164948	3.00072e-07	0.635782	0.112674	4.01764e-05	6.94824e-08	3.19022e-06	rs2710674	ENSG00000178295	GEN1	protein_coding
chr2_17683413_A_G	ENSG00000178295.14	-70445	22	23	0.151316	1.56366e-07	0.7632	0.131515	4.01764e-05	6.94824e-08	3.19022e-06	rs2433295	ENSG00000178295	GEN1	protein_coding
chr2_17707190_G_A	ENSG00000178295.14	-46668	22	23	0.116162	6.94824e-08	0.750772	0.12511	4.01764e-05	6.94824e-08	3.19022e-06	rs6734462	ENSG00000178295	GEN1	protein_coding
chr2_17708438_A_G	ENSG00000178295.14	-45420	22	23	0.119792	1.77649e-07	0.729644	0.126414	4.01764e-05	6.94824e-08	3.19022e-06	rs9306855	ENSG00000178295	GEN1	protein_coding
chr2_17714708_C_T	ENSG00000178295.14	-39150	28	30	0.182927	3.59247e-06	0.610218	0.121666	4.01764e-05	6.94824e-08	3.19022e-06	rs2344691	ENSG00000178295	GEN1	protein_coding
chr2_17717059_C_T	ENSG00000178295.14	-36799	22	23	0.116162	6.94824e-08	0.750772	0.12511	4.01764e-05	6.94824e-08	3.19022e-06	rs12469221	ENSG00000178295	GEN1	protein_coding
chr2_17718317_T_G	ENSG00000178295.14	-35541	13	13	0.0706522	9.59083e-06	0.814992	0.171267	4.01764e-05	6.94824e-08	3.19022e-06	rs9679094	ENSG00000178295	GEN1	protein_coding
chr2_17746008_C_T	ENSG00000178295.14	-7850	22	23	0.119792	9.70123e-08	0.74312	0.125532	4.01764e-05	6.94824e-08	3.19022e-06	rs12474069	ENSG00000178295	GEN1	protein_coding
chr2_17777832_T_G	ENSG00000178295.14	23974	21	22	0.122222	3.31314e-06	-0.691461	0.137292	4.01764e-05	6.94824e-08	3.19022e-06	rs2615049	ENSG00000178295	GEN1	protein_coding
chr2_17781183_A_G	ENSG00000178295.14	27325	21	22	0.111111	9.04943e-08	-0.775668	0.130656	4.01764e-05	6.94824e-08	3.19022e-06	rs300168	ENSG00000178295	GEN1	protein_coding
chr2_19897175_C_A	ENSG00000183891.5	-4811	38	44	0.222222	5.76323e-15	0.968136	0.0987012	6.49255e-05	5.76323e-15	3.79933e-12	rs7563410	ENSG00000183891	TTC32	protein_coding
chr2_19901227_A_C	ENSG00000183891.5	-759	35	40	0.210526	1.50364e-13	0.978221	0.108096	6.49255e-05	5.76323e-15	3.79933e-12	rs7572167	ENSG00000183891	TTC32	protein_coding
chr2_19901956_A_G	ENSG00000183891.5	-30	38	44	0.222222	5.76323e-15	0.968136	0.0987012	6.49255e-05	5.76323e-15	3.79933e-12	rs2304588	ENSG00000183891	TTC32	protein_coding
chr2_19930384_T_G	ENSG00000183891.5	28398	37	43	0.217172	4.02674e-14	0.945879	0.101105	6.49255e-05	5.76323e-15	3.79933e-12	rs28502265	ENSG00000183891	TTC32	protein_coding
chr2_19936531_G_A	ENSG00000183891.5	34545	35	40	0.208333	1.78691e-13	0.961085	0.106674	6.49255e-05	5.76323e-15	3.79933e-12	rs6755153	ENSG00000183891	TTC32	protein_coding
chr2_19938103_T_C	ENSG00000183891.5	36117	36	42	0.216495	6.48522e-14	0.944805	0.1022	6.49255e-05	5.76323e-15	3.79933e-12	rs2293671	ENSG00000183891	TTC32	protein_coding
chr2_19960448_G_A	ENSG00000183891.5	58462	37	43	0.226316	2.14741e-13	0.934128	0.104174	6.49255e-05	5.76323e-15	3.79933e-12	rs10169398	ENSG00000183891	TTC32	protein_coding
chr2_19989254_T_C	ENSG00000183891.5	87268	37	43	0.217172	4.02674e-14	0.945879	0.101105	6.49255e-05	5.76323e-15	3.79933e-12	rs1060742	ENSG00000183891	TTC32	protein_coding
chr2_20002161_T_C	ENSG00000183891.5	100175	38	44	0.241758	7.63579e-11	0.888993	0.116839	6.49255e-05	5.76323e-15	3.79933e-12	rs55977150	ENSG00000183891	TTC32	protein_coding
chr2_24121099_G_A	ENSG00000115129.13	35238	2	2	0.010101	6.55714e-06	-2.62334	0.539917	3.0199e-05	6.55714e-06	0.000833832	rs117835654	ENSG00000115129	TP53I3	protein_coding
chr2_37974214_G_A	ENSG00000115841.19	51027	12	12	0.0606061	7.55701e-06	-1.0629	0.22045	1.74656e-05	7.55701e-06	0.00124164	rs77064336	ENSG00000115841	RMDN2	protein_coding
chr2_48595242_G_A	ENSG00000242441.7	-22556	71	94	0.474747	2.52903e-15	0.831366	0.0831217	2.89784e-05	2.52903e-15	1.04744e-13	rs2140551	ENSG00000242441	GTF2A1L	protein_coding
chr2_48595401_T_C	ENSG00000242441.7	-22397	71	91	0.464286	4.29182e-12	-0.831747	0.100519	2.89784e-05	2.52903e-15	1.04744e-13	rs7574549	ENSG00000242441	GTF2A1L	protein_coding
chr2_48621376_G_C	ENSG00000242441.7	3578	58	69	0.352041	1.29333e-06	-0.607998	0.115215	2.89784e-05	2.52903e-15	1.04744e-13	rs17037472	ENSG00000242441	GTF2A1L	protein_coding
chr2_55177901_T_A	ENSG00000162994.15	-54453	48	55	0.289474	9.65579e-09	0.798232	0.123285	1.8253e-05	2.1058e-09	1.15166e-06	rs75442422	ENSG00000162994	CLHC1	protein_coding
chr2_55222182_T_C	ENSG00000162994.15	-10172	57	74	0.373737	6.28457e-06	0.546331	0.112185	1.8253e-05	2.1058e-09	1.15166e-06	rs4435493	ENSG00000162994	CLHC1	protein_coding
chr2_55222328_T_C	ENSG00000162994.15	-10026	57	74	0.373737	6.28457e-06	0.546331	0.112185	1.8253e-05	2.1058e-09	1.15166e-06	rs17852670	ENSG00000162994	CLHC1	protein_coding
chr2_55234687_T_A	ENSG00000162994.15	2333	50	58	0.302083	2.21249e-07	-0.697427	0.121973	1.8253e-05	2.1058e-09	1.15166e-06	rs2576722	ENSG00000162994	CLHC1	protein_coding
chr2_55244246_T_C	ENSG00000162994.15	11892	49	57	0.287879	1.00874e-08	0.761218	0.117757	1.8253e-05	2.1058e-09	1.15166e-06	rs61109509	ENSG00000162994	CLHC1	protein_coding
chr2_55267768_C_G	ENSG00000162994.15	35414	48	58	0.302083	2.51414e-07	0.683643	0.120225	1.8253e-05	2.1058e-09	1.15166e-06	rs7590143	ENSG00000162994	CLHC1	protein_coding
chr2_55301719_A_T	ENSG00000162994.15	69365	56	67	0.345361	9.47981e-07	-0.668462	0.124817	1.8253e-05	2.1058e-09	1.15166e-06	rs2920973	ENSG00000162994	CLHC1	protein_coding
chr2_55328590_T_C	ENSG00000162994.15	96236	37	41	0.269737	4.80018e-07	0.839397	0.151898	1.8253e-05	2.1058e-09	1.15166e-06	rs2576703	ENSG00000162994	CLHC1	protein_coding
chr2_55336520_T_C	ENSG00000162994.15	104166	40	45	0.271084	3.13129e-09	0.871887	0.129334	1.8253e-05	2.1058e-09	1.15166e-06	rs2589069	ENSG00000162994	CLHC1	protein_coding
chr2_55355499_T_C	ENSG00000162994.15	123145	51	62	0.313131	2.1058e-09	0.76005	0.111203	1.8253e-05	2.1058e-09	1.15166e-06	rs2589104	ENSG00000162994	CLHC1	protein_coding
chr2_55435287_T_C	ENSG00000162994.15	202933	42	49	0.247475	1.11479e-05	-0.653379	0.138466	1.8253e-05	2.1058e-09	1.15166e-06	rs2100454	ENSG00000162994	CLHC1	protein_coding
chr2_61008720_C_A	ENSG00000237651.6	-136348	68	89	0.458763	4.58466e-09	0.661437	0.0994441	2.25854e-05	2.5247e-17	4.23029e-15	rs1182688	ENSG00000237651	C2orf74	protein_coding
chr2_61076867_A_G	ENSG00000237651.6	-68201	72	95	0.479798	1.59686e-10	0.682042	0.0917039	2.25854e-05	2.5247e-17	4.23029e-15	rs1729657	ENSG00000237651	C2orf74	protein_coding
chr2_61077136_A_G	ENSG00000237651.6	-67932	70	91	0.459596	8.63353e-10	0.676036	0.0959735	2.25854e-05	2.5247e-17	4.23029e-15	rs1729659	ENSG00000237651	C2orf74	protein_coding
chr2_61081382_A_G	ENSG00000237651.6	-63686	72	95	0.484694	2.8653e-10	0.679798	0.0931046	2.25854e-05	2.5247e-17	4.23029e-15	rs1177295	ENSG00000237651	C2orf74	protein_coding
chr2_61122311_G_A	ENSG00000237651.6	-22757	63	80	0.421053	4.48333e-14	0.798979	0.0856317	2.25854e-05	2.5247e-17	4.23029e-15	rs1177284	ENSG00000237651	C2orf74	protein_coding
chr2_61162664_G_A	ENSG00000237651.6	17596	60	71	0.394444	2.90901e-16	0.895312	0.0851713	2.25854e-05	2.5247e-17	4.23029e-15	rs1729673	ENSG00000237651	C2orf74	protein_coding
chr2_61163370_A_T	ENSG00000237651.6	18302	60	72	0.375	5.81032e-14	0.821762	0.0886458	2.25854e-05	2.5247e-17	4.23029e-15	rs2420811	ENSG00000237651	C2orf74	protein_coding
chr2_61188357_A_G	ENSG00000237651.6	43289	61	76	0.383838	2.5247e-17	0.818998	0.0738159	2.25854e-05	2.5247e-17	4.23029e-15	rs14170	ENSG00000237651	C2orf74	protein_coding
chr2_61208712_G_A	ENSG00000237651.6	63644	53	61	0.324468	1.28107e-09	-0.811333	0.116713	2.25854e-05	2.5247e-17	4.23029e-15	rs4671397	ENSG00000237651	C2orf74	protein_coding
chr2_61223319_A_G	ENSG00000237651.6	78251	62	75	0.378788	1.59624e-14	-0.803603	0.0839639	2.25854e-05	2.5247e-17	4.23029e-15	rs2123111	ENSG00000237651	C2orf74	protein_coding
chr2_61283574_TGAGTGA_T	ENSG00000237651.6	138506	60	74	0.377551	4.25263e-13	-0.767296	0.0871055	2.25854e-05	2.5247e-17	4.23029e-15	rs372049547	ENSG00000237651	C2orf74	protein_coding
chr2_61325349_T_A	ENSG00000237651.6	180281	58	71	0.358586	1.75499e-09	-0.677637	0.0985274	2.25854e-05	2.5247e-17	4.23029e-15	rs2593624	ENSG00000237651	C2orf74	protein_coding
chr2_61350814_C_T	ENSG00000237651.6	205746	58	71	0.365979	9.62593e-12	-0.736466	0.0910574	2.25854e-05	2.5247e-17	4.23029e-15	rs811871	ENSG00000237651	C2orf74	protein_coding
chr2_61378244_C_A	ENSG00000237651.6	233176	59	73	0.392473	8.98636e-13	-0.777788	0.0900655	2.25854e-05	2.5247e-17	4.23029e-15	rs10196146	ENSG00000237651	C2orf74	protein_coding
chr2_61378479_T_A	ENSG00000237651.6	233411	60	74	0.373737	1.69783e-14	-0.773633	0.0809541	2.25854e-05	2.5247e-17	4.23029e-15	rs10208769	ENSG00000237651	C2orf74	protein_coding
chr2_61395116_C_T	ENSG00000237651.6	250048	61	73	0.372449	4.78973e-08	0.664102	0.109031	2.25854e-05	2.5247e-17	4.23029e-15	rs3213951	ENSG00000237651	C2orf74	protein_coding
chr2_61417194_C_G	ENSG00000237651.6	272126	63	77	0.388889	3.15109e-11	-0.733047	0.0938154	2.25854e-05	2.5247e-17	4.23029e-15	rs13028833	ENSG00000237651	C2orf74	protein_coding
chr2_61486074_GGAAAATC_G	ENSG00000237651.6	341006	58	72	0.418605	4.19331e-09	0.725864	0.108786	2.25854e-05	2.5247e-17	4.23029e-15	rs35844473	ENSG00000237651	C2orf74	protein_coding
chr2_61486083_T_A	ENSG00000237651.6	341015	58	72	0.428571	1.40787e-08	0.723303	0.113284	2.25854e-05	2.5247e-17	4.23029e-15	rs60155512	ENSG00000237651	C2orf74	protein_coding
chr2_61486085_T_G	ENSG00000237651.6	341017	58	72	0.439024	4.55125e-08	0.720945	0.118124	2.25854e-05	2.5247e-17	4.23029e-15	rs61235340	ENSG00000237651	C2orf74	protein_coding
chr2_61803166_C_T	ENSG00000237651.6	658098	40	47	0.25	1.99631e-05	-0.592793	0.129923	2.25854e-05	2.5247e-17	4.23029e-15	rs12472964	ENSG00000237651	C2orf74	protein_coding
chr2_74380596_A_G	ENSG00000116127.17	994838	2	2	0.0104167	2.76015e-06	-2.51507	0.494752	2.01064e-05	2.76015e-06	0.00036692	.	ENSG00000116127	ALMS1	protein_coding
chr2_73448881_A_G	ENSG00000204872.4	-252459	7	7	0.0353535	4.23542e-06	1.15235	0.231729	3.11932e-05	4.23542e-06	0.000542409	rs17848880	ENSG00000204872	NAT8B	polymorphic_pseudogene
chr2_74960446_G_A	ENSG00000204792.2	42298	59	70	0.368421	1.01516e-07	0.831709	0.140759	2.3197e-05	4.21426e-26	3.21321e-25	rs3771799	ENSG00000204792	LINC01291	lncRNA
chr2_74960666_A_T	ENSG00000204792.2	42518	60	72	0.375	2.12377e-07	0.799552	0.139587	2.3197e-05	4.21426e-26	3.21321e-25	rs3821312	ENSG00000204792	LINC01291	lncRNA
chr2_74960742_T_C	ENSG00000204792.2	42594	67	83	0.446237	4.21426e-26	1.26762	0.0775546	2.3197e-05	4.21426e-26	3.21321e-25	rs3771800	ENSG00000204792	LINC01291	lncRNA
chr2_75053927_G_T	ENSG00000204792.2	135779	51	56	0.363636	5.65986e-07	0.997383	0.18184	2.3197e-05	4.21426e-26	3.21321e-25	rs17010698	ENSG00000204792	LINC01291	lncRNA
chr2_74960742_T_C	ENSG00000236209.1	35896	67	83	0.446237	1.49005e-14	0.983469	0.102585	1.58212e-05	1.49005e-14	6.51229e-13	rs3771800	ENSG00000236209	AC104135.2	lncRNA
chr2_75053927_G_T	ENSG00000236209.1	129081	51	56	0.363636	1.542e-06	0.888027	0.169717	1.58212e-05	1.49005e-14	6.51229e-13	rs17010698	ENSG00000236209	AC104135.2	lncRNA
chr2_74960742_T_C	ENSG00000230836.1	20484	67	83	0.446237	1.35228e-11	0.878893	0.109733	2.4629e-05	1.35228e-11	1.2214e-09	rs3771800	ENSG00000230836	LINC01293	lncRNA
chr2_85343970_G_A	ENSG00000042445.13	-10423	26	28	0.141414	8.87057e-10	-1.01925	0.144828	1.87491e-05	7.44443e-17	2.35198e-14	rs117202378	ENSG00000042445	RETSAT	protein_coding
chr2_85350038_AC_A	ENSG00000042445.13	-4355	19	20	0.10101	7.44443e-17	-1.43808	0.132711	1.87491e-05	7.44443e-17	2.35198e-14	rs3841638	ENSG00000042445	RETSAT	protein_coding
chr2_86065533_C_T	ENSG00000068654.15	-40622	51	61	0.314433	7.32269e-07	0.535663	0.098822	1.75459e-05	7.70878e-08	1.14581e-05	rs311563	ENSG00000068654	POLR1A	protein_coding
chr2_86078411_T_C	ENSG00000068654.15	-27744	46	54	0.28125	1.96359e-07	-0.595774	0.103662	1.75459e-05	7.70878e-08	1.14581e-05	rs74607112	ENSG00000068654	POLR1A	protein_coding
chr2_86080761_CAG_C	ENSG00000068654.15	-25394	50	59	0.29798	7.70878e-08	-0.608073	0.101758	1.75459e-05	7.70878e-08	1.14581e-05	rs3217271	ENSG00000068654	POLR1A	protein_coding
chr2_86082987_C_T	ENSG00000068654.15	-23168	50	59	0.304124	5.08247e-07	0.554747	0.100647	1.75459e-05	7.70878e-08	1.14581e-05	rs2288118	ENSG00000068654	POLR1A	protein_coding
chr2_86088403_T_C	ENSG00000068654.15	-17752	44	50	0.320513	1.11843e-05	0.561244	0.118963	1.75459e-05	7.70878e-08	1.14581e-05	rs2288119	ENSG00000068654	POLR1A	protein_coding
chr2_86088618_C_T	ENSG00000068654.15	-17537	52	62	0.313131	7.1841e-07	0.530735	0.0978265	1.75459e-05	7.70878e-08	1.14581e-05	rs2288120	ENSG00000068654	POLR1A	protein_coding
chr2_86105686_G_A	ENSG00000068654.15	-469	52	62	0.313131	7.1841e-07	0.530735	0.0978265	1.75459e-05	7.70878e-08	1.14581e-05	rs4832245	ENSG00000068654	POLR1A	protein_coding
chr2_86116353_C_A	ENSG00000068654.15	10198	50	59	0.310526	5.6391e-07	0.561678	0.102386	1.75459e-05	7.70878e-08	1.14581e-05	rs4832022	ENSG00000068654	POLR1A	protein_coding
chr2_86116371_G_A	ENSG00000068654.15	10216	50	59	0.310526	5.6391e-07	0.561678	0.102386	1.75459e-05	7.70878e-08	1.14581e-05	rs4832248	ENSG00000068654	POLR1A	protein_coding
chr2_86121837_G_A	ENSG00000068654.15	15682	41	47	0.301282	3.74809e-07	0.642175	0.114929	1.75459e-05	7.70878e-08	1.14581e-05	rs4832249	ENSG00000068654	POLR1A	protein_coding
chr2_86123541_A_G	ENSG00000068654.15	17386	51	61	0.311224	1.03201e-06	0.52842	0.0990638	1.75459e-05	7.70878e-08	1.14581e-05	rs1025104	ENSG00000068654	POLR1A	protein_coding
chr2_86125662_G_A	ENSG00000068654.15	19507	52	62	0.313131	7.1841e-07	0.530735	0.0978265	1.75459e-05	7.70878e-08	1.14581e-05	rs4618054	ENSG00000068654	POLR1A	protein_coding
chr2_86125702_C_T	ENSG00000068654.15	19547	52	62	0.313131	7.1841e-07	0.530735	0.0978265	1.75459e-05	7.70878e-08	1.14581e-05	rs6740228	ENSG00000068654	POLR1A	protein_coding
chr2_86132282_G_T	ENSG00000068654.15	26127	52	62	0.313131	7.1841e-07	0.530735	0.0978265	1.75459e-05	7.70878e-08	1.14581e-05	rs1559515	ENSG00000068654	POLR1A	protein_coding
chr2_86135081_C_T	ENSG00000068654.15	28926	52	62	0.313131	7.1841e-07	0.530735	0.0978265	1.75459e-05	7.70878e-08	1.14581e-05	rs7606421	ENSG00000068654	POLR1A	protein_coding
chr2_86135951_A_G	ENSG00000068654.15	29796	52	62	0.313131	7.1841e-07	0.530735	0.0978265	1.75459e-05	7.70878e-08	1.14581e-05	rs3770069	ENSG00000068654	POLR1A	protein_coding
chr2_86133102_A_G	ENSG00000273080.1	-62669	35	36	0.181818	9.4803e-06	0.879547	0.184714	1.24851e-05	9.4803e-06	0.00181176	rs2241438	ENSG00000273080	RP11-301O19.1	lncRNA
chr2_86868858_C_A	ENSG00000183281.14	-152994	58	74	0.425287	4.03469e-06	0.536101	0.107533	3.09621e-05	1.33618e-08	2.12823e-06	rs28446082	ENSG00000183281	PLGLB1	protein_coding
chr2_86885746_G_T	ENSG00000183281.14	-136106	75	94	0.479592	4.70787e-08	0.630821	0.103496	3.09621e-05	1.33618e-08	2.12823e-06	rs7562671	ENSG00000183281	PLGLB1	protein_coding
chr2_87132006_G_A	ENSG00000183281.14	110154	73	92	0.494624	5.26165e-06	0.616407	0.125378	3.09621e-05	1.33618e-08	2.12823e-06	rs149115575	ENSG00000183281	PLGLB1	protein_coding
chr2_87149821_G_A	ENSG00000183281.14	127969	73	94	0.474747	1.33618e-08	0.639172	0.0999122	3.09621e-05	1.33618e-08	2.12823e-06	rs6547711	ENSG00000183281	PLGLB1	protein_coding
chr2_87132006_G_A	ENSG00000231259.4	78937	73	92	0.494624	1.71725e-05	-0.636495	0.138272	3.7344e-05	5.89311e-09	7.27734e-07	rs149115575	ENSG00000231259	AC125232.1	unprocessed_pseudogene
chr2_87144137_T_C	ENSG00000231259.4	91068	72	89	0.449495	5.89311e-09	-0.728122	0.110457	3.7344e-05	5.89311e-09	7.27734e-07	rs199958413	ENSG00000231259	AC125232.1	unprocessed_pseudogene
chr2_87149821_G_A	ENSG00000231259.4	96752	73	94	0.474747	1.10373e-05	-0.560034	0.118618	3.7344e-05	5.89311e-09	7.27734e-07	rs6547711	ENSG00000231259	AC125232.1	unprocessed_pseudogene
chr2_87706027_T_C	ENSG00000234231.3	5043	25	26	0.131313	1.24827e-05	-0.710837	0.15161	2.32213e-05	1.24827e-05	0.00084865	rs115570742	ENSG00000234231	AC093616.4	transcribed_unprocessed_pseudogene
chr2_87149821_G_A	ENSG00000185304.14	-676131	73	94	0.474747	1.50038e-05	0.642725	0.138535	3.09906e-05	1.50038e-05	0.000963823	rs6547711	ENSG00000185304	RGPD2	protein_coding
chr2_88175528_G_A	ENSG00000144115.16	5233	22	24	0.121212	1.99444e-09	-0.903414	0.131932	3.51405e-05	5.25635e-10	1.88857e-08	rs2292868	ENSG00000144115	THNSL2	protein_coding
chr2_88179145_C_T	ENSG00000144115.16	8850	22	24	0.125	1.49522e-09	-0.917152	0.132627	3.51405e-05	5.25635e-10	1.88857e-08	rs3791357	ENSG00000144115	THNSL2	protein_coding
chr2_88182739_G_A	ENSG00000144115.16	12444	35	41	0.207071	5.25635e-10	-0.741846	0.10361	3.51405e-05	5.25635e-10	1.88857e-08	rs35051888	ENSG00000144115	THNSL2	protein_coding
chr2_88966198_G_C	ENSG00000241755.1	-44317	70	89	0.463542	9.03501e-07	-0.578685	0.10781	2.94287e-05	2.14581e-07	2.48199e-05	rs4972077	ENSG00000241755	IGKV1-9	IG_V_gene
chr2_88992294_T_C	ENSG00000241755.1	-18221	71	89	0.458763	2.21237e-07	-0.611521	0.106948	2.94287e-05	2.14581e-07	2.48199e-05	rs4246594	ENSG00000241755	IGKV1-9	IG_V_gene
chr2_88992663_A_G	ENSG00000241755.1	-17852	70	88	0.458333	2.14581e-07	-0.611968	0.106886	2.94287e-05	2.14581e-07	2.48199e-05	rs59175543	ENSG00000241755	IGKV1-9	IG_V_gene
chr2_88992682_C_T	ENSG00000241755.1	-17833	70	88	0.458333	2.14581e-07	-0.611968	0.106886	2.94287e-05	2.14581e-07	2.48199e-05	rs35262290	ENSG00000241755	IGKV1-9	IG_V_gene
chr2_88992963_C_T	ENSG00000241755.1	-17552	70	88	0.458333	2.14581e-07	-0.611968	0.106886	2.94287e-05	2.14581e-07	2.48199e-05	.	ENSG00000241755	IGKV1-9	IG_V_gene
chr2_88993718_C_T	ENSG00000241755.1	-16797	70	88	0.458333	2.14581e-07	-0.611968	0.106886	2.94287e-05	2.14581e-07	2.48199e-05	rs12617647	ENSG00000241755	IGKV1-9	IG_V_gene
chr2_89020337_G_A	ENSG00000241755.1	9822	70	89	0.463542	7.34967e-07	-0.581961	0.107382	2.94287e-05	2.14581e-07	2.48199e-05	rs11679604	ENSG00000241755	IGKV1-9	IG_V_gene
chr2_89610726_T_G	ENSG00000241755.1	600211	69	79	0.39899	1.23581e-05	0.577107	0.123017	2.94287e-05	2.14581e-07	2.48199e-05	.	ENSG00000241755	IGKV1-9	IG_V_gene
chr2_89234329_C_T	ENSG00000241294.1	57169	68	85	0.442708	1.38198e-05	-0.559466	0.12002	3.55738e-05	1.38198e-05	0.000897359	rs75790510	ENSG00000241294	IGKV2-24	IG_V_gene
chr2_89099605_C_A	ENSG00000242766.1	-983030	60	78	0.5	1.19981e-06	0.607024	0.114618	5.98937e-05	1.19981e-06	4.02425e-05	rs148840058	ENSG00000242766	IGKV1D-17	IG_V_gene
chr2_89234329_C_T	ENSG00000242766.1	-848306	68	85	0.442708	2.12572e-05	0.508617	0.111891	5.98937e-05	1.19981e-06	4.02425e-05	rs75790510	ENSG00000242766	IGKV1D-17	IG_V_gene
chr2_90210640_T_C	ENSG00000242580.1	767	33	38	0.2	5.04937e-05	0.56914	0.132094	5.11323e-05	5.04937e-05	0.00158132	rs117668633	ENSG00000242580	IGKV1D-43	IG_V_gene
chr2_96929372_T_C	ENSG00000230606.10	-504155	72	93	0.479381	4.54219e-07	-0.682021	0.123113	2.3293e-05	6.74888e-11	2.09322e-08	rs6725927	ENSG00000230606	AC159540.1	lncRNA
chr2_96947879_T_C	ENSG00000230606.10	-485648	71	92	0.479167	7.81412e-08	-0.725733	0.121514	2.3293e-05	6.74888e-11	2.09322e-08	rs1624844	ENSG00000230606	AC159540.1	lncRNA
chr2_96977839_T_C	ENSG00000230606.10	-455688	45	49	0.255208	1.93893e-10	-0.93655	0.126692	2.3293e-05	6.74888e-11	2.09322e-08	rs1796048	ENSG00000230606	AC159540.1	lncRNA
chr2_97017624_C_T	ENSG00000230606.10	-415903	45	49	0.252577	2.088e-10	-0.929002	0.125965	2.3293e-05	6.74888e-11	2.09322e-08	rs4254543	ENSG00000230606	AC159540.1	lncRNA
chr2_97017702_T_A	ENSG00000230606.10	-415825	71	92	0.474227	1.03977e-07	-0.712785	0.120752	2.3293e-05	6.74888e-11	2.09322e-08	rs1256995	ENSG00000230606	AC159540.1	lncRNA
chr2_97028229_A_G	ENSG00000230606.10	-405298	39	46	0.232323	3.76954e-07	-0.707936	0.12673	2.3293e-05	6.74888e-11	2.09322e-08	rs1669771	ENSG00000230606	AC159540.1	lncRNA
chr2_97035922_T_G	ENSG00000230606.10	-397605	66	85	0.494186	1.26576e-06	-0.714787	0.135312	2.3293e-05	6.74888e-11	2.09322e-08	rs1730105	ENSG00000230606	AC159540.1	lncRNA
chr2_97046027_A_G	ENSG00000230606.10	-387500	45	51	0.265625	6.20255e-09	-0.817389	0.124227	2.3293e-05	6.74888e-11	2.09322e-08	rs1148593	ENSG00000230606	AC159540.1	lncRNA
chr2_97046602_C_A	ENSG00000230606.10	-386925	45	49	0.255208	1.93893e-10	-0.93655	0.126692	2.3293e-05	6.74888e-11	2.09322e-08	rs1257117	ENSG00000230606	AC159540.1	lncRNA
chr2_97046993_G_T	ENSG00000230606.10	-386534	45	48	0.25	1.96372e-10	-0.964325	0.130502	2.3293e-05	6.74888e-11	2.09322e-08	rs1730116	ENSG00000230606	AC159540.1	lncRNA
chr2_97046994_C_T	ENSG00000230606.10	-386533	45	48	0.25	1.96372e-10	-0.964325	0.130502	2.3293e-05	6.74888e-11	2.09322e-08	rs1669758	ENSG00000230606	AC159540.1	lncRNA
chr2_97050431_C_T	ENSG00000230606.10	-383096	44	49	0.260638	1.39368e-09	-0.872024	0.125801	2.3293e-05	6.74888e-11	2.09322e-08	rs1148588	ENSG00000230606	AC159540.1	lncRNA
chr2_97082157_T_C	ENSG00000230606.10	-351370	72	94	0.474747	5.81844e-08	-0.706592	0.11691	2.3293e-05	6.74888e-11	2.09322e-08	rs1257095	ENSG00000230606	AC159540.1	lncRNA
chr2_97082241_C_T	ENSG00000230606.10	-351286	45	51	0.262887	6.65703e-09	-0.810173	0.123445	2.3293e-05	6.74888e-11	2.09322e-08	rs1257094	ENSG00000230606	AC159540.1	lncRNA
chr2_97091772_C_T	ENSG00000230606.10	-341755	46	51	0.257576	6.74888e-11	-0.921463	0.120653	2.3293e-05	6.74888e-11	2.09322e-08	rs1257084	ENSG00000230606	AC159540.1	lncRNA
chr2_97142310_G_A	ENSG00000230606.10	-291217	45	48	0.252632	2.79025e-08	-0.867711	0.139478	2.3293e-05	6.74888e-11	2.09322e-08	rs62152991	ENSG00000230606	AC159540.1	lncRNA
chr2_97149219_G_A	ENSG00000230606.10	-284308	65	84	0.4375	4.38041e-07	-0.659157	0.118792	2.3293e-05	6.74888e-11	2.09322e-08	rs4386368	ENSG00000230606	AC159540.1	lncRNA
chr2_97158234_T_C	ENSG00000230606.10	-275293	45	52	0.268041	1.02129e-07	-0.737195	0.124795	2.3293e-05	6.74888e-11	2.09322e-08	rs13011421	ENSG00000230606	AC159540.1	lncRNA
chr2_97181113_T_C	ENSG00000230606.10	-252414	70	91	0.473958	9.52964e-08	-0.714074	0.120536	2.3293e-05	6.74888e-11	2.09322e-08	rs11164114	ENSG00000230606	AC159540.1	lncRNA
chr2_97190724_G_A	ENSG00000230606.10	-242803	39	43	0.221649	5.65312e-08	-0.81074	0.133987	2.3293e-05	6.74888e-11	2.09322e-08	rs62154807	ENSG00000230606	AC159540.1	lncRNA
chr2_97194306_A_G	ENSG00000230606.10	-239221	62	78	0.40625	9.66475e-08	-0.694374	0.117279	2.3293e-05	6.74888e-11	2.09322e-08	rs4092199	ENSG00000230606	AC159540.1	lncRNA
chr2_97194486_C_T	ENSG00000230606.10	-239041	70	91	0.469072	3.04518e-07	-0.682679	0.121063	2.3293e-05	6.74888e-11	2.09322e-08	rs4530406	ENSG00000230606	AC159540.1	lncRNA
chr2_97196323_G_GC	ENSG00000230606.10	-237204	72	88	0.458333	7.32833e-08	-0.769085	0.128438	2.3293e-05	6.74888e-11	2.09322e-08	rs74801540	ENSG00000230606	AC159540.1	lncRNA
chr2_97196523_T_A	ENSG00000230606.10	-237004	72	93	0.479381	8.06833e-08	-0.726307	0.121769	2.3293e-05	6.74888e-11	2.09322e-08	rs1901501	ENSG00000230606	AC159540.1	lncRNA
chr2_97196919_C_T	ENSG00000230606.10	-236608	54	60	0.309278	3.17321e-07	-0.746162	0.13256	2.3293e-05	6.74888e-11	2.09322e-08	rs4577322	ENSG00000230606	AC159540.1	lncRNA
chr2_97202133_G_C	ENSG00000230606.10	-231394	72	88	0.453608	3.81368e-08	-0.77953	0.126836	2.3293e-05	6.74888e-11	2.09322e-08	rs9324211	ENSG00000230606	AC159540.1	lncRNA
chr2_97203802_A_G	ENSG00000230606.10	-229725	72	93	0.479381	8.06833e-08	-0.726307	0.121769	2.3293e-05	6.74888e-11	2.09322e-08	rs6577003	ENSG00000230606	AC159540.1	lncRNA
chr2_97205577_G_A	ENSG00000230606.10	-227950	45	49	0.255208	1.93893e-10	-0.93655	0.126692	2.3293e-05	6.74888e-11	2.09322e-08	rs12994584	ENSG00000230606	AC159540.1	lncRNA
chr2_97205705_G_A	ENSG00000230606.10	-227822	45	51	0.265625	7.34461e-09	-0.811347	0.124065	2.3293e-05	6.74888e-11	2.09322e-08	rs4524160	ENSG00000230606	AC159540.1	lncRNA
chr2_97207893_A_T	ENSG00000230606.10	-225634	45	50	0.257732	3.90144e-10	-0.882278	0.122038	2.3293e-05	6.74888e-11	2.09322e-08	rs12052928	ENSG00000230606	AC159540.1	lncRNA
chr2_97209319_G_A	ENSG00000230606.10	-224208	44	44	0.231579	7.35934e-07	-0.907355	0.167433	2.3293e-05	6.74888e-11	2.09322e-08	rs57032455	ENSG00000230606	AC159540.1	lncRNA
chr2_97211662_T_C	ENSG00000230606.10	-221865	67	91	0.473958	1.56116e-06	-0.605582	0.115806	2.3293e-05	6.74888e-11	2.09322e-08	rs10186233	ENSG00000230606	AC159540.1	lncRNA
chr2_97216911_G_A	ENSG00000230606.10	-216616	54	60	0.315789	2.72798e-08	0.815477	0.130968	2.3293e-05	6.74888e-11	2.09322e-08	rs28404646	ENSG00000230606	AC159540.1	lncRNA
chr2_97219026_T_C	ENSG00000230606.10	-214501	71	93	0.484375	5.0796e-07	0.677911	0.122989	2.3293e-05	6.74888e-11	2.09322e-08	rs4328671	ENSG00000230606	AC159540.1	lncRNA
chr2_97354835_T_C	ENSG00000230606.10	-78692	71	91	0.473958	3.18686e-08	-0.746187	0.120563	2.3293e-05	6.74888e-11	2.09322e-08	rs10199493	ENSG00000230606	AC159540.1	lncRNA
chr2_97546209_G_A	ENSG00000230606.10	112682	51	59	0.310526	3.3427e-07	-0.738468	0.131494	2.3293e-05	6.74888e-11	2.09322e-08	rs6744616	ENSG00000230606	AC159540.1	lncRNA
chr2_97547347_C_T	ENSG00000230606.10	113820	62	77	0.442529	1.38175e-05	-0.6922	0.148494	2.3293e-05	6.74888e-11	2.09322e-08	rs13033336	ENSG00000230606	AC159540.1	lncRNA
chr2_97547464_A_T	ENSG00000230606.10	113937	53	62	0.319588	8.64466e-07	-0.690058	0.128293	2.3293e-05	6.74888e-11	2.09322e-08	rs12993579	ENSG00000230606	AC159540.1	lncRNA
chr2_97547721_C_G	ENSG00000230606.10	114194	42	45	0.231959	4.2305e-07	-0.796216	0.143269	2.3293e-05	6.74888e-11	2.09322e-08	rs13001728	ENSG00000230606	AC159540.1	lncRNA
chr2_97548069_C_T	ENSG00000230606.10	114542	51	58	0.308511	9.4368e-08	-0.7914	0.133535	2.3293e-05	6.74888e-11	2.09322e-08	rs11688407	ENSG00000230606	AC159540.1	lncRNA
chr2_97549247_GCAGCAT_G	ENSG00000230606.10	115720	41	46	0.237113	1.57459e-07	-0.789371	0.136064	2.3293e-05	6.74888e-11	2.09322e-08	rs113435370	ENSG00000230606	AC159540.1	lncRNA
chr2_97553056_G_C	ENSG00000230606.10	119529	52	61	0.314433	5.41499e-06	-0.643738	0.131138	2.3293e-05	6.74888e-11	2.09322e-08	rs9679287	ENSG00000230606	AC159540.1	lncRNA
chr2_97553659_T_C	ENSG00000230606.10	120132	58	72	0.444444	2.50317e-06	-0.718964	0.140735	2.3293e-05	6.74888e-11	2.09322e-08	rs12712056	ENSG00000230606	AC159540.1	lncRNA
chr2_97553660_G_A	ENSG00000230606.10	120133	39	42	0.247059	4.58504e-07	-0.856185	0.154616	2.3293e-05	6.74888e-11	2.09322e-08	rs13024129	ENSG00000230606	AC159540.1	lncRNA
chr2_97553804_C_A	ENSG00000230606.10	120277	35	37	0.23125	2.58828e-06	-0.83628	0.163975	2.3293e-05	6.74888e-11	2.09322e-08	rs62154337	ENSG00000230606	AC159540.1	lncRNA
chr2_97559400_T_C	ENSG00000230606.10	125873	49	55	0.298913	3.52235e-09	-0.877484	0.130702	2.3293e-05	6.74888e-11	2.09322e-08	rs6718109	ENSG00000230606	AC159540.1	lncRNA
chr2_97580244_G_T	ENSG00000230606.10	146717	53	62	0.322917	7.9787e-07	-0.699105	0.129489	2.3293e-05	6.74888e-11	2.09322e-08	rs7588718	ENSG00000230606	AC159540.1	lncRNA
chr2_97584753_G_A	ENSG00000230606.10	151226	41	46	0.291139	2.95669e-07	-0.855155	0.151453	2.3293e-05	6.74888e-11	2.09322e-08	rs199661602	ENSG00000230606	AC159540.1	lncRNA
chr2_97589819_C_T	ENSG00000230606.10	156292	54	64	0.326531	4.61775e-07	-0.687192	0.124138	2.3293e-05	6.74888e-11	2.09322e-08	rs28415903	ENSG00000230606	AC159540.1	lncRNA
chr2_97589830_G_A	ENSG00000230606.10	156303	54	64	0.326531	4.61775e-07	-0.687192	0.124138	2.3293e-05	6.74888e-11	2.09322e-08	rs1814505	ENSG00000230606	AC159540.1	lncRNA
chr2_97656827_C_T	ENSG00000230606.10	223300	41	44	0.255814	4.69361e-09	-0.918992	0.138282	2.3293e-05	6.74888e-11	2.09322e-08	rs11547232	ENSG00000230606	AC159540.1	lncRNA
chr2_97657198_A_G	ENSG00000230606.10	223671	65	81	0.409091	2.219e-09	-0.764662	0.11208	2.3293e-05	6.74888e-11	2.09322e-08	rs2290124	ENSG00000230606	AC159540.1	lncRNA
chr2_97658064_G_C	ENSG00000230606.10	224537	65	81	0.409091	2.219e-09	-0.764662	0.11208	2.3293e-05	6.74888e-11	2.09322e-08	rs1042705	ENSG00000230606	AC159540.1	lncRNA
chr2_97659551_CCCTCACCTGCCCTGACCAGAA_C	ENSG00000230606.10	226024	45	50	0.255102	6.17092e-10	-0.899436	0.126281	2.3293e-05	6.74888e-11	2.09322e-08	rs150112418	ENSG00000230606	AC159540.1	lncRNA
chr2_97725265_C_G	ENSG00000230606.10	291738	28	30	0.151515	3.63276e-06	-0.816232	0.162835	2.3293e-05	6.74888e-11	2.09322e-08	rs2289918	ENSG00000230606	AC159540.1	lncRNA
chr2_97761049_A_T	ENSG00000230606.10	327522	31	33	0.170103	1.251e-05	-0.783635	0.167157	2.3293e-05	6.74888e-11	2.09322e-08	rs2044458	ENSG00000230606	AC159540.1	lncRNA
chr2_97792455_C_T	ENSG00000230606.10	358928	27	29	0.149485	6.19489e-07	-0.893716	0.163613	2.3293e-05	6.74888e-11	2.09322e-08	rs75972274	ENSG00000230606	AC159540.1	lncRNA
chr2_97793102_T_C	ENSG00000230606.10	359575	30	32	0.168421	1.11373e-05	-0.792311	0.1679	2.3293e-05	6.74888e-11	2.09322e-08	rs13032265	ENSG00000230606	AC159540.1	lncRNA
chr2_97797318_C_T	ENSG00000230606.10	363791	31	33	0.170103	1.251e-05	-0.783635	0.167157	2.3293e-05	6.74888e-11	2.09322e-08	rs2305143	ENSG00000230606	AC159540.1	lncRNA
chr2_97810919_T_C	ENSG00000230606.10	377392	30	32	0.166667	8.92338e-06	-0.797921	0.16701	2.3293e-05	6.74888e-11	2.09322e-08	rs2278700	ENSG00000230606	AC159540.1	lncRNA
chr2_97827195_C_T	ENSG00000230606.10	393668	31	33	0.170103	1.251e-05	-0.783635	0.167157	2.3293e-05	6.74888e-11	2.09322e-08	rs12104810	ENSG00000230606	AC159540.1	lncRNA
chr2_96977839_T_C	ENSG00000196912.12	-612126	45	49	0.255208	2.16544e-07	-0.691534	0.12083	2.82932e-05	2.57447e-11	3.95278e-09	rs1796048	ENSG00000196912	ANKRD36B	protein_coding
chr2_97017624_C_T	ENSG00000196912.12	-572341	45	49	0.252577	1.45389e-07	-0.694916	0.119381	2.82932e-05	2.57447e-11	3.95278e-09	rs4254543	ENSG00000196912	ANKRD36B	protein_coding
chr2_97028229_A_G	ENSG00000196912.12	-561736	39	46	0.232323	7.77603e-09	-0.681698	0.104456	2.82932e-05	2.57447e-11	3.95278e-09	rs1669771	ENSG00000196912	ANKRD36B	protein_coding
chr2_97046027_A_G	ENSG00000196912.12	-543938	45	51	0.265625	7.7366e-08	-0.666469	0.111546	2.82932e-05	2.57447e-11	3.95278e-09	rs1148593	ENSG00000196912	ANKRD36B	protein_coding
chr2_97046602_C_A	ENSG00000196912.12	-543363	45	49	0.255208	2.16544e-07	-0.691534	0.12083	2.82932e-05	2.57447e-11	3.95278e-09	rs1257117	ENSG00000196912	ANKRD36B	protein_coding
chr2_97046993_G_T	ENSG00000196912.12	-542972	45	48	0.25	2.75229e-07	-0.707101	0.12484	2.82932e-05	2.57447e-11	3.95278e-09	rs1730116	ENSG00000196912	ANKRD36B	protein_coding
chr2_97046994_C_T	ENSG00000196912.12	-542971	45	48	0.25	2.75229e-07	-0.707101	0.12484	2.82932e-05	2.57447e-11	3.95278e-09	rs1669758	ENSG00000196912	ANKRD36B	protein_coding
chr2_97050431_C_T	ENSG00000196912.12	-539534	44	49	0.260638	2.57008e-07	-0.665272	0.117106	2.82932e-05	2.57447e-11	3.95278e-09	rs1148588	ENSG00000196912	ANKRD36B	protein_coding
chr2_97082241_C_T	ENSG00000196912.12	-507724	45	51	0.262887	5.30661e-08	-0.668389	0.110182	2.82932e-05	2.57447e-11	3.95278e-09	rs1257094	ENSG00000196912	ANKRD36B	protein_coding
chr2_97091772_C_T	ENSG00000196912.12	-498193	46	51	0.257576	4.92135e-09	-0.736166	0.110959	2.82932e-05	2.57447e-11	3.95278e-09	rs1257084	ENSG00000196912	ANKRD36B	protein_coding
chr2_97142310_G_A	ENSG00000196912.12	-447655	45	48	0.252632	6.23929e-07	-0.689151	0.126204	2.82932e-05	2.57447e-11	3.95278e-09	rs62152991	ENSG00000196912	ANKRD36B	protein_coding
chr2_97158234_T_C	ENSG00000196912.12	-431731	45	52	0.268041	5.43023e-07	-0.60873	0.110773	2.82932e-05	2.57447e-11	3.95278e-09	rs13011421	ENSG00000196912	ANKRD36B	protein_coding
chr2_97196919_C_T	ENSG00000196912.12	-393046	54	60	0.309278	1.69278e-09	-0.738844	0.107295	2.82932e-05	2.57447e-11	3.95278e-09	rs4577322	ENSG00000196912	ANKRD36B	protein_coding
chr2_97205577_G_A	ENSG00000196912.12	-384388	45	49	0.255208	2.16544e-07	-0.691534	0.12083	2.82932e-05	2.57447e-11	3.95278e-09	rs12994584	ENSG00000196912	ANKRD36B	protein_coding
chr2_97205705_G_A	ENSG00000196912.12	-384260	45	51	0.265625	2.48227e-08	-0.684112	0.109472	2.82932e-05	2.57447e-11	3.95278e-09	rs4524160	ENSG00000196912	ANKRD36B	protein_coding
chr2_97207893_A_T	ENSG00000196912.12	-382072	45	50	0.257732	3.03841e-07	-0.653192	0.115822	2.82932e-05	2.57447e-11	3.95278e-09	rs12052928	ENSG00000196912	ANKRD36B	protein_coding
chr2_97209319_G_A	ENSG00000196912.12	-380646	44	44	0.231579	7.61965e-06	-0.722494	0.149916	2.82932e-05	2.57447e-11	3.95278e-09	rs57032455	ENSG00000196912	ANKRD36B	protein_coding
chr2_97216911_G_A	ENSG00000196912.12	-373054	54	60	0.315789	3.14545e-09	0.744465	0.11045	2.82932e-05	2.57447e-11	3.95278e-09	rs28404646	ENSG00000196912	ANKRD36B	protein_coding
chr2_97546209_G_A	ENSG00000196912.12	-43756	51	59	0.310526	1.03311e-09	-0.73979	0.105655	2.82932e-05	2.57447e-11	3.95278e-09	rs6744616	ENSG00000196912	ANKRD36B	protein_coding
chr2_97547464_A_T	ENSG00000196912.12	-42501	53	62	0.319588	2.22255e-10	-0.733893	0.099706	2.82932e-05	2.57447e-11	3.95278e-09	rs12993579	ENSG00000196912	ANKRD36B	protein_coding
chr2_97547721_C_G	ENSG00000196912.12	-42244	42	45	0.231959	1.8702e-08	-0.753628	0.119301	2.82932e-05	2.57447e-11	3.95278e-09	rs13001728	ENSG00000196912	ANKRD36B	protein_coding
chr2_97548069_C_T	ENSG00000196912.12	-41896	51	58	0.308511	5.35216e-09	-0.737909	0.111556	2.82932e-05	2.57447e-11	3.95278e-09	rs11688407	ENSG00000196912	ANKRD36B	protein_coding
chr2_97549247_GCAGCAT_G	ENSG00000196912.12	-40718	41	46	0.237113	2.79707e-08	-0.717994	0.115423	2.82932e-05	2.57447e-11	3.95278e-09	rs113435370	ENSG00000196912	ANKRD36B	protein_coding
chr2_97553056_G_C	ENSG00000196912.12	-36909	52	61	0.314433	4.11639e-10	-0.723862	0.100299	2.82932e-05	2.57447e-11	3.95278e-09	rs9679287	ENSG00000196912	ANKRD36B	protein_coding
chr2_97553660_G_A	ENSG00000196912.12	-36305	39	42	0.247059	3.53622e-06	-0.692247	0.137909	2.82932e-05	2.57447e-11	3.95278e-09	rs13024129	ENSG00000196912	ANKRD36B	protein_coding
chr2_97559400_T_C	ENSG00000196912.12	-30565	49	55	0.298913	1.43026e-09	-0.776358	0.112098	2.82932e-05	2.57447e-11	3.95278e-09	rs6718109	ENSG00000196912	ANKRD36B	protein_coding
chr2_97576280_A_AAC	ENSG00000196912.12	-13685	50	56	0.297872	1.80175e-07	-0.68193	0.118219	2.82932e-05	2.57447e-11	3.95278e-09	.	ENSG00000196912	ANKRD36B	protein_coding
chr2_97576286_T_C	ENSG00000196912.12	-13679	50	56	0.297872	1.80175e-07	-0.68193	0.118219	2.82932e-05	2.57447e-11	3.95278e-09	rs55777246	ENSG00000196912	ANKRD36B	protein_coding
chr2_97580244_G_T	ENSG00000196912.12	-9721	53	62	0.322917	3.42254e-10	-0.735663	0.10133	2.82932e-05	2.57447e-11	3.95278e-09	rs7588718	ENSG00000196912	ANKRD36B	protein_coding
chr2_97584753_G_A	ENSG00000196912.12	-5212	41	46	0.291139	1.58864e-09	-0.846048	0.122597	2.82932e-05	2.57447e-11	3.95278e-09	rs199661602	ENSG00000196912	ANKRD36B	protein_coding
chr2_97589819_C_T	ENSG00000196912.12	-146	54	64	0.326531	2.57447e-11	-0.742802	0.0944983	2.82932e-05	2.57447e-11	3.95278e-09	rs28415903	ENSG00000196912	ANKRD36B	protein_coding
chr2_97589830_G_A	ENSG00000196912.12	-135	54	64	0.326531	2.57447e-11	-0.742802	0.0944983	2.82932e-05	2.57447e-11	3.95278e-09	rs1814505	ENSG00000196912	ANKRD36B	protein_coding
chr2_97656827_C_T	ENSG00000196912.12	66862	41	44	0.255814	4.55557e-08	-0.755271	0.123753	2.82932e-05	2.57447e-11	3.95278e-09	rs11547232	ENSG00000196912	ANKRD36B	protein_coding
chr2_97659551_CCCTCACCTGCCCTGACCAGAA_C	ENSG00000196912.12	69586	45	50	0.255102	5.64771e-09	-0.745586	0.112934	2.82932e-05	2.57447e-11	3.95278e-09	rs150112418	ENSG00000196912	ANKRD36B	protein_coding
chr2_97725265_C_G	ENSG00000196912.12	135300	28	30	0.151515	2.26189e-05	-0.655798	0.144805	2.82932e-05	2.57447e-11	3.95278e-09	rs2289918	ENSG00000196912	ANKRD36B	protein_coding
chr2_97792455_C_T	ENSG00000196912.12	202490	27	29	0.149485	1.53777e-05	-0.686563	0.148195	2.82932e-05	2.57447e-11	3.95278e-09	rs75972274	ENSG00000196912	ANKRD36B	protein_coding
chr2_99109112_T_C	ENSG00000135951.14	-45842	64	72	0.378947	9.51583e-06	0.618653	0.129951	3.54086e-05	9.51583e-06	0.000757776	rs6733285	ENSG00000135951	TSGA10	protein_coding
chr2_99162668_T_C	ENSG00000135951.14	7714	67	75	0.378788	1.94066e-05	0.613896	0.134324	3.54086e-05	9.51583e-06	0.000757776	rs2516835	ENSG00000135951	TSGA10	protein_coding
chr2_112542424_TTCCGGCGTGTACCGAGAGACTGGCG_T	ENSG00000125630.15	509	40	51	0.257576	6.07733e-08	0.471072	0.0780776	1.80898e-05	1.53828e-08	4.31219e-06	rs138896228	ENSG00000125630	POLR1B	protein_coding
chr2_112542706_C_G	ENSG00000125630.15	791	42	53	0.273196	1.63826e-08	0.477861	0.0752694	1.80898e-05	1.53828e-08	4.31219e-06	rs2241804	ENSG00000125630	POLR1B	protein_coding
chr2_112549250_A_G	ENSG00000125630.15	7335	42	53	0.267677	1.53828e-08	0.472091	0.0741847	1.80898e-05	1.53828e-08	4.31219e-06	rs62158585	ENSG00000125630	POLR1B	protein_coding
chr2_112552966_G_A	ENSG00000125630.15	11051	37	44	0.258824	5.53227e-06	0.455157	0.0928271	1.80898e-05	1.53828e-08	4.31219e-06	rs9808491	ENSG00000125630	POLR1B	protein_coding
chr2_112574844_T_C	ENSG00000125630.15	32929	42	53	0.267677	1.53828e-08	0.472091	0.0741847	1.80898e-05	1.53828e-08	4.31219e-06	rs10169344	ENSG00000125630	POLR1B	protein_coding
chr2_112575833_C_T	ENSG00000125630.15	33918	42	53	0.267677	1.53828e-08	0.472091	0.0741847	1.80898e-05	1.53828e-08	4.31219e-06	rs10205187	ENSG00000125630	POLR1B	protein_coding
chr2_113598196_CGAGGTGGCTGG_C	ENSG00000236397.3	-3065	9	9	0.046875	1.69385e-07	1.69099	0.292379	1.55753e-05	1.69385e-07	3.73939e-05	.	ENSG00000236397	DDX11L2	unprocessed_pseudogene
chr2_113600349_CCT_C	ENSG00000236397.3	-912	8	8	0.0421053	2.20795e-06	1.64921	0.320808	1.55753e-05	1.69385e-07	3.73939e-05	rs149878741	ENSG00000236397	DDX11L2	unprocessed_pseudogene
chr2_113600855_TGGG_T	ENSG00000236397.3	-406	9	10	0.0515464	3.92595e-07	1.39356	0.249919	1.55753e-05	1.69385e-07	3.73939e-05	rs200093365	ENSG00000236397	DDX11L2	unprocessed_pseudogene
chr2_113600860_C_T	ENSG00000236397.3	-401	9	10	0.0595238	6.62081e-07	1.38928	0.255114	1.55753e-05	1.69385e-07	3.73939e-05	.	ENSG00000236397	DDX11L2	unprocessed_pseudogene
chr2_113600861_CA_C	ENSG00000236397.3	-400	9	10	0.0520833	4.47832e-07	1.38753	0.250305	1.55753e-05	1.69385e-07	3.73939e-05	.	ENSG00000236397	DDX11L2	unprocessed_pseudogene
chr2_113612169_CT_C	ENSG00000240356.6	-14921	65	80	0.40404	9.336e-11	-0.903244	0.119444	2.67331e-05	7.72056e-11	9.90707e-09	rs199646941	ENSG00000240356	RPL23AP7	transcribed_processed_pseudogene
chr2_113612358_T_G	ENSG00000240356.6	-14732	67	88	0.468085	4.98178e-06	-0.668392	0.135559	2.67331e-05	7.72056e-11	9.90707e-09	rs72611937	ENSG00000240356	RPL23AP7	transcribed_processed_pseudogene
chr2_113634144_T_C	ENSG00000240356.6	7054	67	84	0.424242	7.72056e-11	-0.890441	0.117069	2.67331e-05	7.72056e-11	9.90707e-09	rs793079	ENSG00000240356	RPL23AP7	transcribed_processed_pseudogene
chr2_113635139_C_T	ENSG00000240356.6	8049	68	85	0.429293	1.17514e-10	-0.901999	0.120128	2.67331e-05	7.72056e-11	9.90707e-09	rs146907164	ENSG00000240356	RPL23AP7	transcribed_processed_pseudogene
chr2_113735683_A_G	ENSG00000227359.1	31605	44	51	0.262887	7.28271e-06	0.779392	0.161324	2.19671e-05	2.3939e-06	0.000497928	rs12624301	ENSG00000227359	AC017074.2	lncRNA
chr2_113735932_CT_C	ENSG00000227359.1	31854	45	53	0.267677	2.3939e-06	0.776971	0.15175	2.19671e-05	2.3939e-06	0.000497928	rs142249018	ENSG00000227359	AC017074.2	lncRNA
chr2_113743535_C_T	ENSG00000227359.1	39457	44	51	0.265625	1.36592e-05	0.76386	0.163759	2.19671e-05	2.3939e-06	0.000497928	rs3748906	ENSG00000227359	AC017074.2	lncRNA
chr2_127271489_GA_G	ENSG00000236682.1	-117641	52	63	0.318182	1.13998e-06	0.712325	0.134173	2.4065e-05	1.43033e-09	1.68641e-07	rs11345447	ENSG00000236682	AC068282.3	lncRNA
chr2_127426338_G_T	ENSG00000236682.1	37208	45	52	0.262626	1.43033e-09	0.919687	0.132794	2.4065e-05	1.43033e-09	1.68641e-07	rs2069928	ENSG00000236682	AC068282.3	lncRNA
chr2_131822746_T_G	ENSG00000197927.12	100371	56	72	0.391304	1.66875e-08	-0.586397	0.0924293	2.5391e-05	1.66875e-08	1.87792e-06	rs12474476	ENSG00000197927	C2orf27A	transcribed_unprocessed_pseudogene
chr2_131823016_A_G	ENSG00000197927.12	100641	56	69	0.367021	1.21045e-06	-0.549561	0.103812	2.5391e-05	1.66875e-08	1.87792e-06	rs71347171	ENSG00000197927	C2orf27A	transcribed_unprocessed_pseudogene
chr2_131834384_C_T	ENSG00000197927.12	112009	35	40	0.208333	2.44771e-05	-0.59261	0.131474	2.5391e-05	1.66875e-08	1.87792e-06	rs6710638	ENSG00000197927	C2orf27A	transcribed_unprocessed_pseudogene
chr2_136329754_A_G	ENSG00000231890.7	344578	62	76	0.383838	1.10704e-05	-0.537203	0.113801	2.20228e-05	1.10704e-05	0.001259	rs13003740	ENSG00000231890	DARS-AS1	lncRNA
chr2_135754047_G_T	ENSG00000237262.1	-323845	23	26	0.131313	5.24229e-06	0.963219	0.195882	2.61178e-05	2.54383e-06	0.000256083	rs76260229	ENSG00000237262	AC068492.1	lncRNA
chr2_135754272_C_A	ENSG00000237262.1	-323620	23	26	0.131313	5.24229e-06	0.963219	0.195882	2.61178e-05	2.54383e-06	0.000256083	rs80198954	ENSG00000237262	AC068492.1	lncRNA
chr2_135754316_G_A	ENSG00000237262.1	-323576	23	26	0.131313	5.24229e-06	0.963219	0.195882	2.61178e-05	2.54383e-06	0.000256083	rs74265494	ENSG00000237262	AC068492.1	lncRNA
chr2_135769748_GT_G	ENSG00000237262.1	-308144	24	27	0.137755	9.08125e-06	0.973329	0.203922	2.61178e-05	2.54383e-06	0.000256083	rs372143998	ENSG00000237262	AC068492.1	lncRNA
chr2_135772327_T_TA	ENSG00000237262.1	-305565	23	26	0.131313	5.24229e-06	0.963219	0.195882	2.61178e-05	2.54383e-06	0.000256083	rs200613240	ENSG00000237262	AC068492.1	lncRNA
chr2_135772587_G_A	ENSG00000237262.1	-305305	23	26	0.131313	5.24229e-06	0.963219	0.195882	2.61178e-05	2.54383e-06	0.000256083	rs78878675	ENSG00000237262	AC068492.1	lncRNA
chr2_135776423_A_G	ENSG00000237262.1	-301469	23	26	0.131313	5.24229e-06	0.963219	0.195882	2.61178e-05	2.54383e-06	0.000256083	rs78339162	ENSG00000237262	AC068492.1	lncRNA
chr2_135821939_CTATAAGAT_C	ENSG00000237262.1	-255953	24	27	0.136364	1.1103e-05	0.932395	0.197551	2.61178e-05	2.54383e-06	0.000256083	rs3835801	ENSG00000237262	AC068492.1	lncRNA
chr2_135833225_C_T	ENSG00000237262.1	-244667	24	27	0.136364	1.1103e-05	0.932395	0.197551	2.61178e-05	2.54383e-06	0.000256083	rs3754688	ENSG00000237262	AC068492.1	lncRNA
chr2_135840787_A_G	ENSG00000237262.1	-237105	24	27	0.136364	1.1103e-05	0.932395	0.197551	2.61178e-05	2.54383e-06	0.000256083	rs2070069	ENSG00000237262	AC068492.1	lncRNA
chr2_135846120_T_C	ENSG00000237262.1	-231772	24	27	0.136364	1.1103e-05	0.932395	0.197551	2.61178e-05	2.54383e-06	0.000256083	rs3769003	ENSG00000237262	AC068492.1	lncRNA
chr2_135846186_CAG_C	ENSG00000237262.1	-231706	24	27	0.136364	1.1103e-05	0.932395	0.197551	2.61178e-05	2.54383e-06	0.000256083	rs4988264	ENSG00000237262	AC068492.1	lncRNA
chr2_135866147_C_T	ENSG00000237262.1	-211745	24	27	0.136364	1.1103e-05	0.932395	0.197551	2.61178e-05	2.54383e-06	0.000256083	rs3087353	ENSG00000237262	AC068492.1	lncRNA
chr2_135866330_A_G	ENSG00000237262.1	-211562	24	27	0.136364	1.1103e-05	0.932395	0.197551	2.61178e-05	2.54383e-06	0.000256083	rs2289048	ENSG00000237262	AC068492.1	lncRNA
chr2_135866553_G_A	ENSG00000237262.1	-211339	24	27	0.136364	1.1103e-05	0.932395	0.197551	2.61178e-05	2.54383e-06	0.000256083	rs2289049	ENSG00000237262	AC068492.1	lncRNA
chr2_135866585_G_A	ENSG00000237262.1	-211307	24	27	0.136364	1.1103e-05	0.932395	0.197551	2.61178e-05	2.54383e-06	0.000256083	rs2070068	ENSG00000237262	AC068492.1	lncRNA
chr2_135872600_A_C	ENSG00000237262.1	-205292	24	27	0.136364	1.1103e-05	0.932395	0.197551	2.61178e-05	2.54383e-06	0.000256083	rs3739019	ENSG00000237262	AC068492.1	lncRNA
chr2_135943357_T_C	ENSG00000237262.1	-134535	23	25	0.126263	2.54383e-06	1.05573	0.206823	2.61178e-05	2.54383e-06	0.000256083	rs79137850	ENSG00000237262	AC068492.1	lncRNA
chr2_135979520_T_G	ENSG00000237262.1	-98372	22	23	0.121053	7.16644e-06	1.08935	0.225283	2.61178e-05	2.54383e-06	0.000256083	rs12613074	ENSG00000237262	AC068492.1	lncRNA
chr2_161203458_A_T	ENSG00000227403.1	-41281	70	94	0.474747	5.76812e-07	-0.616845	0.112558	5.76934e-05	1.9809e-07	1.54977e-05	rs11884495	ENSG00000227403	LINC01806	lncRNA
chr2_161235325_T_C	ENSG00000227403.1	-9414	72	97	0.489899	1.9809e-07	-0.654753	0.113967	5.76934e-05	1.9809e-07	1.54977e-05	rs3754970	ENSG00000227403	LINC01806	lncRNA
chr2_165924401_A_G	ENSG00000232411.1	85303	53	66	0.340206	5.27444e-06	0.563322	0.114596	1.9884e-05	5.27444e-06	0.000994459	rs2163648	ENSG00000232411	AC009495.3	lncRNA
chr2_165940934_T_A	ENSG00000232411.1	101836	53	66	0.340206	7.33561e-06	0.55448	0.114815	1.9884e-05	5.27444e-06	0.000994459	rs12623658	ENSG00000232411	AC009495.3	lncRNA
chr2_168824641_C_T	ENSG00000152254.10	-76599	55	66	0.333333	6.12774e-06	0.594755	0.121963	1.69411e-05	6.12774e-06	0.000561013	rs3732031	ENSG00000152254	G6PC2	protein_coding
chr2_174398490_A_G	ENSG00000144306.14	2760	52	56	0.285714	7.34333e-06	0.566374	0.117285	2.6149e-05	7.34333e-06	0.000903176	rs10930660	ENSG00000144306	SCRN3	protein_coding
chr2_174427636_T_C	ENSG00000144306.14	31906	45	50	0.257732	2.29529e-05	-0.509303	0.112556	2.6149e-05	7.34333e-06	0.000903176	rs17256082	ENSG00000144306	SCRN3	protein_coding
chr2_174442076_C_G	ENSG00000144306.14	46346	53	58	0.292929	1.41393e-05	0.527021	0.113208	2.6149e-05	7.34333e-06	0.000903176	rs7574442	ENSG00000144306	SCRN3	protein_coding
chr2_174453862_G_T	ENSG00000144306.14	58132	54	59	0.29798	9.90254e-06	0.533825	0.112381	2.6149e-05	7.34333e-06	0.000903176	rs12468711	ENSG00000144306	SCRN3	protein_coding
chr2_176327091_CTA_C	ENSG00000128714.5	234200	62	82	0.465909	1.07034e-05	0.594405	0.12568	5.65124e-05	2.62748e-06	0.000218204	rs138606558	ENSG00000128714	HOXD13	protein_coding
chr2_176337342_T_C	ENSG00000128714.5	244451	65	87	0.448454	2.62748e-06	0.578911	0.113597	5.65124e-05	2.62748e-06	0.000218204	rs818363	ENSG00000128714	HOXD13	protein_coding
chr2_176337387_A_G	ENSG00000128714.5	244496	72	96	0.494845	4.11313e-05	0.538747	0.123414	5.65124e-05	2.62748e-06	0.000218204	rs818364	ENSG00000128714	HOXD13	protein_coding
chr2_176171483_G_A	ENSG00000226363.3	-6942	37	41	0.21134	1.8319e-05	-0.642071	0.140012	2.61677e-05	1.8319e-05	0.00122395	rs2857535	ENSG00000226363	HAGLROS	lncRNA
chr2_177513724_T_A	ENSG00000280374.1	195253	58	70	0.357143	3.70799e-05	0.529327	0.120468	3.82875e-05	3.70799e-05	0.00172684	rs2364854	ENSG00000280374	RP11-337N6.3	lncRNA
chr2_185547683_A_G	ENSG00000226747.6	-192796	72	92	0.464646	1.88641e-13	0.960049	0.106708	4.73679e-05	1.88641e-13	5.00004e-12	rs61751900	ENSG00000226747	AC007966.1	lncRNA
chr2_185547865_G_A	ENSG00000226747.6	-192614	59	74	0.389474	3.74173e-07	-0.73349	0.131262	4.73679e-05	1.88641e-13	5.00004e-12	rs4233785	ENSG00000226747	AC007966.1	lncRNA
chr2_185745617_T_G	ENSG00000226747.6	5138	69	86	0.447917	4.3998e-10	0.906126	0.125825	4.73679e-05	1.88641e-13	5.00004e-12	rs11884004	ENSG00000226747	AC007966.1	lncRNA
chr2_185745661_G_A	ENSG00000226747.6	5182	69	86	0.447917	4.3998e-10	0.906126	0.125825	4.73679e-05	1.88641e-13	5.00004e-12	rs17813736	ENSG00000226747	AC007966.1	lncRNA
chr2_185747211_G_A	ENSG00000226747.6	6732	69	86	0.447917	4.3998e-10	0.906126	0.125825	4.73679e-05	1.88641e-13	5.00004e-12	rs12618129	ENSG00000226747	AC007966.1	lncRNA
chr2_185747434_C_G	ENSG00000226747.6	6955	70	92	0.479167	4.75295e-08	0.779527	0.127942	4.73679e-05	1.88641e-13	5.00004e-12	rs77069614	ENSG00000226747	AC007966.1	lncRNA
chr2_185760943_TA_T	ENSG00000226747.6	20464	69	87	0.462766	3.09002e-08	0.852063	0.137505	4.73679e-05	1.88641e-13	5.00004e-12	rs10547921	ENSG00000226747	AC007966.1	lncRNA
chr2_185761043_A_G	ENSG00000226747.6	20564	69	86	0.447917	4.3998e-10	0.906126	0.125825	4.73679e-05	1.88641e-13	5.00004e-12	rs7562137	ENSG00000226747	AC007966.1	lncRNA
chr2_185763216_T_C	ENSG00000226747.6	22737	69	86	0.447917	4.3998e-10	0.906126	0.125825	4.73679e-05	1.88641e-13	5.00004e-12	rs17228441	ENSG00000226747	AC007966.1	lncRNA
chr2_185763476_G_A	ENSG00000226747.6	22997	69	86	0.452632	4.08341e-10	0.911797	0.126307	4.73679e-05	1.88641e-13	5.00004e-12	rs17228483	ENSG00000226747	AC007966.1	lncRNA
chr2_185764622_G_A	ENSG00000226747.6	24143	69	86	0.447917	4.3998e-10	0.906126	0.125825	4.73679e-05	1.88641e-13	5.00004e-12	rs1986166	ENSG00000226747	AC007966.1	lncRNA
chr2_185789865_A_G	ENSG00000226747.6	49386	69	86	0.447917	4.3998e-10	0.906126	0.125825	4.73679e-05	1.88641e-13	5.00004e-12	rs992822	ENSG00000226747	AC007966.1	lncRNA
chr2_185790140_G_C	ENSG00000226747.6	49661	70	92	0.479167	4.75295e-08	0.779527	0.127942	4.73679e-05	1.88641e-13	5.00004e-12	rs79762465	ENSG00000226747	AC007966.1	lncRNA
chr2_185791930_C_T	ENSG00000226747.6	51451	58	71	0.369792	4.39053e-06	0.687278	0.138467	4.73679e-05	1.88641e-13	5.00004e-12	rs10173807	ENSG00000226747	AC007966.1	lncRNA
chr2_185792229_T_C	ENSG00000226747.6	51750	69	86	0.447917	4.3998e-10	0.906126	0.125825	4.73679e-05	1.88641e-13	5.00004e-12	rs17229201	ENSG00000226747	AC007966.1	lncRNA
chr2_185792362_C_A	ENSG00000226747.6	51883	69	86	0.447917	4.3998e-10	0.906126	0.125825	4.73679e-05	1.88641e-13	5.00004e-12	rs17229222	ENSG00000226747	AC007966.1	lncRNA
chr2_185793329_G_A	ENSG00000226747.6	52850	69	86	0.447917	4.3998e-10	0.906126	0.125825	4.73679e-05	1.88641e-13	5.00004e-12	rs60029104	ENSG00000226747	AC007966.1	lncRNA
chr2_185793711_C_T	ENSG00000226747.6	53232	69	86	0.447917	4.3998e-10	0.906126	0.125825	4.73679e-05	1.88641e-13	5.00004e-12	rs10490391	ENSG00000226747	AC007966.1	lncRNA
chr2_185793838_G_T	ENSG00000226747.6	53359	69	86	0.447917	4.3998e-10	0.906126	0.125825	4.73679e-05	1.88641e-13	5.00004e-12	rs10490392	ENSG00000226747	AC007966.1	lncRNA
chr2_185794632_G_T	ENSG00000226747.6	54153	69	86	0.447917	4.3998e-10	0.906126	0.125825	4.73679e-05	1.88641e-13	5.00004e-12	rs2161036	ENSG00000226747	AC007966.1	lncRNA
chr2_185796946_A_G	ENSG00000226747.6	56467	69	86	0.447917	4.3998e-10	0.906126	0.125825	4.73679e-05	1.88641e-13	5.00004e-12	rs55938253	ENSG00000226747	AC007966.1	lncRNA
chr2_185799746_T_C	ENSG00000226747.6	59267	69	86	0.447917	4.3998e-10	0.906126	0.125825	4.73679e-05	1.88641e-13	5.00004e-12	rs11686997	ENSG00000226747	AC007966.1	lncRNA
chr2_185800236_C_A	ENSG00000226747.6	59757	69	86	0.447917	4.3998e-10	0.906126	0.125825	4.73679e-05	1.88641e-13	5.00004e-12	rs10931200	ENSG00000226747	AC007966.1	lncRNA
chr2_185800705_G_A	ENSG00000226747.6	60226	69	86	0.447917	4.3998e-10	0.906126	0.125825	4.73679e-05	1.88641e-13	5.00004e-12	rs36004074	ENSG00000226747	AC007966.1	lncRNA
chr2_185801097_A_G	ENSG00000226747.6	60618	69	86	0.447917	4.3998e-10	0.906126	0.125825	4.73679e-05	1.88641e-13	5.00004e-12	rs11695215	ENSG00000226747	AC007966.1	lncRNA
chr2_185802394_T_C	ENSG00000226747.6	61915	69	86	0.447917	4.3998e-10	0.906126	0.125825	4.73679e-05	1.88641e-13	5.00004e-12	rs7605884	ENSG00000226747	AC007966.1	lncRNA
chr2_185806053_T_A	ENSG00000226747.6	65574	71	89	0.454082	2.90705e-10	0.911589	0.124908	4.73679e-05	1.88641e-13	5.00004e-12	rs16827154	ENSG00000226747	AC007966.1	lncRNA
chr2_185806630_G_A	ENSG00000226747.6	66151	71	89	0.454082	2.90705e-10	0.911589	0.124908	4.73679e-05	1.88641e-13	5.00004e-12	rs17826534	ENSG00000226747	AC007966.1	lncRNA
chr2_185807185_G_A	ENSG00000226747.6	66706	71	89	0.454082	2.90705e-10	0.911589	0.124908	4.73679e-05	1.88641e-13	5.00004e-12	rs1862066	ENSG00000226747	AC007966.1	lncRNA
chr2_185813514_A_AT	ENSG00000226747.6	73035	71	89	0.454082	2.90705e-10	0.911589	0.124908	4.73679e-05	1.88641e-13	5.00004e-12	rs34138386	ENSG00000226747	AC007966.1	lncRNA
chr2_185814160_T_C	ENSG00000226747.6	73681	69	85	0.442708	1.13965e-09	0.923541	0.132332	4.73679e-05	1.88641e-13	5.00004e-12	rs2161035	ENSG00000226747	AC007966.1	lncRNA
chr2_185815314_G_T	ENSG00000226747.6	74835	71	89	0.458763	2.96683e-10	0.914128	0.125337	4.73679e-05	1.88641e-13	5.00004e-12	rs2287606	ENSG00000226747	AC007966.1	lncRNA
chr2_185956670_C_G	ENSG00000226747.6	216191	74	95	0.479798	5.46311e-10	0.891984	0.124736	4.73679e-05	1.88641e-13	5.00004e-12	rs72907806	ENSG00000226747	AC007966.1	lncRNA
chr2_185956972_C_T	ENSG00000226747.6	216493	72	92	0.479167	1.12181e-09	0.908801	0.130151	4.73679e-05	1.88641e-13	5.00004e-12	rs2220336	ENSG00000226747	AC007966.1	lncRNA
chr2_186500151_A_G	ENSG00000259915.2	143378	59	72	0.363636	2.68023e-05	-0.562835	0.125556	4.36955e-05	2.68023e-05	0.00196578	rs4144785	ENSG00000259915	RP11-410E4.1	lncRNA
chr2_186505386_A_C	ENSG00000144369.12	-188585	2	2	0.010101	1.59119e-11	3.37149	0.42293	4.34133e-05	1.59119e-11	1.43529e-09	.	ENSG00000144369	FAM171B	protein_coding
chr2_190371175_A_C	ENSG00000151687.14	696885	24	26	0.131313	9.36245e-06	-0.46578	0.0977509	2.18525e-05	9.36245e-06	0.00127258	rs1882891	ENSG00000151687	ANKAR	protein_coding
chr2_191295866_A_C	ENSG00000280083.1	139796	59	77	0.463855	8.6083e-07	0.642669	0.119459	3.02915e-05	6.69973e-08	6.22641e-06	rs4853573	ENSG00000280083	RP11-317J9.1	TEC
chr2_191295943_A_G	ENSG00000280083.1	139873	64	82	0.42268	6.69973e-08	0.672888	0.111966	3.02915e-05	6.69973e-08	6.22641e-06	rs4853466	ENSG00000280083	RP11-317J9.1	TEC
chr2_191296113_A_T	ENSG00000280083.1	140043	65	83	0.419192	3.9673e-07	0.633301	0.113628	3.02915e-05	6.69973e-08	6.22641e-06	rs4853574	ENSG00000280083	RP11-317J9.1	TEC
chr2_191296149_C_T	ENSG00000280083.1	140079	65	83	0.419192	3.9673e-07	0.633301	0.113628	3.02915e-05	6.69973e-08	6.22641e-06	rs4853575	ENSG00000280083	RP11-317J9.1	TEC
chr2_191296377_A_ATTCT	ENSG00000280083.1	140307	63	81	0.421875	8.14608e-08	0.668828	0.112176	3.02915e-05	6.69973e-08	6.22641e-06	rs35997684	ENSG00000280083	RP11-317J9.1	TEC
chr2_191350107_A_T	ENSG00000280083.1	194037	62	79	0.39899	1.03316e-06	-0.626628	0.117481	3.02915e-05	6.69973e-08	6.22641e-06	rs67146186	ENSG00000280083	RP11-317J9.1	TEC
chr2_191350240_T_C	ENSG00000280083.1	194170	63	80	0.40404	1.07269e-06	-0.629055	0.118146	3.02915e-05	6.69973e-08	6.22641e-06	rs59642822	ENSG00000280083	RP11-317J9.1	TEC
chr2_191360568_A_G	ENSG00000280083.1	204498	63	80	0.408163	4.56916e-07	-0.653475	0.117991	3.02915e-05	6.69973e-08	6.22641e-06	rs2138913	ENSG00000280083	RP11-317J9.1	TEC
chr2_191362182_G_C	ENSG00000280083.1	206112	63	80	0.40404	1.65279e-06	-0.624854	0.119824	3.02915e-05	6.69973e-08	6.22641e-06	rs2271769	ENSG00000280083	RP11-317J9.1	TEC
chr2_191362504_T_C	ENSG00000280083.1	206434	62	78	0.428571	1.14351e-05	-0.599114	0.127149	3.02915e-05	6.69973e-08	6.22641e-06	rs12988758	ENSG00000280083	RP11-317J9.1	TEC
chr2_201140456_CAT_C	ENSG00000138395.14	-650005	2	2	0.010101	6.04365e-06	2.66295	0.54567	2.07257e-05	6.04365e-06	0.00100759	rs145958388	ENSG00000138395	CDK15	protein_coding
chr2_201141373_G_A	ENSG00000138395.14	-649088	2	2	0.0104167	7.41193e-06	2.63993	0.546954	2.07257e-05	6.04365e-06	0.00100759	rs10190751	ENSG00000138395	CDK15	protein_coding
chr2_201149233_T_C	ENSG00000138395.14	-641228	2	2	0.0128205	6.35091e-06	2.6578	0.546068	2.07257e-05	6.04365e-06	0.00100759	rs12104442	ENSG00000138395	CDK15	protein_coding
chr2_201229303_A_T	ENSG00000138395.14	-561158	2	2	0.0108696	6.28125e-06	2.65592	0.545358	2.07257e-05	6.04365e-06	0.00100759	rs140802408	ENSG00000138395	CDK15	protein_coding
chr2_201629208_G_A	ENSG00000138395.14	-161253	2	2	0.0103093	7.04515e-06	2.64273	0.546026	2.07257e-05	6.04365e-06	0.00100759	rs140917828	ENSG00000138395	CDK15	protein_coding
chr2_210009522_T_C	ENSG00000231063.1	-78704	47	53	0.273196	1.37391e-06	-0.600233	0.114075	2.34985e-05	1.00757e-06	5.82787e-05	rs3738934	ENSG00000231063	AC006994.1	processed_pseudogene
chr2_210029659_ATTG_A	ENSG00000231063.1	-58567	47	53	0.273196	1.37391e-06	-0.600233	0.114075	2.34985e-05	1.00757e-06	5.82787e-05	rs3835772	ENSG00000231063	AC006994.1	processed_pseudogene
chr2_210195326_T_G	ENSG00000231063.1	107100	40	43	0.217172	1.00757e-06	-0.689653	0.129144	2.34985e-05	1.00757e-06	5.82787e-05	rs2286963	ENSG00000231063	AC006994.1	processed_pseudogene
chr2_210210185_T_C	ENSG00000231063.1	121959	38	41	0.207071	2.55687e-06	-0.661337	0.129593	2.34985e-05	1.00757e-06	5.82787e-05	rs3764913	ENSG00000231063	AC006994.1	processed_pseudogene
chr2_218217396_G_T	ENSG00000261338.2	-37923	64	86	0.447917	9.59616e-08	0.635813	0.107357	1.42568e-05	9.59616e-08	2.44395e-05	rs2271541	ENSG00000261338	RP11-378A13.1	lncRNA
chr2_218238857_A_G	ENSG00000261338.2	-16462	66	88	0.444444	2.51212e-07	0.619311	0.108907	1.42568e-05	9.59616e-08	2.44395e-05	rs10169718	ENSG00000261338	RP11-378A13.1	lncRNA
chr2_218270205_A_G	ENSG00000261338.2	14886	63	81	0.413265	1.71924e-06	-0.609485	0.117103	1.42568e-05	9.59616e-08	2.44395e-05	rs1877714	ENSG00000261338	RP11-378A13.1	lncRNA
chr2_218270227_C_T	ENSG00000261338.2	14908	63	81	0.413265	1.71924e-06	0.609485	0.117103	1.42568e-05	9.59616e-08	2.44395e-05	rs13419763	ENSG00000261338	RP11-378A13.1	lncRNA
chr2_218275565_G_C	ENSG00000261338.2	20246	62	80	0.40404	5.03092e-07	-0.623355	0.113042	1.42568e-05	9.59616e-08	2.44395e-05	rs2292550	ENSG00000261338	RP11-378A13.1	lncRNA
chr2_218277768_C_T	ENSG00000261338.2	22449	60	76	0.387755	5.15589e-07	-0.652399	0.118441	1.42568e-05	9.59616e-08	2.44395e-05	rs2271543	ENSG00000261338	RP11-378A13.1	lncRNA
chr2_218277769_G_A	ENSG00000261338.2	22450	62	80	0.40404	5.03092e-07	0.623355	0.113042	1.42568e-05	9.59616e-08	2.44395e-05	rs2168704	ENSG00000261338	RP11-378A13.1	lncRNA
chr2_218277871_C_T	ENSG00000261338.2	22552	60	76	0.383838	2.86545e-07	-0.663795	0.117401	1.42568e-05	9.59616e-08	2.44395e-05	rs3817266	ENSG00000261338	RP11-378A13.1	lncRNA
chr2_218278050_C_T	ENSG00000261338.2	22731	62	80	0.40404	5.03092e-07	0.623355	0.113042	1.42568e-05	9.59616e-08	2.44395e-05	rs6707559	ENSG00000261338	RP11-378A13.1	lncRNA
chr2_218278506_G_A	ENSG00000261338.2	23187	60	76	0.383838	2.86545e-07	-0.663795	0.117401	1.42568e-05	9.59616e-08	2.44395e-05	rs2292551	ENSG00000261338	RP11-378A13.1	lncRNA
chr2_218278604_T_C	ENSG00000261338.2	23285	60	76	0.383838	2.86545e-07	-0.663795	0.117401	1.42568e-05	9.59616e-08	2.44395e-05	rs2292552	ENSG00000261338	RP11-378A13.1	lncRNA
chr2_218279366_G_A	ENSG00000261338.2	24047	60	76	0.383838	2.86545e-07	-0.663795	0.117401	1.42568e-05	9.59616e-08	2.44395e-05	rs12987180	ENSG00000261338	RP11-378A13.1	lncRNA
chr2_218279426_G_A	ENSG00000261338.2	24107	60	77	0.401042	2.81237e-07	-0.64857	0.114615	1.42568e-05	9.59616e-08	2.44395e-05	rs12987219	ENSG00000261338	RP11-378A13.1	lncRNA
chr2_218279843_AAG_A	ENSG00000261338.2	24524	59	74	0.397849	6.22246e-06	-0.622689	0.127796	1.42568e-05	9.59616e-08	2.44395e-05	rs3055226	ENSG00000261338	RP11-378A13.1	lncRNA
chr2_218455805_T_C	ENSG00000115556.13	-151960	32	36	0.181818	5.64462e-07	0.815629	0.148685	8.70902e-06	5.64462e-07	0.000230165	rs35813908	ENSG00000115556	PLCD4	protein_coding
chr2_218456984_AAAG_A	ENSG00000115556.13	-150781	31	35	0.176768	1.11773e-06	0.818683	0.154062	8.70902e-06	5.64462e-07	0.000230165	rs202077882	ENSG00000115556	PLCD4	protein_coding
chr2_218463175_AACACACACACACACACACACACACACAC_A	ENSG00000115556.13	-144590	30	34	0.195402	7.22659e-07	0.847643	0.156282	8.70902e-06	5.64462e-07	0.000230165	rs72384788	ENSG00000115556	PLCD4	protein_coding
chr2_218498262_T_C	ENSG00000115556.13	-109503	32	36	0.181818	5.64462e-07	0.815629	0.148685	8.70902e-06	5.64462e-07	0.000230165	rs34313730	ENSG00000115556	PLCD4	protein_coding
chr2_218622619_T_C	ENSG00000115556.13	14854	31	35	0.180412	8.01983e-07	0.816061	0.151188	8.70902e-06	5.64462e-07	0.000230165	rs13011342	ENSG00000115556	PLCD4	protein_coding
chr2_218632325_T_G	ENSG00000115556.13	24560	31	35	0.180412	8.01983e-07	0.816061	0.151188	8.70902e-06	5.64462e-07	0.000230165	rs3731869	ENSG00000115556	PLCD4	protein_coding
chr2_218633356_G_T	ENSG00000115556.13	25591	28	32	0.166667	8.88394e-07	0.839036	0.156189	8.70902e-06	5.64462e-07	0.000230165	rs12989964	ENSG00000115556	PLCD4	protein_coding
chr2_218636410_G_A	ENSG00000115556.13	28645	39	45	0.231959	1.17122e-06	-0.746832	0.140854	8.70902e-06	5.64462e-07	0.000230165	rs2278530	ENSG00000115556	PLCD4	protein_coding
chr2_218636605_G_A	ENSG00000115556.13	28840	39	45	0.231959	1.17122e-06	-0.746832	0.140854	8.70902e-06	5.64462e-07	0.000230165	rs1055816	ENSG00000115556	PLCD4	protein_coding
chr2_218638390_C_T	ENSG00000115556.13	30625	30	33	0.170103	8.40847e-06	0.783268	0.163407	8.70902e-06	5.64462e-07	0.000230165	rs1803383	ENSG00000115556	PLCD4	protein_coding
chr2_218642579_C_T	ENSG00000115556.13	34814	32	36	0.181818	5.64462e-07	0.815629	0.148685	8.70902e-06	5.64462e-07	0.000230165	rs3821033	ENSG00000115556	PLCD4	protein_coding
chr2_218643540_G_T	ENSG00000115556.13	35775	32	36	0.181818	5.64462e-07	0.815629	0.148685	8.70902e-06	5.64462e-07	0.000230165	rs3770212	ENSG00000115556	PLCD4	protein_coding
chr2_218644895_C_A	ENSG00000115556.13	37130	40	46	0.232323	9.89706e-07	-0.742311	0.138887	8.70902e-06	5.64462e-07	0.000230165	rs2230115	ENSG00000115556	PLCD4	protein_coding
chr2_218646045_A_G	ENSG00000115556.13	38280	40	46	0.232323	9.89706e-07	-0.742311	0.138887	8.70902e-06	5.64462e-07	0.000230165	rs4674320	ENSG00000115556	PLCD4	protein_coding
chr2_218652365_T_C	ENSG00000115556.13	44600	38	44	0.229167	9.61469e-07	-0.761455	0.142275	8.70902e-06	5.64462e-07	0.000230165	rs4674323	ENSG00000115556	PLCD4	protein_coding
chr2_218656172_T_C	ENSG00000115556.13	48407	32	36	0.181818	5.64462e-07	0.815629	0.148685	8.70902e-06	5.64462e-07	0.000230165	rs3731872	ENSG00000115556	PLCD4	protein_coding
chr2_218662016_C_T	ENSG00000115556.13	54251	33	37	0.186869	1.70716e-06	0.785308	0.150832	8.70902e-06	5.64462e-07	0.000230165	rs36085075	ENSG00000115556	PLCD4	protein_coding
chr2_218662282_C_T	ENSG00000115556.13	54517	41	47	0.237374	1.9889e-06	0.732119	0.141677	8.70902e-06	5.64462e-07	0.000230165	rs2303561	ENSG00000115556	PLCD4	protein_coding
chr2_218662989_C_T	ENSG00000115556.13	55224	33	37	0.186869	1.70716e-06	0.785308	0.150832	8.70902e-06	5.64462e-07	0.000230165	rs33946522	ENSG00000115556	PLCD4	protein_coding
chr2_218663143_T_C	ENSG00000115556.13	55378	33	37	0.186869	1.70716e-06	0.785308	0.150832	8.70902e-06	5.64462e-07	0.000230165	rs35843327	ENSG00000115556	PLCD4	protein_coding
chr2_218664272_T_C	ENSG00000115556.13	56507	33	37	0.186869	1.70716e-06	0.785308	0.150832	8.70902e-06	5.64462e-07	0.000230165	rs13022721	ENSG00000115556	PLCD4	protein_coding
chr2_218664524_A_C	ENSG00000115556.13	56759	33	37	0.186869	1.70716e-06	0.785308	0.150832	8.70902e-06	5.64462e-07	0.000230165	rs2303562	ENSG00000115556	PLCD4	protein_coding
chr2_218664625_C_T	ENSG00000115556.13	56860	41	47	0.237374	1.9889e-06	0.732119	0.141677	8.70902e-06	5.64462e-07	0.000230165	rs2243911	ENSG00000115556	PLCD4	protein_coding
chr2_218665115_A_G	ENSG00000115556.13	57350	33	37	0.186869	1.70716e-06	0.785308	0.150832	8.70902e-06	5.64462e-07	0.000230165	rs2303563	ENSG00000115556	PLCD4	protein_coding
chr2_218665158_G_A	ENSG00000115556.13	57393	33	37	0.186869	1.70716e-06	0.785308	0.150832	8.70902e-06	5.64462e-07	0.000230165	rs2303564	ENSG00000115556	PLCD4	protein_coding
chr2_218668180_C_T	ENSG00000115556.13	60415	41	47	0.237374	1.9889e-06	0.732119	0.141677	8.70902e-06	5.64462e-07	0.000230165	rs2556384	ENSG00000115556	PLCD4	protein_coding
chr2_218668182_G_A	ENSG00000115556.13	60417	41	47	0.237374	1.9889e-06	0.732119	0.141677	8.70902e-06	5.64462e-07	0.000230165	rs2556385	ENSG00000115556	PLCD4	protein_coding
chr2_218668506_C_G	ENSG00000115556.13	60741	33	37	0.186869	1.70716e-06	0.785308	0.150832	8.70902e-06	5.64462e-07	0.000230165	rs60520272	ENSG00000115556	PLCD4	protein_coding
chr2_218668655_T_C	ENSG00000115556.13	60890	33	37	0.186869	1.70716e-06	0.785308	0.150832	8.70902e-06	5.64462e-07	0.000230165	rs16859170	ENSG00000115556	PLCD4	protein_coding
chr2_218357290_T_TCTCTCTCTCTC	ENSG00000163482.11	-315451	2	2	0.0102041	5.45016e-06	2.5718	0.524089	8.76224e-06	5.45016e-06	0.0020759	.	ENSG00000163482	STK36	protein_coding
chr2_231525033_A_G	ENSG00000181798.2	10694	68	88	0.444444	3.15001e-06	-0.626912	0.124154	1.61825e-05	2.72242e-06	0.000625917	rs3752762	ENSG00000181798	LINC00471	lncRNA
chr2_231525440_A_G	ENSG00000181798.2	11101	67	87	0.448454	2.72242e-06	-0.632829	0.1244	1.61825e-05	2.72242e-06	0.000625917	rs3752763	ENSG00000181798	LINC00471	lncRNA
chr2_237779250_G_A	ENSG00000177483.11	-19495	63	86	0.443299	1.3409e-11	0.638141	0.0796548	1.58803e-05	1.3409e-11	2.51633e-09	rs60023357	ENSG00000177483	RBM44	protein_coding
chr2_237779632_C_T	ENSG00000177483.11	-19113	63	86	0.443299	1.3409e-11	0.638141	0.0796548	1.58803e-05	1.3409e-11	2.51633e-09	rs2117363	ENSG00000177483	RBM44	protein_coding
chr2_237779662_C_T	ENSG00000177483.11	-19083	62	84	0.442105	8.67398e-11	0.635622	0.0838649	1.58803e-05	1.3409e-11	2.51633e-09	rs2117364	ENSG00000177483	RBM44	protein_coding
chr2_237820518_G_A	ENSG00000177483.11	21773	52	62	0.326316	5.99095e-06	0.534849	0.109545	1.58803e-05	1.3409e-11	2.51633e-09	rs56319750	ENSG00000177483	RBM44	protein_coding
chr2_237821674_A_G	ENSG00000177483.11	22929	64	86	0.443299	6.74309e-10	0.612902	0.0863024	1.58803e-05	1.3409e-11	2.51633e-09	rs62196084	ENSG00000177483	RBM44	protein_coding
chr2_237821992_G_A	ENSG00000177483.11	23247	63	85	0.442708	6.78347e-10	0.613156	0.0863552	1.58803e-05	1.3409e-11	2.51633e-09	rs56387887	ENSG00000177483	RBM44	protein_coding
chr2_237824373_G_A	ENSG00000177483.11	25628	64	86	0.443299	6.74309e-10	0.612902	0.0863024	1.58803e-05	1.3409e-11	2.51633e-09	rs4663795	ENSG00000177483	RBM44	protein_coding
chr2_237827100_T_C	ENSG00000177483.11	28355	62	83	0.436842	9.67887e-09	0.595193	0.0919338	1.58803e-05	1.3409e-11	2.51633e-09	rs4663266	ENSG00000177483	RBM44	protein_coding
chr2_237827101_C_T	ENSG00000177483.11	28356	62	83	0.436842	9.67887e-09	0.595193	0.0919338	1.58803e-05	1.3409e-11	2.51633e-09	rs4663267	ENSG00000177483	RBM44	protein_coding
chr2_237829745_G_A	ENSG00000177483.11	31000	60	79	0.438889	1.86785e-07	0.546546	0.094894	1.58803e-05	1.3409e-11	2.51633e-09	rs919973	ENSG00000177483	RBM44	protein_coding
chr2_237834194_T_C	ENSG00000177483.11	35449	64	86	0.443299	1.96649e-07	0.525236	0.0913947	1.58803e-05	1.3409e-11	2.51633e-09	rs55675197	ENSG00000177483	RBM44	protein_coding
chr2_237334642_G_A	ENSG00000204104.11	-985799	5	5	0.0252525	2.14231e-06	-1.53346	0.297845	1.44264e-05	2.14231e-06	0.000978797	rs2270671	ENSG00000204104	TRAF3IP1	protein_coding
chr2_237345287_A_G	ENSG00000204104.11	-975154	6	6	0.030303	1.25625e-05	-1.34086	0.286088	1.44264e-05	2.14231e-06	0.000978797	rs2256485	ENSG00000204104	TRAF3IP1	protein_coding
chr2_237346477_C_T	ENSG00000204104.11	-973964	6	6	0.0306122	1.36732e-05	-1.33858	0.286986	1.44264e-05	2.14231e-06	0.000978797	rs2270656	ENSG00000204104	TRAF3IP1	protein_coding
chr2_237348370_G_A	ENSG00000204104.11	-972071	6	6	0.030303	1.25625e-05	-1.34086	0.286088	1.44264e-05	2.14231e-06	0.000978797	rs2646265	ENSG00000204104	TRAF3IP1	protein_coding
chr2_237348570_C_G	ENSG00000204104.11	-971871	6	6	0.030303	1.25625e-05	-1.34086	0.286088	1.44264e-05	2.14231e-06	0.000978797	rs2646264	ENSG00000204104	TRAF3IP1	protein_coding
chr2_237348710_A_G	ENSG00000204104.11	-971731	6	6	0.030303	1.25625e-05	-1.34086	0.286088	1.44264e-05	2.14231e-06	0.000978797	rs2646263	ENSG00000204104	TRAF3IP1	protein_coding
chr2_237357503_C_T	ENSG00000204104.11	-962938	5	5	0.0255102	5.80074e-06	-1.51071	0.308883	1.44264e-05	2.14231e-06	0.000978797	rs2645777	ENSG00000204104	TRAF3IP1	protein_coding
chr3_3146332_A_G	ENSG00000072756.16	19416	41	50	0.265957	1.35506e-06	0.471844	0.0896152	2.75478e-05	6.36201e-07	7.59284e-05	rs3762760	ENSG00000072756	TRNT1	protein_coding
chr3_3152423_G_GA	ENSG00000072756.16	25507	45	55	0.280612	5.79947e-06	0.432406	0.0884095	2.75478e-05	6.36201e-07	7.59284e-05	rs11414437	ENSG00000072756	TRNT1	protein_coding
chr3_3154166_C_G	ENSG00000072756.16	27250	47	56	0.282828	6.36201e-07	0.475752	0.0872025	2.75478e-05	6.36201e-07	7.59284e-05	rs12635247	ENSG00000072756	TRNT1	protein_coding
chr3_3156234_A_G	ENSG00000072756.16	29318	47	56	0.282828	6.36201e-07	0.475752	0.0872025	2.75478e-05	6.36201e-07	7.59284e-05	rs17027638	ENSG00000072756	TRNT1	protein_coding
chr3_3175030_T_A	ENSG00000072756.16	48114	32	40	0.215054	2.42622e-05	-0.437854	0.0970889	2.75478e-05	6.36201e-07	7.59284e-05	rs77585218	ENSG00000072756	TRNT1	protein_coding
chr3_3175032_G_T	ENSG00000072756.16	48116	32	40	0.215054	2.42622e-05	-0.437854	0.0970889	2.75478e-05	6.36201e-07	7.59284e-05	rs116480455	ENSG00000072756	TRNT1	protein_coding
chr3_3175033_C_T	ENSG00000072756.16	48117	32	40	0.215054	2.42622e-05	-0.437854	0.0970889	2.75478e-05	6.36201e-07	7.59284e-05	rs115361677	ENSG00000072756	TRNT1	protein_coding
chr3_3175040_C_CT	ENSG00000072756.16	48124	32	40	0.215054	2.42622e-05	-0.437854	0.0970889	2.75478e-05	6.36201e-07	7.59284e-05	.	ENSG00000072756	TRNT1	protein_coding
chr3_3175041_C_A	ENSG00000072756.16	48125	32	40	0.215054	2.42622e-05	-0.437854	0.0970889	2.75478e-05	6.36201e-07	7.59284e-05	rs148260930	ENSG00000072756	TRNT1	protein_coding
chr3_5202993_G_A	ENSG00000235947.1	451403	6	6	0.030303	4.81598e-06	1.44488	0.292519	2.93814e-05	4.81598e-06	0.000488527	rs147838565	ENSG00000235947	EGOT	lncRNA
chr3_33375202_T_C	ENSG00000170266.15	277972	2	2	0.010101	1.42115e-07	-1.93116	0.331441	1.56184e-05	1.23348e-07	2.21644e-05	rs72852038	ENSG00000170266	GLB1	protein_coding
chr3_33390385_GAC_G	ENSG00000170266.15	293155	2	2	0.010101	1.42115e-07	-1.93116	0.331441	1.56184e-05	1.23348e-07	2.21644e-05	rs144387025	ENSG00000170266	GLB1	protein_coding
chr3_33439572_C_A	ENSG00000170266.15	342342	2	2	0.0113636	1.23348e-07	-1.93862	0.330755	1.56184e-05	1.23348e-07	2.21644e-05	rs116833894	ENSG00000170266	GLB1	protein_coding
chr3_33585041_C_T	ENSG00000170266.15	487811	2	2	0.0103093	1.33073e-07	-1.93282	0.330813	1.56184e-05	1.23348e-07	2.21644e-05	rs4333044	ENSG00000170266	GLB1	protein_coding
chr3_40311393_C_T	ENSG00000280739.2	1710	68	83	0.423469	2.8345e-05	0.57719	0.129197	3.06942e-05	2.329e-06	0.000241988	rs1454492	ENSG00000280739	EIF1B-AS1	lncRNA
chr3_40311934_CAG_C	ENSG00000280739.2	2251	67	83	0.419192	1.2906e-05	0.574077	0.122674	3.06942e-05	2.329e-06	0.000241988	rs34544743	ENSG00000280739	EIF1B-AS1	lncRNA
chr3_40394399_A_G	ENSG00000280739.2	84716	65	81	0.430851	2.329e-06	0.600198	0.117063	3.06942e-05	2.329e-06	0.000241988	rs72861689	ENSG00000280739	EIF1B-AS1	lncRNA
chr3_40400789_G_T	ENSG00000280739.2	91106	67	84	0.428571	3.52874e-06	0.57886	0.115308	3.06942e-05	2.329e-06	0.000241988	rs9875245	ENSG00000280739	EIF1B-AS1	lncRNA
chr3_40401083_AGAGGTCC_A	ENSG00000280739.2	91400	67	83	0.419192	9.42631e-06	0.564336	0.118479	3.06942e-05	2.329e-06	0.000241988	rs112091498	ENSG00000280739	EIF1B-AS1	lncRNA
chr3_40427405_C_T	ENSG00000280739.2	117722	66	80	0.408163	1.26989e-05	0.600517	0.128206	3.06942e-05	2.329e-06	0.000241988	rs1047855	ENSG00000280739	EIF1B-AS1	lncRNA
chr3_40462318_G_A	ENSG00000280739.2	152635	63	75	0.390625	1.47886e-05	-0.623089	0.134191	3.06942e-05	2.329e-06	0.000241988	rs11539046	ENSG00000280739	EIF1B-AS1	lncRNA
chr3_40478041_C_A	ENSG00000280739.2	168358	62	73	0.392473	1.3815e-05	0.640812	0.137469	3.06942e-05	2.329e-06	0.000241988	rs4128740	ENSG00000280739	EIF1B-AS1	lncRNA
chr3_40309993_C_T	ENSG00000223797.5	-143336	70	90	0.459184	3.45848e-05	0.533253	0.120835	4.00344e-05	5.67789e-08	5.01022e-06	rs11709089	ENSG00000223797	ENTPD3-AS1	lncRNA
chr3_40311393_C_T	ENSG00000223797.5	-141936	68	83	0.423469	2.89892e-05	0.565652	0.126789	4.00344e-05	5.67789e-08	5.01022e-06	rs1454492	ENSG00000223797	ENTPD3-AS1	lncRNA
chr3_40311934_CAG_C	ENSG00000223797.5	-141395	67	83	0.419192	1.16227e-05	0.565786	0.120186	4.00344e-05	5.67789e-08	5.01022e-06	rs34544743	ENSG00000223797	ENTPD3-AS1	lncRNA
chr3_40387867_A_G	ENSG00000223797.5	-65462	64	83	0.477012	5.67789e-08	0.722199	0.119375	4.00344e-05	5.67789e-08	5.01022e-06	rs2305522	ENSG00000223797	ENTPD3-AS1	lncRNA
chr3_40394399_A_G	ENSG00000223797.5	-58930	65	81	0.430851	1.07319e-06	0.605228	0.113674	4.00344e-05	5.67789e-08	5.01022e-06	rs72861689	ENSG00000223797	ENTPD3-AS1	lncRNA
chr3_40400789_G_T	ENSG00000223797.5	-52540	67	84	0.428571	2.50602e-06	0.575267	0.112614	4.00344e-05	5.67789e-08	5.01022e-06	rs9875245	ENSG00000223797	ENTPD3-AS1	lncRNA
chr3_40401083_AGAGGTCC_A	ENSG00000223797.5	-52246	67	83	0.419192	5.60964e-07	0.614426	0.111975	4.00344e-05	5.67789e-08	5.01022e-06	rs112091498	ENSG00000223797	ENTPD3-AS1	lncRNA
chr3_40427405_C_T	ENSG00000223797.5	-25924	66	80	0.408163	5.82325e-07	0.661467	0.120753	4.00344e-05	5.67789e-08	5.01022e-06	rs1047855	ENSG00000223797	ENTPD3-AS1	lncRNA
chr3_40457354_C_T	ENSG00000223797.5	4025	64	83	0.482558	3.16995e-07	-0.696498	0.123731	4.00344e-05	5.67789e-08	5.01022e-06	rs2276868	ENSG00000223797	ENTPD3-AS1	lncRNA
chr3_40457429_A_T	ENSG00000223797.5	4100	31	33	0.19186	2.33112e-06	-0.807648	0.157532	4.00344e-05	5.67789e-08	5.01022e-06	rs2276869	ENSG00000223797	ENTPD3-AS1	lncRNA
chr3_40457782_A_G	ENSG00000223797.5	4453	70	89	0.468421	6.01633e-08	-0.650593	0.107789	4.00344e-05	5.67789e-08	5.01022e-06	rs2276871	ENSG00000223797	ENTPD3-AS1	lncRNA
chr3_40462029_A_ACTGCTG	ENSG00000223797.5	8700	63	81	0.426316	2.86461e-06	0.580343	0.114377	4.00344e-05	5.67789e-08	5.01022e-06	.	ENSG00000223797	ENTPD3-AS1	lncRNA
chr3_40462318_G_A	ENSG00000223797.5	8989	63	75	0.390625	2.15306e-06	-0.660622	0.128345	4.00344e-05	5.67789e-08	5.01022e-06	rs11539046	ENSG00000223797	ENTPD3-AS1	lncRNA
chr3_40478041_C_A	ENSG00000223797.5	24712	62	73	0.392473	3.69877e-06	0.66377	0.132543	4.00344e-05	5.67789e-08	5.01022e-06	rs4128740	ENSG00000223797	ENTPD3-AS1	lncRNA
chr3_41681789_G_A	ENSG00000168038.10	-280641	14	14	0.0707071	6.77956e-06	1.21	0.249483	1.96761e-05	7.53599e-07	0.000103188	rs6763446	ENSG00000168038	ULK4	protein_coding
chr3_41715473_C_T	ENSG00000168038.10	-246957	21	24	0.121212	4.15662e-06	0.89651	0.180105	1.96761e-05	7.53599e-07	0.000103188	rs61744388	ENSG00000168038	ULK4	protein_coding
chr3_41715494_A_T	ENSG00000168038.10	-246936	21	24	0.121212	4.15662e-06	0.89651	0.180105	1.96761e-05	7.53599e-07	0.000103188	rs61744385	ENSG00000168038	ULK4	protein_coding
chr3_41717699_T_C	ENSG00000168038.10	-244731	21	24	0.121212	4.15662e-06	0.89651	0.180105	1.96761e-05	7.53599e-07	0.000103188	rs17060938	ENSG00000168038	ULK4	protein_coding
chr3_41754257_A_T	ENSG00000168038.10	-208173	18	20	0.103093	2.75016e-06	0.997356	0.196159	1.96761e-05	7.53599e-07	0.000103188	rs58341418	ENSG00000168038	ULK4	protein_coding
chr3_41754349_A_C	ENSG00000168038.10	-208081	20	23	0.116162	5.03722e-06	0.906309	0.18392	1.96761e-05	7.53599e-07	0.000103188	rs9867627	ENSG00000168038	ULK4	protein_coding
chr3_41819521_GA_G	ENSG00000168038.10	-142909	22	25	0.126263	1.49521e-06	0.935922	0.178603	1.96761e-05	7.53599e-07	0.000103188	rs59543183	ENSG00000168038	ULK4	protein_coding
chr3_41835922_T_C	ENSG00000168038.10	-126508	22	25	0.126263	1.49521e-06	0.935922	0.178603	1.96761e-05	7.53599e-07	0.000103188	rs3774372	ENSG00000168038	ULK4	protein_coding
chr3_41859459_C_A	ENSG00000168038.10	-102971	22	25	0.126263	1.49521e-06	0.935922	0.178603	1.96761e-05	7.53599e-07	0.000103188	rs2625667	ENSG00000168038	ULK4	protein_coding
chr3_41882380_T_C	ENSG00000168038.10	-80050	22	25	0.131579	2.43063e-06	-0.92792	0.18137	1.96761e-05	7.53599e-07	0.000103188	rs1716994	ENSG00000168038	ULK4	protein_coding
chr3_41883768_CAGAGAAAAAACAAGTGA_C	ENSG00000168038.10	-78662	22	26	0.134021	7.53599e-07	-0.931216	0.172025	1.96761e-05	7.53599e-07	0.000103188	rs113374533	ENSG00000168038	ULK4	protein_coding
chr3_41883809_T_C	ENSG00000168038.10	-78621	22	25	0.128866	2.40322e-06	-0.922332	0.180175	1.96761e-05	7.53599e-07	0.000103188	rs1716685	ENSG00000168038	ULK4	protein_coding
chr3_41883906_C_T	ENSG00000168038.10	-78524	22	25	0.126263	1.49521e-06	-0.935922	0.178603	1.96761e-05	7.53599e-07	0.000103188	rs1052501	ENSG00000168038	ULK4	protein_coding
chr3_41900707_T_C	ENSG00000168038.10	-61723	22	25	0.126263	1.49521e-06	-0.935922	0.178603	1.96761e-05	7.53599e-07	0.000103188	rs1717007	ENSG00000168038	ULK4	protein_coding
chr3_41900763_A_G	ENSG00000168038.10	-61667	20	22	0.111111	9.73357e-07	1.01442	0.189649	1.96761e-05	7.53599e-07	0.000103188	rs75907560	ENSG00000168038	ULK4	protein_coding
chr3_41901006_T_A	ENSG00000168038.10	-61424	20	23	0.119792	7.23427e-06	-0.901803	0.186594	1.96761e-05	7.53599e-07	0.000103188	rs4615050	ENSG00000168038	ULK4	protein_coding
chr3_41907987_A_G	ENSG00000168038.10	-54443	22	25	0.126263	1.49521e-06	0.935922	0.178603	1.96761e-05	7.53599e-07	0.000103188	rs3774378	ENSG00000168038	ULK4	protein_coding
chr3_41915974_T_G	ENSG00000168038.10	-46456	22	25	0.126263	1.49521e-06	-0.935922	0.178603	1.96761e-05	7.53599e-07	0.000103188	rs1716698	ENSG00000168038	ULK4	protein_coding
chr3_41918514_T_C	ENSG00000168038.10	-43916	21	24	0.122449	6.42653e-06	-0.887235	0.182406	1.96761e-05	7.53599e-07	0.000103188	rs1716975	ENSG00000168038	ULK4	protein_coding
chr3_41935722_C_T	ENSG00000168038.10	-26708	20	23	0.117347	2.12117e-06	-0.928506	0.180255	1.96761e-05	7.53599e-07	0.000103188	rs3934103	ENSG00000168038	ULK4	protein_coding
chr3_41935996_CCT_C	ENSG00000168038.10	-26434	20	23	0.116162	2.12304e-06	-0.923166	0.179226	1.96761e-05	7.53599e-07	0.000103188	rs58069203	ENSG00000168038	ULK4	protein_coding
chr3_41954644_T_C	ENSG00000168038.10	-7786	20	23	0.116162	2.12304e-06	-0.923166	0.179226	1.96761e-05	7.53599e-07	0.000103188	rs2272007	ENSG00000168038	ULK4	protein_coding
chr3_41964242_C_A	ENSG00000168038.10	1812	18	22	0.120879	9.79791e-07	-0.926512	0.173269	1.96761e-05	7.53599e-07	0.000103188	rs12492599	ENSG00000168038	ULK4	protein_coding
chr3_41977870_C_T	ENSG00000168038.10	15440	18	21	0.106061	6.58268e-06	0.89779	0.184815	1.96761e-05	7.53599e-07	0.000103188	rs80144893	ENSG00000168038	ULK4	protein_coding
chr3_41978073_C_T	ENSG00000168038.10	15643	18	21	0.106061	6.58268e-06	-0.89779	0.184815	1.96761e-05	7.53599e-07	0.000103188	rs7634985	ENSG00000168038	ULK4	protein_coding
chr3_52398311_C_G	ENSG00000239557.1	24659	6	6	0.0309278	6.44984e-06	1.61162	0.331396	1.80864e-05	6.44984e-06	0.00195971	rs143787705	ENSG00000239557	RP11-168J18.6	processed_pseudogene
chr3_52813543_G_A	ENSG00000239557.1	439891	6	6	0.030303	6.95924e-06	1.60363	0.331113	1.80864e-05	6.44984e-06	0.00195971	.	ENSG00000239557	RP11-168J18.6	processed_pseudogene
chr3_53852885_C_T	ENSG00000113812.13	-29317	46	56	0.282828	1.39477e-05	-0.466376	0.100103	1.78201e-05	3.13476e-06	0.000930408	rs3733075	ENSG00000113812	ACTR8	protein_coding
chr3_53872924_A_G	ENSG00000113812.13	-9278	48	56	0.285714	1.20613e-05	-0.490056	0.104317	1.78201e-05	3.13476e-06	0.000930408	rs12632292	ENSG00000113812	ACTR8	protein_coding
chr3_53876094_AG_A	ENSG00000113812.13	-6108	49	57	0.287879	1.15943e-05	-0.487686	0.103581	1.78201e-05	3.13476e-06	0.000930408	rs5849012	ENSG00000113812	ACTR8	protein_coding
chr3_53888230_A_G	ENSG00000113812.13	6028	45	52	0.273684	3.13476e-06	-0.539054	0.106728	1.78201e-05	3.13476e-06	0.000930408	rs2304576	ENSG00000113812	ACTR8	protein_coding
chr3_93886282_A_G	ENSG00000178750.2	-142328	33	34	0.171717	3.64769e-08	1.09152	0.177291	0.000113918	3.64769e-08	5.45797e-07	rs8178649	ENSG00000178750	STX19	protein_coding
chr3_94061265_G_C	ENSG00000178750.2	32655	33	35	0.176768	3.85439e-08	1.05991	0.172528	0.000113918	3.64769e-08	5.45797e-07	rs61739170	ENSG00000178750	STX19	protein_coding
chr3_94094327_C_G	ENSG00000178750.2	65717	33	35	0.176768	3.85439e-08	1.05991	0.172528	0.000113918	3.64769e-08	5.45797e-07	rs10934676	ENSG00000178750	STX19	protein_coding
chr3_101332950_C_T	ENSG00000144815.15	-446252	64	80	0.412371	2.42617e-05	-0.442156	0.0980426	3.06941e-05	3.74439e-09	4.22845e-07	rs2068494	ENSG00000144815	NXPE3	protein_coding
chr3_101417430_C_T	ENSG00000144815.15	-361772	63	79	0.411458	2.54733e-05	-0.441697	0.0982293	3.06941e-05	3.74439e-09	4.22845e-07	rs9822318	ENSG00000144815	NXPE3	protein_coding
chr3_101493752_T_C	ENSG00000144815.15	-285450	55	71	0.44375	2.64031e-05	-0.457849	0.102043	3.06941e-05	3.74439e-09	4.22845e-07	rs9876655	ENSG00000144815	NXPE3	protein_coding
chr3_101513050_T_G	ENSG00000144815.15	-266152	69	89	0.454082	8.93342e-06	-0.430869	0.0901896	3.06941e-05	3.74439e-09	4.22845e-07	rs9682312	ENSG00000144815	NXPE3	protein_coding
chr3_101513051_A_T	ENSG00000144815.15	-266151	69	89	0.449495	1.33599e-05	-0.415956	0.0890609	3.06941e-05	3.74439e-09	4.22845e-07	rs9682156	ENSG00000144815	NXPE3	protein_coding
chr3_101576980_C_T	ENSG00000144815.15	-202222	47	55	0.277778	7.90392e-09	-0.584489	0.0896141	3.06941e-05	3.74439e-09	4.22845e-07	rs73157306	ENSG00000144815	NXPE3	protein_coding
chr3_101599157_G_T	ENSG00000144815.15	-180045	39	45	0.247253	2.796e-06	-0.532075	0.104735	3.06941e-05	3.74439e-09	4.22845e-07	rs73157333	ENSG00000144815	NXPE3	protein_coding
chr3_101652333_A_G	ENSG00000144815.15	-126869	39	46	0.255556	1.58464e-07	-0.558859	0.0963568	3.06941e-05	3.74439e-09	4.22845e-07	rs56149020	ENSG00000144815	NXPE3	protein_coding
chr3_101660083_G_A	ENSG00000144815.15	-119119	44	53	0.273196	3.74439e-09	-0.5754	0.0858912	3.06941e-05	3.74439e-09	4.22845e-07	rs2288273	ENSG00000144815	NXPE3	protein_coding
chr3_108437786_A_AAAAG	ENSG00000163507.13	-151858	41	45	0.229592	4.30382e-06	0.745254	0.14999	3.38785e-05	4.30382e-06	0.000450221	rs113832514	ENSG00000163507	KIAA1524	protein_coding
chr3_108439515_T_A	ENSG00000163507.13	-150129	37	40	0.217391	4.63753e-06	-0.799489	0.161537	3.38785e-05	4.30382e-06	0.000450221	rs16854613	ENSG00000163507	KIAA1524	protein_coding
chr3_119635453_C_CT	ENSG00000242052.1	-697	54	61	0.342697	1.21478e-05	-0.835466	0.177916	1.64683e-05	3.81e-08	4.69315e-06	rs35651446	ENSG00000242052	RPL10P7	processed_pseudogene
chr3_119635703_T_C	ENSG00000242052.1	-447	54	64	0.323232	1.07228e-06	-0.731745	0.13743	1.64683e-05	3.81e-08	4.69315e-06	rs71325389	ENSG00000242052	RPL10P7	processed_pseudogene
chr3_119643471_A_G	ENSG00000242052.1	7321	52	63	0.328125	8.07123e-07	-0.738267	0.136816	1.64683e-05	3.81e-08	4.69315e-06	rs67683909	ENSG00000242052	RPL10P7	processed_pseudogene
chr3_119643522_G_A	ENSG00000242052.1	7372	50	60	0.326087	1.40153e-06	-0.743919	0.141519	1.64683e-05	3.81e-08	4.69315e-06	rs6783324	ENSG00000242052	RPL10P7	processed_pseudogene
chr3_119654410_A_G	ENSG00000242052.1	18260	53	63	0.321429	8.92571e-08	0.796333	0.134061	1.64683e-05	3.81e-08	4.69315e-06	rs2688631	ENSG00000242052	RPL10P7	processed_pseudogene
chr3_119654454_G_A	ENSG00000242052.1	18304	53	63	0.321429	8.92571e-08	0.796333	0.134061	1.64683e-05	3.81e-08	4.69315e-06	rs2688630	ENSG00000242052	RPL10P7	processed_pseudogene
chr3_119654468_T_C	ENSG00000242052.1	18318	53	63	0.321429	8.92571e-08	0.796333	0.134061	1.64683e-05	3.81e-08	4.69315e-06	rs2688629	ENSG00000242052	RPL10P7	processed_pseudogene
chr3_119660025_G_A	ENSG00000242052.1	23875	65	80	0.40404	7.10657e-06	-0.698063	0.144297	1.64683e-05	3.81e-08	4.69315e-06	rs1880040	ENSG00000242052	RPL10P7	processed_pseudogene
chr3_119660339_C_T	ENSG00000242052.1	24189	65	81	0.413265	1.26939e-05	-0.670027	0.143042	1.64683e-05	3.81e-08	4.69315e-06	rs4688023	ENSG00000242052	RPL10P7	processed_pseudogene
chr3_119660505_C_T	ENSG00000242052.1	24355	51	60	0.326087	3.81e-08	-0.847002	0.137809	1.64683e-05	3.81e-08	4.69315e-06	rs4688024	ENSG00000242052	RPL10P7	processed_pseudogene
chr3_119709682_C_A	ENSG00000242052.1	73532	48	57	0.296875	1.24528e-05	-0.701132	0.14952	1.64683e-05	3.81e-08	4.69315e-06	rs6786722	ENSG00000242052	RPL10P7	processed_pseudogene
chr3_119707208_C_G	ENSG00000183833.16	4186	48	58	0.305263	4.33691e-06	0.635282	0.127908	1.55451e-05	4.33691e-06	0.000901007	rs4234664	ENSG00000183833	MAATS1	protein_coding
chr3_119740792_A_T	ENSG00000183833.16	37770	47	57	0.316667	1.15991e-05	0.632301	0.1343	1.55451e-05	4.33691e-06	0.000901007	rs34948068	ENSG00000183833	MAATS1	protein_coding
chr3_125990523_G_A	ENSG00000189366.9	53484	30	34	0.177083	3.30406e-07	-0.807676	0.143744	1.42743e-05	1.41473e-07	2.63631e-05	rs35120077	ENSG00000189366	ALG1L	transcribed_unprocessed_pseudogene
chr3_126015429_G_A	ENSG00000189366.9	78390	34	39	0.19697	3.31245e-07	-0.777381	0.138368	1.42743e-05	1.41473e-07	2.63631e-05	rs2279820	ENSG00000189366	ALG1L	transcribed_unprocessed_pseudogene
chr3_126015622_G_A	ENSG00000189366.9	78583	34	39	0.19697	3.31245e-07	-0.777381	0.138368	1.42743e-05	1.41473e-07	2.63631e-05	rs9862310	ENSG00000189366	ALG1L	transcribed_unprocessed_pseudogene
chr3_126022749_C_T	ENSG00000189366.9	85710	33	37	0.188776	3.89668e-07	-0.797092	0.142901	1.42743e-05	1.41473e-07	2.63631e-05	rs3817079	ENSG00000189366	ALG1L	transcribed_unprocessed_pseudogene
chr3_126023058_A_G	ENSG00000189366.9	86019	34	39	0.19697	3.31245e-07	-0.777381	0.138368	1.42743e-05	1.41473e-07	2.63631e-05	rs2270984	ENSG00000189366	ALG1L	transcribed_unprocessed_pseudogene
chr3_126023082_T_G	ENSG00000189366.9	86043	33	37	0.190722	4.1975e-07	-0.794058	0.14283	1.42743e-05	1.41473e-07	2.63631e-05	rs2270983	ENSG00000189366	ALG1L	transcribed_unprocessed_pseudogene
chr3_126105539_C_A	ENSG00000189366.9	168500	28	31	0.198718	1.87854e-06	-0.853191	0.164642	1.42743e-05	1.41473e-07	2.63631e-05	rs10934744	ENSG00000189366	ALG1L	transcribed_unprocessed_pseudogene
chr3_126106056_G_A	ENSG00000189366.9	169017	28	31	0.180233	4.28578e-06	-0.81318	0.163625	1.42743e-05	1.41473e-07	2.63631e-05	rs4646754	ENSG00000189366	ALG1L	transcribed_unprocessed_pseudogene
chr3_126107370_C_T	ENSG00000189366.9	170331	34	38	0.195876	1.41473e-07	-0.821127	0.140901	1.42743e-05	1.41473e-07	2.63631e-05	rs2276730	ENSG00000189366	ALG1L	transcribed_unprocessed_pseudogene
chr3_134507317_C_T	ENSG00000129055.12	20601	30	31	0.156566	2.3845e-05	0.827008	0.183188	2.72012e-05	4.86531e-06	0.000554386	rs6766818	ENSG00000129055	ANAPC13	protein_coding
chr3_134547282_A_G	ENSG00000129055.12	60566	30	31	0.156566	4.86531e-06	-0.854837	0.173157	2.72012e-05	4.86531e-06	0.000554386	rs12637751	ENSG00000129055	ANAPC13	protein_coding
chr3_134547479_A_G	ENSG00000129055.12	60763	30	31	0.156566	4.86531e-06	-0.854837	0.173157	2.72012e-05	4.86531e-06	0.000554386	rs11927068	ENSG00000129055	ANAPC13	protein_coding
chr3_134558353_A_AT	ENSG00000129055.12	71637	29	30	0.151515	6.16075e-06	-0.869218	0.178296	2.72012e-05	4.86531e-06	0.000554386	rs35934324	ENSG00000129055	ANAPC13	protein_coding
chr3_138131161_A_G	ENSG00000118017.3	-1226	78	97	0.489899	6.16457e-08	0.785849	0.130325	2.9317e-05	6.16457e-08	3.07289e-06	rs2724691	ENSG00000118017	A4GNT	protein_coding
chr3_138161853_A_G	ENSG00000118017.3	29466	76	95	0.479798	5.99375e-06	0.652113	0.133566	2.9317e-05	6.16457e-08	3.07289e-06	rs9851548	ENSG00000118017	A4GNT	protein_coding
chr3_138161901_G_A	ENSG00000118017.3	29514	76	95	0.479798	5.99375e-06	0.652113	0.133566	2.9317e-05	6.16457e-08	3.07289e-06	rs2622736	ENSG00000118017	A4GNT	protein_coding
chr3_138162423_T_A	ENSG00000118017.3	30036	76	95	0.479798	5.99375e-06	0.652113	0.133566	2.9317e-05	6.16457e-08	3.07289e-06	rs3732839	ENSG00000118017	A4GNT	protein_coding
chr3_156677540_G_T	ENSG00000243926.1	3199	30	36	0.1875	4.05147e-07	-0.712158	0.127896	2.57714e-05	3.18816e-07	6.42264e-05	rs345986	ENSG00000243926	TIPARP-AS1	lncRNA
chr3_156693943_A_G	ENSG00000243926.1	19602	30	35	0.180412	3.23503e-07	-0.752168	0.133741	2.57714e-05	3.18816e-07	6.42264e-05	rs193197	ENSG00000243926	TIPARP-AS1	lncRNA
chr3_156705283_A_T	ENSG00000243926.1	30942	29	34	0.184783	3.18816e-07	-0.757758	0.134648	2.57714e-05	3.18816e-07	6.42264e-05	rs346003	ENSG00000243926	TIPARP-AS1	lncRNA
chr3_156810476_C_T	ENSG00000240875.5	-6586	36	41	0.207071	1.77233e-07	-0.740882	0.128348	2.48818e-05	1.77233e-07	1.59836e-05	rs10936037	ENSG00000240875	LINC00886	lncRNA
chr3_157152270_C_T	ENSG00000244515.1	-11662	64	74	0.373737	3.14055e-07	-0.686747	0.121949	6.19367e-05	1.39095e-07	9.58397e-06	rs73154633	ENSG00000244515	KRT18P34	processed_pseudogene
chr3_157153027_A_G	ENSG00000244515.1	-10905	64	74	0.373737	3.14055e-07	-0.686747	0.121949	6.19367e-05	1.39095e-07	9.58397e-06	rs41272613	ENSG00000244515	KRT18P34	processed_pseudogene
chr3_157158785_A_G	ENSG00000244515.1	-5147	64	74	0.373737	3.14055e-07	-0.686747	0.121949	6.19367e-05	1.39095e-07	9.58397e-06	rs6441115	ENSG00000244515	KRT18P34	processed_pseudogene
chr3_157159014_T_G	ENSG00000244515.1	-4918	64	73	0.368687	3.31905e-07	-0.690226	0.122866	6.19367e-05	1.39095e-07	9.58397e-06	rs6441116	ENSG00000244515	KRT18P34	processed_pseudogene
chr3_157159487_CAA_C	ENSG00000244515.1	-4445	64	73	0.368687	3.31905e-07	-0.690226	0.122866	6.19367e-05	1.39095e-07	9.58397e-06	rs59715654	ENSG00000244515	KRT18P34	processed_pseudogene
chr3_157159568_T_C	ENSG00000244515.1	-4364	61	70	0.368421	3.77606e-07	-0.693019	0.124069	6.19367e-05	1.39095e-07	9.58397e-06	rs10936061	ENSG00000244515	KRT18P34	processed_pseudogene
chr3_157159654_C_T	ENSG00000244515.1	-4278	51	56	0.363636	2.95881e-05	-0.746432	0.16752	6.19367e-05	1.39095e-07	9.58397e-06	rs10936062	ENSG00000244515	KRT18P34	processed_pseudogene
chr3_157162784_T_C	ENSG00000244515.1	-1148	63	72	0.371134	1.39095e-07	-0.712568	0.122186	6.19367e-05	1.39095e-07	9.58397e-06	rs4608646	ENSG00000244515	KRT18P34	processed_pseudogene
chr3_157162798_A_G	ENSG00000244515.1	-1134	64	73	0.368687	3.31905e-07	-0.690226	0.122866	6.19367e-05	1.39095e-07	9.58397e-06	rs4383467	ENSG00000244515	KRT18P34	processed_pseudogene
chr3_157163094_C_T	ENSG00000244515.1	-838	64	73	0.368687	3.31905e-07	-0.690226	0.122866	6.19367e-05	1.39095e-07	9.58397e-06	rs10936063	ENSG00000244515	KRT18P34	processed_pseudogene
chr3_157163150_T_C	ENSG00000244515.1	-782	63	72	0.367347	2.80074e-07	-0.694999	0.122797	6.19367e-05	1.39095e-07	9.58397e-06	rs10936064	ENSG00000244515	KRT18P34	processed_pseudogene
chr3_157163156_A_T	ENSG00000244515.1	-776	63	72	0.367347	2.80074e-07	-0.694999	0.122797	6.19367e-05	1.39095e-07	9.58397e-06	rs10936065	ENSG00000244515	KRT18P34	processed_pseudogene
chr3_157163213_T_C	ENSG00000244515.1	-719	64	74	0.373737	3.14055e-07	-0.686747	0.121949	6.19367e-05	1.39095e-07	9.58397e-06	rs10936066	ENSG00000244515	KRT18P34	processed_pseudogene
chr3_157163603_T_G	ENSG00000244515.1	-329	62	71	0.365979	2.78109e-07	-0.695609	0.122867	6.19367e-05	1.39095e-07	9.58397e-06	rs12630209	ENSG00000244515	KRT18P34	processed_pseudogene
chr3_157163770_A_G	ENSG00000244515.1	-162	63	71	0.365979	2.22124e-06	-0.671448	0.130651	6.19367e-05	1.39095e-07	9.58397e-06	rs62274155	ENSG00000244515	KRT18P34	processed_pseudogene
chr3_157163799_C_T	ENSG00000244515.1	-133	64	73	0.372449	5.59139e-07	-0.683951	0.124627	6.19367e-05	1.39095e-07	9.58397e-06	rs62274156	ENSG00000244515	KRT18P34	processed_pseudogene
chr3_157265625_T_C	ENSG00000244515.1	101693	63	73	0.368687	4.76278e-07	-0.677886	0.122627	6.19367e-05	1.39095e-07	9.58397e-06	rs7652298	ENSG00000244515	KRT18P34	processed_pseudogene
chr3_157286352_G_A	ENSG00000244515.1	122420	62	71	0.369792	1.99161e-07	-0.720779	0.125489	6.19367e-05	1.39095e-07	9.58397e-06	rs4680352	ENSG00000244515	KRT18P34	processed_pseudogene
chr3_157363535_A_G	ENSG00000244515.1	199603	67	80	0.40404	1.45824e-06	-0.650455	0.123976	6.19367e-05	1.39095e-07	9.58397e-06	rs11918974	ENSG00000244515	KRT18P34	processed_pseudogene
chr3_157363815_A_C	ENSG00000244515.1	199883	66	79	0.39899	1.23815e-06	-0.649042	0.122736	6.19367e-05	1.39095e-07	9.58397e-06	rs55865575	ENSG00000244515	KRT18P34	processed_pseudogene
chr3_158819654_A_G	ENSG00000272247.1	17790	55	66	0.333333	2.02991e-05	-0.631481	0.13854	4.45856e-05	2.02991e-05	0.00135391	rs3765083	ENSG00000272247	RP11-379F4.9	lncRNA
chr3_158829195_T_G	ENSG00000272247.1	27331	26	26	0.173333	3.35111e-05	-1.02835	0.232567	4.45856e-05	2.02991e-05	0.00135391	rs12490494	ENSG00000272247	RP11-379F4.9	lncRNA
chr3_171101341_C_G	ENSG00000173889.15	919592	9	10	0.0510204	1.15662e-05	0.861119	0.182871	1.97486e-05	1.15662e-05	0.0014148	rs138499317	ENSG00000173889	PHC3	protein_coding
chr4_85531_G_A	ENSG00000250312.6	-38949	31	35	0.18617	1.35642e-12	1.00692	0.117897	1.74138e-05	1.35642e-12	4.81376e-10	rs7667153	ENSG00000250312	ZNF718	protein_coding
chr4_85635_C_T	ENSG00000250312.6	-38845	32	36	0.1875	3.30603e-11	0.953799	0.122241	1.74138e-05	1.35642e-12	4.81376e-10	rs61792225	ENSG00000250312	ZNF718	protein_coding
chr4_85671_G_A	ENSG00000250312.6	-38809	33	37	0.190722	2.32625e-11	0.961594	0.121969	1.74138e-05	1.35642e-12	4.81376e-10	rs6824180	ENSG00000250312	ZNF718	protein_coding
chr4_86908_C_T	ENSG00000250312.6	-37572	29	31	0.156566	1.73224e-11	1.08152	0.136004	1.74138e-05	1.35642e-12	4.81376e-10	rs3789149	ENSG00000250312	ZNF718	protein_coding
chr4_87223_T_C	ENSG00000250312.6	-37257	33	37	0.186869	7.68616e-12	0.9809	0.120505	1.74138e-05	1.35642e-12	4.81376e-10	rs2006748	ENSG00000250312	ZNF718	protein_coding
chr4_124493_T_G	ENSG00000250312.6	13	30	33	0.173684	1.09986e-11	1.02586	0.127324	1.74138e-05	1.35642e-12	4.81376e-10	rs3747693	ENSG00000250312	ZNF718	protein_coding
chr4_141956_T_A	ENSG00000250312.6	17476	30	34	0.180851	1.12996e-11	0.981068	0.121858	1.74138e-05	1.35642e-12	4.81376e-10	rs57013142	ENSG00000250312	ZNF718	protein_coding
chr4_161923_A_G	ENSG00000250312.6	37443	29	31	0.156566	5.01138e-10	1.0162	0.141707	1.74138e-05	1.35642e-12	4.81376e-10	rs7440274	ENSG00000250312	ZNF718	protein_coding
chr4_165271_A_G	ENSG00000250312.6	40791	26	28	0.145833	2.47193e-10	-1.06644	0.145374	1.74138e-05	1.35642e-12	4.81376e-10	.	ENSG00000250312	ZNF718	protein_coding
chr4_201493_C_T	ENSG00000250312.6	77013	20	20	0.12987	6.07098e-06	1.0636	0.217997	1.74138e-05	1.35642e-12	4.81376e-10	rs76125013	ENSG00000250312	ZNF718	protein_coding
chr4_201920_A_C	ENSG00000250312.6	77440	28	30	0.166667	6.80088e-11	1.07642	0.140975	1.74138e-05	1.35642e-12	4.81376e-10	rs6599313	ENSG00000250312	ZNF718	protein_coding
chr4_960487_T_C	ENSG00000145214.13	-26408	58	75	0.436047	3.2033e-06	0.442179	0.0876445	1.25906e-05	2.47275e-06	0.00107985	rs3733346	ENSG00000145214	DGKQ	protein_coding
chr4_960523_C_T	ENSG00000145214.13	-26372	64	81	0.417526	3.958e-06	0.420358	0.0842331	1.25906e-05	2.47275e-06	0.00107985	rs3733349	ENSG00000145214	DGKQ	protein_coding
chr4_967585_G_A	ENSG00000145214.13	-19310	64	82	0.418367	2.47275e-06	0.415326	0.0812491	1.25906e-05	2.47275e-06	0.00107985	rs1377586	ENSG00000145214	DGKQ	protein_coding
chr4_1338387_A_G	ENSG00000163945.15	-8879	50	58	0.292929	9.60983e-08	-0.601218	0.101521	2.76931e-05	3.3928e-09	4.33084e-07	rs13147602	ENSG00000163945	UVSSA	protein_coding
chr4_1375305_C_G	ENSG00000163945.15	28039	50	57	0.287879	6.34789e-08	-0.612013	0.101616	2.76931e-05	3.3928e-09	4.33084e-07	rs11941200	ENSG00000163945	UVSSA	protein_coding
chr4_1375306_T_G	ENSG00000163945.15	28040	49	56	0.282828	3.33174e-08	-0.620354	0.100406	2.76931e-05	3.3928e-09	4.33084e-07	rs11946956	ENSG00000163945	UVSSA	protein_coding
chr4_1380907_C_A	ENSG00000163945.15	33641	48	54	0.272727	3.3928e-09	-0.677247	0.100744	2.76931e-05	3.3928e-09	4.33084e-07	rs28614045	ENSG00000163945	UVSSA	protein_coding
chr4_1380986_C_T	ENSG00000163945.15	33720	48	54	0.278351	5.98848e-09	-0.67694	0.102752	2.76931e-05	3.3928e-09	4.33084e-07	rs28522910	ENSG00000163945	UVSSA	protein_coding
chr4_1381001_A_G	ENSG00000163945.15	33735	48	54	0.278351	6.95981e-09	-0.672483	0.10263	2.76931e-05	3.3928e-09	4.33084e-07	rs28733902	ENSG00000163945	UVSSA	protein_coding
chr4_1383827_A_G	ENSG00000163945.15	36561	48	54	0.272727	3.3928e-09	-0.677247	0.100744	2.76931e-05	3.3928e-09	4.33084e-07	rs9996817	ENSG00000163945	UVSSA	protein_coding
chr4_1394327_C_G	ENSG00000163945.15	47061	42	45	0.244565	3.80437e-07	-0.68741	0.123106	2.76931e-05	3.3928e-09	4.33084e-07	rs6599309	ENSG00000163945	UVSSA	protein_coding
chr4_1394795_A_G	ENSG00000163945.15	47529	43	49	0.284884	1.18918e-08	-0.679013	0.105681	2.76931e-05	3.3928e-09	4.33084e-07	rs9328733	ENSG00000163945	UVSSA	protein_coding
chr4_15567369_T_C	ENSG00000273133.1	3116	52	69	0.35567	1.23031e-05	0.509013	0.108475	3.13444e-05	7.66331e-07	9.83455e-05	rs13121363	ENSG00000273133	RP11-799M12.2	lncRNA
chr4_15567523_A_C	ENSG00000273133.1	3270	52	70	0.360825	5.8845e-06	0.521877	0.106786	3.13444e-05	7.66331e-07	9.83455e-05	rs13116304	ENSG00000273133	RP11-799M12.2	lncRNA
chr4_15601446_G_C	ENSG00000273133.1	37193	57	75	0.386598	7.66331e-07	0.572433	0.105828	3.13444e-05	7.66331e-07	9.83455e-05	rs1134634	ENSG00000273133	RP11-799M12.2	lncRNA
chr4_15715698_G_A	ENSG00000214846.4	-15929	62	79	0.39899	1.27186e-05	-0.620155	0.13241	1.92532e-05	1.99963e-08	2.5727e-06	rs3213710	ENSG00000214846	RP11-115L11.1	processed_pseudogene
chr4_15730833_T_C	ENSG00000214846.4	-794	56	74	0.430233	4.06196e-07	0.746171	0.13402	1.92532e-05	1.99963e-08	2.5727e-06	rs10516290	ENSG00000214846	RP11-115L11.1	processed_pseudogene
chr4_15731168_C_T	ENSG00000214846.4	-459	60	80	0.40404	1.99963e-08	0.78308	0.124278	1.92532e-05	1.99963e-08	2.5727e-06	rs10516291	ENSG00000214846	RP11-115L11.1	processed_pseudogene
chr4_15731207_T_C	ENSG00000214846.4	-420	60	80	0.40404	1.99963e-08	0.78308	0.124278	1.92532e-05	1.99963e-08	2.5727e-06	rs16898413	ENSG00000214846	RP11-115L11.1	processed_pseudogene
chr4_15731470_C_A	ENSG00000214846.4	-157	60	80	0.40404	1.99963e-08	0.78308	0.124278	1.92532e-05	1.99963e-08	2.5727e-06	rs4328911	ENSG00000214846	RP11-115L11.1	processed_pseudogene
chr4_15731485_G_T	ENSG00000214846.4	-142	60	80	0.40404	1.99963e-08	0.78308	0.124278	1.92532e-05	1.99963e-08	2.5727e-06	rs4336219	ENSG00000214846	RP11-115L11.1	processed_pseudogene
chr4_15731536_A_G	ENSG00000214846.4	-91	60	80	0.40404	1.99963e-08	0.78308	0.124278	1.92532e-05	1.99963e-08	2.5727e-06	rs4435745	ENSG00000214846	RP11-115L11.1	processed_pseudogene
chr4_15731643_G_A	ENSG00000214846.4	16	60	80	0.40404	1.99963e-08	0.78308	0.124278	1.92532e-05	1.99963e-08	2.5727e-06	rs4498133	ENSG00000214846	RP11-115L11.1	processed_pseudogene
chr4_15731831_A_C	ENSG00000214846.4	204	60	80	0.40404	1.99963e-08	0.78308	0.124278	1.92532e-05	1.99963e-08	2.5727e-06	rs1058212	ENSG00000214846	RP11-115L11.1	processed_pseudogene
chr4_26873833_C_T	ENSG00000240005.5	13234	80	97	0.489899	3.28327e-15	-1.02507	0.10312	3.96997e-05	3.28327e-15	1.86631e-13	rs12646473	ENSG00000240005	RP11-293A21.1	lncRNA
chr4_26957585_T_C	ENSG00000240005.5	96986	81	98	0.494949	2.07591e-14	-1.0178	0.107029	3.96997e-05	3.28327e-15	1.86631e-13	rs3792685	ENSG00000240005	RP11-293A21.1	lncRNA
chr4_39103217_CTG_C	ENSG00000249685.1	-30696	62	81	0.421875	2.12719e-07	0.631309	0.110223	1.44054e-05	5.57209e-09	1.89661e-06	rs35745478	ENSG00000249685	RP11-360F5.3	lncRNA
chr4_39107779_A_G	ENSG00000249685.1	-26134	61	80	0.40404	2.35102e-08	0.645758	0.10312	1.44054e-05	5.57209e-09	1.89661e-06	rs12508577	ENSG00000249685	RP11-360F5.3	lncRNA
chr4_39112939_G_A	ENSG00000249685.1	-20974	62	81	0.409091	1.51136e-08	0.664231	0.104309	1.44054e-05	5.57209e-09	1.89661e-06	rs62310332	ENSG00000249685	RP11-360F5.3	lncRNA
chr4_39113309_G_A	ENSG00000249685.1	-20604	61	80	0.412371	3.61894e-08	0.654815	0.106326	1.44054e-05	5.57209e-09	1.89661e-06	rs3796510	ENSG00000249685	RP11-360F5.3	lncRNA
chr4_39113325_A_AG	ENSG00000249685.1	-20588	61	80	0.416667	7.82936e-08	0.645772	0.108134	1.44054e-05	5.57209e-09	1.89661e-06	rs3839126	ENSG00000249685	RP11-360F5.3	lncRNA
chr4_39115155_A_T	ENSG00000249685.1	-18758	61	80	0.40404	5.57209e-09	0.675303	0.102238	1.44054e-05	5.57209e-09	1.89661e-06	rs10026775	ENSG00000249685	RP11-360F5.3	lncRNA
chr4_39115291_T_C	ENSG00000249685.1	-18622	61	80	0.40404	5.57209e-09	0.675303	0.102238	1.44054e-05	5.57209e-09	1.89661e-06	rs3733276	ENSG00000249685	RP11-360F5.3	lncRNA
chr4_39115483_G_A	ENSG00000249685.1	-18430	61	80	0.412371	4.44756e-08	0.651126	0.106587	1.44054e-05	5.57209e-09	1.89661e-06	rs3733277	ENSG00000249685	RP11-360F5.3	lncRNA
chr4_39120957_A_G	ENSG00000249685.1	-12956	61	80	0.408163	1.18833e-08	0.668186	0.103993	1.44054e-05	5.57209e-09	1.89661e-06	rs3733274	ENSG00000249685	RP11-360F5.3	lncRNA
chr4_39121077_C_T	ENSG00000249685.1	-12836	61	80	0.40404	5.57209e-09	0.675303	0.102238	1.44054e-05	5.57209e-09	1.89661e-06	rs3733275	ENSG00000249685	RP11-360F5.3	lncRNA
chr4_39126481_A_T	ENSG00000249685.1	-7432	58	77	0.409574	3.47486e-08	0.654975	0.106183	1.44054e-05	5.57209e-09	1.89661e-06	rs7694760	ENSG00000249685	RP11-360F5.3	lncRNA
chr4_39771506_C_T	ENSG00000035928.15	405131	12	13	0.0706522	2.95392e-06	1.00769	0.198912	1.28605e-05	2.95392e-06	0.000619379	rs160096	ENSG00000035928	RFC1	protein_coding
chr4_39774996_G_A	ENSG00000035928.15	408621	12	13	0.0663265	3.10357e-06	0.997098	0.197316	1.28605e-05	2.95392e-06	0.000619379	rs463918	ENSG00000035928	RFC1	protein_coding
chr4_39777613_AT_A	ENSG00000035928.15	411238	12	13	0.0656566	3.34918e-06	0.993737	0.197419	1.28605e-05	2.95392e-06	0.000619379	rs3839129	ENSG00000035928	RFC1	protein_coding
chr4_39446922_C_G	ENSG00000163682.15	-11664	49	53	0.267677	9.84594e-08	-0.705415	0.119235	1.15879e-05	2.00587e-08	6.87786e-06	rs7685429	ENSG00000163682	RPL9	protein_coding
chr4_39448204_G_A	ENSG00000163682.15	-10382	48	51	0.262887	7.35919e-08	-0.74404	0.124276	1.15879e-05	2.00587e-08	6.87786e-06	rs2687967	ENSG00000163682	RPL9	protein_coding
chr4_39456250_T_TG	ENSG00000163682.15	-2336	46	49	0.255208	2.00587e-08	-0.768956	0.122051	1.15879e-05	2.00587e-08	6.87786e-06	rs72604325	ENSG00000163682	RPL9	protein_coding
chr4_39458104_T_C	ENSG00000163682.15	-482	47	51	0.260204	2.70631e-08	-0.730317	0.117255	1.15879e-05	2.00587e-08	6.87786e-06	rs2687958	ENSG00000163682	RPL9	protein_coding
chr4_39481064_A_C	ENSG00000163682.15	22478	48	51	0.257576	2.11407e-06	-0.663061	0.128702	1.15879e-05	2.00587e-08	6.87786e-06	rs2260645	ENSG00000163682	RPL9	protein_coding
chr4_39481495_A_G	ENSG00000163682.15	22909	48	51	0.257576	2.11407e-06	-0.663061	0.128702	1.15879e-05	2.00587e-08	6.87786e-06	rs2687980	ENSG00000163682	RPL9	protein_coding
chr4_48067679_G_C	ENSG00000198515.13	51007	74	93	0.469697	6.25804e-06	-0.606179	0.124446	1.49581e-05	6.25804e-06	0.00100767	rs2230594	ENSG00000198515	CNGA1	protein_coding
chr4_48067708_G_A	ENSG00000198515.13	51036	74	93	0.469697	6.25804e-06	-0.606179	0.124446	1.49581e-05	6.25804e-06	0.00100767	rs9996535	ENSG00000198515	CNGA1	protein_coding
chr4_56931414_G_A	ENSG00000269949.1	-29959	9	9	0.0454545	1.27709e-08	-1.58749	0.247731	2.3775e-05	1.27709e-08	1.77576e-06	rs115143003	ENSG00000269949	RP11-738E22.3	lncRNA
chr4_56968581_C_A	ENSG00000269949.1	7208	9	9	0.0459184	1.62454e-08	-1.57846	0.248549	2.3775e-05	1.27709e-08	1.77576e-06	rs13146090	ENSG00000269949	RP11-738E22.3	lncRNA
chr4_57007130_C_T	ENSG00000269949.1	45757	9	9	0.0463918	1.94461e-08	-1.57164	0.249162	2.3775e-05	1.27709e-08	1.77576e-06	rs67541678	ENSG00000269949	RP11-738E22.3	lncRNA
chr4_57021086_G_A	ENSG00000269949.1	59713	9	9	0.0454545	1.27709e-08	-1.58749	0.247731	2.3775e-05	1.27709e-08	1.77576e-06	rs13146153	ENSG00000269949	RP11-738E22.3	lncRNA
chr4_57025034_GT_G	ENSG00000269949.1	63661	9	9	0.0454545	1.27709e-08	-1.58749	0.247731	2.3775e-05	1.27709e-08	1.77576e-06	rs41554513	ENSG00000269949	RP11-738E22.3	lncRNA
chr4_69027986_A_G	ENSG00000135220.10	76195	31	35	0.176768	6.62498e-06	-0.722529	0.148788	3.15755e-05	1.89197e-06	0.000432511	rs4296738	ENSG00000135220	UGT2A3	protein_coding
chr4_69039280_C_G	ENSG00000135220.10	87489	31	35	0.176768	6.62498e-06	-0.722529	0.148788	3.15755e-05	1.89197e-06	0.000432511	rs4262046	ENSG00000135220	UGT2A3	protein_coding
chr4_69096731_G_T	ENSG00000135220.10	144940	29	32	0.161616	2.82762e-06	0.770584	0.151771	3.15755e-05	1.89197e-06	0.000432511	rs12233719	ENSG00000135220	UGT2A3	protein_coding
chr4_69096892_A_G	ENSG00000135220.10	145101	32	36	0.181818	1.36476e-05	0.708378	0.151857	3.15755e-05	1.89197e-06	0.000432511	rs28365063	ENSG00000135220	UGT2A3	protein_coding
chr4_69438437_A_G	ENSG00000135220.10	486646	28	29	0.146465	1.89197e-06	0.843419	0.162813	3.15755e-05	1.89197e-06	0.000432511	rs117130864	ENSG00000135220	UGT2A3	protein_coding
chr4_69028136_G_A	ENSG00000248763.2	-38259	69	86	0.434343	4.57112e-06	0.701807	0.141693	1.47877e-05	4.57112e-06	0.000674546	rs4235108	ENSG00000248763	RP13-644M16.5	unprocessed_pseudogene
chr4_69038138_T_C	ENSG00000248763.2	-28257	68	85	0.433673	1.39866e-05	0.676397	0.145205	1.47877e-05	4.57112e-06	0.000674546	rs4591680	ENSG00000248763	RP13-644M16.5	unprocessed_pseudogene
chr4_69038206_A_G	ENSG00000248763.2	-28189	69	86	0.434343	4.57112e-06	0.701807	0.141693	1.47877e-05	4.57112e-06	0.000674546	rs4299665	ENSG00000248763	RP13-644M16.5	unprocessed_pseudogene
chr4_69039110_T_C	ENSG00000248763.2	-27285	69	86	0.434343	4.57112e-06	0.701807	0.141693	1.47877e-05	4.57112e-06	0.000674546	rs4312824	ENSG00000248763	RP13-644M16.5	unprocessed_pseudogene
chr4_69181585_C_A	ENSG00000251284.2	56311	12	12	0.0631579	6.64746e-06	1.23251	0.253854	1.70182e-05	1.89552e-06	0.000308744	rs78438662	ENSG00000251284	RP13-644M16.1	processed_pseudogene
chr4_69181854_C_T	ENSG00000251284.2	56580	13	13	0.0656566	1.01045e-05	1.15884	0.244236	1.70182e-05	1.89552e-06	0.000308744	rs111270366	ENSG00000251284	RP13-644M16.1	processed_pseudogene
chr4_69205687_A_G	ENSG00000251284.2	80413	13	13	0.0656566	1.01045e-05	1.15884	0.244236	1.70182e-05	1.89552e-06	0.000308744	rs75410864	ENSG00000251284	RP13-644M16.1	processed_pseudogene
chr4_69290369_C_T	ENSG00000251284.2	165095	29	36	0.206897	1.89552e-06	-0.742945	0.143431	1.70182e-05	1.89552e-06	0.000308744	rs55836077	ENSG00000251284	RP13-644M16.1	processed_pseudogene
chr4_69027986_A_G	ENSG00000250696.5	-167682	31	35	0.176768	1.27026e-07	-0.815241	0.139262	2.39953e-05	1.27026e-07	1.06177e-05	rs4296738	ENSG00000250696	RP11-704M14.1	lncRNA
chr4_69039280_C_G	ENSG00000250696.5	-156388	31	35	0.176768	1.27026e-07	-0.815241	0.139262	2.39953e-05	1.27026e-07	1.06177e-05	rs4262046	ENSG00000250696	RP11-704M14.1	lncRNA
chr4_69096731_G_T	ENSG00000250696.5	-98937	29	32	0.161616	5.89335e-06	0.738714	0.151167	2.39953e-05	1.27026e-07	1.06177e-05	rs12233719	ENSG00000250696	RP11-704M14.1	lncRNA
chr4_69096892_A_G	ENSG00000250696.5	-98776	32	36	0.181818	4.39632e-07	0.794104	0.143135	2.39953e-05	1.27026e-07	1.06177e-05	rs28365063	ENSG00000250696	RP11-704M14.1	lncRNA
chr4_69027986_A_G	ENSG00000213759.9	-186486	31	35	0.176768	1.14006e-08	-0.871249	0.135388	1.59211e-05	7.01269e-09	1.13309e-06	rs4296738	ENSG00000213759	UGT2B11	protein_coding
chr4_69039280_C_G	ENSG00000213759.9	-175192	31	35	0.176768	1.14006e-08	-0.871249	0.135388	1.59211e-05	7.01269e-09	1.13309e-06	rs4262046	ENSG00000213759	UGT2B11	protein_coding
chr4_69096731_G_T	ENSG00000213759.9	-117741	29	32	0.161616	4.61208e-07	0.812341	0.146737	1.59211e-05	7.01269e-09	1.13309e-06	rs12233719	ENSG00000213759	UGT2B11	protein_coding
chr4_69096892_A_G	ENSG00000213759.9	-117580	32	36	0.181818	7.01269e-09	0.890781	0.135983	1.59211e-05	7.01269e-09	1.13309e-06	rs28365063	ENSG00000213759	UGT2B11	protein_coding
chr4_75940706_C_T	ENSG00000138744.14	-243	18	20	0.107527	9.28334e-07	0.886658	0.165395	1.60996e-05	9.28334e-07	0.000177497	rs2292533	ENSG00000138744	NAAA	protein_coding
chr4_75957803_G_A	ENSG00000138744.14	16854	19	20	0.10101	1.38913e-05	0.840317	0.180324	1.60996e-05	9.28334e-07	0.000177497	rs2242473	ENSG00000138744	NAAA	protein_coding
chr4_75957829_T_C	ENSG00000138744.14	16880	19	20	0.10101	1.38913e-05	0.840317	0.180324	1.60996e-05	9.28334e-07	0.000177497	rs2242474	ENSG00000138744	NAAA	protein_coding
chr4_76021984_G_C	ENSG00000138744.14	81035	17	18	0.0918367	1.31441e-05	-0.859143	0.183781	1.60996e-05	9.28334e-07	0.000177497	rs4859584	ENSG00000138744	NAAA	protein_coding
chr4_76022082_T_C	ENSG00000138744.14	81133	16	17	0.0867347	3.69152e-06	-0.919802	0.183649	1.60996e-05	9.28334e-07	0.000177497	rs4859586	ENSG00000138744	NAAA	protein_coding
chr4_76022143_A_C	ENSG00000138744.14	81194	16	17	0.0876289	2.18165e-06	-0.938789	0.182506	1.60996e-05	9.28334e-07	0.000177497	rs4859587	ENSG00000138744	NAAA	protein_coding
chr4_76022611_CT_C	ENSG00000138744.14	81662	16	16	0.0808081	7.01517e-06	-0.938285	0.193818	1.60996e-05	9.28334e-07	0.000177497	rs11298565	ENSG00000138744	NAAA	protein_coding
chr4_76036018_C_T	ENSG00000138744.14	95069	17	18	0.0918367	1.31441e-05	-0.859143	0.183781	1.60996e-05	9.28334e-07	0.000177497	rs6819597	ENSG00000138744	NAAA	protein_coding
chr4_76161596_C_T	ENSG00000156219.16	150412	8	8	0.040404	7.06175e-06	1.29832	0.268285	2.38555e-05	3.33838e-06	0.000395809	rs3733255	ENSG00000156219	ART3	protein_coding
chr4_76161646_G_C	ENSG00000156219.16	150462	8	8	0.040404	7.06175e-06	1.29832	0.268285	2.38555e-05	3.33838e-06	0.000395809	rs3733256	ENSG00000156219	ART3	protein_coding
chr4_76173895_A_G	ENSG00000156219.16	162711	7	7	0.0364583	3.33838e-06	1.4905	0.296059	2.38555e-05	3.33838e-06	0.000395809	rs17001559	ENSG00000156219	ART3	protein_coding
chr4_76181270_G_A	ENSG00000156219.16	170086	8	8	0.040404	7.06175e-06	1.29832	0.268285	2.38555e-05	3.33838e-06	0.000395809	rs75285019	ENSG00000156219	ART3	protein_coding
chr4_79587752_G_GA	ENSG00000250334.5	95336	51	62	0.316327	1.01699e-05	-0.354435	0.074727	3.30041e-05	1.01699e-05	0.000748205	rs35732335	ENSG00000250334	LINC00989	lncRNA
chr4_82631211_C_T	ENSG00000249242.7	68854	46	56	0.301075	8.52885e-06	-0.433617	0.0905328	2.9459e-05	6.91268e-07	9.34739e-05	rs72658996	ENSG00000249242	TMEM150C	protein_coding
chr4_82631611_G_A	ENSG00000249242.7	69254	46	56	0.28866	6.91268e-07	-0.482775	0.0888282	2.9459e-05	6.91268e-07	9.34739e-05	rs3733229	ENSG00000249242	TMEM150C	protein_coding
chr4_82661058_C_G	ENSG00000249242.7	98701	51	62	0.313131	5.49867e-06	0.429968	0.0876615	2.9459e-05	6.91268e-07	9.34739e-05	rs3733227	ENSG00000249242	TMEM150C	protein_coding
chr4_82680997_C_T	ENSG00000249242.7	118640	51	63	0.324742	9.82579e-06	0.405262	0.0852792	2.9459e-05	6.91268e-07	9.34739e-05	rs2276883	ENSG00000249242	TMEM150C	protein_coding
chr4_84634043_G_A	ENSG00000180769.8	-331639	68	93	0.469697	2.20499e-05	0.368427	0.0812274	6.10984e-05	2.20499e-05	0.00102677	rs13102661	ENSG00000180769	WDFY3-AS2	lncRNA
chr4_85942314_T_A	ENSG00000273389.1	-58164	42	49	0.25	9.02564e-06	0.575345	0.1205	4.37831e-05	5.67602e-06	0.000296739	rs11097083	ENSG00000273389	RP13-514E23.2	lncRNA
chr4_85994695_T_C	ENSG00000273389.1	-5783	43	50	0.252525	5.67602e-06	0.582673	0.118996	4.37831e-05	5.67602e-06	0.000296739	rs10003909	ENSG00000273389	RP13-514E23.2	lncRNA
chr4_85994770_G_A	ENSG00000273389.1	-5708	42	49	0.247475	1.53863e-05	0.56388	0.121718	4.37831e-05	5.67602e-06	0.000296739	rs11547776	ENSG00000273389	RP13-514E23.2	lncRNA
chr4_97840749_C_T	ENSG00000163116.9	-302491	55	66	0.333333	6.79438e-05	-0.590728	0.139793	7.5235e-05	6.55644e-05	0.00184996	rs11735193	ENSG00000163116	STPG2	protein_coding
chr4_97972183_G_T	ENSG00000163116.9	-171057	55	66	0.333333	6.79438e-05	-0.590728	0.139793	7.5235e-05	6.55644e-05	0.00184996	rs13147195	ENSG00000163116	STPG2	protein_coding
chr4_97972570_A_C	ENSG00000163116.9	-170670	52	62	0.329787	6.55644e-05	-0.606049	0.14308	7.5235e-05	6.55644e-05	0.00184996	rs9884501	ENSG00000163116	STPG2	protein_coding
chr4_97981127_A_G	ENSG00000163116.9	-162113	55	66	0.333333	6.79438e-05	-0.590728	0.139793	7.5235e-05	6.55644e-05	0.00184996	rs35146453	ENSG00000163116	STPG2	protein_coding
chr4_107686944_CTCTAACACT_C	ENSG00000138801.8	-33508	31	36	0.181818	4.35566e-05	0.547022	0.125765	5.18918e-05	3.18303e-05	0.00180034	rs45502094	ENSG00000138801	PAPSS1	protein_coding
chr4_107694070_CT_C	ENSG00000138801.8	-26382	29	35	0.192308	3.18303e-05	0.526672	0.118732	5.18918e-05	3.18303e-05	0.00180034	rs57931480	ENSG00000138801	PAPSS1	protein_coding
chr4_108033994_C_T	ENSG00000198856.12	-616590	7	7	0.0411765	5.4914e-06	1.4617	0.297989	4.92098e-05	5.4914e-06	0.000468143	rs4422481	ENSG00000198856	OSTC	protein_coding
chr4_110400303_C_T	ENSG00000251464.2	-208	62	82	0.418367	2.86536e-06	0.485129	0.0956129	1.62927e-05	2.86536e-06	0.000647176	rs2348213	ENSG00000251464	RPL7L1P13	processed_pseudogene
chr4_119151078_G_C	ENSG00000245958.6	-303713	65	93	0.469697	2.60625e-06	-0.582896	0.114332	3.20844e-05	1.97596e-13	7.36809e-11	rs6828875	ENSG00000245958	RP11-33B1.1	transcribed_unprocessed_pseudogene
chr4_119151083_A_G	ENSG00000245958.6	-303708	65	93	0.469697	2.60625e-06	-0.582896	0.114332	3.20844e-05	1.97596e-13	7.36809e-11	rs6828349	ENSG00000245958	RP11-33B1.1	transcribed_unprocessed_pseudogene
chr4_119151120_G_C	ENSG00000245958.6	-303671	64	92	0.469388	2.4669e-06	-0.583688	0.114172	3.20844e-05	1.97596e-13	7.36809e-11	rs6829055	ENSG00000245958	RP11-33B1.1	transcribed_unprocessed_pseudogene
chr4_119151162_AT_A	ENSG00000245958.6	-303629	60	86	0.462366	2.44263e-05	-0.539142	0.119597	3.20844e-05	1.97596e-13	7.36809e-11	rs34497965	ENSG00000245958	RP11-33B1.1	transcribed_unprocessed_pseudogene
chr4_119158004_A_G	ENSG00000245958.6	-296787	63	89	0.449495	8.63806e-07	-0.595528	0.110714	3.20844e-05	1.97596e-13	7.36809e-11	rs11721566	ENSG00000245958	RP11-33B1.1	transcribed_unprocessed_pseudogene
chr4_119158232_G_A	ENSG00000245958.6	-296559	58	74	0.373737	7.06614e-07	-0.639335	0.117754	3.20844e-05	1.97596e-13	7.36809e-11	rs11729978	ENSG00000245958	RP11-33B1.1	transcribed_unprocessed_pseudogene
chr4_119291270_AT_A	ENSG00000245958.6	-163521	59	77	0.388889	4.34835e-06	-0.597645	0.120347	3.20844e-05	1.97596e-13	7.36809e-11	rs34076547	ENSG00000245958	RP11-33B1.1	transcribed_unprocessed_pseudogene
chr4_119291359_T_C	ENSG00000245958.6	-163432	56	73	0.410112	1.01239e-05	-0.597437	0.125928	3.20844e-05	1.97596e-13	7.36809e-11	rs11731675	ENSG00000245958	RP11-33B1.1	transcribed_unprocessed_pseudogene
chr4_119292875_T_G	ENSG00000245958.6	-161916	54	68	0.343434	2.78877e-08	-0.707077	0.113655	3.20844e-05	1.97596e-13	7.36809e-11	rs3749591	ENSG00000245958	RP11-33B1.1	transcribed_unprocessed_pseudogene
chr4_119318976_T_C	ENSG00000245958.6	-135815	57	75	0.378788	5.11515e-10	-0.735336	0.10261	3.20844e-05	1.97596e-13	7.36809e-11	rs2964	ENSG00000245958	RP11-33B1.1	transcribed_unprocessed_pseudogene
chr4_119319083_T_C	ENSG00000245958.6	-135708	57	75	0.378788	5.11515e-10	-0.735336	0.10261	3.20844e-05	1.97596e-13	7.36809e-11	rs1511025	ENSG00000245958	RP11-33B1.1	transcribed_unprocessed_pseudogene
chr4_119319647_C_CATAATAATA	ENSG00000245958.6	-135144	38	45	0.244565	3.02736e-08	-0.804182	0.129675	3.20844e-05	1.97596e-13	7.36809e-11	rs71595363	ENSG00000245958	RP11-33B1.1	transcribed_unprocessed_pseudogene
chr4_119320491_A_G	ENSG00000245958.6	-134300	49	63	0.357955	3.92116e-08	-0.729555	0.118835	3.20844e-05	1.97596e-13	7.36809e-11	rs12510269	ENSG00000245958	RP11-33B1.1	transcribed_unprocessed_pseudogene
chr4_119320504_T_C	ENSG00000245958.6	-134287	51	67	0.36413	9.15107e-09	-0.707355	0.109034	3.20844e-05	1.97596e-13	7.36809e-11	rs12506610	ENSG00000245958	RP11-33B1.1	transcribed_unprocessed_pseudogene
chr4_119320519_C_T	ENSG00000245958.6	-134272	52	69	0.367021	5.045e-10	-0.73162	0.102045	3.20844e-05	1.97596e-13	7.36809e-11	rs10003567	ENSG00000245958	RP11-33B1.1	transcribed_unprocessed_pseudogene
chr4_119320694_A_G	ENSG00000245958.6	-134097	59	84	0.424242	1.65965e-06	-0.562881	0.107962	3.20844e-05	1.97596e-13	7.36809e-11	rs4834770	ENSG00000245958	RP11-33B1.1	transcribed_unprocessed_pseudogene
chr4_119320990_C_T	ENSG00000245958.6	-133801	50	65	0.382353	2.15383e-09	-0.743998	0.108939	3.20844e-05	1.97596e-13	7.36809e-11	rs10006259	ENSG00000245958	RP11-33B1.1	transcribed_unprocessed_pseudogene
chr4_119321880_G_A	ENSG00000245958.6	-132911	56	74	0.377551	4.71708e-10	-0.737702	0.102669	3.20844e-05	1.97596e-13	7.36809e-11	rs714899	ENSG00000245958	RP11-33B1.1	transcribed_unprocessed_pseudogene
chr4_119322181_TA_T	ENSG00000245958.6	-132610	59	84	0.424242	1.65965e-06	-0.562881	0.107962	3.20844e-05	1.97596e-13	7.36809e-11	rs5861422	ENSG00000245958	RP11-33B1.1	transcribed_unprocessed_pseudogene
chr4_119322234_A_ACTACT	ENSG00000245958.6	-132557	59	84	0.428571	1.50095e-06	-0.567186	0.108257	3.20844e-05	1.97596e-13	7.36809e-11	rs5861423	ENSG00000245958	RP11-33B1.1	transcribed_unprocessed_pseudogene
chr4_119322262_T_TTC	ENSG00000245958.6	-132529	59	85	0.433673	3.19147e-06	-0.547413	0.108482	3.20844e-05	1.97596e-13	7.36809e-11	rs5861424	ENSG00000245958	RP11-33B1.1	transcribed_unprocessed_pseudogene
chr4_119322264_A_T	ENSG00000245958.6	-132527	59	85	0.433673	3.19147e-06	-0.547413	0.108482	3.20844e-05	1.97596e-13	7.36809e-11	rs1973598	ENSG00000245958	RP11-33B1.1	transcribed_unprocessed_pseudogene
chr4_119393509_T_C	ENSG00000245958.6	-61282	50	63	0.318182	2.12614e-12	-0.844887	0.100143	3.20844e-05	1.97596e-13	7.36809e-11	rs13127114	ENSG00000245958	RP11-33B1.1	transcribed_unprocessed_pseudogene
chr4_119393586_C_A	ENSG00000245958.6	-61205	50	63	0.318182	2.12614e-12	-0.844887	0.100143	3.20844e-05	1.97596e-13	7.36809e-11	rs13151285	ENSG00000245958	RP11-33B1.1	transcribed_unprocessed_pseudogene
chr4_119393726_A_G	ENSG00000245958.6	-61065	50	63	0.318182	2.12614e-12	-0.844887	0.100143	3.20844e-05	1.97596e-13	7.36809e-11	rs4309825	ENSG00000245958	RP11-33B1.1	transcribed_unprocessed_pseudogene
chr4_119393766_C_T	ENSG00000245958.6	-61025	50	63	0.318182	2.12614e-12	-0.844887	0.100143	3.20844e-05	1.97596e-13	7.36809e-11	rs4604043	ENSG00000245958	RP11-33B1.1	transcribed_unprocessed_pseudogene
chr4_119403269_A_T	ENSG00000245958.6	-51522	39	50	0.324675	5.10393e-09	-0.835912	0.126157	3.20844e-05	1.97596e-13	7.36809e-11	rs13133522	ENSG00000245958	RP11-33B1.1	transcribed_unprocessed_pseudogene
chr4_119403391_TCTC_T	ENSG00000245958.6	-51400	48	62	0.329787	2.67206e-13	-0.856257	0.096032	3.20844e-05	1.97596e-13	7.36809e-11	rs149861164	ENSG00000245958	RP11-33B1.1	transcribed_unprocessed_pseudogene
chr4_119403552_T_C	ENSG00000245958.6	-51239	37	47	0.276471	6.9111e-09	-0.778146	0.118726	3.20844e-05	1.97596e-13	7.36809e-11	rs77934861	ENSG00000245958	RP11-33B1.1	transcribed_unprocessed_pseudogene
chr4_119403583_CTTCTGGTGCAAGAGA_C	ENSG00000245958.6	-51208	40	50	0.284091	2.88539e-08	-0.757613	0.121939	3.20844e-05	1.97596e-13	7.36809e-11	.	ENSG00000245958	RP11-33B1.1	transcribed_unprocessed_pseudogene
chr4_119403763_A_G	ENSG00000245958.6	-51028	39	51	0.322785	5.24125e-10	-0.843745	0.117831	3.20844e-05	1.97596e-13	7.36809e-11	rs34913743	ENSG00000245958	RP11-33B1.1	transcribed_unprocessed_pseudogene
chr4_119404109_C_T	ENSG00000245958.6	-50682	46	60	0.322581	4.44753e-11	-0.784373	0.10142	3.20844e-05	1.97596e-13	7.36809e-11	rs4001198	ENSG00000245958	RP11-33B1.1	transcribed_unprocessed_pseudogene
chr4_119404118_T_C	ENSG00000245958.6	-50673	47	62	0.329787	2.36304e-12	-0.805129	0.0957074	3.20844e-05	1.97596e-13	7.36809e-11	rs34237553	ENSG00000245958	RP11-33B1.1	transcribed_unprocessed_pseudogene
chr4_119404277_C_T	ENSG00000245958.6	-50514	50	65	0.331633	1.14974e-12	-0.817145	0.095251	3.20844e-05	1.97596e-13	7.36809e-11	rs4079144	ENSG00000245958	RP11-33B1.1	transcribed_unprocessed_pseudogene
chr4_119404374_G_A	ENSG00000245958.6	-50417	49	64	0.326531	5.28179e-13	-0.827171	0.0944401	3.20844e-05	1.97596e-13	7.36809e-11	rs35091806	ENSG00000245958	RP11-33B1.1	transcribed_unprocessed_pseudogene
chr4_119404499_GC_G	ENSG00000245958.6	-50292	41	52	0.302326	1.97002e-09	-0.785576	0.114675	3.20844e-05	1.97596e-13	7.36809e-11	rs35329900	ENSG00000245958	RP11-33B1.1	transcribed_unprocessed_pseudogene
chr4_119405877_G_A	ENSG00000245958.6	-48914	35	40	0.240964	1.38406e-05	-0.713742	0.15313	3.20844e-05	1.97596e-13	7.36809e-11	rs142609610	ENSG00000245958	RP11-33B1.1	transcribed_unprocessed_pseudogene
chr4_119406846_T_C	ENSG00000245958.6	-47945	27	33	0.22	2.82306e-06	-0.744499	0.146621	3.20844e-05	1.97596e-13	7.36809e-11	rs71610281	ENSG00000245958	RP11-33B1.1	transcribed_unprocessed_pseudogene
chr4_119406970_G_A	ENSG00000245958.6	-47821	47	60	0.326087	4.26869e-11	-0.800085	0.103324	3.20844e-05	1.97596e-13	7.36809e-11	rs7654700	ENSG00000245958	RP11-33B1.1	transcribed_unprocessed_pseudogene
chr4_119409488_G_A	ENSG00000245958.6	-45303	45	59	0.31383	8.40538e-12	-0.813195	0.100156	3.20844e-05	1.97596e-13	7.36809e-11	rs149826784	ENSG00000245958	RP11-33B1.1	transcribed_unprocessed_pseudogene
chr4_119450097_G_A	ENSG00000245958.6	-4694	50	65	0.328283	2.63695e-13	-0.83021	0.0930788	3.20844e-05	1.97596e-13	7.36809e-11	rs71614438	ENSG00000245958	RP11-33B1.1	transcribed_unprocessed_pseudogene
chr4_119502564_C_T	ENSG00000245958.6	47773	48	63	0.321429	8.83023e-13	-0.817904	0.0946663	3.20844e-05	1.97596e-13	7.36809e-11	rs3733523	ENSG00000245958	RP11-33B1.1	transcribed_unprocessed_pseudogene
chr4_119502574_T_C	ENSG00000245958.6	47783	48	63	0.321429	8.83023e-13	-0.817904	0.0946663	3.20844e-05	1.97596e-13	7.36809e-11	rs3733524	ENSG00000245958	RP11-33B1.1	transcribed_unprocessed_pseudogene
chr4_119502780_G_C	ENSG00000245958.6	47989	48	63	0.328125	9.36912e-13	-0.818783	0.0949185	3.20844e-05	1.97596e-13	7.36809e-11	rs12510138	ENSG00000245958	RP11-33B1.1	transcribed_unprocessed_pseudogene
chr4_119504622_A_C	ENSG00000245958.6	49831	50	65	0.328283	2.63695e-13	-0.83021	0.0930788	3.20844e-05	1.97596e-13	7.36809e-11	rs3775841	ENSG00000245958	RP11-33B1.1	transcribed_unprocessed_pseudogene
chr4_119511292_T_C	ENSG00000245958.6	56501	48	61	0.324468	2.52891e-11	-0.81209	0.103259	3.20844e-05	1.97596e-13	7.36809e-11	rs3775845	ENSG00000245958	RP11-33B1.1	transcribed_unprocessed_pseudogene
chr4_119520816_TG_T	ENSG00000245958.6	66025	49	64	0.326531	1.35442e-12	-0.807546	0.0945494	3.20844e-05	1.97596e-13	7.36809e-11	rs3832309	ENSG00000245958	RP11-33B1.1	transcribed_unprocessed_pseudogene
chr4_119525713_GA_G	ENSG00000245958.6	70922	68	93	0.47449	7.83382e-07	-0.641171	0.118658	3.20844e-05	1.97596e-13	7.36809e-11	rs3832310	ENSG00000245958	RP11-33B1.1	transcribed_unprocessed_pseudogene
chr4_119539151_T_C	ENSG00000245958.6	84360	50	65	0.335052	1.40768e-12	-0.812634	0.0952446	3.20844e-05	1.97596e-13	7.36809e-11	rs1552095	ENSG00000245958	RP11-33B1.1	transcribed_unprocessed_pseudogene
chr4_119542254_T_C	ENSG00000245958.6	87463	41	52	0.313253	6.3882e-09	-0.785778	0.11955	3.20844e-05	1.97596e-13	7.36809e-11	rs1010740	ENSG00000245958	RP11-33B1.1	transcribed_unprocessed_pseudogene
chr4_119542316_C_T	ENSG00000245958.6	87525	49	63	0.331579	6.08848e-12	-0.817981	0.0998297	3.20844e-05	1.97596e-13	7.36809e-11	rs1010739	ENSG00000245958	RP11-33B1.1	transcribed_unprocessed_pseudogene
chr4_119553704_A_G	ENSG00000245958.6	98913	49	64	0.326531	1.97596e-13	-0.83694	0.0931356	3.20844e-05	1.97596e-13	7.36809e-11	rs11947234	ENSG00000245958	RP11-33B1.1	transcribed_unprocessed_pseudogene
chr4_119560118_GT_G	ENSG00000245958.6	105327	40	49	0.302469	8.28438e-09	-0.831865	0.127761	3.20844e-05	1.97596e-13	7.36809e-11	rs34347414	ENSG00000245958	RP11-33B1.1	transcribed_unprocessed_pseudogene
chr4_119560276_T_C	ENSG00000245958.6	105485	50	65	0.328283	2.63695e-13	-0.83021	0.0930788	3.20844e-05	1.97596e-13	7.36809e-11	rs34308924	ENSG00000245958	RP11-33B1.1	transcribed_unprocessed_pseudogene
chr4_119565247_A_G	ENSG00000245958.6	110456	48	63	0.324742	3.98469e-13	-0.835365	0.094671	3.20844e-05	1.97596e-13	7.36809e-11	rs55825515	ENSG00000245958	RP11-33B1.1	transcribed_unprocessed_pseudogene
chr4_119567341_C_T	ENSG00000245958.6	112550	42	52	0.325	1.35745e-08	-0.82094	0.128401	3.20844e-05	1.97596e-13	7.36809e-11	rs1552092	ENSG00000245958	RP11-33B1.1	transcribed_unprocessed_pseudogene
chr4_119607369_ATCT_A	ENSG00000245958.6	152578	67	93	0.479381	2.38125e-06	0.595024	0.116183	3.20844e-05	1.97596e-13	7.36809e-11	rs10536068	ENSG00000245958	RP11-33B1.1	transcribed_unprocessed_pseudogene
chr4_163514113_A_C	ENSG00000273449.1	-15658	52	60	0.30303	2.87141e-05	-0.484494	0.108534	4.97685e-05	2.55341e-05	0.00192815	rs2304802	ENSG00000273449	RP11-218F10.3	lncRNA
chr4_163517371_G_A	ENSG00000273449.1	-12400	52	60	0.30303	2.87141e-05	-0.484494	0.108534	4.97685e-05	2.55341e-05	0.00192815	rs12643109	ENSG00000273449	RP11-218F10.3	lncRNA
chr4_163519215_C_T	ENSG00000273449.1	-10556	67	87	0.488764	2.95931e-05	-0.464667	0.104285	4.97685e-05	2.55341e-05	0.00192815	rs1441722	ENSG00000273449	RP11-218F10.3	lncRNA
chr4_163519429_T_C	ENSG00000273449.1	-10342	52	60	0.30303	2.87141e-05	-0.484494	0.108534	4.97685e-05	2.55341e-05	0.00192815	rs1561736	ENSG00000273449	RP11-218F10.3	lncRNA
chr4_163519591_T_A	ENSG00000273449.1	-10180	49	57	0.309783	2.55341e-05	-0.500378	0.111295	4.97685e-05	2.55341e-05	0.00192815	rs4362779	ENSG00000273449	RP11-218F10.3	lncRNA
chr4_184657075_G_T	ENSG00000151725.11	-77058	63	75	0.382653	1.19712e-05	0.618402	0.131582	1.37453e-05	1.19712e-05	0.00162494	rs13108061	ENSG00000151725	CENPU	protein_coding
chr4_186257459_A_T	ENSG00000145476.15	65939	62	74	0.385417	1.05548e-08	0.563321	0.0872888	1.89425e-05	1.05548e-08	3.21879e-06	rs4253327	ENSG00000145476	CYP4V2	protein_coding
chr5_230996_T_C	ENSG00000248925.1	-40520	57	67	0.338384	2.10463e-05	0.614901	0.135192	2.85316e-05	3.36381e-06	0.000384317	rs1126417	ENSG00000248925	CTD-2083E4.6	lncRNA
chr5_233247_T_G	ENSG00000248925.1	-38269	56	65	0.357143	3.36381e-06	0.700867	0.139268	2.85316e-05	3.36381e-06	0.000384317	rs7714306	ENSG00000248925	CTD-2083E4.6	lncRNA
chr5_733804_CAT_C	ENSG00000071539.13	-159021	22	24	0.129032	8.23798e-07	-0.679737	0.12609	1.99166e-05	8.23798e-07	8.88652e-05	.	ENSG00000071539	TRIP13	protein_coding
chr5_1216660_A_G	ENSG00000164363.9	-8695	35	39	0.19697	3.42374e-07	-0.622581	0.110976	9.58927e-06	7.32618e-10	2.51106e-07	rs4975629	ENSG00000164363	SLC6A18	protein_coding
chr5_1219759_G_A	ENSG00000164363.9	-5596	38	41	0.209184	3.62776e-07	-0.668857	0.119531	9.58927e-06	7.32618e-10	2.51106e-07	rs6869718	ENSG00000164363	SLC6A18	protein_coding
chr5_1221084_T_C	ENSG00000164363.9	-4271	37	40	0.206186	1.09936e-06	-0.651054	0.122421	9.58927e-06	7.32618e-10	2.51106e-07	rs12513763	ENSG00000164363	SLC6A18	protein_coding
chr5_1225449_T_C	ENSG00000164363.9	94	54	64	0.329897	9.14834e-10	-0.678285	0.0964784	9.58927e-06	7.32618e-10	2.51106e-07	rs7728646	ENSG00000164363	SLC6A18	protein_coding
chr5_1225498_G_A	ENSG00000164363.9	143	55	66	0.336735	7.32618e-10	-0.663288	0.093653	9.58927e-06	7.32618e-10	2.51106e-07	rs7704058	ENSG00000164363	SLC6A18	protein_coding
chr5_1225511_T_A	ENSG00000164363.9	156	55	66	0.336735	7.32618e-10	-0.663288	0.093653	9.58927e-06	7.32618e-10	2.51106e-07	rs7728667	ENSG00000164363	SLC6A18	protein_coding
chr5_1225572_C_T	ENSG00000164363.9	217	39	43	0.217172	6.74682e-08	-0.656704	0.109304	9.58927e-06	7.32618e-10	2.51106e-07	rs7705355	ENSG00000164363	SLC6A18	protein_coding
chr5_1225573_T_C	ENSG00000164363.9	218	56	67	0.338384	8.69083e-10	-0.659281	0.0936154	9.58927e-06	7.32618e-10	2.51106e-07	rs7728814	ENSG00000164363	SLC6A18	protein_coding
chr5_1225588_A_G	ENSG00000164363.9	233	39	43	0.217172	6.74682e-08	-0.656704	0.109304	9.58927e-06	7.32618e-10	2.51106e-07	rs7724858	ENSG00000164363	SLC6A18	protein_coding
chr5_1232376_G_C	ENSG00000164363.9	7021	34	36	0.191489	1.17266e-06	-0.684685	0.129141	9.58927e-06	7.32618e-10	2.51106e-07	rs4975623	ENSG00000164363	SLC6A18	protein_coding
chr5_7878066_C_T	ENSG00000215217.6	26881	10	11	0.0555556	3.60472e-06	-0.971584	0.19375	5.07437e-05	3.60472e-06	0.000355038	rs1532268	ENSG00000215217	C5orf49	protein_coding
chr5_7897206_G_A	ENSG00000215217.6	46021	10	11	0.0555556	3.60472e-06	-0.971584	0.19375	5.07437e-05	3.60472e-06	0.000355038	rs1802059	ENSG00000215217	C5orf49	protein_coding
chr5_7899737_T_C	ENSG00000215217.6	48552	10	11	0.0561224	3.95719e-06	-0.970821	0.194535	5.07437e-05	3.60472e-06	0.000355038	rs62342557	ENSG00000215217	C5orf49	protein_coding
chr5_10261322_G_C	ENSG00000271980.1	-5824	21	23	0.119792	3.41902e-05	-0.747849	0.169342	4.0445e-05	1.54111e-05	0.000702049	rs2607319	ENSG00000271980	CTD-2256P15.4	lncRNA
chr5_10280800_G_T	ENSG00000271980.1	13654	12	13	0.0833333	1.54111e-05	0.993258	0.214422	4.0445e-05	1.54111e-05	0.000702049	rs6895670	ENSG00000271980	CTD-2256P15.4	lncRNA
chr5_21501472_T_C	ENSG00000233974.3	17461	33	36	0.185567	3.68386e-10	1.05401	0.145523	6.16463e-05	1.97802e-10	1.00844e-08	rs7722455	ENSG00000233974	RP11-823P9.3	processed_pseudogene
chr5_21501492_G_A	ENSG00000233974.3	17481	32	35	0.182292	1.97802e-10	1.0693	0.14474	6.16463e-05	1.97802e-10	1.00844e-08	rs7735768	ENSG00000233974	RP11-823P9.3	processed_pseudogene
chr5_31431449_G_A	ENSG00000082213.17	-100817	35	40	0.206186	1.09809e-05	0.520974	0.110313	1.46893e-05	2.27037e-11	1.0564e-08	rs482974	ENSG00000082213	C5orf22	protein_coding
chr5_31437082_G_A	ENSG00000082213.17	-95184	32	36	0.2	8.4325e-06	0.570249	0.118985	1.46893e-05	2.27037e-11	1.0564e-08	rs2287585	ENSG00000082213	C5orf22	protein_coding
chr5_31471816_G_A	ENSG00000082213.17	-60450	33	37	0.228395	1.23858e-06	0.63877	0.120796	1.46893e-05	2.27037e-11	1.0564e-08	rs2330702	ENSG00000082213	C5orf22	protein_coding
chr5_31472317_CA_C	ENSG00000082213.17	-59949	45	53	0.273196	5.88645e-10	0.624407	0.0875312	1.46893e-05	2.27037e-11	1.0564e-08	rs3834835	ENSG00000082213	C5orf22	protein_coding
chr5_31484788_C_T	ENSG00000082213.17	-47478	44	51	0.268421	1.86574e-10	0.662561	0.0895199	1.46893e-05	2.27037e-11	1.0564e-08	rs12173038	ENSG00000082213	C5orf22	protein_coding
chr5_31493419_TTTATA_T	ENSG00000082213.17	-38847	47	55	0.283505	2.502e-11	0.659223	0.0837951	1.46893e-05	2.27037e-11	1.0564e-08	rs200002297	ENSG00000082213	C5orf22	protein_coding
chr5_31493425_CA_C	ENSG00000082213.17	-38841	47	55	0.286458	3.57647e-11	0.658025	0.0845312	1.46893e-05	2.27037e-11	1.0564e-08	rs200992318	ENSG00000082213	C5orf22	protein_coding
chr5_31504704_C_T	ENSG00000082213.17	-27562	48	55	0.283505	2.45877e-11	0.683438	0.0868286	1.46893e-05	2.27037e-11	1.0564e-08	rs16901229	ENSG00000082213	C5orf22	protein_coding
chr5_31508826_G_GT	ENSG00000082213.17	-23440	60	76	0.408602	1.57993e-07	-0.526902	0.0908354	1.46893e-05	2.27037e-11	1.0564e-08	rs56327412	ENSG00000082213	C5orf22	protein_coding
chr5_31508838_C_T	ENSG00000082213.17	-23428	60	77	0.396907	5.43328e-08	0.513956	0.0848043	1.46893e-05	2.27037e-11	1.0564e-08	rs4374769	ENSG00000082213	C5orf22	protein_coding
chr5_31508950_G_T	ENSG00000082213.17	-23316	59	76	0.408602	6.99177e-08	-0.527458	0.0879184	1.46893e-05	2.27037e-11	1.0564e-08	rs35252785	ENSG00000082213	C5orf22	protein_coding
chr5_31529192_A_G	ENSG00000082213.17	-3074	43	47	0.242268	2.52553e-11	-0.749855	0.0953418	1.46893e-05	2.27037e-11	1.0564e-08	rs6859527	ENSG00000082213	C5orf22	protein_coding
chr5_31529199_T_C	ENSG00000082213.17	-3067	43	47	0.239796	2.27037e-11	-0.745523	0.0944949	1.46893e-05	2.27037e-11	1.0564e-08	rs6450850	ENSG00000082213	C5orf22	protein_coding
chr5_31532322_A_T	ENSG00000082213.17	56	43	47	0.242268	1.11439e-10	-0.733299	0.0975004	1.46893e-05	2.27037e-11	1.0564e-08	rs2291109	ENSG00000082213	C5orf22	protein_coding
chr5_33461250_G_A	ENSG00000249572.1	20631	31	38	0.191919	1.48951e-08	-0.879479	0.138035	2.94903e-05	1.48951e-08	1.4521e-06	rs2270905	ENSG00000249572	CTD-2203K17.1	lncRNA
chr5_36683801_C_T	ENSG00000250155.1	-41394	74	97	0.489899	2.89629e-09	0.721707	0.106765	2.30921e-05	2.89629e-09	7.01332e-07	rs56039629	ENSG00000250155	CTD-2353F22.1	lncRNA
chr5_43628439_T_A	ENSG00000172239.13	70681	15	16	0.0808081	1.80137e-05	0.702888	0.153124	3.768e-05	1.09549e-05	0.00097958	rs77465034	ENSG00000172239	PAIP1	protein_coding
chr5_43628567_C_T	ENSG00000172239.13	70809	15	16	0.0869565	2.68964e-05	0.695008	0.155073	3.768e-05	1.09549e-05	0.00097958	rs6896932	ENSG00000172239	PAIP1	protein_coding
chr5_43644340_G_A	ENSG00000172239.13	86582	15	16	0.0808081	1.80137e-05	0.702888	0.153124	3.768e-05	1.09549e-05	0.00097958	rs3764980	ENSG00000172239	PAIP1	protein_coding
chr5_43644379_G_A	ENSG00000172239.13	86621	15	16	0.0808081	1.80137e-05	0.702888	0.153124	3.768e-05	1.09549e-05	0.00097958	rs3764979	ENSG00000172239	PAIP1	protein_coding
chr5_43644386_G_GT	ENSG00000172239.13	86628	15	16	0.0808081	1.80137e-05	0.702888	0.153124	3.768e-05	1.09549e-05	0.00097958	rs368731006	ENSG00000172239	PAIP1	protein_coding
chr5_43645608_T_C	ENSG00000172239.13	87850	15	16	0.0816327	1.84119e-05	0.701613	0.153042	3.768e-05	1.09549e-05	0.00097958	rs71590644	ENSG00000172239	PAIP1	protein_coding
chr5_43648939_G_T	ENSG00000172239.13	91181	14	15	0.0773196	2.55316e-05	0.718346	0.159776	3.768e-05	1.09549e-05	0.00097958	rs35023717	ENSG00000172239	PAIP1	protein_coding
chr5_43649458_C_G	ENSG00000172239.13	91700	15	16	0.0816327	1.84119e-05	0.701613	0.153042	3.768e-05	1.09549e-05	0.00097958	rs3828695	ENSG00000172239	PAIP1	protein_coding
chr5_43650688_T_A	ENSG00000172239.13	92930	15	16	0.0808081	1.80137e-05	0.702888	0.153124	3.768e-05	1.09549e-05	0.00097958	rs74394882	ENSG00000172239	PAIP1	protein_coding
chr5_43651542_C_A	ENSG00000172239.13	93784	15	16	0.0851064	2.39885e-05	0.695289	0.154067	3.768e-05	1.09549e-05	0.00097958	rs3792922	ENSG00000172239	PAIP1	protein_coding
chr5_43651942_T_TAATC	ENSG00000172239.13	94184	15	16	0.0808081	1.80137e-05	0.702888	0.153124	3.768e-05	1.09549e-05	0.00097958	rs3840358	ENSG00000172239	PAIP1	protein_coding
chr5_43651970_G_T	ENSG00000172239.13	94212	15	16	0.0808081	1.80137e-05	0.702888	0.153124	3.768e-05	1.09549e-05	0.00097958	rs3805723	ENSG00000172239	PAIP1	protein_coding
chr5_43652962_C_T	ENSG00000172239.13	95204	15	16	0.0808081	1.80137e-05	0.702888	0.153124	3.768e-05	1.09549e-05	0.00097958	rs75232144	ENSG00000172239	PAIP1	protein_coding
chr5_43653141_C_T	ENSG00000172239.13	95383	15	16	0.0808081	1.80137e-05	0.702888	0.153124	3.768e-05	1.09549e-05	0.00097958	rs41271083	ENSG00000172239	PAIP1	protein_coding
chr5_43666614_G_A	ENSG00000172239.13	108856	14	15	0.0765306	1.09549e-05	0.740671	0.156811	3.768e-05	1.09549e-05	0.00097958	rs35141665	ENSG00000172239	PAIP1	protein_coding
chr5_43666720_TG_T	ENSG00000172239.13	108962	15	16	0.0808081	1.80137e-05	0.702888	0.153124	3.768e-05	1.09549e-05	0.00097958	rs70997427	ENSG00000172239	PAIP1	protein_coding
chr5_56865960_G_A	ENSG00000155542.11	-43300	51	60	0.30303	3.69695e-11	0.846878	0.108899	2.9954e-05	8.90737e-12	7.79369e-10	rs832575	ENSG00000155542	SETD9	protein_coding
chr5_56881916_G_A	ENSG00000155542.11	-27344	67	81	0.409091	2.82659e-10	0.762627	0.104403	2.9954e-05	8.90737e-12	7.79369e-10	rs832582	ENSG00000155542	SETD9	protein_coding
chr5_56882021_TCAA_T	ENSG00000155542.11	-27239	67	81	0.409091	2.82659e-10	0.762627	0.104403	2.9954e-05	8.90737e-12	7.79369e-10	rs67794491	ENSG00000155542	SETD9	protein_coding
chr5_56882390_A_C	ENSG00000155542.11	-26870	67	81	0.409091	2.82659e-10	0.762627	0.104403	2.9954e-05	8.90737e-12	7.79369e-10	rs832583	ENSG00000155542	SETD9	protein_coding
chr5_56883385_C_T	ENSG00000155542.11	-25875	65	78	0.402062	8.17298e-10	0.765369	0.108458	2.9954e-05	8.90737e-12	7.79369e-10	rs832584	ENSG00000155542	SETD9	protein_coding
chr5_56887715_C_T	ENSG00000155542.11	-21545	62	74	0.397849	5.1845e-09	0.758489	0.114536	2.9954e-05	8.90737e-12	7.79369e-10	rs832549	ENSG00000155542	SETD9	protein_coding
chr5_56888114_C_G	ENSG00000155542.11	-21146	66	79	0.403061	2.35709e-09	0.747049	0.109727	2.9954e-05	8.90737e-12	7.79369e-10	rs832547	ENSG00000155542	SETD9	protein_coding
chr5_56928658_T_TTGGC	ENSG00000155542.11	19398	64	84	0.43299	3.98812e-08	0.669646	0.109149	2.9954e-05	8.90737e-12	7.79369e-10	rs10684065	ENSG00000155542	SETD9	protein_coding
chr5_56928887_T_C	ENSG00000155542.11	19627	64	85	0.433673	1.69412e-08	0.669035	0.105515	2.9954e-05	8.90737e-12	7.79369e-10	rs252893	ENSG00000155542	SETD9	protein_coding
chr5_56937714_G_A	ENSG00000155542.11	28454	65	86	0.434343	1.6939e-08	-0.668916	0.105496	2.9954e-05	8.90737e-12	7.79369e-10	rs2591968	ENSG00000155542	SETD9	protein_coding
chr5_56937724_C_G	ENSG00000155542.11	28464	65	86	0.434343	1.6939e-08	-0.668916	0.105496	2.9954e-05	8.90737e-12	7.79369e-10	rs2591967	ENSG00000155542	SETD9	protein_coding
chr5_56946947_T_C	ENSG00000155542.11	37687	65	86	0.434343	1.6939e-08	-0.668916	0.105496	2.9954e-05	8.90737e-12	7.79369e-10	rs2034244	ENSG00000155542	SETD9	protein_coding
chr5_56950449_A_AAAC	ENSG00000155542.11	41189	63	85	0.447368	6.07918e-08	-0.663418	0.109959	2.9954e-05	8.90737e-12	7.79369e-10	rs34804097	ENSG00000155542	SETD9	protein_coding
chr5_56975995_C_A	ENSG00000155542.11	66735	42	48	0.242424	8.90737e-12	0.950306	0.117237	2.9954e-05	8.90737e-12	7.79369e-10	rs7703149	ENSG00000155542	SETD9	protein_coding
chr5_69174732_T_C	ENSG00000179978.11	-953702	48	51	0.262887	0.000139823	-0.56119	0.139577	0.00024306	0.000139823	0.00195766	rs426392	ENSG00000179978	RP11-1319K7.1	unprocessed_pseudogene
chr5_69196919_A_G	ENSG00000179978.11	-931515	48	51	0.260204	0.00019075	-0.544282	0.138472	0.00024306	0.000139823	0.00195766	rs350106	ENSG00000179978	RP11-1319K7.1	unprocessed_pseudogene
chr5_75343719_CTTGTA_C	ENSG00000189045.13	-267740	66	85	0.433673	5.55698e-10	0.653849	0.091486	3.14592e-05	5.55698e-10	1.24436e-07	rs3064191	ENSG00000189045	ANKDD1B	protein_coding
chr5_75343751_C_CAA	ENSG00000189045.13	-267708	62	77	0.401042	2.4035e-09	0.631068	0.0927537	3.14592e-05	5.55698e-10	1.24436e-07	rs3064877	ENSG00000189045	ANKDD1B	protein_coding
chr5_75347023_A_T	ENSG00000189045.13	-264436	61	76	0.422222	2.73769e-09	0.668287	0.0986687	3.14592e-05	5.55698e-10	1.24436e-07	rs17244834	ENSG00000189045	ANKDD1B	protein_coding
chr5_75355259_A_G	ENSG00000189045.13	-256200	65	80	0.40404	2.09313e-09	0.63291	0.0925818	3.14592e-05	5.55698e-10	1.24436e-07	rs3846662	ENSG00000189045	ANKDD1B	protein_coding
chr5_75359901_C_T	ENSG00000189045.13	-251558	65	80	0.40404	2.09313e-09	0.63291	0.0925818	3.14592e-05	5.55698e-10	1.24436e-07	rs3846663	ENSG00000189045	ANKDD1B	protein_coding
chr5_80654344_C_CTGGCGCGTCCCGCCCAGGT	ENSG00000228716.6	-639	52	59	0.30102	2.81774e-06	-0.568011	0.111853	1.96739e-05	1.65623e-06	0.000334628	rs70991108	ENSG00000228716	DHFR	protein_coding
chr5_80656215_A_G	ENSG00000228716.6	1232	57	68	0.354167	1.65623e-06	0.568487	0.109026	1.96739e-05	1.65623e-06	0.000334628	rs380691	ENSG00000228716	DHFR	protein_coding
chr5_80725374_C_T	ENSG00000228716.6	70391	55	64	0.326531	1.07153e-05	0.5295	0.111964	1.96739e-05	1.65623e-06	0.000334628	rs245016	ENSG00000228716	DHFR	protein_coding
chr5_94671148_T_TTATC	ENSG00000185261.14	88565	54	62	0.329787	1.0008e-06	0.53873	0.10085	2.00343e-05	1.0008e-06	5.08167e-05	rs60728451	ENSG00000185261	KIAA0825	protein_coding
chr5_94686786_TTTAG_T	ENSG00000185261.14	104203	58	68	0.343434	1.85115e-05	0.474296	0.103491	2.00343e-05	1.0008e-06	5.08167e-05	rs113089557	ENSG00000185261	KIAA0825	protein_coding
chr5_96730948_C_T	ENSG00000153113.23	205681	49	55	0.277778	1.37419e-05	-0.575675	0.123458	1.84145e-05	1.3241e-05	0.00157559	rs151904	ENSG00000153113	CAST	protein_coding
chr5_96742605_G_A	ENSG00000153113.23	217338	49	55	0.277778	1.37419e-05	-0.575675	0.123458	1.84145e-05	1.3241e-05	0.00157559	rs26503	ENSG00000153113	CAST	protein_coding
chr5_96766240_A_G	ENSG00000153113.23	240973	54	64	0.326531	1.3241e-05	-0.536243	0.114757	1.84145e-05	1.3241e-05	0.00157559	rs27524	ENSG00000153113	CAST	protein_coding
chr5_96781596_G_A	ENSG00000248734.2	-3181	67	81	0.413265	3.08319e-08	0.653859	0.10551	2.13584e-05	8.58029e-10	1.33557e-07	rs27043	ENSG00000248734	CTD-2260A17.1	lncRNA
chr5_96783148_G_C	ENSG00000248734.2	-1629	66	80	0.40404	3.47112e-08	0.629498	0.102048	2.13584e-05	8.58029e-10	1.33557e-07	rs27044	ENSG00000248734	CTD-2260A17.1	lncRNA
chr5_96783875_A_ACT	ENSG00000248734.2	-902	66	83	0.427835	8.58029e-10	0.658549	0.0934717	2.13584e-05	8.58029e-10	1.33557e-07	rs70981840	ENSG00000248734	CTD-2260A17.1	lncRNA
chr5_96785666_T_TA	ENSG00000248734.2	889	65	79	0.407216	1.08207e-07	0.624197	0.105919	2.13584e-05	8.58029e-10	1.33557e-07	rs11386832	ENSG00000248734	CTD-2260A17.1	lncRNA
chr5_96785820_C_T	ENSG00000248734.2	1043	77	98	0.494949	1.19175e-07	0.615454	0.104854	2.13584e-05	8.58029e-10	1.33557e-07	rs469783	ENSG00000248734	CTD-2260A17.1	lncRNA
chr5_96786011_C_T	ENSG00000248734.2	1234	77	98	0.494949	1.19175e-07	0.615454	0.104854	2.13584e-05	8.58029e-10	1.33557e-07	rs469758	ENSG00000248734	CTD-2260A17.1	lncRNA
chr5_96786556_T_G	ENSG00000248734.2	1779	77	98	0.494949	1.19175e-07	0.615454	0.104854	2.13584e-05	8.58029e-10	1.33557e-07	rs30379	ENSG00000248734	CTD-2260A17.1	lncRNA
chr5_96786577_A_C	ENSG00000248734.2	1800	77	98	0.494949	1.19175e-07	0.615454	0.104854	2.13584e-05	8.58029e-10	1.33557e-07	rs30380	ENSG00000248734	CTD-2260A17.1	lncRNA
chr5_96788627_T_C	ENSG00000248734.2	3850	77	98	0.494949	1.19175e-07	0.615454	0.104854	2.13584e-05	8.58029e-10	1.33557e-07	rs30187	ENSG00000248734	CTD-2260A17.1	lncRNA
chr5_96788744_G_C	ENSG00000248734.2	3967	76	96	0.489796	1.74595e-07	0.618293	0.107043	2.13584e-05	8.58029e-10	1.33557e-07	rs30186	ENSG00000248734	CTD-2260A17.1	lncRNA
chr5_96790207_C_T	ENSG00000248734.2	5430	76	97	0.494898	1.24461e-08	0.650016	0.101339	2.13584e-05	8.58029e-10	1.33557e-07	rs26510	ENSG00000248734	CTD-2260A17.1	lncRNA
chr5_96790494_A_G	ENSG00000248734.2	5717	77	98	0.494949	1.19175e-07	0.615454	0.104854	2.13584e-05	8.58029e-10	1.33557e-07	rs27710	ENSG00000248734	CTD-2260A17.1	lncRNA
chr5_96790605_A_G	ENSG00000248734.2	5828	77	98	0.494949	1.19175e-07	0.615454	0.104854	2.13584e-05	8.58029e-10	1.33557e-07	rs27529	ENSG00000248734	CTD-2260A17.1	lncRNA
chr5_96792202_T_C	ENSG00000248734.2	7425	77	98	0.494949	1.19175e-07	0.615454	0.104854	2.13584e-05	8.58029e-10	1.33557e-07	rs27640	ENSG00000248734	CTD-2260A17.1	lncRNA
chr5_96793809_A_G	ENSG00000248734.2	9032	77	98	0.494949	1.19175e-07	0.615454	0.104854	2.13584e-05	8.58029e-10	1.33557e-07	rs27434	ENSG00000248734	CTD-2260A17.1	lncRNA
chr5_96803547_C_G	ENSG00000248734.2	18770	75	92	0.464646	1.34269e-07	0.632168	0.108239	2.13584e-05	8.58029e-10	1.33557e-07	rs26653	ENSG00000248734	CTD-2260A17.1	lncRNA
chr5_96783148_G_C	ENSG00000164307.12	-24952	66	80	0.40404	2.23345e-05	-0.458622	0.10119	2.58178e-05	4.84022e-09	1.07668e-06	rs27044	ENSG00000164307	ERAP1	protein_coding
chr5_96783419_CTT_C	ENSG00000164307.12	-24681	31	33	0.177419	1.67261e-05	-0.633898	0.137497	2.58178e-05	4.84022e-09	1.07668e-06	rs3214476	ENSG00000164307	ERAP1	protein_coding
chr5_96785666_T_TA	ENSG00000164307.12	-22434	65	79	0.407216	1.40844e-05	-0.478768	0.10282	2.58178e-05	4.84022e-09	1.07668e-06	rs11386832	ENSG00000164307	ERAP1	protein_coding
chr5_96785733_GAAC_G	ENSG00000164307.12	-22367	32	33	0.166667	2.15245e-05	-0.661022	0.145526	2.58178e-05	4.84022e-09	1.07668e-06	rs150043667	ENSG00000164307	ERAP1	protein_coding
chr5_96785820_C_T	ENSG00000164307.12	-22280	77	98	0.494949	4.84022e-09	-0.606895	0.0914204	2.58178e-05	4.84022e-09	1.07668e-06	rs469783	ENSG00000164307	ERAP1	protein_coding
chr5_96786011_C_T	ENSG00000164307.12	-22089	77	98	0.494949	4.84022e-09	-0.606895	0.0914204	2.58178e-05	4.84022e-09	1.07668e-06	rs469758	ENSG00000164307	ERAP1	protein_coding
chr5_96786556_T_G	ENSG00000164307.12	-21544	77	98	0.494949	4.84022e-09	-0.606895	0.0914204	2.58178e-05	4.84022e-09	1.07668e-06	rs30379	ENSG00000164307	ERAP1	protein_coding
chr5_96786577_A_C	ENSG00000164307.12	-21523	77	98	0.494949	4.84022e-09	-0.606895	0.0914204	2.58178e-05	4.84022e-09	1.07668e-06	rs30380	ENSG00000164307	ERAP1	protein_coding
chr5_96788627_T_C	ENSG00000164307.12	-19473	77	98	0.494949	4.84022e-09	-0.606895	0.0914204	2.58178e-05	4.84022e-09	1.07668e-06	rs30187	ENSG00000164307	ERAP1	protein_coding
chr5_96788744_G_C	ENSG00000164307.12	-19356	76	96	0.489796	5.27367e-09	-0.61524	0.0929616	2.58178e-05	4.84022e-09	1.07668e-06	rs30186	ENSG00000164307	ERAP1	protein_coding
chr5_96790207_C_T	ENSG00000164307.12	-17893	76	97	0.494898	1.07836e-08	-0.593565	0.092048	2.58178e-05	4.84022e-09	1.07668e-06	rs26510	ENSG00000164307	ERAP1	protein_coding
chr5_96790494_A_G	ENSG00000164307.12	-17606	77	98	0.494949	4.84022e-09	-0.606895	0.0914204	2.58178e-05	4.84022e-09	1.07668e-06	rs27710	ENSG00000164307	ERAP1	protein_coding
chr5_96790605_A_G	ENSG00000164307.12	-17495	77	98	0.494949	4.84022e-09	-0.606895	0.0914204	2.58178e-05	4.84022e-09	1.07668e-06	rs27529	ENSG00000164307	ERAP1	protein_coding
chr5_96792202_T_C	ENSG00000164307.12	-15898	77	98	0.494949	4.84022e-09	-0.606895	0.0914204	2.58178e-05	4.84022e-09	1.07668e-06	rs27640	ENSG00000164307	ERAP1	protein_coding
chr5_96793809_A_G	ENSG00000164307.12	-14291	77	98	0.494949	4.84022e-09	-0.606895	0.0914204	2.58178e-05	4.84022e-09	1.07668e-06	rs27434	ENSG00000164307	ERAP1	protein_coding
chr5_96797092_G_A	ENSG00000164307.12	-11008	32	33	0.166667	2.15245e-05	-0.661022	0.145526	2.58178e-05	4.84022e-09	1.07668e-06	rs998509	ENSG00000164307	ERAP1	protein_coding
chr5_96797327_CA_C	ENSG00000164307.12	-10773	32	33	0.166667	2.15245e-05	-0.661022	0.145526	2.58178e-05	4.84022e-09	1.07668e-06	rs3842059	ENSG00000164307	ERAP1	protein_coding
chr5_96797331_T_C	ENSG00000164307.12	-10769	32	33	0.166667	2.15245e-05	-0.661022	0.145526	2.58178e-05	4.84022e-09	1.07668e-06	rs3822680	ENSG00000164307	ERAP1	protein_coding
chr5_96803547_C_G	ENSG00000164307.12	-4553	75	92	0.464646	1.52949e-08	-0.60905	0.095686	2.58178e-05	4.84022e-09	1.07668e-06	rs26653	ENSG00000164307	ERAP1	protein_coding
chr5_96803761_C_T	ENSG00000164307.12	-4339	32	33	0.166667	2.15245e-05	-0.661022	0.145526	2.58178e-05	4.84022e-09	1.07668e-06	rs3734016	ENSG00000164307	ERAP1	protein_coding
chr5_96781236_G_A	ENSG00000164308.16	-94703	53	64	0.323232	7.03997e-09	0.75504	0.115278	2.91814e-05	2.62049e-27	4.04347e-25	rs27042	ENSG00000164308	ERAP2	protein_coding
chr5_96781596_G_A	ENSG00000164308.16	-94343	67	81	0.413265	3.3893e-06	0.657224	0.130646	2.91814e-05	2.62049e-27	4.04347e-25	rs27043	ENSG00000164308	ERAP2	protein_coding
chr5_96783148_G_C	ENSG00000164308.16	-92791	66	80	0.40404	1.63259e-06	0.651952	0.124946	2.91814e-05	2.62049e-27	4.04347e-25	rs27044	ENSG00000164308	ERAP2	protein_coding
chr5_96783840_CACACACACACACACAT_C	ENSG00000164308.16	-92099	50	60	0.319149	4.15007e-06	0.666405	0.133867	2.91814e-05	2.62049e-27	4.04347e-25	rs200863686	ENSG00000164308	ERAP2	protein_coding
chr5_96783875_A_ACT	ENSG00000164308.16	-92064	66	83	0.427835	4.80832e-07	0.653853	0.118331	2.91814e-05	2.62049e-27	4.04347e-25	rs70981840	ENSG00000164308	ERAP2	protein_coding
chr5_96785666_T_TA	ENSG00000164308.16	-90273	65	79	0.407216	7.30956e-06	0.629318	0.130287	2.91814e-05	2.62049e-27	4.04347e-25	rs11386832	ENSG00000164308	ERAP2	protein_coding
chr5_96886923_G_A	ENSG00000164308.16	10984	70	92	0.469388	3.15637e-25	-1.02039	0.0646688	2.91814e-05	2.62049e-27	4.04347e-25	rs13189819	ENSG00000164308	ERAP2	protein_coding
chr5_96889548_G_A	ENSG00000164308.16	13609	70	92	0.469388	3.15637e-25	-1.02039	0.0646688	2.91814e-05	2.62049e-27	4.04347e-25	rs2278019	ENSG00000164308	ERAP2	protein_coding
chr5_96895179_A_ATT	ENSG00000164308.16	19240	69	90	0.454545	7.04196e-27	-1.03711	0.0615211	2.91814e-05	2.62049e-27	4.04347e-25	rs371137761	ENSG00000164308	ERAP2	protein_coding
chr5_96895296_G_T	ENSG00000164308.16	19357	69	89	0.449495	2.62049e-27	-1.04817	0.061135	2.91814e-05	2.62049e-27	4.04347e-25	rs2549782	ENSG00000164308	ERAP2	protein_coding
chr5_96896438_T_A	ENSG00000164308.16	20499	69	89	0.449495	2.62049e-27	-1.04817	0.061135	2.91814e-05	2.62049e-27	4.04347e-25	rs2548538	ENSG00000164308	ERAP2	protein_coding
chr5_96896518_G_C	ENSG00000164308.16	20579	69	89	0.449495	2.62049e-27	-1.04817	0.061135	2.91814e-05	2.62049e-27	4.04347e-25	rs2548537	ENSG00000164308	ERAP2	protein_coding
chr5_96896546_G_GAAA	ENSG00000164308.16	20607	69	89	0.449495	2.62049e-27	-1.04817	0.061135	2.91814e-05	2.62049e-27	4.04347e-25	rs34701361	ENSG00000164308	ERAP2	protein_coding
chr5_96896582_C_T	ENSG00000164308.16	20643	69	89	0.449495	2.62049e-27	-1.04817	0.061135	2.91814e-05	2.62049e-27	4.04347e-25	rs2549785	ENSG00000164308	ERAP2	protein_coding
chr5_96896641_CAT_C	ENSG00000164308.16	20702	69	89	0.454082	3.24811e-27	-1.05442	0.0617251	2.91814e-05	2.62049e-27	4.04347e-25	rs56321917	ENSG00000164308	ERAP2	protein_coding
chr5_96896698_T_A	ENSG00000164308.16	20759	69	89	0.449495	2.62049e-27	-1.04817	0.061135	2.91814e-05	2.62049e-27	4.04347e-25	rs2548536	ENSG00000164308	ERAP2	protein_coding
chr5_96900192_A_G	ENSG00000164308.16	24253	69	89	0.449495	2.62049e-27	-1.04817	0.061135	2.91814e-05	2.62049e-27	4.04347e-25	rs2248374	ENSG00000164308	ERAP2	protein_coding
chr5_96901410_C_G	ENSG00000164308.16	25471	69	89	0.449495	2.62049e-27	-1.04817	0.061135	2.91814e-05	2.62049e-27	4.04347e-25	rs187265	ENSG00000164308	ERAP2	protein_coding
chr5_96901622_G_A	ENSG00000164308.16	25683	69	89	0.449495	2.62049e-27	-1.04817	0.061135	2.91814e-05	2.62049e-27	4.04347e-25	rs2287988	ENSG00000164308	ERAP2	protein_coding
chr5_96901709_C_T	ENSG00000164308.16	25770	69	89	0.449495	2.62049e-27	-1.04817	0.061135	2.91814e-05	2.62049e-27	4.04347e-25	rs171647	ENSG00000164308	ERAP2	protein_coding
chr5_96903590_A_G	ENSG00000164308.16	27651	69	89	0.449495	2.62049e-27	-1.04817	0.061135	2.91814e-05	2.62049e-27	4.04347e-25	rs1423568	ENSG00000164308	ERAP2	protein_coding
chr5_96908845_C_T	ENSG00000164308.16	32906	46	58	0.298969	1.68151e-08	-0.686725	0.108274	2.91814e-05	2.62049e-27	4.04347e-25	rs2549794	ENSG00000164308	ERAP2	protein_coding
chr5_96908881_A_C	ENSG00000164308.16	32942	68	88	0.44898	3.43164e-27	-1.04665	0.061328	2.91814e-05	2.62049e-27	4.04347e-25	rs2548527	ENSG00000164308	ERAP2	protein_coding
chr5_96908934_A_G	ENSG00000164308.16	32995	69	89	0.449495	2.62049e-27	-1.04817	0.061135	2.91814e-05	2.62049e-27	4.04347e-25	rs2549795	ENSG00000164308	ERAP2	protein_coding
chr5_96909639_C_T	ENSG00000164308.16	33700	69	89	0.449495	2.62049e-27	-1.04817	0.061135	2.91814e-05	2.62049e-27	4.04347e-25	rs2549796	ENSG00000164308	ERAP2	protein_coding
chr5_96909735_C_T	ENSG00000164308.16	33796	69	89	0.449495	2.62049e-27	-1.04817	0.061135	2.91814e-05	2.62049e-27	4.04347e-25	rs1056893	ENSG00000164308	ERAP2	protein_coding
chr5_96909814_A_G	ENSG00000164308.16	33875	69	89	0.449495	2.62049e-27	-1.04817	0.061135	2.91814e-05	2.62049e-27	4.04347e-25	rs2549797	ENSG00000164308	ERAP2	protein_coding
chr5_96913182_A_G	ENSG00000164308.16	37243	64	80	0.444444	3.99392e-17	-1.02383	0.0932015	2.91814e-05	2.62049e-27	4.04347e-25	rs1363975	ENSG00000164308	ERAP2	protein_coding
chr5_96913411_C_T	ENSG00000164308.16	37472	67	86	0.438776	4.62986e-25	-1.02756	0.0655662	2.91814e-05	2.62049e-27	4.04347e-25	rs2255546	ENSG00000164308	ERAP2	protein_coding
chr5_96913619_G_A	ENSG00000164308.16	37680	60	76	0.457831	2.99228e-14	-0.966956	0.102601	2.91814e-05	2.62049e-27	4.04347e-25	rs2255633	ENSG00000164308	ERAP2	protein_coding
chr5_96915971_C_A	ENSG00000164308.16	40032	41	51	0.303571	9.5067e-06	0.617319	0.129664	2.91814e-05	2.62049e-27	4.04347e-25	rs2351011	ENSG00000164308	ERAP2	protein_coding
chr5_96917294_A_G	ENSG00000164308.16	41355	44	57	0.313187	2.03479e-07	0.63156	0.110057	2.91814e-05	2.62049e-27	4.04347e-25	rs1820148	ENSG00000164308	ERAP2	protein_coding
chr5_96917400_T_C	ENSG00000164308.16	41461	46	59	0.307292	9.73437e-08	0.636259	0.107495	2.91814e-05	2.62049e-27	4.04347e-25	rs1363908	ENSG00000164308	ERAP2	protein_coding
chr5_96935934_A_G	ENSG00000164308.16	59995	64	79	0.420213	6.00489e-19	1.01189	0.0842961	2.91814e-05	2.62049e-27	4.04347e-25	rs2617434	ENSG00000164308	ERAP2	protein_coding
chr5_96943234_AAAAG_A	ENSG00000164308.16	67295	41	46	0.258427	9.76661e-07	0.740034	0.138375	2.91814e-05	2.62049e-27	4.04347e-25	rs199809769	ENSG00000164308	ERAP2	protein_coding
chr5_96943244_T_G	ENSG00000164308.16	67305	44	55	0.308989	2.17847e-07	0.69512	0.121488	2.91814e-05	2.62049e-27	4.04347e-25	rs71654350	ENSG00000164308	ERAP2	protein_coding
chr5_96984882_T_C	ENSG00000164308.16	108943	63	87	0.457895	1.81157e-15	0.84598	0.0839251	2.91814e-05	2.62049e-27	4.04347e-25	rs9314181	ENSG00000164308	ERAP2	protein_coding
chr5_96986432_A_G	ENSG00000164308.16	110493	66	92	0.464646	5.85889e-14	0.797574	0.0860546	2.91814e-05	2.62049e-27	4.04347e-25	rs38033	ENSG00000164308	ERAP2	protein_coding
chr5_96986715_C_T	ENSG00000164308.16	110776	66	92	0.464646	5.85889e-14	0.797574	0.0860546	2.91814e-05	2.62049e-27	4.04347e-25	rs38034	ENSG00000164308	ERAP2	protein_coding
chr5_96993304_ATAT_A	ENSG00000164308.16	117365	66	84	0.466667	4.47971e-20	-1.11139	0.0878658	2.91814e-05	2.62049e-27	4.04347e-25	rs201273179	ENSG00000164308	ERAP2	protein_coding
chr5_96996381_TC_T	ENSG00000164308.16	120442	66	92	0.464646	5.85889e-14	-0.797574	0.0860546	2.91814e-05	2.62049e-27	4.04347e-25	rs3836862	ENSG00000164308	ERAP2	protein_coding
chr5_97003398_AC_A	ENSG00000164308.16	127459	66	92	0.464646	5.85889e-14	-0.797574	0.0860546	2.91814e-05	2.62049e-27	4.04347e-25	rs3214461	ENSG00000164308	ERAP2	protein_coding
chr5_97003569_T_G	ENSG00000164308.16	127630	66	92	0.464646	5.85889e-14	-0.797574	0.0860546	2.91814e-05	2.62049e-27	4.04347e-25	rs27613	ENSG00000164308	ERAP2	protein_coding
chr5_97015006_G_A	ENSG00000164308.16	139067	59	70	0.353535	1.12211e-11	-0.888849	0.110382	2.91814e-05	2.62049e-27	4.04347e-25	rs2303138	ENSG00000164308	ERAP2	protein_coding
chr5_97027703_C_T	ENSG00000164308.16	151764	66	92	0.464646	5.85889e-14	-0.797574	0.0860546	2.91814e-05	2.62049e-27	4.04347e-25	rs27300	ENSG00000164308	ERAP2	protein_coding
chr5_97028359_C_T	ENSG00000164308.16	152420	47	59	0.29798	6.08223e-08	-0.663319	0.109945	2.91814e-05	2.62049e-27	4.04347e-25	rs27712	ENSG00000164308	ERAP2	protein_coding
chr5_97028750_C_G	ENSG00000164308.16	152811	58	79	0.44382	7.50216e-10	-0.760175	0.107417	2.91814e-05	2.62049e-27	4.04347e-25	rs39602	ENSG00000164308	ERAP2	protein_coding
chr5_97057381_A_C	ENSG00000164308.16	181442	49	62	0.333333	4.683e-06	0.623703	0.126084	2.91814e-05	2.62049e-27	4.04347e-25	rs10463198	ENSG00000164308	ERAP2	protein_coding
chr5_102974462_G_A	ENSG00000175749.11	-57914	72	96	0.489796	1.82097e-05	0.626322	0.13653	4.19441e-05	1.03725e-06	6.10315e-05	rs3733939	ENSG00000175749	EIF3KP1	processed_pseudogene
chr5_102990174_A_G	ENSG00000175749.11	-42202	70	84	0.424242	2.761e-06	0.763634	0.15022	4.19441e-05	1.03725e-06	6.10315e-05	rs12656131	ENSG00000175749	EIF3KP1	processed_pseudogene
chr5_103005078_GATTA_G	ENSG00000175749.11	-27298	70	84	0.424242	2.761e-06	0.763634	0.15022	4.19441e-05	1.03725e-06	6.10315e-05	rs3834262	ENSG00000175749	EIF3KP1	processed_pseudogene
chr5_103009842_A_C	ENSG00000175749.11	-22534	70	84	0.424242	2.761e-06	0.763634	0.15022	4.19441e-05	1.03725e-06	6.10315e-05	rs2230457	ENSG00000175749	EIF3KP1	processed_pseudogene
chr5_103028154_C_T	ENSG00000175749.11	-4222	71	88	0.444444	1.85269e-06	-0.745062	0.143678	4.19441e-05	1.03725e-06	6.10315e-05	rs26433	ENSG00000175749	EIF3KP1	processed_pseudogene
chr5_103028838_A_AAT	ENSG00000175749.11	-3538	71	88	0.444444	1.85269e-06	-0.745062	0.143678	4.19441e-05	1.03725e-06	6.10315e-05	rs2067133	ENSG00000175749	EIF3KP1	processed_pseudogene
chr5_103032551_T_C	ENSG00000175749.11	175	70	87	0.448454	1.98251e-06	0.745238	0.144193	4.19441e-05	1.03725e-06	6.10315e-05	rs1011454	ENSG00000175749	EIF3KP1	processed_pseudogene
chr5_103032789_C_T	ENSG00000175749.11	413	71	88	0.444444	1.85269e-06	0.745062	0.143678	4.19441e-05	1.03725e-06	6.10315e-05	rs62362558	ENSG00000175749	EIF3KP1	processed_pseudogene
chr5_103097705_G_A	ENSG00000175749.11	65329	71	88	0.444444	1.85269e-06	0.745062	0.143678	4.19441e-05	1.03725e-06	6.10315e-05	rs34813	ENSG00000175749	EIF3KP1	processed_pseudogene
chr5_103153807_T_G	ENSG00000175749.11	121431	71	90	0.454545	3.38042e-06	0.706864	0.140495	4.19441e-05	1.03725e-06	6.10315e-05	rs34767	ENSG00000175749	EIF3KP1	processed_pseudogene
chr5_103155798_A_G	ENSG00000175749.11	123422	66	82	0.44086	9.23842e-06	0.746861	0.156624	4.19441e-05	1.03725e-06	6.10315e-05	rs34768	ENSG00000175749	EIF3KP1	processed_pseudogene
chr5_103184699_A_C	ENSG00000175749.11	152323	71	90	0.454545	3.38042e-06	0.706864	0.140495	4.19441e-05	1.03725e-06	6.10315e-05	rs26821	ENSG00000175749	EIF3KP1	processed_pseudogene
chr5_103201499_T_G	ENSG00000175749.11	169123	71	88	0.444444	1.03725e-06	0.67662	0.126877	4.19441e-05	1.03725e-06	6.10315e-05	rs154290	ENSG00000175749	EIF3KP1	processed_pseudogene
chr5_109337245_C_T	ENSG00000249476.1	10876	56	71	0.358586	3.99153e-05	0.464735	0.106258	8.9303e-05	5.19023e-06	0.00044759	rs246105	ENSG00000249476	CTD-2587M2.1	lncRNA
chr5_109337424_G_A	ENSG00000249476.1	11055	47	61	0.308081	5.19023e-06	-0.505618	0.102769	8.9303e-05	5.19023e-06	0.00044759	rs3749669	ENSG00000249476	CTD-2587M2.1	lncRNA
chr5_109344169_T_TTTAA	ENSG00000249476.1	17800	55	69	0.35567	6.40007e-05	-0.454107	0.107038	8.9303e-05	5.19023e-06	0.00044759	rs142828555	ENSG00000249476	CTD-2587M2.1	lncRNA
chr5_109356029_GA_G	ENSG00000249476.1	29660	45	58	0.302083	1.93153e-05	-0.495941	0.108485	8.9303e-05	5.19023e-06	0.00044759	rs199524515	ENSG00000249476	CTD-2587M2.1	lncRNA
chr5_109356176_TA_T	ENSG00000249476.1	29807	39	48	0.252632	6.5695e-05	-0.498308	0.117659	8.9303e-05	5.19023e-06	0.00044759	rs74962605	ENSG00000249476	CTD-2587M2.1	lncRNA
chr5_109378269_C_T	ENSG00000249476.1	51900	56	70	0.353535	3.57687e-05	-0.479913	0.108976	8.9303e-05	5.19023e-06	0.00044759	rs10042721	ENSG00000249476	CTD-2587M2.1	lncRNA
chr5_134649256_TAGAG_T	ENSG00000113621.14	-224547	14	15	0.0773196	1.40882e-05	-0.700169	0.150371	1.95267e-05	1.40882e-05	0.00126466	rs149428236	ENSG00000113621	TXNDC15	protein_coding
chr5_138824367_A_G	ENSG00000253404.1	71058	8	8	0.0454545	1.68691e-06	-1.76075	0.337985	2.38669e-05	7.84112e-08	9.5748e-06	rs6860780	ENSG00000253404	AC034243.1	lncRNA
chr5_138887305_C_G	ENSG00000253404.1	133996	9	9	0.0494506	7.84112e-08	1.82378	0.30541	2.38669e-05	7.84112e-08	9.5748e-06	rs10515504	ENSG00000253404	AC034243.1	lncRNA
chr5_140528087_G_T	ENSG00000250635.1	878359	2	2	0.0102041	1.84677e-06	-3.28296	0.632987	1.20949e-05	1.84677e-06	0.000246098	rs140207611	ENSG00000250635	CXXC5-AS1	lncRNA
chr5_141303391_C_A	ENSG00000146007.10	603057	2	2	0.010101	4.89621e-06	2.70577	0.548267	1.31824e-05	4.57455e-06	0.001032	rs10075302	ENSG00000146007	ZMAT2	protein_coding
chr5_141303960_A_T	ENSG00000146007.10	603626	2	2	0.0102041	5.17357e-06	2.7005	0.548796	1.31824e-05	4.57455e-06	0.001032	rs77201699	ENSG00000146007	ZMAT2	protein_coding
chr5_141303988_A_G	ENSG00000146007.10	603654	2	2	0.0113636	4.57455e-06	2.72473	0.550137	1.31824e-05	4.57455e-06	0.001032	rs111702937	ENSG00000146007	ZMAT2	protein_coding
chr5_140648007_G_GGTGTGTGTGTGT	ENSG00000120327.6	-574925	4	4	0.0215054	1.1537e-05	1.74143	0.369764	1.28113e-05	1.1537e-05	0.00188147	.	ENSG00000120327	PCDHB14	protein_coding
chr5_150878171_CTT_C	ENSG00000197083.11	-68118	47	54	0.341772	1.00299e-06	0.746807	0.139817	7.95144e-06	1.00299e-06	0.000353991	rs35792893	ENSG00000197083	ZNF300P1	transcribed_unprocessed_pseudogene
chr5_150942509_G_T	ENSG00000197083.11	-3780	66	80	0.40404	4.65837e-06	-0.614207	0.12413	7.95144e-06	1.00299e-06	0.000353991	rs17800981	ENSG00000197083	ZNF300P1	transcribed_unprocessed_pseudogene
chr5_177209881_C_T	ENSG00000169230.9	-93893	73	96	0.489796	3.84637e-07	-0.419754	0.0752091	9.6629e-06	3.91714e-09	8.09856e-07	rs1363405	ENSG00000169230	PRELID1	protein_coding
chr5_177210148_G_A	ENSG00000169230.9	-93626	73	94	0.474747	7.18057e-08	-0.45721	0.0762915	9.6629e-06	3.91714e-09	8.09856e-07	rs3733874	ENSG00000169230	PRELID1	protein_coding
chr5_177210239_G_T	ENSG00000169230.9	-93535	73	94	0.474747	7.18057e-08	-0.45721	0.0762915	9.6629e-06	3.91714e-09	8.09856e-07	rs3733875	ENSG00000169230	PRELID1	protein_coding
chr5_177210575_T_C	ENSG00000169230.9	-93199	73	94	0.474747	7.18057e-08	-0.45721	0.0762915	9.6629e-06	3.91714e-09	8.09856e-07	rs28932178	ENSG00000169230	PRELID1	protein_coding
chr5_177212216_T_TA	ENSG00000169230.9	-91558	66	80	0.434783	4.01927e-06	-0.456739	0.0915962	9.6629e-06	3.91714e-09	8.09856e-07	rs35159794	ENSG00000169230	PRELID1	protein_coding
chr5_177273884_G_A	ENSG00000169230.9	-29890	74	97	0.494898	1.57441e-07	0.436696	0.0752733	9.6629e-06	3.91714e-09	8.09856e-07	rs12660023	ENSG00000169230	PRELID1	protein_coding
chr5_177293765_A_G	ENSG00000169230.9	-10009	74	97	0.489899	9.33101e-08	0.442397	0.0746126	9.6629e-06	3.91714e-09	8.09856e-07	rs6872201	ENSG00000169230	PRELID1	protein_coding
chr5_177294197_T_C	ENSG00000169230.9	-9577	73	94	0.474747	2.90552e-08	0.476822	0.0767656	9.6629e-06	3.91714e-09	8.09856e-07	rs28580074	ENSG00000169230	PRELID1	protein_coding
chr5_177306115_A_G	ENSG00000169230.9	2341	74	96	0.484848	3.91714e-09	0.497393	0.0743651	9.6629e-06	3.91714e-09	8.09856e-07	rs4631	ENSG00000169230	PRELID1	protein_coding
chr5_177306615_T_C	ENSG00000169230.9	2841	75	96	0.489796	4.20395e-08	0.47228	0.077139	9.6629e-06	3.91714e-09	8.09856e-07	rs9834	ENSG00000169230	PRELID1	protein_coding
chr5_177310719_A_G	ENSG00000169230.9	6945	71	92	0.469388	2.40766e-07	0.445495	0.0781974	9.6629e-06	3.91714e-09	8.09856e-07	rs13190036	ENSG00000169230	PRELID1	protein_coding
chr5_177803305_T_C	ENSG00000249109.1	21108	49	66	0.434211	8.65714e-06	-0.503298	0.105168	1.16117e-05	8.65714e-06	0.00168517	rs113388315	ENSG00000249109	RP11-1026M7.2	lncRNA
chr5_177593965_C_T	ENSG00000170074.19	-189433	44	48	0.242424	1.11102e-06	0.830473	0.156236	1.03155e-05	1.5451e-10	4.20309e-08	rs1994354	ENSG00000170074	FAM153A	protein_coding
chr5_177608487_GCCC_G	ENSG00000170074.19	-174911	44	49	0.284884	7.47763e-07	0.855727	0.158022	1.03155e-05	1.5451e-10	4.20309e-08	rs142034531	ENSG00000170074	FAM153A	protein_coding
chr5_177627648_AT_A	ENSG00000170074.19	-155750	61	61	0.324468	1.29909e-06	1.03014	0.195254	1.03155e-05	1.5451e-10	4.20309e-08	rs10585103	ENSG00000170074	FAM153A	protein_coding
chr5_177627648_ATTT_A	ENSG00000170074.19	-155750	32	32	0.170213	4.10887e-07	-1.08186	0.194413	1.03155e-05	1.5451e-10	4.20309e-08	rs200910689	ENSG00000170074	FAM153A	protein_coding
chr5_177631695_G_A	ENSG00000170074.19	-151703	46	50	0.257732	3.65037e-07	0.853672	0.152601	1.03155e-05	1.5451e-10	4.20309e-08	rs149329643	ENSG00000170074	FAM153A	protein_coding
chr5_177632129_T_G	ENSG00000170074.19	-151269	74	94	0.484536	2.30718e-08	-0.783806	0.125074	1.03155e-05	1.5451e-10	4.20309e-08	rs6886539	ENSG00000170074	FAM153A	protein_coding
chr5_177803305_T_C	ENSG00000170074.19	19907	49	66	0.434211	1.5451e-10	-0.847729	0.113864	1.03155e-05	1.5451e-10	4.20309e-08	rs113388315	ENSG00000170074	FAM153A	protein_coding
chr5_180899571_T_A	ENSG00000168903.8	-89274	59	74	0.397849	6.83992e-08	0.720014	0.119908	2.58114e-05	2.57999e-11	3.60578e-09	rs2619738	ENSG00000168903	BTNL3	protein_coding
chr5_180899575_G_A	ENSG00000168903.8	-89270	21	21	0.109375	1.03055e-05	1.00772	0.212619	2.58114e-05	2.57999e-11	3.60578e-09	rs113292119	ENSG00000168903	BTNL3	protein_coding
chr5_180911300_G_A	ENSG00000168903.8	-77545	59	71	0.358586	2.57999e-11	0.90278	0.114858	2.58114e-05	2.57999e-11	3.60578e-09	rs2276994	ENSG00000168903	BTNL3	protein_coding
chr5_180911368_A_G	ENSG00000168903.8	-77477	60	72	0.363636	3.21955e-11	0.886179	0.113486	2.58114e-05	2.57999e-11	3.60578e-09	rs2276995	ENSG00000168903	BTNL3	protein_coding
chr5_180947387_G_A	ENSG00000168903.8	-41458	60	72	0.363636	3.21955e-11	0.886179	0.113486	2.58114e-05	2.57999e-11	3.60578e-09	rs7724616	ENSG00000168903	BTNL3	protein_coding
chr5_180947484_C_A	ENSG00000168903.8	-41361	32	35	0.176768	2.58664e-07	0.905769	0.159484	2.58114e-05	2.57999e-11	3.60578e-09	rs3733755	ENSG00000168903	BTNL3	protein_coding
chr5_180947534_G_A	ENSG00000168903.8	-41311	60	72	0.363636	3.21955e-11	0.886179	0.113486	2.58114e-05	2.57999e-11	3.60578e-09	rs3733756	ENSG00000168903	BTNL3	protein_coding
chr5_180947898_A_G	ENSG00000168903.8	-40947	59	71	0.362245	5.10922e-11	0.879402	0.114181	2.58114e-05	2.57999e-11	3.60578e-09	rs7711990	ENSG00000168903	BTNL3	protein_coding
chr5_181004169_C_G	ENSG00000168903.8	15324	71	91	0.464286	5.10773e-07	0.691313	0.125452	2.58114e-05	2.57999e-11	3.60578e-09	rs55823201	ENSG00000168903	BTNL3	protein_coding
chr5_181005024_T_G	ENSG00000168903.8	16179	51	58	0.337209	2.02255e-09	0.915936	0.133825	2.58114e-05	2.57999e-11	3.60578e-09	rs10063135	ENSG00000168903	BTNL3	protein_coding
chr5_181005416_C_T	ENSG00000168903.8	16571	65	80	0.40404	1.28075e-09	0.839039	0.120697	2.58114e-05	2.57999e-11	3.60578e-09	rs7726150	ENSG00000168903	BTNL3	protein_coding
chr5_181045498_C_T	ENSG00000168903.8	56653	69	84	0.424242	1.5547e-07	0.764435	0.131696	2.58114e-05	2.57999e-11	3.60578e-09	rs28677846	ENSG00000168903	BTNL3	protein_coding
chr5_181045513_A_G	ENSG00000168903.8	56668	70	85	0.433673	1.4817e-07	0.761186	0.13087	2.58114e-05	2.57999e-11	3.60578e-09	rs6894087	ENSG00000168903	BTNL3	protein_coding
chr5_181050449_C_G	ENSG00000168903.8	61604	68	83	0.419192	1.26033e-08	0.803361	0.125304	2.58114e-05	2.57999e-11	3.60578e-09	rs7702426	ENSG00000168903	BTNL3	protein_coding
chr5_181055795_A_T	ENSG00000168903.8	66950	57	66	0.336735	1.16024e-10	0.867906	0.115542	2.58114e-05	2.57999e-11	3.60578e-09	rs3885614	ENSG00000168903	BTNL3	protein_coding
chr5_181055899_C_T	ENSG00000168903.8	67054	57	66	0.333333	1.33532e-10	0.871462	0.116521	2.58114e-05	2.57999e-11	3.60578e-09	rs3885615	ENSG00000168903	BTNL3	protein_coding
chr5_181059785_G_C	ENSG00000168903.8	70940	55	63	0.331579	3.80062e-11	-0.931675	0.119902	2.58114e-05	2.57999e-11	3.60578e-09	rs10068763	ENSG00000168903	BTNL3	protein_coding
chr5_181237944_ACAC_A	ENSG00000248275.1	-23268	48	53	0.267677	9.1394e-06	-0.642549	0.134668	1.15712e-05	1.14749e-08	3.4363e-06	rs3832359	ENSG00000248275	TRIM52-AS1	lncRNA
chr5_181241964_T_G	ENSG00000248275.1	-19248	65	77	0.388889	3.89642e-08	-0.717124	0.116781	1.15712e-05	1.14749e-08	3.4363e-06	rs2241370	ENSG00000248275	TRIM52-AS1	lncRNA
chr5_181242370_A_G	ENSG00000248275.1	-18842	65	77	0.388889	3.89642e-08	-0.717124	0.116781	1.15712e-05	1.14749e-08	3.4363e-06	rs2287715	ENSG00000248275	TRIM52-AS1	lncRNA
chr5_181243251_C_G	ENSG00000248275.1	-17961	57	66	0.362637	1.60019e-07	-0.717962	0.12384	1.15712e-05	1.14749e-08	3.4363e-06	rs1279738	ENSG00000248275	TRIM52-AS1	lncRNA
chr5_181260427_CTCT_C	ENSG00000248275.1	-785	64	76	0.383838	1.14749e-08	-0.729424	0.113377	1.15712e-05	1.14749e-08	3.4363e-06	rs200454506	ENSG00000248275	TRIM52-AS1	lncRNA
chr5_181283260_T_C	ENSG00000248275.1	22048	63	75	0.394737	2.72162e-08	-0.774557	0.124385	1.15712e-05	1.14749e-08	3.4363e-06	rs2545073	ENSG00000248275	TRIM52-AS1	lncRNA
chr6_2768671_A_G	ENSG00000145949.9	17705	55	70	0.353535	6.78443e-06	0.501906	0.103489	1.98153e-05	3.9377e-06	0.000454057	rs3734500	ENSG00000145949	MYLK4	protein_coding
chr6_2785402_G_T	ENSG00000145949.9	34436	54	64	0.326531	3.9377e-06	0.544787	0.109137	1.98153e-05	3.9377e-06	0.000454057	rs1059630	ENSG00000145949	MYLK4	protein_coding
chr6_3023233_C_G	ENSG00000124588.19	29302	47	58	0.298969	1.98173e-07	-0.554803	0.0965715	3.3419e-05	1.98173e-07	3.05451e-05	rs6938396	ENSG00000124588	NQO2	protein_coding
chr6_3023484_G_A	ENSG00000124588.19	29553	51	66	0.336735	1.2812e-05	-0.44526	0.0951076	3.3419e-05	1.98173e-07	3.05451e-05	rs927340	ENSG00000124588	NQO2	protein_coding
chr6_3105323_A_C	ENSG00000137274.12	-13051	23	23	0.119792	1.22487e-05	-0.574051	0.122304	2.43429e-05	1.22487e-05	0.00196526	rs75585522	ENSG00000137274	BPHL	protein_coding
chr6_26056082_G_C	ENSG00000186470.13	-309077	6	6	0.030303	5.71521e-06	-1.23774	0.252869	2.1024e-05	4.37711e-07	5.98337e-05	rs118032130	ENSG00000186470	BTN3A2	protein_coding
chr6_26156845_A_G	ENSG00000186470.13	-208314	5	5	0.0255102	1.62439e-05	-1.29539	0.280501	2.1024e-05	4.37711e-07	5.98337e-05	rs2298090	ENSG00000186470	BTN3A2	protein_coding
chr6_26365358_T_C	ENSG00000186470.13	199	13	14	0.0721649	1.44506e-06	-0.846778	0.161325	2.1024e-05	4.37711e-07	5.98337e-05	rs28362606	ENSG00000186470	BTN3A2	protein_coding
chr6_26365451_T_G	ENSG00000186470.13	292	13	14	0.0721649	1.44506e-06	-0.846778	0.161325	2.1024e-05	4.37711e-07	5.98337e-05	rs58825580	ENSG00000186470	BTN3A2	protein_coding
chr6_26365474_CTGTGTGTGTGTGTGTGTGTG_C	ENSG00000186470.13	315	13	14	0.0833333	1.1487e-05	-0.794171	0.168588	2.1024e-05	4.37711e-07	5.98337e-05	rs71544677	ENSG00000186470	BTN3A2	protein_coding
chr6_26365531_T_C	ENSG00000186470.13	372	13	14	0.0729167	1.48733e-06	-0.846483	0.161494	2.1024e-05	4.37711e-07	5.98337e-05	rs68112369	ENSG00000186470	BTN3A2	protein_coding
chr6_26365538_T_C	ENSG00000186470.13	379	13	14	0.0729167	1.48733e-06	-0.846483	0.161494	2.1024e-05	4.37711e-07	5.98337e-05	rs66827971	ENSG00000186470	BTN3A2	protein_coding
chr6_26365685_G_T	ENSG00000186470.13	526	13	14	0.0736842	1.70416e-06	-0.843101	0.161918	2.1024e-05	4.37711e-07	5.98337e-05	rs71557334	ENSG00000186470	BTN3A2	protein_coding
chr6_26368051_G_A	ENSG00000186470.13	2892	14	15	0.0757576	4.37711e-07	-0.850729	0.153311	2.1024e-05	4.37711e-07	5.98337e-05	rs72841509	ENSG00000186470	BTN3A2	protein_coding
chr6_26370246_C_T	ENSG00000186470.13	5087	14	15	0.0757576	4.37711e-07	-0.850729	0.153311	2.1024e-05	4.37711e-07	5.98337e-05	rs35307327	ENSG00000186470	BTN3A2	protein_coding
chr6_26370344_C_T	ENSG00000186470.13	5185	14	15	0.0757576	4.37711e-07	-0.850729	0.153311	2.1024e-05	4.37711e-07	5.98337e-05	rs34878490	ENSG00000186470	BTN3A2	protein_coding
chr6_26370429_A_G	ENSG00000186470.13	5270	14	15	0.0757576	4.37711e-07	-0.850729	0.153311	2.1024e-05	4.37711e-07	5.98337e-05	rs9358936	ENSG00000186470	BTN3A2	protein_coding
chr6_26370431_C_T	ENSG00000186470.13	5272	14	15	0.0757576	4.37711e-07	-0.850729	0.153311	2.1024e-05	4.37711e-07	5.98337e-05	rs9393711	ENSG00000186470	BTN3A2	protein_coding
chr6_26370479_T_C	ENSG00000186470.13	5320	17	18	0.0909091	2.60971e-06	-0.74394	0.14593	2.1024e-05	4.37711e-07	5.98337e-05	rs9379862	ENSG00000186470	BTN3A2	protein_coding
chr6_26370772_G_C	ENSG00000186470.13	5613	14	15	0.0773196	5.59314e-07	-0.84549	0.154064	2.1024e-05	4.37711e-07	5.98337e-05	rs9393712	ENSG00000186470	BTN3A2	protein_coding
chr6_26372858_C_T	ENSG00000186470.13	7699	14	15	0.0757576	4.37711e-07	-0.850729	0.153311	2.1024e-05	4.37711e-07	5.98337e-05	rs12174623	ENSG00000186470	BTN3A2	protein_coding
chr6_26372893_G_A	ENSG00000186470.13	7734	14	15	0.0757576	4.37711e-07	-0.850729	0.153311	2.1024e-05	4.37711e-07	5.98337e-05	rs12174639	ENSG00000186470	BTN3A2	protein_coding
chr6_26372922_C_T	ENSG00000186470.13	7763	14	15	0.0757576	4.37711e-07	-0.850729	0.153311	2.1024e-05	4.37711e-07	5.98337e-05	rs12174631	ENSG00000186470	BTN3A2	protein_coding
chr6_26373279_G_A	ENSG00000186470.13	8120	14	15	0.0757576	4.37711e-07	-0.850729	0.153311	2.1024e-05	4.37711e-07	5.98337e-05	rs13216828	ENSG00000186470	BTN3A2	protein_coding
chr6_26373450_G_A	ENSG00000186470.13	8291	14	15	0.0757576	4.37711e-07	-0.850729	0.153311	2.1024e-05	4.37711e-07	5.98337e-05	rs9393713	ENSG00000186470	BTN3A2	protein_coding
chr6_26373512_G_T	ENSG00000186470.13	8353	14	15	0.0757576	4.37711e-07	-0.850729	0.153311	2.1024e-05	4.37711e-07	5.98337e-05	rs9393714	ENSG00000186470	BTN3A2	protein_coding
chr6_26374675_A_G	ENSG00000186470.13	9516	17	18	0.0909091	2.60971e-06	-0.74394	0.14593	2.1024e-05	4.37711e-07	5.98337e-05	rs733528	ENSG00000186470	BTN3A2	protein_coding
chr6_26374750_T_C	ENSG00000186470.13	9591	14	15	0.0757576	4.37711e-07	-0.850729	0.153311	2.1024e-05	4.37711e-07	5.98337e-05	rs2073527	ENSG00000186470	BTN3A2	protein_coding
chr6_26374915_G_C	ENSG00000186470.13	9756	17	18	0.0909091	2.60971e-06	-0.74394	0.14593	2.1024e-05	4.37711e-07	5.98337e-05	rs2073528	ENSG00000186470	BTN3A2	protein_coding
chr6_26374931_A_G	ENSG00000186470.13	9772	14	15	0.0757576	4.37711e-07	-0.850729	0.153311	2.1024e-05	4.37711e-07	5.98337e-05	rs2073529	ENSG00000186470	BTN3A2	protein_coding
chr6_26375015_T_C	ENSG00000186470.13	9856	13	14	0.0786517	1.09791e-06	-0.86636	0.162895	2.1024e-05	4.37711e-07	5.98337e-05	rs2073530	ENSG00000186470	BTN3A2	protein_coding
chr6_26375028_A_G	ENSG00000186470.13	9869	11	12	0.0705882	4.41996e-06	-0.866908	0.174718	2.1024e-05	4.37711e-07	5.98337e-05	rs2073531	ENSG00000186470	BTN3A2	protein_coding
chr6_26376640_A_G	ENSG00000186470.13	11481	14	15	0.0757576	4.37711e-07	-0.850729	0.153311	2.1024e-05	4.37711e-07	5.98337e-05	rs9393716	ENSG00000186470	BTN3A2	protein_coding
chr6_26463043_T_A	ENSG00000186470.13	97884	6	6	0.0322581	5.8105e-06	-1.23588	0.252713	2.1024e-05	4.37711e-07	5.98337e-05	rs3823158	ENSG00000186470	BTN3A2	protein_coding
chr6_26463432_G_A	ENSG00000186470.13	98273	6	6	0.030303	5.71521e-06	-1.23774	0.252869	2.1024e-05	4.37711e-07	5.98337e-05	rs13195509	ENSG00000186470	BTN3A2	protein_coding
chr6_26468098_G_A	ENSG00000186470.13	102939	6	6	0.030303	5.71521e-06	-1.23774	0.252869	2.1024e-05	4.37711e-07	5.98337e-05	rs3734542	ENSG00000186470	BTN3A2	protein_coding
chr6_26468317_G_C	ENSG00000186470.13	103158	6	6	0.030303	5.71521e-06	-1.23774	0.252869	2.1024e-05	4.37711e-07	5.98337e-05	rs3734543	ENSG00000186470	BTN3A2	protein_coding
chr6_26478024_C_T	ENSG00000186470.13	112865	6	6	0.03125	6.33791e-06	-1.23559	0.253835	2.1024e-05	4.37711e-07	5.98337e-05	rs34104395	ENSG00000186470	BTN3A2	protein_coding
chr6_26502047_T_C	ENSG00000186470.13	136888	6	6	0.0315789	8.09744e-06	-1.22433	0.254892	2.1024e-05	4.37711e-07	5.98337e-05	rs144864392	ENSG00000186470	BTN3A2	protein_coding
chr6_26506961_C_G	ENSG00000186470.13	141802	6	6	0.030303	5.71521e-06	-1.23774	0.252869	2.1024e-05	4.37711e-07	5.98337e-05	rs114803514	ENSG00000186470	BTN3A2	protein_coding
chr6_26509154_C_T	ENSG00000186470.13	143995	6	6	0.030303	5.71521e-06	-1.23774	0.252869	2.1024e-05	4.37711e-07	5.98337e-05	rs35555795	ENSG00000186470	BTN3A2	protein_coding
chr6_26883636_G_A	ENSG00000186470.13	518477	6	6	0.030303	5.71521e-06	-1.23774	0.252869	2.1024e-05	4.37711e-07	5.98337e-05	rs77666565	ENSG00000186470	BTN3A2	protein_coding
chr6_27147688_A_G	ENSG00000186470.13	782529	6	6	0.0306122	6.56556e-06	-1.23047	0.253264	2.1024e-05	4.37711e-07	5.98337e-05	rs17737028	ENSG00000186470	BTN3A2	protein_coding
chr6_26597105_A_G	ENSG00000181315.10	-62647	35	35	0.178571	2.11582e-07	-0.630817	0.110112	2.78752e-05	2.11582e-07	2.87607e-05	rs3800302	ENSG00000181315	ZNF322	protein_coding
chr6_26892722_T_C	ENSG00000181315.10	232970	12	12	0.0645161	6.08142e-06	0.820236	0.168132	2.78752e-05	2.11582e-07	2.87607e-05	rs147356458	ENSG00000181315	ZNF322	protein_coding
chr6_26925272_C_T	ENSG00000181315.10	265520	15	15	0.0773196	7.26143e-06	0.752873	0.15581	2.78752e-05	2.11582e-07	2.87607e-05	rs9393771	ENSG00000181315	ZNF322	protein_coding
chr6_26892722_T_C	ENSG00000241549.8	-63832	12	12	0.0645161	5.83881e-06	-0.99026	0.202541	4.30656e-05	1.65941e-06	0.000228885	rs147356458	ENSG00000241549	GUSBP2	transcribed_unprocessed_pseudogene
chr6_26925272_C_T	ENSG00000241549.8	-31282	15	15	0.0773196	1.65941e-06	-0.960208	0.184169	4.30656e-05	1.65941e-06	0.000228885	rs9393771	ENSG00000241549	GUSBP2	transcribed_unprocessed_pseudogene
chr6_28149665_C_G	ENSG00000216901.1	-26523	54	72	0.363636	1.02289e-08	0.791839	0.122557	3.57735e-05	1.02289e-08	1.29298e-06	rs2622322	ENSG00000216901	ZNF603P	unprocessed_pseudogene
chr6_28233360_A_G	ENSG00000216901.1	57172	50	61	0.338889	5.1071e-06	0.715742	0.145354	3.57735e-05	1.02289e-08	1.29298e-06	rs7206	ENSG00000216901	ZNF603P	unprocessed_pseudogene
chr6_28244970_G_A	ENSG00000216901.1	68782	55	72	0.363636	3.03141e-07	0.708194	0.125563	3.57735e-05	1.02289e-08	1.29298e-06	rs13408	ENSG00000216901	ZNF603P	unprocessed_pseudogene
chr6_28251492_G_A	ENSG00000216901.1	75304	64	85	0.429293	2.05394e-06	0.663236	0.128551	3.57735e-05	1.02289e-08	1.29298e-06	rs1736904	ENSG00000216901	ZNF603P	unprocessed_pseudogene
chr6_28252048_G_A	ENSG00000216901.1	75860	53	67	0.338384	1.35708e-06	0.707135	0.134312	3.57735e-05	1.02289e-08	1.29298e-06	rs1736895	ENSG00000216901	ZNF603P	unprocessed_pseudogene
chr6_28259826_C_A	ENSG00000216901.1	83638	62	78	0.393939	2.16802e-05	0.602964	0.132802	3.57735e-05	1.02289e-08	1.29298e-06	rs1635	ENSG00000216901	ZNF603P	unprocessed_pseudogene
chr6_28149665_C_G	ENSG00000197062.11	-117345	54	72	0.363636	6.36034e-08	-0.629732	0.104566	3.86118e-05	6.36034e-08	1.07043e-05	rs2622322	ENSG00000197062	ZSCAN26	protein_coding
chr6_28233360_A_G	ENSG00000197062.11	-33650	50	61	0.338889	1.37385e-05	-0.571727	0.122609	3.86118e-05	6.36034e-08	1.07043e-05	rs7206	ENSG00000197062	ZSCAN26	protein_coding
chr6_28244970_G_A	ENSG00000197062.11	-22040	55	72	0.363636	1.30395e-07	-0.604492	0.103374	3.86118e-05	6.36034e-08	1.07043e-05	rs13408	ENSG00000197062	ZSCAN26	protein_coding
chr6_28251492_G_A	ENSG00000197062.11	-15518	64	85	0.429293	1.59972e-06	-0.557182	0.106677	3.86118e-05	6.36034e-08	1.07043e-05	rs1736904	ENSG00000197062	ZSCAN26	protein_coding
chr6_28252048_G_A	ENSG00000197062.11	-14962	53	67	0.338384	1.13184e-07	-0.636411	0.108193	3.86118e-05	6.36034e-08	1.07043e-05	rs1736895	ENSG00000197062	ZSCAN26	protein_coding
chr6_28287263_G_C	ENSG00000197062.11	20253	52	64	0.323232	6.68282e-07	-0.626008	0.115003	3.86118e-05	6.36034e-08	1.07043e-05	rs1150721	ENSG00000197062	ZSCAN26	protein_coding
chr6_28301886_A_G	ENSG00000197062.11	34876	50	61	0.308081	5.74522e-07	-0.636562	0.116135	3.86118e-05	6.36034e-08	1.07043e-05	rs1997660	ENSG00000197062	ZSCAN26	protein_coding
chr6_28326773_T_C	ENSG00000197062.11	59763	50	61	0.308081	5.74522e-07	-0.636562	0.116135	3.86118e-05	6.36034e-08	1.07043e-05	rs853684	ENSG00000197062	ZSCAN26	protein_coding
chr6_28327262_A_G	ENSG00000197062.11	60252	50	61	0.311224	1.0801e-06	-0.62786	0.11796	3.86118e-05	6.36034e-08	1.07043e-05	rs853683	ENSG00000197062	ZSCAN26	protein_coding
chr6_28366302_CAG_C	ENSG00000187987.9	-77200	45	58	0.292929	8.41958e-06	0.50775	0.105935	4.74245e-05	3.82752e-08	1.93561e-06	rs55924797	ENSG00000187987	ZSCAN23	protein_coding
chr6_28390543_A_G	ENSG00000187987.9	-52959	45	59	0.29798	2.5769e-05	0.468715	0.104311	4.74245e-05	3.82752e-08	1.93561e-06	rs1361385	ENSG00000187987	ZSCAN23	protein_coding
chr6_28390558_G_C	ENSG00000187987.9	-52944	45	59	0.29798	2.5769e-05	0.468715	0.104311	4.74245e-05	3.82752e-08	1.93561e-06	rs1416918	ENSG00000187987	ZSCAN23	protein_coding
chr6_28391393_A_G	ENSG00000187987.9	-52109	65	86	0.438776	3.82752e-08	0.585539	0.0952858	4.74245e-05	3.82752e-08	1.93561e-06	rs2859348	ENSG00000187987	ZSCAN23	protein_coding
chr6_28435448_C_T	ENSG00000187987.9	-8054	44	58	0.298969	2.26963e-05	0.474782	0.104856	4.74245e-05	3.82752e-08	1.93561e-06	rs2071965	ENSG00000187987	ZSCAN23	protein_coding
chr6_28435826_T_C	ENSG00000187987.9	-7676	45	59	0.29798	2.5769e-05	0.468715	0.104311	4.74245e-05	3.82752e-08	1.93561e-06	rs11752919	ENSG00000187987	ZSCAN23	protein_coding
chr6_28505548_T_G	ENSG00000204687.4	-982408	65	74	0.411111	0.000330886	-0.60097	0.159489	0.000583762	0.000330886	0.00102702	rs2071966	ENSG00000204687	MAS1L	protein_coding
chr6_34744455_C_T	ENSG00000065060.16	-47560	57	68	0.343434	2.33811e-06	0.405264	0.0790585	1.799e-05	2.33811e-06	0.000514108	rs2814966	ENSG00000065060	UHRF1BP1	protein_coding
chr6_34823250_A_G	ENSG00000065060.16	31235	57	68	0.343434	2.33811e-06	0.405264	0.0790585	1.799e-05	2.33811e-06	0.000514108	rs7774697	ENSG00000065060	UHRF1BP1	protein_coding
chr6_34834524_C_T	ENSG00000065060.16	42509	56	67	0.345361	2.62501e-06	0.411058	0.0806564	1.799e-05	2.33811e-06	0.000514108	rs4624858	ENSG00000065060	UHRF1BP1	protein_coding
chr6_34836170_C_T	ENSG00000065060.16	44155	57	68	0.343434	2.33811e-06	0.405264	0.0790585	1.799e-05	2.33811e-06	0.000514108	rs4259246	ENSG00000065060	UHRF1BP1	protein_coding
chr6_34856859_A_G	ENSG00000065060.16	64844	57	68	0.343434	2.33811e-06	0.405264	0.0790585	1.799e-05	2.33811e-06	0.000514108	rs11755393	ENSG00000065060	UHRF1BP1	protein_coding
chr6_34864089_G_A	ENSG00000065060.16	72074	57	68	0.343434	2.33811e-06	0.405264	0.0790585	1.799e-05	2.33811e-06	0.000514108	rs3734264	ENSG00000065060	UHRF1BP1	protein_coding
chr6_42194650_A_G	ENSG00000048544.5	-23215	27	28	0.141414	1.36003e-06	0.716083	0.136026	1.18025e-05	7.96219e-07	0.000150286	rs3749921	ENSG00000048544	MRPS10	protein_coding
chr6_42208382_G_T	ENSG00000048544.5	-9483	28	30	0.151515	8.28205e-07	0.679867	0.126145	1.18025e-05	7.96219e-07	0.000150286	rs2295278	ENSG00000048544	MRPS10	protein_coding
chr6_42211649_G_C	ENSG00000048544.5	-6216	27	29	0.151042	2.5659e-06	0.659482	0.129253	1.18025e-05	7.96219e-07	0.000150286	rs4714582	ENSG00000048544	MRPS10	protein_coding
chr6_42214035_G_A	ENSG00000048544.5	-3830	28	30	0.151515	8.28205e-07	0.679867	0.126145	1.18025e-05	7.96219e-07	0.000150286	rs2273283	ENSG00000048544	MRPS10	protein_coding
chr6_42214222_A_C	ENSG00000048544.5	-3643	28	30	0.151515	8.28205e-07	0.679867	0.126145	1.18025e-05	7.96219e-07	0.000150286	rs1884318	ENSG00000048544	MRPS10	protein_coding
chr6_42214483_GA_G	ENSG00000048544.5	-3382	28	30	0.154639	7.96219e-07	0.686255	0.127097	1.18025e-05	7.96219e-07	0.000150286	rs3215607	ENSG00000048544	MRPS10	protein_coding
chr6_42564364_C_T	ENSG00000112619.7	-158210	67	87	0.478022	2.56822e-07	-0.634289	0.111648	1.32393e-05	2.2883e-07	7.89779e-05	rs3749897	ENSG00000112619	PRPH2	protein_coding
chr6_42615887_G_A	ENSG00000112619.7	-106687	62	80	0.408163	1.47453e-06	0.545289	0.103988	1.32393e-05	2.2883e-07	7.89779e-05	rs9381203	ENSG00000112619	PRPH2	protein_coding
chr6_42650223_T_G	ENSG00000112619.7	-72351	62	80	0.408163	1.47453e-06	0.545289	0.103988	1.32393e-05	2.2883e-07	7.89779e-05	rs3763234	ENSG00000112619	PRPH2	protein_coding
chr6_42658409_TACTC_T	ENSG00000112619.7	-64165	62	80	0.408163	1.47453e-06	0.545289	0.103988	1.32393e-05	2.2883e-07	7.89779e-05	rs59876630	ENSG00000112619	PRPH2	protein_coding
chr6_42659696_G_A	ENSG00000112619.7	-62878	74	97	0.489899	6.54023e-07	-0.592514	0.108742	1.32393e-05	2.2883e-07	7.89779e-05	rs6917033	ENSG00000112619	PRPH2	protein_coding
chr6_42662369_A_G	ENSG00000112619.7	-60205	62	80	0.408163	1.47453e-06	0.545289	0.103988	1.32393e-05	2.2883e-07	7.89779e-05	rs3736745	ENSG00000112619	PRPH2	protein_coding
chr6_42670499_T_G	ENSG00000112619.7	-52075	66	84	0.47191	5.9554e-07	-0.649964	0.118775	1.32393e-05	2.2883e-07	7.89779e-05	rs926793	ENSG00000112619	PRPH2	protein_coding
chr6_42670826_T_C	ENSG00000112619.7	-51748	74	97	0.489899	6.54023e-07	-0.592514	0.108742	1.32393e-05	2.2883e-07	7.89779e-05	rs4460209	ENSG00000112619	PRPH2	protein_coding
chr6_42676885_A_G	ENSG00000112619.7	-45689	74	97	0.489899	6.54023e-07	-0.592514	0.108742	1.32393e-05	2.2883e-07	7.89779e-05	rs2038261	ENSG00000112619	PRPH2	protein_coding
chr6_42698150_C_T	ENSG00000112619.7	-24424	61	76	0.395833	2.6074e-06	0.585707	0.114886	1.32393e-05	2.2883e-07	7.89779e-05	rs835	ENSG00000112619	PRPH2	protein_coding
chr6_42704669_T_C	ENSG00000112619.7	-17905	61	76	0.387755	1.46151e-06	0.57514	0.109633	1.32393e-05	2.2883e-07	7.89779e-05	rs3818087	ENSG00000112619	PRPH2	protein_coding
chr6_42704678_A_T	ENSG00000112619.7	-17896	73	94	0.479592	4.95951e-06	0.564823	0.114527	1.32393e-05	2.2883e-07	7.89779e-05	rs3818086	ENSG00000112619	PRPH2	protein_coding
chr6_42721673_G_A	ENSG00000112619.7	-901	61	75	0.378788	2.2883e-07	0.615999	0.107888	1.32393e-05	2.2883e-07	7.89779e-05	rs6928781	ENSG00000112619	PRPH2	protein_coding
chr6_42722017_A_G	ENSG00000112619.7	-557	71	91	0.464286	1.04874e-06	0.587455	0.110215	1.32393e-05	2.2883e-07	7.89779e-05	rs7764439	ENSG00000112619	PRPH2	protein_coding
chr6_42937497_A_G	ENSG00000124587.13	-41723	54	66	0.358696	4.28639e-07	0.640935	0.115395	1.23237e-05	4.28639e-07	4.97999e-05	rs9471968	ENSG00000124587	PEX6	protein_coding
chr6_42956164_T_C	ENSG00000124587.13	-23056	34	36	0.185567	1.84563e-06	0.697212	0.134425	1.23237e-05	4.28639e-07	4.97999e-05	rs12524845	ENSG00000124587	PEX6	protein_coding
chr6_42956455_C_T	ENSG00000124587.13	-22765	34	36	0.181818	3.06942e-06	0.679231	0.134337	1.23237e-05	4.28639e-07	4.97999e-05	rs13215983	ENSG00000124587	PEX6	protein_coding
chr6_42956686_G_T	ENSG00000124587.13	-22534	34	36	0.181818	3.06942e-06	0.679231	0.134337	1.23237e-05	4.28639e-07	4.97999e-05	rs4714640	ENSG00000124587	PEX6	protein_coding
chr6_42956750_CA_C	ENSG00000124587.13	-22470	34	36	0.181818	3.06942e-06	0.679231	0.134337	1.23237e-05	4.28639e-07	4.97999e-05	rs70990160	ENSG00000124587	PEX6	protein_coding
chr6_42962101_G_A	ENSG00000124587.13	-17119	34	36	0.181818	3.06942e-06	0.679231	0.134337	1.23237e-05	4.28639e-07	4.97999e-05	rs7760250	ENSG00000124587	PEX6	protein_coding
chr6_42963523_C_G	ENSG00000124587.13	-15697	59	73	0.368687	5.53144e-07	0.558954	0.1018	1.23237e-05	4.28639e-07	4.97999e-05	rs2296804	ENSG00000124587	PEX6	protein_coding
chr6_42964464_C_T	ENSG00000124587.13	-14756	34	36	0.181818	3.06942e-06	0.679231	0.134337	1.23237e-05	4.28639e-07	4.97999e-05	rs1129186	ENSG00000124587	PEX6	protein_coding
chr6_42964977_C_T	ENSG00000124587.13	-14243	34	36	0.181818	3.06942e-06	0.679231	0.134337	1.23237e-05	4.28639e-07	4.97999e-05	rs2274517	ENSG00000124587	PEX6	protein_coding
chr6_42968260_G_A	ENSG00000124587.13	-10960	34	36	0.183673	4.67724e-06	0.668748	0.135181	1.23237e-05	4.28639e-07	4.97999e-05	rs9471982	ENSG00000124587	PEX6	protein_coding
chr6_42974713_G_A	ENSG00000124587.13	-4507	34	36	0.185567	2.47809e-06	0.687209	0.134451	1.23237e-05	4.28639e-07	4.97999e-05	rs9296407	ENSG00000124587	PEX6	protein_coding
chr6_44306404_GAGA_G	ENSG00000146221.9	8716	43	52	0.262626	1.03778e-05	0.529704	0.111806	1.14943e-05	5.05028e-06	0.000697721	rs144914586	ENSG00000146221	TCTE1	protein_coding
chr6_44311374_A_G	ENSG00000146221.9	13686	47	57	0.287879	5.05028e-06	0.531378	0.107849	1.14943e-05	5.05028e-06	0.000697721	rs9688508	ENSG00000146221	TCTE1	protein_coding
chr6_44311572_C_T	ENSG00000146221.9	13884	47	57	0.287879	5.05028e-06	0.531378	0.107849	1.14943e-05	5.05028e-06	0.000697721	rs41282672	ENSG00000146221	TCTE1	protein_coding
chr6_49431526_AT_A	ENSG00000031691.6	-31852	39	45	0.234375	8.27552e-06	-0.624322	0.130133	4.35284e-05	6.42803e-09	6.50705e-07	rs10713340	ENSG00000031691	CENPQ	protein_coding
chr6_49435569_T_C	ENSG00000031691.6	-27809	66	80	0.40404	3.29946e-07	-0.616187	0.109658	4.35284e-05	6.42803e-09	6.50705e-07	rs8589	ENSG00000031691	CENPQ	protein_coding
chr6_49441774_G_C	ENSG00000031691.6	-21604	40	46	0.232323	9.16087e-06	-0.615431	0.129002	4.35284e-05	6.42803e-09	6.50705e-07	rs9473555	ENSG00000031691	CENPQ	protein_coding
chr6_49442024_T_C	ENSG00000031691.6	-21354	40	46	0.232323	9.16087e-06	-0.615431	0.129002	4.35284e-05	6.42803e-09	6.50705e-07	rs9473557	ENSG00000031691	CENPQ	protein_coding
chr6_49442135_T_A	ENSG00000031691.6	-21243	39	45	0.241935	3.09698e-06	-0.654144	0.129435	4.35284e-05	6.42803e-09	6.50705e-07	rs9463483	ENSG00000031691	CENPQ	protein_coding
chr6_49444720_C_T	ENSG00000031691.6	-18658	40	46	0.232323	9.16087e-06	-0.615431	0.129002	4.35284e-05	6.42803e-09	6.50705e-07	rs1141321	ENSG00000031691	CENPQ	protein_coding
chr6_49453528_G_A	ENSG00000031691.6	-9850	40	46	0.239583	7.77912e-06	-0.626308	0.130105	4.35284e-05	6.42803e-09	6.50705e-07	rs7769646	ENSG00000031691	CENPQ	protein_coding
chr6_49453894_G_A	ENSG00000031691.6	-9484	66	82	0.427083	6.42803e-09	-0.663469	0.100964	4.35284e-05	6.42803e-09	6.50705e-07	rs9395492	ENSG00000031691	CENPQ	protein_coding
chr6_49457808_C_T	ENSG00000031691.6	-5570	68	84	0.424242	7.2989e-09	-0.645752	0.0987209	4.35284e-05	6.42803e-09	6.50705e-07	rs2229384	ENSG00000031691	CENPQ	protein_coding
chr6_49472092_G_A	ENSG00000031691.6	8714	40	46	0.232323	9.16087e-06	-0.615431	0.129002	4.35284e-05	6.42803e-09	6.50705e-07	rs4267943	ENSG00000031691	CENPQ	protein_coding
chr6_49488832_G_A	ENSG00000031691.6	25454	60	74	0.381443	3.9228e-07	0.576101	0.103313	4.35284e-05	6.42803e-09	6.50705e-07	rs2501965	ENSG00000031691	CENPQ	protein_coding
chr6_49492265_A_G	ENSG00000031691.6	28887	61	75	0.378788	3.74539e-07	0.572086	0.102382	4.35284e-05	6.42803e-09	6.50705e-07	rs2501968	ENSG00000031691	CENPQ	protein_coding
chr6_49492439_A_G	ENSG00000031691.6	29061	55	68	0.409639	5.67342e-07	0.611596	0.111516	4.35284e-05	6.42803e-09	6.50705e-07	rs1471539	ENSG00000031691	CENPQ	protein_coding
chr6_49517553_C_A	ENSG00000031691.6	54175	69	87	0.448454	7.76628e-09	0.652244	0.0999384	4.35284e-05	6.42803e-09	6.50705e-07	rs9367358	ENSG00000031691	CENPQ	protein_coding
chr6_53097926_GTATATATATATATATATATATATATATATATATA_G	ENSG00000237674.1	353270	2	2	0.0106383	5.72493e-06	-2.90007	0.592536	1.16485e-05	5.72493e-06	0.000950759	.	ENSG00000237674	GSTA7P	unprocessed_pseudogene
chr6_56059416_TC_T	ENSG00000124749.16	-334678	44	50	0.263158	3.19155e-10	0.846766	0.116373	2.85629e-05	1.22062e-10	1.68491e-08	rs3830813	ENSG00000124749	COL21A1	protein_coding
chr6_56064549_T_C	ENSG00000124749.16	-329545	43	49	0.252577	1.22062e-10	0.883533	0.117807	2.85629e-05	1.22062e-10	1.68491e-08	rs2235735	ENSG00000124749	COL21A1	protein_coding
chr6_56074041_G_A	ENSG00000124749.16	-320053	54	67	0.348958	9.32018e-09	0.6637	0.102374	2.85629e-05	1.22062e-10	1.68491e-08	rs4715576	ENSG00000124749	COL21A1	protein_coding
chr6_56101620_A_G	ENSG00000124749.16	-292474	30	34	0.182796	8.53405e-08	0.779405	0.130971	2.85629e-05	1.22062e-10	1.68491e-08	rs4379279	ENSG00000124749	COL21A1	protein_coding
chr6_56157072_T_TAAA	ENSG00000124749.16	-237022	34	38	0.25	3.17466e-07	0.76299	0.135553	2.85629e-05	1.22062e-10	1.68491e-08	rs373556137	ENSG00000124749	COL21A1	protein_coding
chr6_56179701_C_T	ENSG00000124749.16	-214393	2	2	0.0103093	6.06485e-07	-2.72717	0.49878	2.85629e-05	1.22062e-10	1.68491e-08	.	ENSG00000124749	COL21A1	protein_coding
chr6_56179780_T_C	ENSG00000124749.16	-214314	32	37	0.190722	4.52243e-08	0.729908	0.119562	2.85629e-05	1.22062e-10	1.68491e-08	rs2038149	ENSG00000124749	COL21A1	protein_coding
chr6_57919865_G_A	ENSG00000272541.1	63397	51	63	0.318182	1.18613e-07	-0.693826	0.118183	5.25089e-05	3.587e-08	8.2763e-07	rs6931014	ENSG00000272541	XXbac-BPGBPG55C20.1	lncRNA
chr6_57924292_A_T	ENSG00000272541.1	67824	50	63	0.321429	4.67975e-07	-0.666455	0.120464	5.25089e-05	3.587e-08	8.2763e-07	rs9500243	ENSG00000272541	XXbac-BPGBPG55C20.1	lncRNA
chr6_57937654_G_A	ENSG00000272541.1	81186	49	61	0.314433	2.14741e-07	-0.684451	0.11955	5.25089e-05	3.587e-08	8.2763e-07	rs1810425	ENSG00000272541	XXbac-BPGBPG55C20.1	lncRNA
chr6_57939191_G_GTT	ENSG00000272541.1	82723	43	43	0.231183	8.33035e-06	-0.81935	0.170846	5.25089e-05	3.587e-08	8.2763e-07	.	ENSG00000272541	XXbac-BPGBPG55C20.1	lncRNA
chr6_57961543_A_G	ENSG00000272541.1	105075	43	53	0.297753	3.587e-08	-0.769494	0.124903	5.25089e-05	3.587e-08	8.2763e-07	rs9404620	ENSG00000272541	XXbac-BPGBPG55C20.1	lncRNA
chr6_57919865_G_A	ENSG00000215190.9	-41636	51	63	0.318182	1.17449e-07	-0.755571	0.128648	3.74606e-05	8.32869e-08	4.06773e-06	rs6931014	ENSG00000215190	LINC00680	transcribed_unprocessed_pseudogene
chr6_57924292_A_T	ENSG00000215190.9	-37209	50	63	0.321429	1.85531e-07	-0.74632	0.129542	3.74606e-05	8.32869e-08	4.06773e-06	rs9500243	ENSG00000215190	LINC00680	transcribed_unprocessed_pseudogene
chr6_57937654_G_A	ENSG00000215190.9	-23847	49	61	0.314433	8.32869e-08	-0.765573	0.128519	3.74606e-05	8.32869e-08	4.06773e-06	rs1810425	ENSG00000215190	LINC00680	transcribed_unprocessed_pseudogene
chr6_57961543_A_G	ENSG00000215190.9	42	43	53	0.297753	1.4509e-07	-0.806522	0.138542	3.74606e-05	8.32869e-08	4.06773e-06	rs9404620	ENSG00000215190	LINC00680	transcribed_unprocessed_pseudogene
chr6_73445623_G_T	ENSG00000229862.5	-78175	59	75	0.378788	5.79963e-09	0.714343	0.108304	1.59539e-05	3.37598e-12	5.18003e-10	rs610913	ENSG00000229862	RP11-505P4.7	lncRNA
chr6_73492090_C_T	ENSG00000229862.5	-31708	57	73	0.439759	2.76834e-07	0.697902	0.123247	1.59539e-05	3.37598e-12	5.18003e-10	rs514582	ENSG00000229862	RP11-505P4.7	lncRNA
chr6_73518283_A_G	ENSG00000229862.5	-5515	67	89	0.449495	3.37598e-12	0.763442	0.0916497	1.59539e-05	3.37598e-12	5.18003e-10	rs1874229	ENSG00000229862	RP11-505P4.7	lncRNA
chr6_73518326_A_G	ENSG00000229862.5	-5472	52	61	0.308081	2.1561e-06	0.681943	0.132496	1.59539e-05	3.37598e-12	5.18003e-10	rs1874230	ENSG00000229862	RP11-505P4.7	lncRNA
chr6_73519328_CCCA_C	ENSG00000229862.5	-4470	31	33	0.166667	3.97283e-06	-0.817443	0.163834	1.59539e-05	3.37598e-12	5.18003e-10	rs139835813	ENSG00000229862	RP11-505P4.7	lncRNA
chr6_73519535_G_T	ENSG00000229862.5	-4263	52	61	0.308081	2.1561e-06	0.681943	0.132496	1.59539e-05	3.37598e-12	5.18003e-10	rs2073466	ENSG00000229862	RP11-505P4.7	lncRNA
chr6_79699463_C_CTTTTT	ENSG00000272129.1	-655961	1	2	0.0102041	1.19278e-05	-1.96386	0.417781	2.82109e-05	1.19278e-05	0.00056462	.	ENSG00000272129	RP11-250B2.6	lncRNA
chr6_85471208_A_G	ENSG00000203875.10	-207528	50	60	0.309278	5.86021e-11	0.711757	0.0927971	4.5181e-05	1.27898e-13	2.45845e-11	rs10944129	ENSG00000203875	SNHG5	lncRNA
chr6_85514335_T_G	ENSG00000203875.10	-164401	51	61	0.308081	5.14345e-12	0.725649	0.0881419	4.5181e-05	1.27898e-13	2.45845e-11	rs6454472	ENSG00000203875	SNHG5	lncRNA
chr6_85536991_C_A	ENSG00000203875.10	-141745	51	61	0.311224	2.28443e-11	0.714401	0.0905666	4.5181e-05	1.27898e-13	2.45845e-11	rs12193777	ENSG00000203875	SNHG5	lncRNA
chr6_85637471_TAA_T	ENSG00000203875.10	-41265	50	60	0.3125	7.41791e-11	-0.704618	0.0925254	4.5181e-05	1.27898e-13	2.45845e-11	rs35725606	ENSG00000203875	SNHG5	lncRNA
chr6_85640676_C_T	ENSG00000203875.10	-38060	41	47	0.29375	2.80055e-08	-0.749017	0.120416	4.5181e-05	1.27898e-13	2.45845e-11	rs4348284	ENSG00000203875	SNHG5	lncRNA
chr6_85678170_G_T	ENSG00000203875.10	-566	54	68	0.350515	1.27898e-13	0.736272	0.0810242	4.5181e-05	1.27898e-13	2.45845e-11	rs1059307	ENSG00000203875	SNHG5	lncRNA
chr6_85735524_T_A	ENSG00000203875.10	56788	63	89	0.483696	3.72922e-05	-0.458803	0.104455	4.5181e-05	1.27898e-13	2.45845e-11	rs12197463	ENSG00000203875	SNHG5	lncRNA
chr6_87216102_TACATAGACACACACACACACACAC_T	ENSG00000111850.10	-106573	20	20	0.104167	7.28491e-06	0.840713	0.174019	2.76586e-05	7.28491e-06	0.000587957	rs71873091	ENSG00000111850	SMIM8	protein_coding
chr6_87257918_A_G	ENSG00000111850.10	-64757	21	22	0.113402	2.34162e-05	0.721399	0.159621	2.76586e-05	7.28491e-06	0.000587957	rs6941356	ENSG00000111850	SMIM8	protein_coding
chr6_87337082_G_A	ENSG00000111850.10	14407	21	22	0.111111	1.54261e-05	0.735265	0.158736	2.76586e-05	7.28491e-06	0.000587957	rs1048893	ENSG00000111850	SMIM8	protein_coding
chr6_87350666_A_G	ENSG00000111850.10	27991	20	21	0.110526	1.35683e-05	0.754318	0.161651	2.76586e-05	7.28491e-06	0.000587957	rs9351127	ENSG00000111850	SMIM8	protein_coding
chr6_99412855_A_G	ENSG00000228506.1	-12067	33	35	0.180412	4.2847e-09	-1.07105	0.160641	3.48036e-05	5.21991e-10	1.65349e-07	rs4339472	ENSG00000228506	RP11-98I9.4	lncRNA
chr6_99437094_C_CTCAATCAA	ENSG00000228506.1	12172	33	35	0.184211	5.81609e-09	-1.05873	0.160534	3.48036e-05	5.21991e-10	1.65349e-07	rs112767733	ENSG00000228506	RP11-98I9.4	lncRNA
chr6_99446210_C_G	ENSG00000228506.1	21288	31	33	0.166667	5.21991e-10	-1.11354	0.155487	3.48036e-05	5.21991e-10	1.65349e-07	rs41288947	ENSG00000228506	RP11-98I9.4	lncRNA
chr6_99545392_G_A	ENSG00000228506.1	120470	25	28	0.145833	1.15886e-08	-1.08328	0.16844	3.48036e-05	5.21991e-10	1.65349e-07	rs2296154	ENSG00000228506	RP11-98I9.4	lncRNA
chr6_99562727_G_C	ENSG00000228506.1	137805	26	29	0.151042	3.72916e-09	-1.09245	0.163049	3.48036e-05	5.21991e-10	1.65349e-07	rs3736868	ENSG00000228506	RP11-98I9.4	lncRNA
chr6_99568464_G_C	ENSG00000228506.1	143542	9	9	0.0454545	2.67586e-05	-1.45953	0.325556	3.48036e-05	5.21991e-10	1.65349e-07	rs41288985	ENSG00000228506	RP11-98I9.4	lncRNA
chr6_116461325_T_C	ENSG00000188820.12	-45	25	26	0.134021	3.82644e-06	0.637355	0.127492	1.63378e-05	3.82644e-06	0.000922778	rs2858833	ENSG00000188820	FAM26F	protein_coding
chr6_134965367_T_C	ENSG00000232876.1	-89666	57	68	0.350515	3.13983e-09	-0.885986	0.131438	3.20394e-05	1.60805e-09	1.86457e-07	rs13199205	ENSG00000232876	CTA-212D2.2	lncRNA
chr6_134978575_C_G	ENSG00000232876.1	-76458	57	68	0.354167	5.65516e-09	-0.877559	0.13293	3.20394e-05	1.60805e-09	1.86457e-07	rs9376077	ENSG00000232876	CTA-212D2.2	lncRNA
chr6_134997252_A_G	ENSG00000232876.1	-57781	58	70	0.357143	2.9103e-09	-0.860684	0.127346	3.20394e-05	1.60805e-09	1.86457e-07	rs7773126	ENSG00000232876	CTA-212D2.2	lncRNA
chr6_134997716_A_T	ENSG00000232876.1	-57317	58	70	0.357143	2.9103e-09	-0.860684	0.127346	3.20394e-05	1.60805e-09	1.86457e-07	rs4895439	ENSG00000232876	CTA-212D2.2	lncRNA
chr6_135002913_T_C	ENSG00000232876.1	-52120	55	65	0.342105	1.71727e-09	-0.926329	0.134587	3.20394e-05	1.60805e-09	1.86457e-07	rs45544135	ENSG00000232876	CTA-212D2.2	lncRNA
chr6_135002914_TTTAAA_T	ENSG00000232876.1	-52119	56	67	0.348958	4.61856e-09	-0.883118	0.132808	3.20394e-05	1.60805e-09	1.86457e-07	rs78074109	ENSG00000232876	CTA-212D2.2	lncRNA
chr6_135002947_T_C	ENSG00000232876.1	-52086	49	55	0.3125	2.69551e-09	-0.994794	0.146796	3.20394e-05	1.60805e-09	1.86457e-07	rs4559100	ENSG00000232876	CTA-212D2.2	lncRNA
chr6_135037429_T_G	ENSG00000232876.1	-17604	57	68	0.350515	6.93998e-09	-0.868654	0.132555	3.20394e-05	1.60805e-09	1.86457e-07	rs7742542	ENSG00000232876	CTA-212D2.2	lncRNA
chr6_135054624_G_A	ENSG00000232876.1	-409	58	70	0.353535	2.55513e-09	-0.863254	0.127149	3.20394e-05	1.60805e-09	1.86457e-07	rs2297338	ENSG00000232876	CTA-212D2.2	lncRNA
chr6_135054853_G_A	ENSG00000232876.1	-180	56	67	0.345361	3.56551e-09	-0.876997	0.130686	3.20394e-05	1.60805e-09	1.86457e-07	rs2297339	ENSG00000232876	CTA-212D2.2	lncRNA
chr6_135054920_T_C	ENSG00000232876.1	-113	52	62	0.348315	1.60805e-09	-0.9538	0.138268	3.20394e-05	1.60805e-09	1.86457e-07	rs2297340	ENSG00000232876	CTA-212D2.2	lncRNA
chr6_137544329_T_A	ENSG00000112379.8	-617592	19	20	0.10101	5.59974e-06	0.7479	0.152629	2.39877e-05	5.59974e-06	0.000677178	rs203693	ENSG00000112379	ARFGEF3	protein_coding
chr6_143060973_T_C	ENSG00000227192.1	18649	64	81	0.409091	5.14611e-08	-0.728384	0.119926	1.3801e-05	5.14611e-08	3.24631e-06	rs7774011	ENSG00000227192	RP1-45I4.3	lncRNA
chr6_149474125_T_C	ENSG00000231760.4	-325025	40	45	0.236842	1.74683e-05	-0.749907	0.163073	2.42381e-05	3.52987e-16	4.39693e-14	rs382720	ENSG00000231760	RP11-350J20.5	lncRNA
chr6_149492226_C_A	ENSG00000231760.4	-306924	53	65	0.328283	3.97302e-07	0.686739	0.123224	2.42381e-05	3.52987e-16	4.39693e-14	rs4897128	ENSG00000231760	RP11-350J20.5	lncRNA
chr6_149534606_C_T	ENSG00000231760.4	-264544	51	60	0.309278	1.21051e-07	0.748641	0.127628	2.42381e-05	3.52987e-16	4.39693e-14	rs761617	ENSG00000231760	RP11-350J20.5	lncRNA
chr6_149594921_T_A	ENSG00000231760.4	-204229	41	44	0.234043	5.8941e-15	1.27506	0.130061	2.42381e-05	3.52987e-16	4.39693e-14	rs9027	ENSG00000231760	RP11-350J20.5	lncRNA
chr6_149598007_T_G	ENSG00000231760.4	-201143	40	43	0.236264	4.97795e-14	1.21133	0.130166	2.42381e-05	3.52987e-16	4.39693e-14	rs9322193	ENSG00000231760	RP11-350J20.5	lncRNA
chr6_149632699_A_G	ENSG00000231760.4	-166451	19	20	0.10101	3.62544e-07	1.13333	0.202531	2.42381e-05	3.52987e-16	4.39693e-14	rs9322202	ENSG00000231760	RP11-350J20.5	lncRNA
chr6_149632845_C_T	ENSG00000231760.4	-166305	45	48	0.242424	3.31323e-15	1.20088	0.120832	2.42381e-05	3.52987e-16	4.39693e-14	rs9800580	ENSG00000231760	RP11-350J20.5	lncRNA
chr6_149662080_G_A	ENSG00000231760.4	-137070	44	47	0.239796	8.97766e-15	1.20229	0.123882	2.42381e-05	3.52987e-16	4.39693e-14	rs3924871	ENSG00000231760	RP11-350J20.5	lncRNA
chr6_149676521_T_C	ENSG00000231760.4	-122629	43	46	0.232323	1.05572e-15	1.21928	0.119452	2.42381e-05	3.52987e-16	4.39693e-14	rs62439843	ENSG00000231760	RP11-350J20.5	lncRNA
chr6_149683643_A_G	ENSG00000231760.4	-115507	45	48	0.242424	3.31323e-15	1.20088	0.120832	2.42381e-05	3.52987e-16	4.39693e-14	rs3798761	ENSG00000231760	RP11-350J20.5	lncRNA
chr6_149702212_C_G	ENSG00000231760.4	-96938	45	49	0.25	4.6017e-16	1.20966	0.116276	2.42381e-05	3.52987e-16	4.39693e-14	rs4870509	ENSG00000231760	RP11-350J20.5	lncRNA
chr6_149743597_CA_C	ENSG00000231760.4	-55553	44	45	0.252809	1.21458e-10	1.18651	0.15818	2.42381e-05	3.52987e-16	4.39693e-14	rs34447002	ENSG00000231760	RP11-350J20.5	lncRNA
chr6_149743841_T_A	ENSG00000231760.4	-55309	42	45	0.241935	1.51271e-11	1.14305	0.143177	2.42381e-05	3.52987e-16	4.39693e-14	rs1572229	ENSG00000231760	RP11-350J20.5	lncRNA
chr6_149746539_A_G	ENSG00000231760.4	-52611	45	48	0.242424	3.31323e-15	1.20088	0.120832	2.42381e-05	3.52987e-16	4.39693e-14	rs10872646	ENSG00000231760	RP11-350J20.5	lncRNA
chr6_149773350_AGTTTTGTTTTGTTTT_A	ENSG00000231760.4	-25800	37	44	0.278481	8.40953e-13	1.11626	0.129031	2.42381e-05	3.52987e-16	4.39693e-14	rs71709110	ENSG00000231760	RP11-350J20.5	lncRNA
chr6_149793470_C_T	ENSG00000231760.4	-5680	42	45	0.229592	1.67589e-15	1.22162	0.120971	2.42381e-05	3.52987e-16	4.39693e-14	rs12182220	ENSG00000231760	RP11-350J20.5	lncRNA
chr6_149793609_G_A	ENSG00000231760.4	-5541	42	46	0.234694	3.52987e-16	1.22268	0.116823	2.42381e-05	3.52987e-16	4.39693e-14	rs4816	ENSG00000231760	RP11-350J20.5	lncRNA
chr6_149795490_C_T	ENSG00000231760.4	-3660	45	48	0.242424	3.31323e-15	1.20088	0.120832	2.42381e-05	3.52987e-16	4.39693e-14	rs3805752	ENSG00000231760	RP11-350J20.5	lncRNA
chr6_149795662_C_T	ENSG00000231760.4	-3488	43	46	0.232323	1.05572e-15	1.21928	0.119452	2.42381e-05	3.52987e-16	4.39693e-14	rs3805753	ENSG00000231760	RP11-350J20.5	lncRNA
chr6_149802180_CT_C	ENSG00000231760.4	3030	44	46	0.242105	7.58476e-14	1.25216	0.135982	2.42381e-05	3.52987e-16	4.39693e-14	rs11297063	ENSG00000231760	RP11-350J20.5	lncRNA
chr6_149820395_A_C	ENSG00000231760.4	21245	38	40	0.222222	8.15037e-13	1.20348	0.138997	2.42381e-05	3.52987e-16	4.39693e-14	rs14314	ENSG00000231760	RP11-350J20.5	lncRNA
chr6_149820396_C_CT	ENSG00000231760.4	21246	38	40	0.222222	8.15037e-13	1.20348	0.138997	2.42381e-05	3.52987e-16	4.39693e-14	rs58791549	ENSG00000231760	RP11-350J20.5	lncRNA
chr6_149842775_T_C	ENSG00000231760.4	43625	45	48	0.247423	2.97699e-15	1.21212	0.121656	2.42381e-05	3.52987e-16	4.39693e-14	rs2275045	ENSG00000231760	RP11-350J20.5	lncRNA
chr6_149843242_G_A	ENSG00000231760.4	44092	41	43	0.223958	7.44373e-13	1.21756	0.140283	2.42381e-05	3.52987e-16	4.39693e-14	rs2184370	ENSG00000231760	RP11-350J20.5	lncRNA
chr6_149919759_C_A	ENSG00000164520.11	21657	4	4	0.020202	7.82914e-06	1.62119	0.336893	2.22196e-05	7.82914e-06	0.00125521	rs143404631	ENSG00000164520	RAET1E	protein_coding
chr6_151422494_A_C	ENSG00000155906.16	-29687	50	63	0.353933	3.24297e-07	-0.620359	0.110316	8.10955e-06	3.24297e-07	0.000105433	rs6912830	ENSG00000155906	RMND1	protein_coding
chr6_151433138_T_C	ENSG00000155906.16	-19043	58	72	0.363636	4.28989e-06	-0.550567	0.110789	8.10955e-06	3.24297e-07	0.000105433	rs6904364	ENSG00000155906	RMND1	protein_coding
chr6_157323556_C_G	ENSG00000271040.1	-408	71	92	0.464646	2.02802e-06	-0.69405	0.134439	1.8193e-05	2.02802e-06	0.000241666	rs4708868	ENSG00000271040	RP5-933K21.3	lncRNA
chr6_158063872_G_C	ENSG00000078269.14	81985	6	6	0.030303	1.37278e-05	1.16274	0.249344	2.29879e-05	1.37278e-05	0.0019151	rs141160611	ENSG00000078269	SYNJ2	protein_coding
chr7_853660_G_C	ENSG00000273151.1	-32887	70	89	0.468421	1.93254e-06	0.464822	0.0898228	9.68952e-06	1.93254e-06	0.000356391	rs4605959	ENSG00000273151	RP11-449P15.2	lncRNA
chr7_1093669_C_G	ENSG00000229043.2	-66816	60	78	0.402062	1.39715e-05	-0.463563	0.0995088	2.40382e-05	9.30942e-10	1.66771e-07	rs1133043	ENSG00000229043	AC091729.9	lncRNA
chr7_1152053_G_A	ENSG00000229043.2	-8432	36	45	0.28481	1.50969e-05	-0.545011	0.117516	2.40382e-05	9.30942e-10	1.66771e-07	rs7802508	ENSG00000229043	AC091729.9	lncRNA
chr7_1157996_A_C	ENSG00000229043.2	-2489	64	84	0.43299	4.06317e-07	-0.524756	0.0942527	2.40382e-05	9.30942e-10	1.66771e-07	rs12056053	ENSG00000229043	AC091729.9	lncRNA
chr7_1158358_T_C	ENSG00000229043.2	-2127	49	61	0.311224	9.30942e-10	-0.659519	0.0938637	2.40382e-05	9.30942e-10	1.66771e-07	rs12702435	ENSG00000229043	AC091729.9	lncRNA
chr7_4986831_C_T	ENSG00000196204.11	12843	50	56	0.329412	3.53649e-06	-0.600722	0.119676	9.23611e-06	1.82247e-06	0.000480537	rs12671618	ENSG00000196204	RNF216P1	lncRNA
chr7_4996980_C_G	ENSG00000196204.11	22992	55	63	0.318182	1.82247e-06	-0.552471	0.106452	9.23611e-06	1.82247e-06	0.000480537	rs9639891	ENSG00000196204	RNF216P1	lncRNA
chr7_4997014_T_C	ENSG00000196204.11	23026	55	63	0.318182	1.82247e-06	-0.552471	0.106452	9.23611e-06	1.82247e-06	0.000480537	rs9639893	ENSG00000196204	RNF216P1	lncRNA
chr7_5840168_A_G	ENSG00000159904.11	695622	62	80	0.408163	9.92604e-06	0.600375	0.126408	1.84707e-05	9.92604e-06	0.00200373	rs308098	ENSG00000159904	ZNF890P	transcribed_unprocessed_pseudogene
chr7_5880763_T_TA	ENSG00000122674.11	-17971	59	70	0.384615	4.09191e-07	-0.766657	0.137745	1.1694e-05	4.1939e-13	1.30726e-10	rs201796201	ENSG00000122674	CCZ1	protein_coding
chr7_5882425_T_C	ENSG00000122674.11	-16309	66	89	0.449495	3.21737e-06	0.603612	0.119669	1.1694e-05	4.1939e-13	1.30726e-10	rs13236282	ENSG00000122674	CCZ1	protein_coding
chr7_5882469_A_AT	ENSG00000122674.11	-16265	64	87	0.439394	7.63518e-06	0.568131	0.117899	1.1694e-05	4.1939e-13	1.30726e-10	rs35069590	ENSG00000122674	CCZ1	protein_coding
chr7_5904969_C_T	ENSG00000122674.11	6235	42	70	0.460526	2.48725e-06	0.583883	0.114257	1.1694e-05	4.1939e-13	1.30726e-10	rs2528324	ENSG00000122674	CCZ1	protein_coding
chr7_5912714_T_C	ENSG00000122674.11	13980	58	67	0.338384	4.1939e-13	-1.03461	0.117409	1.1694e-05	4.1939e-13	1.30726e-10	rs117314112	ENSG00000122674	CCZ1	protein_coding
chr7_5995434_A_C	ENSG00000122674.11	96700	57	68	0.350515	1.91637e-06	0.726171	0.140268	1.1694e-05	4.1939e-13	1.30726e-10	rs12534423	ENSG00000122674	CCZ1	protein_coding
chr7_5995450_G_A	ENSG00000122674.11	96716	58	69	0.348485	1.60921e-06	0.731311	0.140056	1.1694e-05	4.1939e-13	1.30726e-10	rs3815383	ENSG00000122674	CCZ1	protein_coding
chr7_6003434_C_T	ENSG00000122674.11	104700	53	62	0.336957	7.71176e-07	0.769365	0.142278	1.1694e-05	4.1939e-13	1.30726e-10	rs12537608	ENSG00000122674	CCZ1	protein_coding
chr7_6003755_G_A	ENSG00000122674.11	105021	57	68	0.343434	2.49022e-06	0.714847	0.139893	1.1694e-05	4.1939e-13	1.30726e-10	rs12532895	ENSG00000122674	CCZ1	protein_coding
chr7_6004166_C_G	ENSG00000122674.11	105432	57	68	0.346939	2.57779e-06	0.713469	0.139866	1.1694e-05	4.1939e-13	1.30726e-10	rs12538294	ENSG00000122674	CCZ1	protein_coding
chr7_6009214_A_G	ENSG00000122674.11	110480	59	71	0.358586	1.81015e-07	0.760851	0.131926	1.1694e-05	4.1939e-13	1.30726e-10	rs2302336	ENSG00000122674	CCZ1	protein_coding
chr7_6026830_T_C	ENSG00000122674.11	128096	66	86	0.434343	7.40571e-07	0.664654	0.122683	1.1694e-05	4.1939e-13	1.30726e-10	rs2639	ENSG00000122674	CCZ1	protein_coding
chr7_6031225_C_T	ENSG00000122674.11	132491	59	73	0.434524	2.5532e-06	0.726639	0.142379	1.1694e-05	4.1939e-13	1.30726e-10	rs10255418	ENSG00000122674	CCZ1	protein_coding
chr7_6140404_C_G	ENSG00000136238.17	-234119	61	81	0.421875	4.88358e-06	-0.492017	0.0996832	7.86441e-06	4.88358e-06	0.0015587	rs763820	ENSG00000136238	RAC1	protein_coding
chr7_5880763_T_TA	ENSG00000146574.15	-946007	59	70	0.384615	5.43425e-07	0.724788	0.131897	1.19886e-05	7.4982e-10	3.21232e-07	rs201796201	ENSG00000146574	CCZ1B	protein_coding
chr7_5882425_T_C	ENSG00000146574.15	-944345	66	89	0.449495	3.45724e-06	-0.574234	0.114266	1.19886e-05	7.4982e-10	3.21232e-07	rs13236282	ENSG00000146574	CCZ1B	protein_coding
chr7_5882469_A_AT	ENSG00000146574.15	-944301	64	87	0.439394	4.91467e-06	-0.551721	0.111817	1.19886e-05	7.4982e-10	3.21232e-07	rs35069590	ENSG00000146574	CCZ1B	protein_coding
chr7_5883645_TCA_T	ENSG00000146574.15	-943125	58	74	0.445783	5.48248e-06	0.662418	0.135032	1.19886e-05	7.4982e-10	3.21232e-07	rs138768089	ENSG00000146574	CCZ1B	protein_coding
chr7_5912714_T_C	ENSG00000146574.15	-914056	58	67	0.338384	7.4982e-10	0.876911	0.123911	1.19886e-05	7.4982e-10	3.21232e-07	rs117314112	ENSG00000146574	CCZ1B	protein_coding
chr7_7178165_T_G	ENSG00000106392.10	21231	37	45	0.227273	4.25865e-06	0.503808	0.101341	1.36698e-05	4.25865e-06	0.000927519	rs11762665	ENSG00000106392	C1GALT1	protein_coding
chr7_21430895_T_C	ENSG00000105877.17	-112320	57	74	0.377551	4.08074e-11	-0.708843	0.091418	1.14379e-05	7.50682e-22	4.87577e-19	rs39304	ENSG00000105877	DNAH11	protein_coding
chr7_21477009_AT_A	ENSG00000105877.17	-66206	53	65	0.331633	7.44801e-15	-0.891612	0.0914588	1.14379e-05	7.50682e-22	4.87577e-19	rs3214203	ENSG00000105877	DNAH11	protein_coding
chr7_21543345_G_T	ENSG00000105877.17	130	40	49	0.310127	9.35747e-15	-0.99044	0.102155	1.14379e-05	7.50682e-22	4.87577e-19	rs2285943	ENSG00000105877	DNAH11	protein_coding
chr7_21543346_A_T	ENSG00000105877.17	131	40	49	0.310127	9.35747e-15	-0.99044	0.102155	1.14379e-05	7.50682e-22	4.87577e-19	rs2285944	ENSG00000105877	DNAH11	protein_coding
chr7_21544814_A_G	ENSG00000105877.17	1599	47	57	0.303191	1.91406e-18	-0.989074	0.0843935	1.14379e-05	7.50682e-22	4.87577e-19	rs2285950	ENSG00000105877	DNAH11	protein_coding
chr7_21545202_A_G	ENSG00000105877.17	1987	49	60	0.309278	7.50682e-22	-0.974615	0.0711857	1.14379e-05	7.50682e-22	4.87577e-19	rs7781669	ENSG00000105877	DNAH11	protein_coding
chr7_23123651_C_T	ENSG00000230658.1	17948	49	64	0.347826	7.0595e-16	1.00049	0.0971141	2.16406e-05	1.33962e-17	1.38116e-15	rs11982002	ENSG00000230658	KLHL7-AS1	lncRNA
chr7_23125082_C_T	ENSG00000230658.1	19379	49	64	0.323232	1.33962e-17	1.00109	0.0890045	2.16406e-05	1.33962e-17	1.38116e-15	rs15775	ENSG00000230658	KLHL7-AS1	lncRNA
chr7_23152006_G_C	ENSG00000230658.1	46303	50	65	0.328283	3.67989e-15	0.951917	0.0960191	2.16406e-05	1.33962e-17	1.38116e-15	rs2178140	ENSG00000230658	KLHL7-AS1	lncRNA
chr7_23152017_A_G	ENSG00000230658.1	46314	50	65	0.328283	3.67989e-15	0.951917	0.0960191	2.16406e-05	1.33962e-17	1.38116e-15	rs2178139	ENSG00000230658	KLHL7-AS1	lncRNA
chr7_23152045_G_A	ENSG00000230658.1	46342	50	65	0.328283	3.67989e-15	0.951917	0.0960191	2.16406e-05	1.33962e-17	1.38116e-15	rs2141306	ENSG00000230658	KLHL7-AS1	lncRNA
chr7_23152280_T_C	ENSG00000230658.1	46577	50	65	0.328283	3.67989e-15	0.951917	0.0960191	2.16406e-05	1.33962e-17	1.38116e-15	rs2141305	ENSG00000230658	KLHL7-AS1	lncRNA
chr7_23182251_T_C	ENSG00000230658.1	76548	38	46	0.255556	3.28626e-07	0.844456	0.150254	2.16406e-05	1.33962e-17	1.38116e-15	rs7808488	ENSG00000230658	KLHL7-AS1	lncRNA
chr7_23260430_A_C	ENSG00000230658.1	154727	62	83	0.419192	2.07805e-05	0.571931	0.12565	2.16406e-05	1.33962e-17	1.38116e-15	rs199351	ENSG00000230658	KLHL7-AS1	lncRNA
chr7_30621322_A_C	ENSG00000244480.1	96787	60	78	0.393939	9.99034e-06	-0.492784	0.103792	2.01491e-05	9.99034e-06	0.00141838	rs10951271	ENSG00000244480	AC005154.7	transcribed_processed_pseudogene
chr7_30523336_C_G	ENSG00000226874.1	-20717	58	70	0.353535	2.50577e-06	-0.670223	0.131201	1.08447e-05	5.64026e-08	8.12339e-06	rs38441	ENSG00000226874	AC005154.8	processed_pseudogene
chr7_30544019_C_G	ENSG00000226874.1	-34	59	71	0.362245	6.97002e-07	-0.712382	0.131125	1.08447e-05	5.64026e-08	8.12339e-06	rs38461	ENSG00000226874	AC005154.8	processed_pseudogene
chr7_30544036_C_G	ENSG00000226874.1	-17	59	71	0.362245	6.97002e-07	-0.712382	0.131125	1.08447e-05	5.64026e-08	8.12339e-06	rs38462	ENSG00000226874	AC005154.8	processed_pseudogene
chr7_30574892_A_G	ENSG00000226874.1	30839	55	66	0.34375	5.64026e-08	-0.781186	0.129091	1.08447e-05	5.64026e-08	8.12339e-06	rs38487	ENSG00000226874	AC005154.8	processed_pseudogene
chr7_30595045_C_G	ENSG00000226874.1	50992	52	64	0.376471	1.66423e-06	-0.74136	0.142214	1.08447e-05	5.64026e-08	8.12339e-06	rs1049402	ENSG00000226874	AC005154.8	processed_pseudogene
chr7_30602883_C_A	ENSG00000226874.1	58830	55	66	0.340206	1.37104e-07	-0.746668	0.127956	1.08447e-05	5.64026e-08	8.12339e-06	rs2709809	ENSG00000226874	AC005154.8	processed_pseudogene
chr7_30612322_G_A	ENSG00000226874.1	68269	58	69	0.348485	1.84254e-07	-0.731018	0.126849	1.08447e-05	5.64026e-08	8.12339e-06	rs1986756	ENSG00000226874	AC005154.8	processed_pseudogene
chr7_30544019_C_G	ENSG00000263683.1	-6198	59	71	0.362245	2.92778e-06	-0.701651	0.138438	1.64474e-05	2.18346e-06	0.000347147	rs38461	ENSG00000263683	RP4-777O23.1	lncRNA
chr7_30544036_C_G	ENSG00000263683.1	-6181	59	71	0.362245	2.92778e-06	-0.701651	0.138438	1.64474e-05	2.18346e-06	0.000347147	rs38462	ENSG00000263683	RP4-777O23.1	lncRNA
chr7_30574892_A_G	ENSG00000263683.1	24675	55	66	0.34375	2.89145e-06	-0.714636	0.140911	1.64474e-05	2.18346e-06	0.000347147	rs38487	ENSG00000263683	RP4-777O23.1	lncRNA
chr7_30595045_C_G	ENSG00000263683.1	44828	52	64	0.376471	6.41149e-06	-0.729541	0.149967	1.64474e-05	2.18346e-06	0.000347147	rs1049402	ENSG00000263683	RP4-777O23.1	lncRNA
chr7_30602883_C_A	ENSG00000263683.1	52666	55	66	0.340206	2.18346e-06	-0.707325	0.137514	1.64474e-05	2.18346e-06	0.000347147	rs2709809	ENSG00000263683	RP4-777O23.1	lncRNA
chr7_30497537_G_GA	ENSG00000196295.11	-88435	39	47	0.297468	7.54312e-07	-0.74431	0.137503	1.33757e-05	2.22685e-18	5.00244e-16	rs11423950	ENSG00000196295	AC005154.6	lncRNA
chr7_30499035_T_C	ENSG00000196295.11	-86937	55	66	0.333333	3.82601e-11	-0.871377	0.112164	1.33757e-05	2.22685e-18	5.00244e-16	rs38409	ENSG00000196295	AC005154.6	lncRNA
chr7_30500783_G_T	ENSG00000196295.11	-85189	55	67	0.341837	2.85355e-13	-0.904649	0.101633	1.33757e-05	2.22685e-18	5.00244e-16	rs38410	ENSG00000196295	AC005154.6	lncRNA
chr7_30500866_C_T	ENSG00000196295.11	-85106	42	48	0.315789	2.52783e-08	-0.889946	0.142509	1.33757e-05	2.22685e-18	5.00244e-16	rs40237	ENSG00000196295	AC005154.6	lncRNA
chr7_30504744_G_A	ENSG00000196295.11	-81228	55	67	0.338384	9.02163e-14	-0.929564	0.101392	1.33757e-05	2.22685e-18	5.00244e-16	rs38414	ENSG00000196295	AC005154.6	lncRNA
chr7_30523191_G_A	ENSG00000196295.11	-62781	55	67	0.338384	9.02163e-14	-0.929564	0.101392	1.33757e-05	2.22685e-18	5.00244e-16	rs38440	ENSG00000196295	AC005154.6	lncRNA
chr7_30523336_C_G	ENSG00000196295.11	-62636	58	70	0.353535	6.17321e-15	-0.943134	0.0963101	1.33757e-05	2.22685e-18	5.00244e-16	rs38441	ENSG00000196295	AC005154.6	lncRNA
chr7_30544019_C_G	ENSG00000196295.11	-41953	59	71	0.362245	4.45905e-15	-0.961914	0.0974699	1.33757e-05	2.22685e-18	5.00244e-16	rs38461	ENSG00000196295	AC005154.6	lncRNA
chr7_30544036_C_G	ENSG00000196295.11	-41936	59	71	0.362245	4.45905e-15	-0.961914	0.0974699	1.33757e-05	2.22685e-18	5.00244e-16	rs38462	ENSG00000196295	AC005154.6	lncRNA
chr7_30574892_A_G	ENSG00000196295.11	-11080	55	66	0.34375	9.37437e-18	-1.0343	0.0912572	1.33757e-05	2.22685e-18	5.00244e-16	rs38487	ENSG00000196295	AC005154.6	lncRNA
chr7_30595045_C_G	ENSG00000196295.11	9073	52	64	0.376471	2.64607e-14	-1.01198	0.107053	1.33757e-05	2.22685e-18	5.00244e-16	rs1049402	ENSG00000196295	AC005154.6	lncRNA
chr7_30602883_C_A	ENSG00000196295.11	16911	55	66	0.340206	2.22685e-18	-1.0241	0.0876584	1.33757e-05	2.22685e-18	5.00244e-16	rs2709809	ENSG00000196295	AC005154.6	lncRNA
chr7_30603453_C_A	ENSG00000196295.11	17481	61	81	0.409091	1.33888e-08	-0.668655	0.104529	1.33757e-05	2.22685e-18	5.00244e-16	rs1558064	ENSG00000196295	AC005154.6	lncRNA
chr7_30612322_G_A	ENSG00000196295.11	26350	58	69	0.348485	8.66156e-18	-1.00102	0.0881723	1.33757e-05	2.22685e-18	5.00244e-16	rs1986756	ENSG00000196295	AC005154.6	lncRNA
chr7_30621322_A_C	ENSG00000196295.11	35350	60	78	0.393939	2.63078e-08	-0.673316	0.107985	1.33757e-05	2.22685e-18	5.00244e-16	rs10951271	ENSG00000196295	AC005154.6	lncRNA
chr7_30622621_G_A	ENSG00000196295.11	36649	61	81	0.413265	3.12435e-08	-0.660949	0.106709	1.33757e-05	2.22685e-18	5.00244e-16	rs10249885	ENSG00000196295	AC005154.6	lncRNA
chr7_30633729_C_T	ENSG00000196295.11	47757	61	81	0.409091	1.33888e-08	-0.668655	0.104529	1.33757e-05	2.22685e-18	5.00244e-16	rs2240401	ENSG00000196295	AC005154.6	lncRNA
chr7_37948987_C_T	ENSG00000086289.11	28426	70	88	0.444444	9.49901e-06	-0.363487	0.0763446	2.75802e-05	9.49901e-06	0.00120573	rs2044831	ENSG00000086289	EPDR1	protein_coding
chr7_38345240_G_A	ENSG00000228668.1	-259	42	44	0.229167	5.52424e-19	1.29857	0.107994	1.93749e-05	5.52424e-19	5.45621e-17	rs12532845	ENSG00000228668	TRGV5P	TR_V_pseudogene
chr7_38345625_TA_T	ENSG00000228668.1	126	42	44	0.229167	5.52424e-19	1.29857	0.107994	1.93749e-05	5.52424e-19	5.45621e-17	rs200779905	ENSG00000228668	TRGV5P	TR_V_pseudogene
chr7_38349250_T_G	ENSG00000228668.1	3751	43	58	0.308511	3.55499e-12	0.806046	0.0969031	1.93749e-05	5.52424e-19	5.45621e-17	rs62445008	ENSG00000228668	TRGV5P	TR_V_pseudogene
chr7_38353802_G_A	ENSG00000228668.1	8303	43	58	0.305263	3.34005e-12	0.801494	0.0961893	1.93749e-05	5.52424e-19	5.45621e-17	rs2017501	ENSG00000228668	TRGV5P	TR_V_pseudogene
chr7_38358963_A_G	ENSG00000228668.1	13464	48	50	0.260417	3.56343e-11	1.11546	0.143278	1.93749e-05	5.52424e-19	5.45621e-17	rs1810377	ENSG00000228668	TRGV5P	TR_V_pseudogene
chr7_38385062_G_A	ENSG00000228668.1	39563	49	52	0.265306	3.32846e-07	0.800092	0.142441	1.93749e-05	5.52424e-19	5.45621e-17	rs62446763	ENSG00000228668	TRGV5P	TR_V_pseudogene
chr7_38389598_T_C	ENSG00000228668.1	44099	47	50	0.260417	7.78244e-07	0.803294	0.148615	1.93749e-05	5.52424e-19	5.45621e-17	rs3815509	ENSG00000228668	TRGV5P	TR_V_pseudogene
chr7_38345240_G_A	ENSG00000211697.4	-4782	42	44	0.229167	1.05894e-06	0.672248	0.126181	2.12077e-05	4.26236e-07	4.48439e-05	rs12532845	ENSG00000211697	TRGV5	TR_V_gene
chr7_38345625_TA_T	ENSG00000211697.4	-4397	42	44	0.229167	1.05894e-06	0.672248	0.126181	2.12077e-05	4.26236e-07	4.48439e-05	rs200779905	ENSG00000211697	TRGV5	TR_V_gene
chr7_38358963_A_G	ENSG00000211697.4	8941	48	50	0.260417	4.26236e-07	0.72005	0.129607	2.12077e-05	4.26236e-07	4.48439e-05	rs1810377	ENSG00000211697	TRGV5	TR_V_gene
chr7_38385062_G_A	ENSG00000211697.4	35040	49	52	0.265306	6.70294e-06	0.573712	0.118217	2.12077e-05	4.26236e-07	4.48439e-05	rs62446763	ENSG00000211697	TRGV5	TR_V_gene
chr7_38389598_T_C	ENSG00000211697.4	39576	47	50	0.260417	1.94888e-05	0.56512	0.123682	2.12077e-05	4.26236e-07	4.48439e-05	rs3815509	ENSG00000211697	TRGV5	TR_V_gene
chr7_38345406_A_T	ENSG00000211698.2	-9111	32	33	0.171875	3.20326e-09	-0.799221	0.118649	1.21907e-05	1.06069e-09	2.79827e-07	rs74542140	ENSG00000211698	TRGV4	TR_V_gene
chr7_38349809_G_C	ENSG00000211698.2	-4708	48	50	0.260417	1.06069e-09	-0.718897	0.102761	1.21907e-05	1.06069e-09	2.79827e-07	rs140194030	ENSG00000211698	TRGV4	TR_V_gene
chr7_38340845_T_C	ENSG00000211699.2	-18317	15	15	0.078125	4.96691e-06	-0.829367	0.168181	2.88768e-05	2.36721e-13	5.36392e-11	rs733905	ENSG00000211699	TRGV3	TR_V_gene
chr7_38349809_G_C	ENSG00000211699.2	-9353	48	50	0.260417	2.36721e-13	-0.800587	0.0895069	2.88768e-05	2.36721e-13	5.36392e-11	rs140194030	ENSG00000211699	TRGV3	TR_V_gene
chr7_38353742_T_C	ENSG00000211699.2	-5420	17	18	0.0947368	7.3808e-07	-0.776771	0.143356	2.88768e-05	2.36721e-13	5.36392e-11	rs77429066	ENSG00000211699	TRGV3	TR_V_gene
chr7_38353789_T_G	ENSG00000211699.2	-5373	17	18	0.0947368	7.3808e-07	-0.776771	0.143356	2.88768e-05	2.36721e-13	5.36392e-11	rs73357290	ENSG00000211699	TRGV3	TR_V_gene
chr7_38353823_G_A	ENSG00000211699.2	-5339	17	18	0.0947368	7.3808e-07	-0.776771	0.143356	2.88768e-05	2.36721e-13	5.36392e-11	rs73357292	ENSG00000211699	TRGV3	TR_V_gene
chr7_38353991_C_A	ENSG00000211699.2	-5171	17	18	0.0947368	7.3808e-07	-0.776771	0.143356	2.88768e-05	2.36721e-13	5.36392e-11	rs34822522	ENSG00000211699	TRGV3	TR_V_gene
chr7_38354053_T_G	ENSG00000211699.2	-5109	17	18	0.0947368	7.3808e-07	-0.776771	0.143356	2.88768e-05	2.36721e-13	5.36392e-11	rs147704672	ENSG00000211699	TRGV3	TR_V_gene
chr7_38354112_A_G	ENSG00000211699.2	-5050	17	18	0.0947368	7.3808e-07	-0.776771	0.143356	2.88768e-05	2.36721e-13	5.36392e-11	rs2215952	ENSG00000211699	TRGV3	TR_V_gene
chr7_39572252_A_G	ENSG00000241127.7	5876	8	8	0.040404	3.5596e-06	-1.34242	0.267527	3.68496e-05	3.5596e-06	0.000413866	rs78946261	ENSG00000241127	YAE1D1	protein_coding
chr7_45703939_C_G	ENSG00000272556.2	-65166	15	16	0.0833333	5.44609e-06	-0.982572	0.200223	3.15124e-05	9.58302e-07	7.47602e-05	rs55969720	ENSG00000272556	GTF2IP13	transcribed_unprocessed_pseudogene
chr7_45704456_C_T	ENSG00000272556.2	-64649	15	16	0.0808081	4.29121e-06	-0.985343	0.19828	3.15124e-05	9.58302e-07	7.47602e-05	rs2272036	ENSG00000272556	GTF2IP13	transcribed_unprocessed_pseudogene
chr7_45708334_A_G	ENSG00000272556.2	-60771	15	16	0.0808081	4.29121e-06	-0.985343	0.19828	3.15124e-05	9.58302e-07	7.47602e-05	rs2280497	ENSG00000272556	GTF2IP13	transcribed_unprocessed_pseudogene
chr7_45713640_A_G	ENSG00000272556.2	-55465	15	16	0.0808081	4.29121e-06	-0.985343	0.19828	3.15124e-05	9.58302e-07	7.47602e-05	rs2293107	ENSG00000272556	GTF2IP13	transcribed_unprocessed_pseudogene
chr7_45713725_G_A	ENSG00000272556.2	-55380	15	16	0.0808081	4.29121e-06	-0.985343	0.19828	3.15124e-05	9.58302e-07	7.47602e-05	rs2293106	ENSG00000272556	GTF2IP13	transcribed_unprocessed_pseudogene
chr7_45736593_CT_C	ENSG00000272556.2	-32512	15	16	0.0824742	2.7715e-06	-1.00373	0.197489	3.15124e-05	9.58302e-07	7.47602e-05	rs377279514	ENSG00000272556	GTF2IP13	transcribed_unprocessed_pseudogene
chr7_45736875_C_T	ENSG00000272556.2	-32230	15	16	0.0824742	2.7715e-06	-1.00373	0.197489	3.15124e-05	9.58302e-07	7.47602e-05	rs143565372	ENSG00000272556	GTF2IP13	transcribed_unprocessed_pseudogene
chr7_45751293_A_AC	ENSG00000272556.2	-17812	15	16	0.0833333	2.71703e-06	-1.00285	0.197119	3.15124e-05	9.58302e-07	7.47602e-05	rs147180406	ENSG00000272556	GTF2IP13	transcribed_unprocessed_pseudogene
chr7_45765778_G_T	ENSG00000272556.2	-3327	15	16	0.0824742	2.7715e-06	-1.00373	0.197489	3.15124e-05	9.58302e-07	7.47602e-05	rs56105655	ENSG00000272556	GTF2IP13	transcribed_unprocessed_pseudogene
chr7_45812063_T_C	ENSG00000272556.2	42958	12	13	0.0844156	8.98034e-06	-1.07748	0.225603	3.15124e-05	9.58302e-07	7.47602e-05	rs112892356	ENSG00000272556	GTF2IP13	transcribed_unprocessed_pseudogene
chr7_45814202_G_A	ENSG00000272556.2	45097	15	16	0.0851064	2.74765e-06	-1.00528	0.197708	3.15124e-05	9.58302e-07	7.47602e-05	rs111507489	ENSG00000272556	GTF2IP13	transcribed_unprocessed_pseudogene
chr7_45814247_G_A	ENSG00000272556.2	45142	14	15	0.078125	9.58302e-07	-1.05104	0.196352	3.15124e-05	9.58302e-07	7.47602e-05	rs115857751	ENSG00000272556	GTF2IP13	transcribed_unprocessed_pseudogene
chr7_45814359_C_T	ENSG00000272556.2	45254	15	16	0.0833333	2.85397e-06	-1.00011	0.19707	3.15124e-05	9.58302e-07	7.47602e-05	rs139819168	ENSG00000272556	GTF2IP13	transcribed_unprocessed_pseudogene
chr7_45814767_T_TGGC	ENSG00000272556.2	45662	14	15	0.0789474	1.79917e-06	-1.01842	0.19611	3.15124e-05	9.58302e-07	7.47602e-05	rs201250980	ENSG00000272556	GTF2IP13	transcribed_unprocessed_pseudogene
chr7_45814872_G_C	ENSG00000272556.2	45767	15	15	0.0773196	1.02124e-05	-1.02733	0.216647	3.15124e-05	9.58302e-07	7.47602e-05	rs34739864	ENSG00000272556	GTF2IP13	transcribed_unprocessed_pseudogene
chr7_45816421_ATCT_A	ENSG00000272556.2	47316	15	16	0.0824742	3.60001e-06	-0.994028	0.198212	3.15124e-05	9.58302e-07	7.47602e-05	rs372135577	ENSG00000272556	GTF2IP13	transcribed_unprocessed_pseudogene
chr7_45817303_T_C	ENSG00000272556.2	48198	15	16	0.0808081	4.29121e-06	-0.985343	0.19828	3.15124e-05	9.58302e-07	7.47602e-05	rs34273038	ENSG00000272556	GTF2IP13	transcribed_unprocessed_pseudogene
chr7_45818286_C_T	ENSG00000272556.2	49181	14	15	0.0797872	1.13417e-05	-0.973095	0.206422	3.15124e-05	9.58302e-07	7.47602e-05	rs73694848	ENSG00000272556	GTF2IP13	transcribed_unprocessed_pseudogene
chr7_50626732_G_A	ENSG00000132436.11	176342	55	72	0.363636	4.59065e-06	0.504896	0.10196	2.79314e-05	4.59065e-06	0.000536331	rs2074778	ENSG00000132436	FIGNL1	protein_coding
chr7_55741020_C_A	ENSG00000273720.1	-2053	38	43	0.223958	3.98394e-06	-0.668791	0.13406	2.04936e-05	3.35937e-07	0.00013449	rs142580659	ENSG00000273720	RP11-613E4.4	processed_pseudogene
chr7_55764736_G_GT	ENSG00000273720.1	21663	45	51	0.262887	9.39202e-06	-0.634388	0.133159	2.04936e-05	3.35937e-07	0.00013449	rs146909187	ENSG00000273720	RP11-613E4.4	processed_pseudogene
chr7_55798604_G_A	ENSG00000273720.1	55531	40	45	0.229592	4.89203e-06	-0.659752	0.133679	2.04936e-05	3.35937e-07	0.00013449	rs113597534	ENSG00000273720	RP11-613E4.4	processed_pseudogene
chr7_55861700_G_A	ENSG00000273720.1	118627	29	32	0.210526	1.01285e-05	-0.837639	0.176563	2.04936e-05	3.35937e-07	0.00013449	rs73132825	ENSG00000273720	RP11-613E4.4	processed_pseudogene
chr7_55871681_C_T	ENSG00000273720.1	128608	36	42	0.238636	3.35937e-07	-0.749358	0.133463	2.04936e-05	3.35937e-07	0.00013449	rs6958601	ENSG00000273720	RP11-613E4.4	processed_pseudogene
chr7_55707062_A_G	ENSG00000226278.1	-57735	35	37	0.186869	5.51941e-07	-0.966664	0.176038	2.1561e-05	1.13617e-11	4.04218e-09	rs112151645	ENSG00000226278	PSPHP1	unprocessed_pseudogene
chr7_55741020_C_A	ENSG00000226278.1	-23777	38	43	0.223958	1.3766e-09	-0.945625	0.136362	2.1561e-05	1.13617e-11	4.04218e-09	rs142580659	ENSG00000226278	PSPHP1	unprocessed_pseudogene
chr7_55744083_G_C	ENSG00000226278.1	-20714	34	38	0.22093	1.58122e-06	-0.893704	0.171011	2.1561e-05	1.13617e-11	4.04218e-09	rs7383985	ENSG00000226278	PSPHP1	unprocessed_pseudogene
chr7_55764736_G_GT	ENSG00000226278.1	-61	45	51	0.262887	1.94132e-09	-0.922135	0.134541	2.1561e-05	1.13617e-11	4.04218e-09	rs146909187	ENSG00000226278	PSPHP1	unprocessed_pseudogene
chr7_55779679_CCTT_C	ENSG00000226278.1	14882	33	36	0.230769	2.86285e-09	-1.11261	0.164527	2.1561e-05	1.13617e-11	4.04218e-09	rs10531353	ENSG00000226278	PSPHP1	unprocessed_pseudogene
chr7_55798604_G_A	ENSG00000226278.1	33807	40	45	0.229592	1.18749e-09	-0.943201	0.135336	2.1561e-05	1.13617e-11	4.04218e-09	rs113597534	ENSG00000226278	PSPHP1	unprocessed_pseudogene
chr7_55861700_G_A	ENSG00000226278.1	96903	29	32	0.210526	2.42197e-08	-1.15313	0.184351	2.1561e-05	1.13617e-11	4.04218e-09	rs73132825	ENSG00000226278	PSPHP1	unprocessed_pseudogene
chr7_55871681_C_T	ENSG00000226278.1	106884	36	42	0.238636	1.13617e-11	-1.05855	0.131503	2.1561e-05	1.13617e-11	4.04218e-09	rs6958601	ENSG00000226278	PSPHP1	unprocessed_pseudogene
chr7_55954851_T_C	ENSG00000226278.1	190054	39	47	0.237374	3.34479e-09	-0.859716	0.127823	2.1561e-05	1.13617e-11	4.04218e-09	rs59849749	ENSG00000226278	PSPHP1	unprocessed_pseudogene
chr7_56054151_TGTAAA_T	ENSG00000129103.17	-9851	38	42	0.221053	1.95177e-05	-0.586214	0.12831	2.44787e-05	7.75729e-07	0.000170943	rs149497600	ENSG00000129103	SUMF2	protein_coding
chr7_56054722_A_G	ENSG00000129103.17	-9280	36	40	0.229885	6.83526e-06	-0.621501	0.1282	2.44787e-05	7.75729e-07	0.000170943	rs13241227	ENSG00000129103	SUMF2	protein_coding
chr7_56072855_T_C	ENSG00000129103.17	8853	39	45	0.227273	2.90079e-06	-0.562777	0.110986	2.44787e-05	7.75729e-07	0.000170943	rs76519777	ENSG00000129103	SUMF2	protein_coding
chr7_56072925_T_G	ENSG00000129103.17	8923	46	54	0.272727	2.31875e-06	-0.519204	0.101244	2.44787e-05	7.75729e-07	0.000170943	rs13238899	ENSG00000129103	SUMF2	protein_coding
chr7_56078311_G_A	ENSG00000129103.17	14309	39	45	0.229592	2.14865e-06	-0.573374	0.111383	2.44787e-05	7.75729e-07	0.000170943	rs3735066	ENSG00000129103	SUMF2	protein_coding
chr7_56081432_C_T	ENSG00000129103.17	17430	43	49	0.263441	3.82984e-06	-0.548247	0.109673	2.44787e-05	7.75729e-07	0.000170943	rs35046650	ENSG00000129103	SUMF2	protein_coding
chr7_56081782_G_GGC	ENSG00000129103.17	17780	39	45	0.227273	2.90079e-06	-0.562777	0.110986	2.44787e-05	7.75729e-07	0.000170943	rs199775883	ENSG00000129103	SUMF2	protein_coding
chr7_56081783_A_AGGTC	ENSG00000129103.17	17781	39	45	0.227273	2.90079e-06	-0.562777	0.110986	2.44787e-05	7.75729e-07	0.000170943	.	ENSG00000129103	SUMF2	protein_coding
chr7_56081784_A_C	ENSG00000129103.17	17782	39	45	0.227273	2.90079e-06	-0.562777	0.110986	2.44787e-05	7.75729e-07	0.000170943	rs199778139	ENSG00000129103	SUMF2	protein_coding
chr7_56082246_G_A	ENSG00000129103.17	18244	46	54	0.272727	2.31875e-06	-0.519204	0.101244	2.44787e-05	7.75729e-07	0.000170943	rs13238521	ENSG00000129103	SUMF2	protein_coding
chr7_56120348_A_G	ENSG00000129103.17	56346	40	46	0.232323	7.75729e-07	-0.589111	0.108973	2.44787e-05	7.75729e-07	0.000170943	rs35829286	ENSG00000129103	SUMF2	protein_coding
chr7_56126137_C_A	ENSG00000129103.17	62135	40	46	0.234694	1.62319e-06	-0.572608	0.109709	2.44787e-05	7.75729e-07	0.000170943	rs35630212	ENSG00000129103	SUMF2	protein_coding
chr7_56366513_C_T	ENSG00000129103.17	302511	34	36	0.1875	1.42273e-05	-0.626587	0.134644	2.44787e-05	7.75729e-07	0.000170943	rs74677717	ENSG00000129103	SUMF2	protein_coding
chr7_56367049_C_A	ENSG00000129103.17	303047	35	37	0.188776	9.03697e-06	-0.636268	0.133269	2.44787e-05	7.75729e-07	0.000170943	rs80103586	ENSG00000129103	SUMF2	protein_coding
chr7_56375062_G_A	ENSG00000129103.17	311060	34	36	0.193548	4.98488e-06	-0.660886	0.134041	2.44787e-05	7.75729e-07	0.000170943	rs370640504	ENSG00000129103	SUMF2	protein_coding
chr7_55737291_G_A	ENSG00000185290.3	-379109	45	47	0.242268	1.61315e-05	0.806495	0.174566	1.79307e-05	2.74142e-09	4.8087e-07	rs79724177	ENSG00000185290	NUPR2	protein_coding
chr7_55741020_C_A	ENSG00000185290.3	-375380	38	43	0.223958	2.26737e-08	-0.894536	0.142649	1.79307e-05	2.74142e-09	4.8087e-07	rs142580659	ENSG00000185290	NUPR2	protein_coding
chr7_55744083_G_C	ENSG00000185290.3	-372317	34	38	0.22093	8.76195e-06	-0.842876	0.176242	1.79307e-05	2.74142e-09	4.8087e-07	rs7383985	ENSG00000185290	NUPR2	protein_coding
chr7_55764736_G_GT	ENSG00000185290.3	-351664	45	51	0.262887	9.55747e-08	-0.845953	0.142815	1.79307e-05	2.74142e-09	4.8087e-07	rs146909187	ENSG00000185290	NUPR2	protein_coding
chr7_55779679_CCTT_C	ENSG00000185290.3	-336721	33	36	0.230769	1.93988e-07	-1.0085	0.175384	1.79307e-05	2.74142e-09	4.8087e-07	rs10531353	ENSG00000185290	NUPR2	protein_coding
chr7_55798604_G_A	ENSG00000185290.3	-317796	40	45	0.229592	6.81722e-08	-0.864557	0.14396	1.79307e-05	2.74142e-09	4.8087e-07	rs113597534	ENSG00000185290	NUPR2	protein_coding
chr7_55861700_G_A	ENSG00000185290.3	-254700	29	32	0.210526	9.64669e-07	-1.04396	0.19509	1.79307e-05	2.74142e-09	4.8087e-07	rs73132825	ENSG00000185290	NUPR2	protein_coding
chr7_55871681_C_T	ENSG00000185290.3	-244719	36	42	0.238636	2.74142e-09	-0.966136	0.142651	1.79307e-05	2.74142e-09	4.8087e-07	rs6958601	ENSG00000185290	NUPR2	protein_coding
chr7_55954851_T_C	ENSG00000185290.3	-161549	39	47	0.237374	1.41685e-07	-0.789053	0.135406	1.79307e-05	2.74142e-09	4.8087e-07	rs59849749	ENSG00000185290	NUPR2	protein_coding
chr7_56015299_C_G	ENSG00000185290.3	-101101	59	73	0.376289	1.48711e-05	-0.675227	0.145466	1.79307e-05	2.74142e-09	4.8087e-07	rs4255091	ENSG00000185290	NUPR2	protein_coding
chr7_56017163_C_CA	ENSG00000185290.3	-99237	60	74	0.373737	1.41799e-05	-0.677664	0.145592	1.79307e-05	2.74142e-09	4.8087e-07	rs71015158	ENSG00000185290	NUPR2	protein_coding
chr7_56019837_C_G	ENSG00000185290.3	-96563	60	74	0.373737	1.41799e-05	-0.677664	0.145592	1.79307e-05	2.74142e-09	4.8087e-07	rs7791829	ENSG00000185290	NUPR2	protein_coding
chr7_64112940_GTA_G	ENSG00000234444.9	-194519	48	50	0.320513	6.66838e-06	-0.775687	0.159791	1.61469e-05	2.78102e-06	0.000603842	rs61201898	ENSG00000234444	ZNF736	protein_coding
chr7_64120305_G_A	ENSG00000234444.9	-187154	56	67	0.345361	2.78102e-06	-0.573515	0.112862	1.61469e-05	2.78102e-06	0.000603842	rs9768219	ENSG00000234444	ZNF736	protein_coding
chr7_64120334_G_C	ENSG00000234444.9	-187125	57	68	0.343434	9.84605e-06	-0.540714	0.113795	1.61469e-05	2.78102e-06	0.000603842	rs58574981	ENSG00000234444	ZNF736	protein_coding
chr7_64355243_G_C	ENSG00000234444.9	47784	62	79	0.459302	1.49532e-05	-0.594525	0.128121	1.61469e-05	2.78102e-06	0.000603842	rs603101	ENSG00000234444	ZNF736	protein_coding
chr7_64566751_C_T	ENSG00000234444.9	259292	48	53	0.335443	1.19197e-05	0.685721	0.145871	1.61469e-05	2.78102e-06	0.000603842	rs7796448	ENSG00000234444	ZNF736	protein_coding
chr7_64521185_A_G	ENSG00000196247.11	-144898	61	71	0.358586	1.79275e-06	0.577995	0.11128	1.99025e-05	5.52153e-08	4.36272e-05	rs10243954	ENSG00000196247	ZNF107	protein_coding
chr7_64666122_G_A	ENSG00000196247.11	39	54	70	0.353535	3.05323e-07	-0.545431	0.0967352	1.99025e-05	5.52153e-08	4.36272e-05	rs6460173	ENSG00000196247	ZNF107	protein_coding
chr7_64666158_G_C	ENSG00000196247.11	75	71	95	0.479798	5.52153e-08	-0.552833	0.0912779	1.99025e-05	5.52153e-08	4.36272e-05	rs6460174	ENSG00000196247	ZNF107	protein_coding
chr7_64666344_G_A	ENSG00000196247.11	261	71	95	0.479798	5.52153e-08	-0.552833	0.0912779	1.99025e-05	5.52153e-08	4.36272e-05	rs6460175	ENSG00000196247	ZNF107	protein_coding
chr7_64691018_G_A	ENSG00000196247.11	24935	39	48	0.315789	2.76922e-07	-0.629864	0.111234	1.99025e-05	5.52153e-08	4.36272e-05	rs4718100	ENSG00000196247	ZNF107	protein_coding
chr7_64691451_G_C	ENSG00000196247.11	25368	53	69	0.348485	3.75188e-07	-0.534529	0.095668	1.99025e-05	5.52153e-08	4.36272e-05	rs17779754	ENSG00000196247	ZNF107	protein_coding
chr7_64708428_T_C	ENSG00000196247.11	42345	53	69	0.348485	3.75188e-07	-0.534529	0.095668	1.99025e-05	5.52153e-08	4.36272e-05	rs4718103	ENSG00000196247	ZNF107	protein_coding
chr7_64794413_G_T	ENSG00000182722.5	-58941	30	34	0.171717	7.96482e-07	-0.87662	0.162356	3.59796e-05	2.04956e-08	8.22303e-06	rs10949938	ENSG00000182722	SEPHS1P1	processed_pseudogene
chr7_64794523_T_C	ENSG00000182722.5	-58831	30	34	0.171717	7.96482e-07	-0.87662	0.162356	3.59796e-05	2.04956e-08	8.22303e-06	rs11983033	ENSG00000182722	SEPHS1P1	processed_pseudogene
chr7_64814762_CA_C	ENSG00000182722.5	-38592	30	34	0.178947	1.44943e-06	0.865577	0.16493	3.59796e-05	2.04956e-08	8.22303e-06	rs56168096	ENSG00000182722	SEPHS1P1	processed_pseudogene
chr7_64815473_C_T	ENSG00000182722.5	-37881	30	34	0.171717	7.96482e-07	0.87662	0.162356	3.59796e-05	2.04956e-08	8.22303e-06	rs55683815	ENSG00000182722	SEPHS1P1	processed_pseudogene
chr7_64831244_C_T	ENSG00000182722.5	-22110	30	34	0.171717	7.96482e-07	0.87662	0.162356	3.59796e-05	2.04956e-08	8.22303e-06	rs1880656	ENSG00000182722	SEPHS1P1	processed_pseudogene
chr7_64832317_G_A	ENSG00000182722.5	-21037	30	34	0.171717	7.96482e-07	0.87662	0.162356	3.59796e-05	2.04956e-08	8.22303e-06	rs6460195	ENSG00000182722	SEPHS1P1	processed_pseudogene
chr7_64832839_T_C	ENSG00000182722.5	-20515	29	33	0.166667	3.10496e-06	0.850798	0.168369	3.59796e-05	2.04956e-08	8.22303e-06	rs3763506	ENSG00000182722	SEPHS1P1	processed_pseudogene
chr7_64833197_G_A	ENSG00000182722.5	-20157	29	33	0.170103	2.48901e-06	0.856825	0.167674	3.59796e-05	2.04956e-08	8.22303e-06	rs1464927	ENSG00000182722	SEPHS1P1	processed_pseudogene
chr7_64833353_C_A	ENSG00000182722.5	-20001	29	33	0.170103	2.48901e-06	0.856825	0.167674	3.59796e-05	2.04956e-08	8.22303e-06	rs1464928	ENSG00000182722	SEPHS1P1	processed_pseudogene
chr7_64864229_C_T	ENSG00000182722.5	10875	27	28	0.141414	1.21156e-05	0.978261	0.208294	3.59796e-05	2.04956e-08	8.22303e-06	rs59954648	ENSG00000182722	SEPHS1P1	processed_pseudogene
chr7_64918520_G_A	ENSG00000182722.5	65166	59	73	0.396739	2.46138e-07	0.802189	0.140942	3.59796e-05	2.04956e-08	8.22303e-06	rs7796024	ENSG00000182722	SEPHS1P1	processed_pseudogene
chr7_64928711_A_C	ENSG00000182722.5	75357	59	73	0.368687	1.65239e-06	0.72112	0.138283	3.59796e-05	2.04956e-08	8.22303e-06	rs2017252	ENSG00000182722	SEPHS1P1	processed_pseudogene
chr7_64976743_C_G	ENSG00000182722.5	123389	68	95	0.494792	7.82952e-06	-0.584825	0.12153	3.59796e-05	2.04956e-08	8.22303e-06	rs12530729	ENSG00000182722	SEPHS1P1	processed_pseudogene
chr7_64977270_G_A	ENSG00000182722.5	123916	70	98	0.494949	3.63446e-06	-0.590357	0.117777	3.59796e-05	2.04956e-08	8.22303e-06	rs10949955	ENSG00000182722	SEPHS1P1	processed_pseudogene
chr7_64979235_T_G	ENSG00000182722.5	125881	70	98	0.494949	3.63446e-06	-0.590357	0.117777	3.59796e-05	2.04956e-08	8.22303e-06	rs3807068	ENSG00000182722	SEPHS1P1	processed_pseudogene
chr7_64979323_C_T	ENSG00000182722.5	125969	70	98	0.494949	3.63446e-06	-0.590357	0.117777	3.59796e-05	2.04956e-08	8.22303e-06	rs3807069	ENSG00000182722	SEPHS1P1	processed_pseudogene
chr7_64979950_G_A	ENSG00000182722.5	126596	68	95	0.489691	1.47559e-05	-0.559382	0.120455	3.59796e-05	2.04956e-08	8.22303e-06	rs3823471	ENSG00000182722	SEPHS1P1	processed_pseudogene
chr7_64981173_T_C	ENSG00000182722.5	127819	66	92	0.489362	2.08438e-05	-0.557345	0.122467	3.59796e-05	2.04956e-08	8.22303e-06	rs1540833	ENSG00000182722	SEPHS1P1	processed_pseudogene
chr7_64981254_A_AT	ENSG00000182722.5	127900	31	35	0.178571	2.83057e-05	0.758358	0.169736	3.59796e-05	2.04956e-08	8.22303e-06	rs74364613	ENSG00000182722	SEPHS1P1	processed_pseudogene
chr7_64991278_G_A	ENSG00000182722.5	137924	60	81	0.487952	1.7631e-05	-0.601023	0.130768	3.59796e-05	2.04956e-08	8.22303e-06	rs4718177	ENSG00000182722	SEPHS1P1	processed_pseudogene
chr7_64992360_G_A	ENSG00000182722.5	139006	31	35	0.182292	1.49607e-05	0.783308	0.168809	3.59796e-05	2.04956e-08	8.22303e-06	rs67047829	ENSG00000182722	SEPHS1P1	processed_pseudogene
chr7_64992452_C_T	ENSG00000182722.5	139098	55	72	0.375	2.04956e-08	0.772952	0.122786	3.59796e-05	2.04956e-08	8.22303e-06	rs34639489	ENSG00000182722	SEPHS1P1	processed_pseudogene
chr7_65005124_G_A	ENSG00000182722.5	151770	50	65	0.331633	1.67885e-06	0.712683	0.136771	3.59796e-05	2.04956e-08	8.22303e-06	rs7806567	ENSG00000182722	SEPHS1P1	processed_pseudogene
chr7_64814762_CA_C	ENSG00000213640.3	-48237	30	34	0.178947	4.93855e-05	0.700291	0.162301	5.00881e-05	6.86919e-08	2.14919e-05	rs56168096	ENSG00000213640	EEF1DP4	processed_pseudogene
chr7_64852329_T_C	ENSG00000213640.3	-10670	67	94	0.474747	6.86919e-08	-0.638127	0.106289	5.00881e-05	6.86919e-08	2.14919e-05	rs7804955	ENSG00000213640	EEF1DP4	processed_pseudogene
chr7_64888362_C_T	ENSG00000213640.3	25363	52	72	0.371134	2.86873e-06	-0.550309	0.108466	5.00881e-05	6.86919e-08	2.14919e-05	rs10231738	ENSG00000213640	EEF1DP4	processed_pseudogene
chr7_64888782_C_G	ENSG00000213640.3	25783	51	71	0.369792	3.19024e-06	-0.548109	0.108618	5.00881e-05	6.86919e-08	2.14919e-05	rs6957325	ENSG00000213640	EEF1DP4	processed_pseudogene
chr7_64918520_G_A	ENSG00000213640.3	55521	59	73	0.396739	2.09503e-05	0.638837	0.140416	5.00881e-05	6.86919e-08	2.14919e-05	rs7796024	ENSG00000213640	EEF1DP4	processed_pseudogene
chr7_64928711_A_C	ENSG00000213640.3	65712	59	73	0.368687	2.45695e-06	0.667721	0.130582	5.00881e-05	6.86919e-08	2.14919e-05	rs2017252	ENSG00000213640	EEF1DP4	processed_pseudogene
chr7_64976743_C_G	ENSG00000213640.3	113744	68	95	0.494792	3.42223e-06	-0.567773	0.112921	5.00881e-05	6.86919e-08	2.14919e-05	rs12530729	ENSG00000213640	EEF1DP4	processed_pseudogene
chr7_64977270_G_A	ENSG00000213640.3	114271	70	98	0.494949	1.60467e-06	-0.571549	0.109445	5.00881e-05	6.86919e-08	2.14919e-05	rs10949955	ENSG00000213640	EEF1DP4	processed_pseudogene
chr7_64979235_T_G	ENSG00000213640.3	116236	70	98	0.494949	1.60467e-06	-0.571549	0.109445	5.00881e-05	6.86919e-08	2.14919e-05	rs3807068	ENSG00000213640	EEF1DP4	processed_pseudogene
chr7_64979323_C_T	ENSG00000213640.3	116324	70	98	0.494949	1.60467e-06	-0.571549	0.109445	5.00881e-05	6.86919e-08	2.14919e-05	rs3807069	ENSG00000213640	EEF1DP4	processed_pseudogene
chr7_64979950_G_A	ENSG00000213640.3	116951	68	95	0.489691	7.1343e-06	-0.542061	0.112074	5.00881e-05	6.86919e-08	2.14919e-05	rs3823471	ENSG00000213640	EEF1DP4	processed_pseudogene
chr7_64981173_T_C	ENSG00000213640.3	118174	66	92	0.489362	6.55685e-06	-0.55052	0.113304	5.00881e-05	6.86919e-08	2.14919e-05	rs1540833	ENSG00000213640	EEF1DP4	processed_pseudogene
chr7_64991180_G_A	ENSG00000213640.3	128181	65	90	0.494505	1.83801e-05	-0.530982	0.115811	5.00881e-05	6.86919e-08	2.14919e-05	rs11771269	ENSG00000213640	EEF1DP4	processed_pseudogene
chr7_65098647_C_T	ENSG00000213640.3	235648	69	93	0.47449	1.01775e-05	-0.566958	0.119539	5.00881e-05	6.86919e-08	2.14919e-05	rs7807177	ENSG00000213640	EEF1DP4	processed_pseudogene
chr7_64976743_C_G	ENSG00000213462.4	-30000	68	95	0.494792	3.08653e-08	0.52746	0.0851173	1.61957e-05	2.79262e-08	9.58779e-06	rs12530729	ENSG00000213462	ERV3-1	protein_coding
chr7_64977270_G_A	ENSG00000213462.4	-29473	70	98	0.494949	1.33208e-07	0.496439	0.0849718	1.61957e-05	2.79262e-08	9.58779e-06	rs10949955	ENSG00000213462	ERV3-1	protein_coding
chr7_64979235_T_G	ENSG00000213462.4	-27508	70	98	0.494949	1.33208e-07	0.496439	0.0849718	1.61957e-05	2.79262e-08	9.58779e-06	rs3807068	ENSG00000213462	ERV3-1	protein_coding
chr7_64979323_C_T	ENSG00000213462.4	-27420	70	98	0.494949	1.33208e-07	0.496439	0.0849718	1.61957e-05	2.79262e-08	9.58779e-06	rs3807069	ENSG00000213462	ERV3-1	protein_coding
chr7_64979950_G_A	ENSG00000213462.4	-26793	68	95	0.489691	4.28362e-08	0.514095	0.0840309	1.61957e-05	2.79262e-08	9.58779e-06	rs3823471	ENSG00000213462	ERV3-1	protein_coding
chr7_64981173_T_C	ENSG00000213462.4	-25570	66	92	0.489362	2.79262e-08	0.526056	0.0845624	1.61957e-05	2.79262e-08	9.58779e-06	rs1540833	ENSG00000213462	ERV3-1	protein_coding
chr7_64991180_G_A	ENSG00000213462.4	-15563	65	90	0.494505	1.25358e-07	0.509559	0.0869963	1.61957e-05	2.79262e-08	9.58779e-06	rs11771269	ENSG00000213462	ERV3-1	protein_coding
chr7_64991278_G_A	ENSG00000213462.4	-15465	60	81	0.487952	2.05739e-07	0.533071	0.0929378	1.61957e-05	2.79262e-08	9.58779e-06	rs4718177	ENSG00000213462	ERV3-1	protein_coding
chr7_64992452_C_T	ENSG00000213462.4	-14291	55	72	0.375	1.40695e-05	-0.470105	0.100954	1.61957e-05	2.79262e-08	9.58779e-06	rs34639489	ENSG00000213462	ERV3-1	protein_coding
chr7_65038404_G_T	ENSG00000213462.4	31661	63	86	0.483146	3.99356e-08	0.557784	0.0909206	1.61957e-05	2.79262e-08	9.58779e-06	rs34438629	ENSG00000213462	ERV3-1	protein_coding
chr7_65098647_C_T	ENSG00000213462.4	91904	69	93	0.47449	1.71221e-07	0.525339	0.0908749	1.61957e-05	2.79262e-08	9.58779e-06	rs7807177	ENSG00000213462	ERV3-1	protein_coding
chr7_65375306_A_G	ENSG00000213462.4	368563	58	69	0.420732	5.09617e-06	0.566594	0.115051	1.61957e-05	2.79262e-08	9.58779e-06	rs6948240	ENSG00000213462	ERV3-1	protein_coding
chr7_65510208_T_C	ENSG00000213462.4	503465	37	52	0.342105	1.50423e-05	-0.438288	0.0944842	1.61957e-05	2.79262e-08	9.58779e-06	rs112290680	ENSG00000213462	ERV3-1	protein_coding
chr7_64794413_G_T	ENSG00000234585.6	-243947	30	34	0.171717	2.62814e-05	0.626075	0.139497	3.1695e-05	1.41906e-07	3.59763e-05	rs10949938	ENSG00000234585	CCT6P3	transcribed_unprocessed_pseudogene
chr7_64794523_T_C	ENSG00000234585.6	-243837	30	34	0.171717	2.62814e-05	0.626075	0.139497	3.1695e-05	1.41906e-07	3.59763e-05	rs11983033	ENSG00000234585	CCT6P3	transcribed_unprocessed_pseudogene
chr7_64814762_CA_C	ENSG00000234585.6	-223598	30	34	0.178947	1.84098e-05	-0.641516	0.139932	3.1695e-05	1.41906e-07	3.59763e-05	rs56168096	ENSG00000234585	CCT6P3	transcribed_unprocessed_pseudogene
chr7_64815473_C_T	ENSG00000234585.6	-222887	30	34	0.171717	2.62814e-05	-0.626075	0.139497	3.1695e-05	1.41906e-07	3.59763e-05	rs55683815	ENSG00000234585	CCT6P3	transcribed_unprocessed_pseudogene
chr7_64831244_C_T	ENSG00000234585.6	-207116	30	34	0.171717	2.62814e-05	-0.626075	0.139497	3.1695e-05	1.41906e-07	3.59763e-05	rs1880656	ENSG00000234585	CCT6P3	transcribed_unprocessed_pseudogene
chr7_64832317_G_A	ENSG00000234585.6	-206043	30	34	0.171717	2.62814e-05	-0.626075	0.139497	3.1695e-05	1.41906e-07	3.59763e-05	rs6460195	ENSG00000234585	CCT6P3	transcribed_unprocessed_pseudogene
chr7_64832839_T_C	ENSG00000234585.6	-205521	29	33	0.166667	9.90742e-06	-0.66627	0.140268	3.1695e-05	1.41906e-07	3.59763e-05	rs3763506	ENSG00000234585	CCT6P3	transcribed_unprocessed_pseudogene
chr7_64833197_G_A	ENSG00000234585.6	-205163	29	33	0.170103	2.72296e-05	-0.635812	0.141972	3.1695e-05	1.41906e-07	3.59763e-05	rs1464927	ENSG00000234585	CCT6P3	transcribed_unprocessed_pseudogene
chr7_64833353_C_A	ENSG00000234585.6	-205007	29	33	0.170103	2.72296e-05	-0.635812	0.141972	3.1695e-05	1.41906e-07	3.59763e-05	rs1464928	ENSG00000234585	CCT6P3	transcribed_unprocessed_pseudogene
chr7_64864229_C_T	ENSG00000234585.6	-174131	27	28	0.141414	2.31604e-05	-0.779457	0.172353	3.1695e-05	1.41906e-07	3.59763e-05	rs59954648	ENSG00000234585	CCT6P3	transcribed_unprocessed_pseudogene
chr7_64976743_C_G	ENSG00000234585.6	-61617	68	95	0.494792	8.91073e-06	0.477222	0.099878	3.1695e-05	1.41906e-07	3.59763e-05	rs12530729	ENSG00000234585	CCT6P3	transcribed_unprocessed_pseudogene
chr7_64977270_G_A	ENSG00000234585.6	-61090	70	98	0.494949	2.69413e-06	0.489869	0.0962466	3.1695e-05	1.41906e-07	3.59763e-05	rs10949955	ENSG00000234585	CCT6P3	transcribed_unprocessed_pseudogene
chr7_64979235_T_G	ENSG00000234585.6	-59125	70	98	0.494949	2.69413e-06	0.489869	0.0962466	3.1695e-05	1.41906e-07	3.59763e-05	rs3807068	ENSG00000234585	CCT6P3	transcribed_unprocessed_pseudogene
chr7_64979323_C_T	ENSG00000234585.6	-59037	70	98	0.494949	2.69413e-06	0.489869	0.0962466	3.1695e-05	1.41906e-07	3.59763e-05	rs3807069	ENSG00000234585	CCT6P3	transcribed_unprocessed_pseudogene
chr7_64979950_G_A	ENSG00000234585.6	-58410	68	95	0.489691	2.96405e-06	0.490083	0.0967558	3.1695e-05	1.41906e-07	3.59763e-05	rs3823471	ENSG00000234585	CCT6P3	transcribed_unprocessed_pseudogene
chr7_64981173_T_C	ENSG00000234585.6	-57187	66	92	0.489362	2.33687e-06	0.50042	0.0976188	3.1695e-05	1.41906e-07	3.59763e-05	rs1540833	ENSG00000234585	CCT6P3	transcribed_unprocessed_pseudogene
chr7_64981254_A_AT	ENSG00000234585.6	-57106	31	35	0.178571	2.6369e-05	-0.624294	0.139128	3.1695e-05	1.41906e-07	3.59763e-05	rs74364613	ENSG00000234585	CCT6P3	transcribed_unprocessed_pseudogene
chr7_64991180_G_A	ENSG00000234585.6	-47180	65	90	0.494505	3.47773e-06	0.497132	0.0989532	3.1695e-05	1.41906e-07	3.59763e-05	rs11771269	ENSG00000234585	CCT6P3	transcribed_unprocessed_pseudogene
chr7_64992360_G_A	ENSG00000234585.6	-46000	31	35	0.182292	1.93255e-05	-0.635258	0.138964	3.1695e-05	1.41906e-07	3.59763e-05	rs67047829	ENSG00000234585	CCT6P3	transcribed_unprocessed_pseudogene
chr7_64992452_C_T	ENSG00000234585.6	-45908	55	72	0.375	1.41906e-07	-0.602367	0.103377	3.1695e-05	1.41906e-07	3.59763e-05	rs34639489	ENSG00000234585	CCT6P3	transcribed_unprocessed_pseudogene
chr7_65005124_G_A	ENSG00000234585.6	-33236	50	65	0.331633	2.67086e-06	-0.574905	0.112904	3.1695e-05	1.41906e-07	3.59763e-05	rs7806567	ENSG00000234585	CCT6P3	transcribed_unprocessed_pseudogene
chr7_65098647_C_T	ENSG00000234585.6	60287	69	93	0.47449	1.54705e-06	0.532773	0.101838	3.1695e-05	1.41906e-07	3.59763e-05	rs7807177	ENSG00000234585	CCT6P3	transcribed_unprocessed_pseudogene
chr7_65209738_C_T	ENSG00000234585.6	171378	67	89	0.463542	3.42294e-06	0.553956	0.110174	3.1695e-05	1.41906e-07	3.59763e-05	rs141830477	ENSG00000234585	CCT6P3	transcribed_unprocessed_pseudogene
chr7_64992452_C_T	ENSG00000164669.12	-148773	55	72	0.375	1.54009e-05	0.658549	0.142161	2.6659e-05	1.84514e-08	4.01959e-06	rs34639489	ENSG00000164669	INTS4P1	transcribed_unprocessed_pseudogene
chr7_65005124_G_A	ENSG00000164669.12	-136101	50	65	0.331633	1.84514e-08	0.863084	0.136559	2.6659e-05	1.84514e-08	4.01959e-06	rs7806567	ENSG00000164669	INTS4P1	transcribed_unprocessed_pseudogene
chr7_65375306_A_G	ENSG00000164669.12	234081	58	69	0.420732	2.3881e-05	-0.745481	0.165144	2.6659e-05	1.84514e-08	4.01959e-06	rs6948240	ENSG00000164669	INTS4P1	transcribed_unprocessed_pseudogene
chr7_65508912_G_C	ENSG00000164669.12	367687	41	53	0.30814	3.49534e-06	0.76174	0.151662	2.6659e-05	1.84514e-08	4.01959e-06	rs3981393	ENSG00000164669	INTS4P1	transcribed_unprocessed_pseudogene
chr7_65960907_A_G	ENSG00000226824.6	-693631	17	18	0.0909091	3.83225e-06	-1.16316	0.232689	2.92659e-05	6.17101e-18	4.54452e-15	rs9530	ENSG00000226824	RP4-756H11.3	lncRNA
chr7_65967557_T_C	ENSG00000226824.6	-686981	20	21	0.107143	8.45767e-07	-1.16724	0.216787	2.92659e-05	6.17101e-18	4.54452e-15	rs1880556	ENSG00000226824	RP4-756H11.3	lncRNA
chr7_65967580_T_C	ENSG00000226824.6	-686958	20	21	0.107143	8.45767e-07	-1.16724	0.216787	2.92659e-05	6.17101e-18	4.54452e-15	rs1880555	ENSG00000226824	RP4-756H11.3	lncRNA
chr7_65974892_G_C	ENSG00000226824.6	-679646	21	22	0.111111	1.58914e-06	-1.12752	0.215803	2.92659e-05	6.17101e-18	4.54452e-15	rs781143	ENSG00000226824	RP4-756H11.3	lncRNA
chr7_65979372_T_TGA	ENSG00000226824.6	-675166	21	22	0.111111	1.58914e-06	-1.12752	0.215803	2.92659e-05	6.17101e-18	4.54452e-15	rs139791587	ENSG00000226824	RP4-756H11.3	lncRNA
chr7_66286819_T_TGG	ENSG00000226824.6	-367719	62	80	0.47619	4.7267e-06	0.761392	0.153993	2.92659e-05	6.17101e-18	4.54452e-15	.	ENSG00000226824	RP4-756H11.3	lncRNA
chr7_66286823_T_TTTTTTTTTG	ENSG00000226824.6	-367715	64	84	0.482759	4.68441e-07	0.796346	0.143949	2.92659e-05	6.17101e-18	4.54452e-15	rs55756764	ENSG00000226824	RP4-756H11.3	lncRNA
chr7_66352346_G_C	ENSG00000226824.6	-302192	69	86	0.434343	1.66043e-09	-0.880049	0.127716	2.92659e-05	6.17101e-18	4.54452e-15	rs709595	ENSG00000226824	RP4-756H11.3	lncRNA
chr7_66377556_C_CAT	ENSG00000226824.6	-276982	70	87	0.439394	3.80522e-09	-0.8659	0.129328	2.92659e-05	6.17101e-18	4.54452e-15	rs112115083	ENSG00000226824	RP4-756H11.3	lncRNA
chr7_66377558_T_C	ENSG00000226824.6	-276980	69	86	0.434343	1.66043e-09	-0.880049	0.127716	2.92659e-05	6.17101e-18	4.54452e-15	rs3815685	ENSG00000226824	RP4-756H11.3	lncRNA
chr7_66407690_T_C	ENSG00000226824.6	-246848	67	83	0.419192	5.49909e-07	-0.767438	0.139733	2.92659e-05	6.17101e-18	4.54452e-15	rs1643375	ENSG00000226824	RP4-756H11.3	lncRNA
chr7_66407695_T_A	ENSG00000226824.6	-246843	18	19	0.0959596	1.37682e-05	-1.12905	0.242159	2.92659e-05	6.17101e-18	4.54452e-15	rs1643374	ENSG00000226824	RP4-756H11.3	lncRNA
chr7_66423583_C_A	ENSG00000226824.6	-230955	69	86	0.434343	1.66043e-09	-0.880049	0.127716	2.92659e-05	6.17101e-18	4.54452e-15	rs6961990	ENSG00000226824	RP4-756H11.3	lncRNA
chr7_66430152_C_T	ENSG00000226824.6	-224386	58	66	0.407407	1.78563e-08	-1.10979	0.175375	2.92659e-05	6.17101e-18	4.54452e-15	rs6460296	ENSG00000226824	RP4-756H11.3	lncRNA
chr7_66453720_C_A	ENSG00000226824.6	-200818	66	80	0.421053	1.63575e-09	-0.936657	0.135862	2.92659e-05	6.17101e-18	4.54452e-15	rs12698520	ENSG00000226824	RP4-756H11.3	lncRNA
chr7_66469215_G_A	ENSG00000226824.6	-185323	17	17	0.0894737	1.32522e-05	1.22538	0.262246	2.92659e-05	6.17101e-18	4.54452e-15	rs77570992	ENSG00000226824	RP4-756H11.3	lncRNA
chr7_66506022_T_G	ENSG00000226824.6	-148516	69	86	0.434343	1.66043e-09	-0.880049	0.127716	2.92659e-05	6.17101e-18	4.54452e-15	rs3735148	ENSG00000226824	RP4-756H11.3	lncRNA
chr7_66506072_C_T	ENSG00000226824.6	-148466	18	19	0.0959596	1.05093e-06	1.20775	0.226613	2.92659e-05	6.17101e-18	4.54452e-15	rs3735149	ENSG00000226824	RP4-756H11.3	lncRNA
chr7_66511623_G_A	ENSG00000226824.6	-142915	67	83	0.419192	5.49909e-07	-0.767438	0.139733	2.92659e-05	6.17101e-18	4.54452e-15	rs6950137	ENSG00000226824	RP4-756H11.3	lncRNA
chr7_66518542_G_A	ENSG00000226824.6	-135996	67	83	0.419192	5.49909e-07	-0.767438	0.139733	2.92659e-05	6.17101e-18	4.54452e-15	rs11763189	ENSG00000226824	RP4-756H11.3	lncRNA
chr7_66545590_C_T	ENSG00000226824.6	-108948	36	38	0.191919	1.044e-17	1.46287	0.129368	2.92659e-05	6.17101e-18	4.54452e-15	rs801217	ENSG00000226824	RP4-756H11.3	lncRNA
chr7_66557157_C_A	ENSG00000226824.6	-97381	35	37	0.188776	6.17101e-18	1.46903	0.128467	2.92659e-05	6.17101e-18	4.54452e-15	rs801205	ENSG00000226824	RP4-756H11.3	lncRNA
chr7_66585867_A_T	ENSG00000226824.6	-68671	17	17	0.0894737	1.32522e-05	1.22538	0.262246	2.92659e-05	6.17101e-18	4.54452e-15	rs78524561	ENSG00000226824	RP4-756H11.3	lncRNA
chr7_66606610_C_T	ENSG00000226824.6	-47928	32	32	0.195122	3.84761e-11	1.47475	0.189862	2.92659e-05	6.17101e-18	4.54452e-15	rs6960778	ENSG00000226824	RP4-756H11.3	lncRNA
chr7_66607067_CCTT_C	ENSG00000226824.6	-47471	36	38	0.191919	1.044e-17	1.46287	0.129368	2.92659e-05	6.17101e-18	4.54452e-15	rs113910574	ENSG00000226824	RP4-756H11.3	lncRNA
chr7_66633495_G_A	ENSG00000226824.6	-21043	36	38	0.191919	1.044e-17	1.46287	0.129368	2.92659e-05	6.17101e-18	4.54452e-15	rs3764903	ENSG00000226824	RP4-756H11.3	lncRNA
chr7_66638707_G_C	ENSG00000226824.6	-15831	31	32	0.202532	7.20456e-13	1.52667	0.175744	2.92659e-05	6.17101e-18	4.54452e-15	rs1860470	ENSG00000226824	RP4-756H11.3	lncRNA
chr7_66795302_A_G	ENSG00000226824.6	140764	31	32	0.205128	4.58358e-12	-1.50271	0.181941	2.92659e-05	6.17101e-18	4.54452e-15	rs2055682	ENSG00000226824	RP4-756H11.3	lncRNA
chr7_66511429_G_C	ENSG00000273142.1	-391428	20	20	0.111111	1.60736e-05	-0.850277	0.184004	3.30254e-05	1.40117e-05	0.00160266	rs117259322	ENSG00000273142	RP11-458F8.4	lncRNA
chr7_66790251_G_A	ENSG00000273142.1	-112606	62	79	0.39899	1.40117e-05	-0.461069	0.0989898	3.30254e-05	1.40117e-05	0.00160266	rs68168107	ENSG00000273142	RP11-458F8.4	lncRNA
chr7_72713798_C_A	ENSG00000277149.4	-114400	60	74	0.373737	6.63298e-06	-0.656938	0.13529	3.06017e-05	6.45046e-22	1.48138e-20	rs146095374	ENSG00000277149	TYW1B	protein_coding
chr7_72723022_A_G	ENSG00000277149.4	-105176	40	46	0.234694	1.67405e-16	-1.24537	0.117013	3.06017e-05	6.45046e-22	1.48138e-20	.	ENSG00000277149	TYW1B	protein_coding
chr7_72728899_A_C	ENSG00000277149.4	-99299	22	22	0.111111	9.74065e-08	-1.30369	0.220262	3.06017e-05	6.45046e-22	1.48138e-20	.	ENSG00000277149	TYW1B	protein_coding
chr7_72768844_C_T	ENSG00000277149.4	-59354	36	41	0.207071	6.45046e-22	-1.37395	0.100066	3.06017e-05	6.45046e-22	1.48138e-20	.	ENSG00000277149	TYW1B	protein_coding
chr7_72771607_C_T	ENSG00000277149.4	-56591	58	72	0.363636	7.51839e-06	-0.644383	0.13361	3.06017e-05	6.45046e-22	1.48138e-20	rs17764272	ENSG00000277149	TYW1B	protein_coding
chr7_72802622_CT_C	ENSG00000277149.4	-25576	40	46	0.237113	2.75261e-16	-1.23613	0.117447	3.06017e-05	6.45046e-22	1.48138e-20	.	ENSG00000277149	TYW1B	protein_coding
chr7_72807037_A_C	ENSG00000277149.4	-21161	40	46	0.232323	1.47668e-16	-1.24572	0.116718	3.06017e-05	6.45046e-22	1.48138e-20	.	ENSG00000277149	TYW1B	protein_coding
chr7_72815797_T_G	ENSG00000277149.4	-12401	57	70	0.364583	7.95041e-06	-0.668445	0.139024	3.06017e-05	6.45046e-22	1.48138e-20	rs35191043	ENSG00000277149	TYW1B	protein_coding
chr7_73736890_G_C	ENSG00000225969.1	1852	60	69	0.348485	3.91551e-06	-0.600894	0.120342	1.50677e-05	1.366e-07	1.19273e-05	rs2293484	ENSG00000225969	ABHD11-AS1	transcribed_unitary_pseudogene
chr7_73737314_A_G	ENSG00000225969.1	2276	74	96	0.484848	3.66312e-06	-0.51603	0.10299	1.50677e-05	1.366e-07	1.19273e-05	rs6460052	ENSG00000225969	ABHD11-AS1	transcribed_unitary_pseudogene
chr7_73738248_AC_A	ENSG00000225969.1	3210	49	53	0.339744	1.366e-07	-0.829486	0.142127	1.50677e-05	1.366e-07	1.19273e-05	rs3834864	ENSG00000225969	ABHD11-AS1	transcribed_unitary_pseudogene
chr7_73829456_T_G	ENSG00000165171.10	-13079	68	82	0.427083	3.1278e-12	-0.655829	0.0785647	1.64863e-05	3.1278e-12	2.51861e-10	rs4717822	ENSG00000165171	WBSCR27	protein_coding
chr7_73831189_T_C	ENSG00000165171.10	-11346	70	85	0.429293	4.03216e-12	-0.634402	0.0765357	1.64863e-05	3.1278e-12	2.51861e-10	rs8629	ENSG00000165171	WBSCR27	protein_coding
chr7_73834835_T_A	ENSG00000165171.10	-7700	70	85	0.429293	4.03216e-12	-0.634402	0.0765357	1.64863e-05	3.1278e-12	2.51861e-10	rs13246460	ENSG00000165171	WBSCR27	protein_coding
chr7_73834969_G_C	ENSG00000165171.10	-7566	70	85	0.429293	4.03216e-12	-0.634402	0.0765357	1.64863e-05	3.1278e-12	2.51861e-10	rs13232463	ENSG00000165171	WBSCR27	protein_coding
chr7_73840482_T_C	ENSG00000165171.10	-2053	70	85	0.429293	4.03216e-12	-0.634402	0.0765357	1.64863e-05	3.1278e-12	2.51861e-10	rs13241921	ENSG00000165171	WBSCR27	protein_coding
chr7_73840580_T_A	ENSG00000165171.10	-1955	68	83	0.432292	1.28983e-11	-0.632857	0.0789069	1.64863e-05	3.1278e-12	2.51861e-10	rs13242043	ENSG00000165171	WBSCR27	protein_coding
chr7_73861066_G_A	ENSG00000165171.10	18531	69	87	0.472826	5.25286e-06	-0.477632	0.0971427	1.64863e-05	3.1278e-12	2.51861e-10	rs4324825	ENSG00000165171	WBSCR27	protein_coding
chr7_73861171_T_C	ENSG00000165171.10	18636	65	77	0.388889	3.1133e-11	-0.631533	0.0807948	1.64863e-05	3.1278e-12	2.51861e-10	rs11770024	ENSG00000165171	WBSCR27	protein_coding
chr7_73861235_T_A	ENSG00000165171.10	18700	65	77	0.388889	3.1133e-11	-0.631533	0.0807948	1.64863e-05	3.1278e-12	2.51861e-10	rs11770052	ENSG00000165171	WBSCR27	protein_coding
chr7_73865152_T_C	ENSG00000165171.10	22617	66	74	0.373737	1.32107e-09	-0.666209	0.0959358	1.64863e-05	3.1278e-12	2.51861e-10	rs13227841	ENSG00000165171	WBSCR27	protein_coding
chr7_73865690_C_T	ENSG00000165171.10	23155	76	99	0.5	2.70416e-06	-0.456875	0.0897809	1.64863e-05	3.1278e-12	2.51861e-10	rs1136647	ENSG00000165171	WBSCR27	protein_coding
chr7_76400378_C_T	ENSG00000146707.14	-225305	49	53	0.270408	8.93053e-06	-0.629514	0.131768	1.71413e-05	2.21827e-09	1.29016e-06	rs4728712	ENSG00000146707	POMZP3	protein_coding
chr7_76433306_C_T	ENSG00000146707.14	-192377	45	53	0.281915	1.75557e-08	-0.730493	0.115363	1.71413e-05	2.21827e-09	1.29016e-06	rs28427180	ENSG00000146707	POMZP3	protein_coding
chr7_76482518_G_A	ENSG00000146707.14	-143165	48	56	0.282828	2.21827e-09	-0.755835	0.110785	1.71413e-05	2.21827e-09	1.29016e-06	rs4236506	ENSG00000146707	POMZP3	protein_coding
chr7_77053429_G_GT	ENSG00000233448.2	13485	20	21	0.108247	5.18468e-09	-1.39481	0.210626	2.62361e-05	5.18468e-09	4.69363e-07	rs139676054	ENSG00000233448	PMS2P9	transcribed_unprocessed_pseudogene
chr7_77121971_C_T	ENSG00000233448.2	82027	16	16	0.0824742	8.75373e-07	-1.40719	0.261773	2.62361e-05	5.18468e-09	4.69363e-07	rs78155900	ENSG00000233448	PMS2P9	transcribed_unprocessed_pseudogene
chr7_77121984_C_A	ENSG00000233448.2	82040	16	16	0.0824742	8.75373e-07	-1.40719	0.261773	2.62361e-05	5.18468e-09	4.69363e-07	rs114097201	ENSG00000233448	PMS2P9	transcribed_unprocessed_pseudogene
chr7_77197121_C_A	ENSG00000233448.2	157177	7	7	0.0364583	1.84248e-05	-1.82737	0.398618	2.62361e-05	5.18468e-09	4.69363e-07	rs3093277	ENSG00000233448	PMS2P9	transcribed_unprocessed_pseudogene
chr7_77242061_G_A	ENSG00000233448.2	202117	7	7	0.037234	1.99976e-05	-1.83766	0.402803	2.62361e-05	5.18468e-09	4.69363e-07	rs73373661	ENSG00000233448	PMS2P9	transcribed_unprocessed_pseudogene
chr7_77259833_T_G	ENSG00000233448.2	219889	8	8	0.047619	6.36217e-06	-1.84465	0.379034	2.62361e-05	5.18468e-09	4.69363e-07	rs3828948	ENSG00000233448	PMS2P9	transcribed_unprocessed_pseudogene
chr7_77260037_G_C	ENSG00000233448.2	220093	7	7	0.0357143	3.16352e-07	-2.12123	0.376798	2.62361e-05	5.18468e-09	4.69363e-07	rs17853516	ENSG00000233448	PMS2P9	transcribed_unprocessed_pseudogene
chr7_77273900_T_C	ENSG00000233448.2	233956	8	8	0.040404	7.30941e-06	-1.81392	0.375533	2.62361e-05	5.18468e-09	4.69363e-07	rs7810561	ENSG00000233448	PMS2P9	transcribed_unprocessed_pseudogene
chr7_80656534_T_C	ENSG00000229436.1	-6051	64	83	0.419192	3.7872e-05	0.415187	0.0946163	4.42028e-05	3.7872e-05	0.00207024	rs3173798	ENSG00000229436	AC073850.6	processed_pseudogene
chr7_90238378_T_C	ENSG00000283267.1	-82930	18	18	0.107143	2.23844e-05	-0.74345	0.164056	5.04975e-05	4.33848e-06	0.000248296	rs17866171	ENSG00000283267	CTB-16J4.1	protein_coding
chr7_90255283_G_T	ENSG00000283267.1	-66025	20	20	0.10101	4.73596e-05	-0.662975	0.15324	5.04975e-05	4.33848e-06	0.000248296	rs6966057	ENSG00000283267	CTB-16J4.1	protein_coding
chr7_90255511_C_T	ENSG00000283267.1	-65797	20	20	0.10101	4.73596e-05	-0.662975	0.15324	5.04975e-05	4.33848e-06	0.000248296	rs17869560	ENSG00000283267	CTB-16J4.1	protein_coding
chr7_90255627_G_T	ENSG00000283267.1	-65681	20	20	0.10101	4.73596e-05	-0.662975	0.15324	5.04975e-05	4.33848e-06	0.000248296	rs17865276	ENSG00000283267	CTB-16J4.1	protein_coding
chr7_90258043_A_T	ENSG00000283267.1	-63265	20	20	0.10101	4.73596e-05	-0.662975	0.15324	5.04975e-05	4.33848e-06	0.000248296	rs11563556	ENSG00000283267	CTB-16J4.1	protein_coding
chr7_90271317_G_A	ENSG00000283267.1	-49991	17	17	0.0944444	4.60207e-05	-0.709874	0.16378	5.04975e-05	4.33848e-06	0.000248296	rs28949605	ENSG00000283267	CTB-16J4.1	protein_coding
chr7_90273916_A_T	ENSG00000283267.1	-47392	19	19	0.0969388	4.33848e-06	-0.7491	0.150828	5.04975e-05	4.33848e-06	0.000248296	rs28945134	ENSG00000283267	CTB-16J4.1	protein_coding
chr7_90288448_A_G	ENSG00000283267.1	-32860	20	20	0.10101	4.73596e-05	-0.662975	0.15324	5.04975e-05	4.33848e-06	0.000248296	rs17868448	ENSG00000283267	CTB-16J4.1	protein_coding
chr7_90297577_A_T	ENSG00000283267.1	-23731	19	19	0.0969388	4.33848e-06	-0.7491	0.150828	5.04975e-05	4.33848e-06	0.000248296	rs3761803	ENSG00000283267	CTB-16J4.1	protein_coding
chr7_90304995_G_C	ENSG00000283267.1	-16313	18	18	0.0957447	1.99917e-05	-0.717596	0.15729	5.04975e-05	4.33848e-06	0.000248296	rs75017578	ENSG00000283267	CTB-16J4.1	protein_coding
chr7_90307854_G_A	ENSG00000283267.1	-13454	20	20	0.10101	4.73596e-05	-0.662975	0.15324	5.04975e-05	4.33848e-06	0.000248296	rs11563551	ENSG00000283267	CTB-16J4.1	protein_coding
chr7_90310113_T_C	ENSG00000283267.1	-11195	20	20	0.10101	4.73596e-05	-0.662975	0.15324	5.04975e-05	4.33848e-06	0.000248296	rs11563907	ENSG00000283267	CTB-16J4.1	protein_coding
chr7_90346687_G_A	ENSG00000283267.1	25379	22	22	0.111111	3.36672e-05	-0.658164	0.148891	5.04975e-05	4.33848e-06	0.000248296	rs3814966	ENSG00000283267	CTB-16J4.1	protein_coding
chr7_90354338_A_G	ENSG00000283267.1	33030	19	19	0.0969388	4.33848e-06	0.7491	0.150828	5.04975e-05	4.33848e-06	0.000248296	rs42662	ENSG00000283267	CTB-16J4.1	protein_coding
chr7_90354494_T_G	ENSG00000283267.1	33186	20	20	0.10101	4.73596e-05	0.662975	0.15324	5.04975e-05	4.33848e-06	0.000248296	rs42663	ENSG00000283267	CTB-16J4.1	protein_coding
chr7_90354689_C_T	ENSG00000283267.1	33381	17	17	0.0934066	1.5194e-05	-0.728678	0.157176	5.04975e-05	4.33848e-06	0.000248296	rs17862154	ENSG00000283267	CTB-16J4.1	protein_coding
chr7_90382772_A_T	ENSG00000283267.1	61464	19	19	0.1	6.41314e-06	-0.73856	0.151823	5.04975e-05	4.33848e-06	0.000248296	rs721592	ENSG00000283267	CTB-16J4.1	protein_coding
chr7_90385094_G_A	ENSG00000283267.1	63786	20	20	0.10101	4.73596e-05	-0.662975	0.15324	5.04975e-05	4.33848e-06	0.000248296	rs17863999	ENSG00000283267	CTB-16J4.1	protein_coding
chr7_99876001_T_G	ENSG00000146833.15	-43599	53	65	0.328283	7.36698e-06	0.511944	0.106032	9.23888e-06	2.8496e-07	7.2207e-05	rs1025576	ENSG00000146833	TRIM4	protein_coding
chr7_99876804_A_G	ENSG00000146833.15	-42796	53	65	0.328283	7.36698e-06	0.511944	0.106032	9.23888e-06	2.8496e-07	7.2207e-05	rs2572023	ENSG00000146833	TRIM4	protein_coding
chr7_99877106_T_C	ENSG00000146833.15	-42494	53	65	0.328283	7.36698e-06	0.511944	0.106032	9.23888e-06	2.8496e-07	7.2207e-05	rs2572022	ENSG00000146833	TRIM4	protein_coding
chr7_99902249_A_T	ENSG00000146833.15	-17351	57	70	0.368421	1.58594e-06	0.534059	0.102207	9.23888e-06	2.8496e-07	7.2207e-05	rs2527913	ENSG00000146833	TRIM4	protein_coding
chr7_99903276_T_C	ENSG00000146833.15	-16324	58	71	0.358586	3.21422e-07	0.55445	0.0985571	9.23888e-06	2.8496e-07	7.2207e-05	rs2247762	ENSG00000146833	TRIM4	protein_coding
chr7_99903288_A_G	ENSG00000146833.15	-16312	58	71	0.358586	3.21422e-07	0.55445	0.0985571	9.23888e-06	2.8496e-07	7.2207e-05	rs2247761	ENSG00000146833	TRIM4	protein_coding
chr7_99903690_A_T	ENSG00000146833.15	-15910	58	71	0.362245	2.8496e-07	0.561077	0.0992097	9.23888e-06	2.8496e-07	7.2207e-05	rs2572003	ENSG00000146833	TRIM4	protein_coding
chr7_99916794_A_C	ENSG00000146833.15	-2806	58	71	0.362245	3.13261e-07	0.559719	0.0993812	9.23888e-06	2.8496e-07	7.2207e-05	rs2571997	ENSG00000146833	TRIM4	protein_coding
chr7_100182659_C_G	ENSG00000213413.2	-35582	71	93	0.469697	9.47709e-06	-0.616201	0.129406	9.65405e-06	2.15454e-14	8.6758e-12	rs4729579	ENSG00000213413	PVRIG	protein_coding
chr7_100189341_G_T	ENSG00000213413.2	-28900	71	93	0.469697	9.47709e-06	-0.616201	0.129406	9.65405e-06	2.15454e-14	8.6758e-12	rs11764176	ENSG00000213413	PVRIG	protein_coding
chr7_100198449_T_C	ENSG00000213413.2	-19792	71	93	0.469697	9.47709e-06	-0.616201	0.129406	9.65405e-06	2.15454e-14	8.6758e-12	rs3823642	ENSG00000213413	PVRIG	protein_coding
chr7_100199408_C_G	ENSG00000213413.2	-18833	71	93	0.469697	9.47709e-06	-0.616201	0.129406	9.65405e-06	2.15454e-14	8.6758e-12	rs2272345	ENSG00000213413	PVRIG	protein_coding
chr7_100202222_T_A	ENSG00000213413.2	-16019	71	93	0.469697	9.47709e-06	-0.616201	0.129406	9.65405e-06	2.15454e-14	8.6758e-12	rs1043915	ENSG00000213413	PVRIG	protein_coding
chr7_100213841_C_G	ENSG00000213413.2	-4400	71	93	0.469697	9.47709e-06	0.616201	0.129406	9.65405e-06	2.15454e-14	8.6758e-12	rs1727130	ENSG00000213413	PVRIG	protein_coding
chr7_100220478_G_A	ENSG00000213413.2	2237	47	54	0.272727	2.15454e-14	-1.02459	0.107841	9.65405e-06	2.15454e-14	8.6758e-12	rs4727450	ENSG00000213413	PVRIG	protein_coding
chr7_100336351_G_GC	ENSG00000213413.2	118110	44	49	0.269231	2.09179e-10	-0.978958	0.132746	9.65405e-06	2.15454e-14	8.6758e-12	rs77713394	ENSG00000213413	PVRIG	protein_coding
chr7_100373690_T_C	ENSG00000213413.2	155449	73	95	0.479798	5.92445e-06	0.609911	0.124844	9.65405e-06	2.15454e-14	8.6758e-12	rs2405442	ENSG00000213413	PVRIG	protein_coding
chr7_100374211_A_G	ENSG00000213413.2	155970	73	95	0.479798	5.92445e-06	0.609911	0.124844	9.65405e-06	2.15454e-14	8.6758e-12	rs1859788	ENSG00000213413	PVRIG	protein_coding
chr7_100408834_G_A	ENSG00000213413.2	190593	43	51	0.265625	8.11707e-11	-0.883977	0.116397	9.65405e-06	2.15454e-14	8.6758e-12	rs3815257	ENSG00000213413	PVRIG	protein_coding
chr7_100064888_GTAGT_G	ENSG00000214300.7	-242814	60	69	0.348485	9.29877e-06	-0.676927	0.142009	1.88298e-05	2.31026e-06	0.000577512	rs71689664	ENSG00000214300	SPDYE3	protein_coding
chr7_100101546_A_T	ENSG00000214300.7	-206156	55	63	0.331579	1.50726e-05	-0.681517	0.146935	1.88298e-05	2.31026e-06	0.000577512	rs1534310	ENSG00000214300	SPDYE3	protein_coding
chr7_100106335_T_C	ENSG00000214300.7	-201367	62	73	0.368687	2.52544e-06	-0.732672	0.143483	1.88298e-05	2.31026e-06	0.000577512	rs2293479	ENSG00000214300	SPDYE3	protein_coding
chr7_100113417_G_A	ENSG00000214300.7	-194285	58	67	0.348958	1.49534e-05	-0.671476	0.144704	1.88298e-05	2.31026e-06	0.000577512	rs4134903	ENSG00000214300	SPDYE3	protein_coding
chr7_100124643_G_T	ENSG00000214300.7	-183059	59	68	0.343434	5.4173e-06	-0.701448	0.142897	1.88298e-05	2.31026e-06	0.000577512	rs1880949	ENSG00000214300	SPDYE3	protein_coding
chr7_100148821_CG_C	ENSG00000214300.7	-158881	61	75	0.386598	1.59143e-05	-0.620196	0.134136	1.88298e-05	2.31026e-06	0.000577512	rs58185311	ENSG00000214300	SPDYE3	protein_coding
chr7_100200169_A_G	ENSG00000214300.7	-107533	59	77	0.405263	9.48917e-06	-0.591275	0.124181	1.88298e-05	2.31026e-06	0.000577512	rs13230744	ENSG00000214300	SPDYE3	protein_coding
chr7_100373690_T_C	ENSG00000214300.7	65988	73	95	0.479798	2.31026e-06	0.622472	0.121359	1.88298e-05	2.31026e-06	0.000577512	rs2405442	ENSG00000214300	SPDYE3	protein_coding
chr7_100374211_A_G	ENSG00000214300.7	66509	73	95	0.479798	2.31026e-06	0.622472	0.121359	1.88298e-05	2.31026e-06	0.000577512	rs1859788	ENSG00000214300	SPDYE3	protein_coding
chr7_100064888_GTAGT_G	ENSG00000078319.9	-277020	60	69	0.348485	9.84999e-07	-0.693487	0.129723	5.65574e-06	1.00741e-10	3.80543e-08	rs71689664	ENSG00000078319	PMS2P1	transcribed_unprocessed_pseudogene
chr7_100101546_A_T	ENSG00000078319.9	-240362	55	63	0.331579	4.26683e-07	-0.732744	0.131898	5.65574e-06	1.00741e-10	3.80543e-08	rs1534310	ENSG00000078319	PMS2P1	transcribed_unprocessed_pseudogene
chr7_100106335_T_C	ENSG00000078319.9	-235573	62	73	0.368687	4.13621e-06	-0.676659	0.135903	5.65574e-06	1.00741e-10	3.80543e-08	rs2293479	ENSG00000078319	PMS2P1	transcribed_unprocessed_pseudogene
chr7_100113417_G_A	ENSG00000078319.9	-228491	58	67	0.348958	3.72355e-06	-0.669311	0.133695	5.65574e-06	1.00741e-10	3.80543e-08	rs4134903	ENSG00000078319	PMS2P1	transcribed_unprocessed_pseudogene
chr7_100124643_G_T	ENSG00000078319.9	-217265	59	68	0.343434	7.90383e-07	-0.708024	0.131084	5.65574e-06	1.00741e-10	3.80543e-08	rs1880949	ENSG00000078319	PMS2P1	transcribed_unprocessed_pseudogene
chr7_100148821_CG_C	ENSG00000078319.9	-193087	61	75	0.386598	1.83666e-07	-0.685761	0.11898	5.65574e-06	1.00741e-10	3.80543e-08	rs58185311	ENSG00000078319	PMS2P1	transcribed_unprocessed_pseudogene
chr7_100173682_C_CTCTT	ENSG00000078319.9	-168226	62	82	0.418367	4.89339e-08	-0.669919	0.110079	5.65574e-06	1.00741e-10	3.80543e-08	rs71126309	ENSG00000078319	PMS2P1	transcribed_unprocessed_pseudogene
chr7_100182659_C_G	ENSG00000078319.9	-159249	71	93	0.469697	1.44579e-09	-0.738061	0.106608	5.65574e-06	1.00741e-10	3.80543e-08	rs4729579	ENSG00000078319	PMS2P1	transcribed_unprocessed_pseudogene
chr7_100186091_G_T	ENSG00000078319.9	-155817	70	92	0.469388	1.49582e-09	-0.737759	0.106687	5.65574e-06	1.00741e-10	3.80543e-08	rs6960458	ENSG00000078319	PMS2P1	transcribed_unprocessed_pseudogene
chr7_100189196_C_T	ENSG00000078319.9	-152712	66	84	0.456522	1.89956e-07	-0.717482	0.124662	5.65574e-06	1.00741e-10	3.80543e-08	rs2272344	ENSG00000078319	PMS2P1	transcribed_unprocessed_pseudogene
chr7_100189341_G_T	ENSG00000078319.9	-152567	71	93	0.469697	1.44579e-09	-0.738061	0.106608	5.65574e-06	1.00741e-10	3.80543e-08	rs11764176	ENSG00000078319	PMS2P1	transcribed_unprocessed_pseudogene
chr7_100189749_A_G	ENSG00000078319.9	-152159	69	90	0.463918	3.66902e-09	-0.732327	0.109238	5.65574e-06	1.00741e-10	3.80543e-08	rs6948729	ENSG00000078319	PMS2P1	transcribed_unprocessed_pseudogene
chr7_100198449_T_C	ENSG00000078319.9	-143459	71	93	0.469697	1.44579e-09	-0.738061	0.106608	5.65574e-06	1.00741e-10	3.80543e-08	rs3823642	ENSG00000078319	PMS2P1	transcribed_unprocessed_pseudogene
chr7_100198523_A_C	ENSG00000078319.9	-143385	63	82	0.414141	1.55137e-08	-0.697226	0.109597	5.65574e-06	1.00741e-10	3.80543e-08	rs3735241	ENSG00000078319	PMS2P1	transcribed_unprocessed_pseudogene
chr7_100199408_C_G	ENSG00000078319.9	-142500	71	93	0.469697	1.44579e-09	-0.738061	0.106608	5.65574e-06	1.00741e-10	3.80543e-08	rs2272345	ENSG00000078319	PMS2P1	transcribed_unprocessed_pseudogene
chr7_100200169_A_G	ENSG00000078319.9	-141739	59	77	0.405263	3.12579e-09	-0.708017	0.105019	5.65574e-06	1.00741e-10	3.80543e-08	rs13230744	ENSG00000078319	PMS2P1	transcribed_unprocessed_pseudogene
chr7_100202222_T_A	ENSG00000078319.9	-139686	71	93	0.469697	1.44579e-09	-0.738061	0.106608	5.65574e-06	1.00741e-10	3.80543e-08	rs1043915	ENSG00000078319	PMS2P1	transcribed_unprocessed_pseudogene
chr7_100205189_G_C	ENSG00000078319.9	-136719	63	82	0.414141	1.55137e-08	0.697226	0.109597	5.65574e-06	1.00741e-10	3.80543e-08	rs2246713	ENSG00000078319	PMS2P1	transcribed_unprocessed_pseudogene
chr7_100213581_G_C	ENSG00000078319.9	-128327	66	86	0.477778	1.53255e-07	0.718566	0.123718	5.65574e-06	1.00741e-10	3.80543e-08	rs1623264	ENSG00000078319	PMS2P1	transcribed_unprocessed_pseudogene
chr7_100213690_G_A	ENSG00000078319.9	-128218	63	82	0.414141	1.55137e-08	0.697226	0.109597	5.65574e-06	1.00741e-10	3.80543e-08	rs1624099	ENSG00000078319	PMS2P1	transcribed_unprocessed_pseudogene
chr7_100213841_C_G	ENSG00000078319.9	-128067	71	93	0.469697	1.44579e-09	0.738061	0.106608	5.65574e-06	1.00741e-10	3.80543e-08	rs1727130	ENSG00000078319	PMS2P1	transcribed_unprocessed_pseudogene
chr7_100214213_A_T	ENSG00000078319.9	-127695	70	92	0.469388	1.56248e-09	0.736786	0.106704	5.65574e-06	1.00741e-10	3.80543e-08	rs1052482	ENSG00000078319	PMS2P1	transcribed_unprocessed_pseudogene
chr7_100220514_G_A	ENSG00000078319.9	-121394	63	82	0.414141	1.55137e-08	0.697226	0.109597	5.65574e-06	1.00741e-10	3.80543e-08	rs2906646	ENSG00000078319	PMS2P1	transcribed_unprocessed_pseudogene
chr7_100373690_T_C	ENSG00000078319.9	31782	73	95	0.479798	1.00741e-10	0.753268	0.0998446	5.65574e-06	1.00741e-10	3.80543e-08	rs2405442	ENSG00000078319	PMS2P1	transcribed_unprocessed_pseudogene
chr7_100374211_A_G	ENSG00000078319.9	32303	73	95	0.479798	1.00741e-10	0.753268	0.0998446	5.65574e-06	1.00741e-10	3.80543e-08	rs1859788	ENSG00000078319	PMS2P1	transcribed_unprocessed_pseudogene
chr7_100415834_T_C	ENSG00000078319.9	73926	60	76	0.383838	3.17948e-07	0.625683	0.111166	5.65574e-06	1.00741e-10	3.80543e-08	rs5015756	ENSG00000078319	PMS2P1	transcribed_unprocessed_pseudogene
chr7_102329315_A_T	ENSG00000260097.2	-27129	61	67	0.341837	8.49349e-06	-0.795688	0.16609	1.39505e-05	8.49349e-06	0.00130222	rs803111	ENSG00000260097	SPDYE6	protein_coding
chr7_102749819_G_A	ENSG00000228049.7	78190	31	36	0.216867	1.90324e-10	-1.12801	0.152503	1.67886e-05	1.90324e-10	3.81328e-08	rs17132619	ENSG00000228049	POLR2J2	protein_coding
chr7_128477173_G_A	ENSG00000165055.15	444	45	52	0.262626	5.99818e-06	0.541016	0.110816	2.31028e-05	3.01315e-06	0.000733643	rs2288557	ENSG00000165055	METTL2B	protein_coding
chr7_128501969_A_T	ENSG00000165055.15	25240	65	82	0.414141	3.01315e-06	-0.496662	0.0981366	2.31028e-05	3.01315e-06	0.000733643	rs12539729	ENSG00000165055	METTL2B	protein_coding
chr7_128580057_G_T	ENSG00000230715.3	-72784	72	94	0.474747	1.46574e-05	0.381721	0.0821669	2.05988e-05	6.57307e-06	0.0013095	rs139965573	ENSG00000230715	RP11-274B21.4	processed_pseudogene
chr7_128603697_G_A	ENSG00000230715.3	-49144	72	94	0.479592	9.42748e-06	-0.395131	0.0829559	2.05988e-05	6.57307e-06	0.0013095	rs10215566	ENSG00000230715	RP11-274B21.4	processed_pseudogene
chr7_128652726_G_A	ENSG00000230715.3	-115	67	82	0.431579	7.62553e-06	-0.440172	0.0913385	2.05988e-05	6.57307e-06	0.0013095	rs62481928	ENSG00000230715	RP11-274B21.4	processed_pseudogene
chr7_128654295_T_C	ENSG00000230715.3	1454	72	89	0.468421	6.57307e-06	0.441702	0.0909197	2.05988e-05	6.57307e-06	0.0013095	rs10227728	ENSG00000230715	RP11-274B21.4	processed_pseudogene
chr7_128672396_C_T	ENSG00000230715.3	19555	68	84	0.43299	1.61508e-05	-0.412214	0.08923	2.05988e-05	6.57307e-06	0.0013095	rs11769769	ENSG00000230715	RP11-274B21.4	processed_pseudogene
chr7_128677877_CTG_C	ENSG00000230715.3	25036	67	83	0.432292	1.62988e-05	-0.412	0.0892309	2.05988e-05	6.57307e-06	0.0013095	rs139645567	ENSG00000230715	RP11-274B21.4	processed_pseudogene
chr7_128477173_G_A	ENSG00000243679.1	-176847	45	52	0.262626	1.3556e-05	0.419376	0.0898681	1.76209e-05	1.72547e-07	3.91237e-05	rs2288557	ENSG00000243679	RP11-274B21.3	processed_pseudogene
chr7_128570735_G_A	ENSG00000243679.1	-83285	71	92	0.469388	3.86664e-07	0.437381	0.0783858	1.76209e-05	1.72547e-07	3.91237e-05	rs56111366	ENSG00000243679	RP11-274B21.3	processed_pseudogene
chr7_128580057_G_T	ENSG00000243679.1	-73963	72	94	0.474747	4.06463e-07	0.432042	0.0776014	1.76209e-05	1.72547e-07	3.91237e-05	rs139965573	ENSG00000243679	RP11-274B21.3	processed_pseudogene
chr7_128603697_G_A	ENSG00000243679.1	-50323	72	94	0.479592	1.72547e-07	-0.450236	0.0779089	1.76209e-05	1.72547e-07	3.91237e-05	rs10215566	ENSG00000243679	RP11-274B21.3	processed_pseudogene
chr7_128652726_G_A	ENSG00000243679.1	-1294	67	82	0.431579	1.53286e-06	-0.463495	0.0885561	1.76209e-05	1.72547e-07	3.91237e-05	rs62481928	ENSG00000243679	RP11-274B21.3	processed_pseudogene
chr7_128653133_C_T	ENSG00000243679.1	-887	66	82	0.450549	8.35199e-06	0.419723	0.0875308	1.76209e-05	1.72547e-07	3.91237e-05	rs3213979	ENSG00000243679	RP11-274B21.3	processed_pseudogene
chr7_128654295_T_C	ENSG00000243679.1	275	72	89	0.468421	1.51233e-06	0.462495	0.0883072	1.76209e-05	1.72547e-07	3.91237e-05	rs10227728	ENSG00000243679	RP11-274B21.3	processed_pseudogene
chr7_128654383_C_T	ENSG00000243679.1	363	70	87	0.448454	8.30133e-07	0.445791	0.0827228	1.76209e-05	1.72547e-07	3.91237e-05	rs58123072	ENSG00000243679	RP11-274B21.3	processed_pseudogene
chr7_128654395_G_A	ENSG00000243679.1	375	73	92	0.489362	1.37763e-05	0.420758	0.0902475	1.76209e-05	1.72547e-07	3.91237e-05	rs60229418	ENSG00000243679	RP11-274B21.3	processed_pseudogene
chr7_128672396_C_T	ENSG00000243679.1	18376	68	84	0.43299	1.58095e-06	-0.447855	0.0856965	1.76209e-05	1.72547e-07	3.91237e-05	rs11769769	ENSG00000243679	RP11-274B21.3	processed_pseudogene
chr7_128672649_AG_A	ENSG00000243679.1	18629	69	90	0.473684	5.84276e-07	0.439189	0.0801877	1.76209e-05	1.72547e-07	3.91237e-05	rs67851440	ENSG00000243679	RP11-274B21.3	processed_pseudogene
chr7_128675618_A_ATTC	ENSG00000243679.1	21598	70	91	0.469072	3.74597e-07	0.437635	0.0783208	1.76209e-05	1.72547e-07	3.91237e-05	rs78302479	ENSG00000243679	RP11-274B21.3	processed_pseudogene
chr7_128675737_C_G	ENSG00000243679.1	21717	71	92	0.469388	3.86664e-07	0.437381	0.0783858	1.76209e-05	1.72547e-07	3.91237e-05	rs61738927	ENSG00000243679	RP11-274B21.3	processed_pseudogene
chr7_128675828_C_A	ENSG00000243679.1	21808	70	91	0.469072	3.74597e-07	0.437635	0.0783208	1.76209e-05	1.72547e-07	3.91237e-05	rs17169357	ENSG00000243679	RP11-274B21.3	processed_pseudogene
chr7_128675949_T_C	ENSG00000243679.1	21929	70	91	0.469072	3.74597e-07	0.437635	0.0783208	1.76209e-05	1.72547e-07	3.91237e-05	rs17169368	ENSG00000243679	RP11-274B21.3	processed_pseudogene
chr7_128677604_C_T	ENSG00000243679.1	23584	70	91	0.469072	3.74597e-07	0.437635	0.0783208	1.76209e-05	1.72547e-07	3.91237e-05	rs6467210	ENSG00000243679	RP11-274B21.3	processed_pseudogene
chr7_128677828_T_C	ENSG00000243679.1	23808	70	91	0.469072	3.74597e-07	0.437635	0.0783208	1.76209e-05	1.72547e-07	3.91237e-05	rs7797745	ENSG00000243679	RP11-274B21.3	processed_pseudogene
chr7_128677877_CTG_C	ENSG00000243679.1	23857	67	83	0.432292	1.43043e-06	-0.449389	0.0855735	1.76209e-05	1.72547e-07	3.91237e-05	rs139645567	ENSG00000243679	RP11-274B21.3	processed_pseudogene
chr7_128677952_G_T	ENSG00000243679.1	23932	64	82	0.465909	7.72188e-06	0.41943	0.0870941	1.76209e-05	1.72547e-07	3.91237e-05	rs67602452	ENSG00000243679	RP11-274B21.3	processed_pseudogene
chr7_128679928_A_T	ENSG00000243679.1	25908	70	91	0.469072	3.74597e-07	0.437635	0.0783208	1.76209e-05	1.72547e-07	3.91237e-05	rs2290229	ENSG00000243679	RP11-274B21.3	processed_pseudogene
chr7_128680320_C_T	ENSG00000243679.1	26300	67	81	0.455056	1.86098e-06	0.486782	0.0938916	1.76209e-05	1.72547e-07	3.91237e-05	rs10276417	ENSG00000243679	RP11-274B21.3	processed_pseudogene
chr7_128682864_A_G	ENSG00000243679.1	28844	69	90	0.473684	5.84276e-07	0.439189	0.0801877	1.76209e-05	1.72547e-07	3.91237e-05	rs4554406	ENSG00000243679	RP11-274B21.3	processed_pseudogene
chr7_128682980_A_G	ENSG00000243679.1	28960	70	91	0.469072	3.74597e-07	0.437635	0.0783208	1.76209e-05	1.72547e-07	3.91237e-05	rs1109552	ENSG00000243679	RP11-274B21.3	processed_pseudogene
chr7_128947297_CACTCTGCAGCCGCCCACTCTGCGGCCGCCT_C	ENSG00000275106.1	-6019	67	94	0.484536	4.19155e-07	-0.645906	0.116174	1.64427e-05	1.16803e-07	1.74533e-05	rs199508964	ENSG00000275106	RP11-309L24.10	TEC
chr7_128967330_G_A	ENSG00000275106.1	14014	68	97	0.489899	5.46956e-07	-0.625012	0.113773	1.64427e-05	1.16803e-07	1.74533e-05	rs8043	ENSG00000275106	RP11-309L24.10	TEC
chr7_128990259_T_C	ENSG00000275106.1	36943	68	96	0.489796	7.48853e-07	-0.632626	0.116832	1.64427e-05	1.16803e-07	1.74533e-05	rs6969930	ENSG00000275106	RP11-309L24.10	TEC
chr7_129000239_C_T	ENSG00000275106.1	46923	65	91	0.5	5.38744e-07	-0.681973	0.124057	1.64427e-05	1.16803e-07	1.74533e-05	rs4731536	ENSG00000275106	RP11-309L24.10	TEC
chr7_129000280_A_T	ENSG00000275106.1	46964	67	89	0.458763	5.39475e-07	-0.706009	0.128437	1.64427e-05	1.16803e-07	1.74533e-05	rs4728144	ENSG00000275106	RP11-309L24.10	TEC
chr7_129005304_GT_G	ENSG00000275106.1	51988	57	72	0.413793	1.16803e-07	-0.82397	0.140262	1.64427e-05	1.16803e-07	1.74533e-05	rs35061509	ENSG00000275106	RP11-309L24.10	TEC
chr7_129017223_T_C	ENSG00000275106.1	63907	61	80	0.430108	1.43867e-07	-0.722163	0.124007	1.64427e-05	1.16803e-07	1.74533e-05	rs3857852	ENSG00000275106	RP11-309L24.10	TEC
chr7_129054922_C_T	ENSG00000275106.1	101606	61	80	0.449438	2.34049e-06	-0.720117	0.140487	1.64427e-05	1.16803e-07	1.74533e-05	rs2242028	ENSG00000275106	RP11-309L24.10	TEC
[truncated: 3,229 more rows]
