# Supplementary material for: Systematically identification of survival-associated eQTLs in a Japanese kidney cancer cohort
Source: PLoS Genet. 2025 Jul 7;21(7):e1011770. doi: 10.1371/journal.pgen.1011770 (PMC12233309; doi:10.1371/journal.pgen.1011770)
Supplement: S4 Table — This revealed a total of 712 genes harbor recurrent somatic mutations. (XLSX) [file pgen.1011770.s014.xlsx]

## Sheet: Sheet1
gene	No.of carrier
BAGE2	67
LINC01691-AC242852.1	67
RNA5SP528-DEFB115	56
VHL	54
TTN	51
PBRM1	44
LINC01667	42
AC122694.1-EMB	40
PPP1R1AP2-ANKRD26P1	34
MUC16	33
FP325313.2-AC135776.4	31
FRG1FP-CU104787.1	30
AC131274.3-AC069061.1	29
RYR2	29
CU104787.1	25
KMT2C	21
ANKRD36	20
CSMD3	19
DNAH11	19
IGHV1OR21-1-AP001464.1	19
LRP1B	19
TPTE	19
CSMD1	18
CWH43-AC118282.3	18
LRP2	18
DNM1P47	16
FRG1CP	16
MTOR	16
MUC19	16
PKHD1	16
PKHD1L1	16
RYR3	16
SYNE1	16
AC118758.3	15
ADGRV1	15
CR392039.4	15
DST	15
HMCN1	15
NBPF1	15
SETD2	15
UBR4	15
ABCA13	14
AC023141.7-AC128676.1	14
FAM230C	14
FRG1DP-ABBA01031658.1	14
OBSCN	14
VN1R7P	14
AC137488.1-CT867976.1	13
CHR_START-AC145613.1	13
NBPF14	13
SPTA1	13
A2M	12
AC119751.5	12
ANKRD36C	12
BAP1	12
DNAH9	12
MYCBP2	12
NBEAL1	12
NEB	12
THSD7B	12
TRRAP	12
USP34	12
AC005323.2	11
AC243725.1-ABBA01006766.1	11
DNAH2	11
DNAH6	11
DNAH8	11
DOCK10	11
FMN2	11
MACF1	11
RIMS1	11
SLC4A10	11
SNHG14	11
AC136428.4	10
AL356585.1	10
COL11A1	10
CREBBP	10
CT867976.1-AC138776.1	10
FAT1	10
FBN2	10
FN1	10
FRAS1	10
FRG1CP-FRG1DP	10
FRG1DP	10
HERC1	10
KIF21A	10
KRT1	10
LAMA2	10
LUZP2	10
MALAT1	10
NBPF10	10
PLXNA4	10
POSTN	10
PREX2	10
ROCK1P1	10
TMEM131L	10
USH2A	10
USP24	10
AC016590.1	9
ADAMTS20	9
AHNAK2	9
ALS2	9
BIRC6	9
CFAP54	9
COL6A3	9
COL6A6	9
DYNC2H1	9
FRG1BP	9
FRG1FP	9
KCNU1	9
KIF1B	9
KNTC1	9
LAMA5	9
LYST	9
MUC3A	9
NBEA	9
NOTCH2	9
RBFOX1	9
ROS1	9
RTTN	9
SF3B3	9
SMG1	9
TET2	9
TLN2	9
UBR5	9
VPS13C	9
VPS13D	9
WDFY3	9
AC138409.2	8
AC233702.9	8
ADGB	8
AFDN	8
ANKRD30B	8
ARFGEF2	8
C3	8
CACNA1E	8
CACNA1G	8
CHD9	8
CHR_START-AL356585.4	8
CLTCL1	8
DCDC1	8
DMD	8
DNAH3	8
DNAH7	8
DOCK2	8
DYSF	8
FAT3	8
FER1L6	8
FLNC	8
FRG1EP	8
FRG1GP-FP885535.1	8
FRYL	8
GREB1	8
GRM1	8
KRT17	8
LRP1	8
LRRC69	8
MECOM	8
MUC2	8
MUC5B	8
NALCN	8
NAV3	8
NUP210L	8
PRDM15	8
PRKDC	8
RELN	8
RICTOR	8
RIMS2	8
RPH3A	8
SMCHD1	8
SPG11	8
TTC37	8
UGGT1	8
UNC13C	8
VN1R7P-AF254983.2	8
XIRP2	8
ZNF831	8
ABCC9	7
AC107023.1	7
AC138776.1	7
AC138776.1-FRG1GP	7
AC145613.1-FRG1FP	7
AC233702.4-AC233702.9	7
ADGRB3	7
ADGRL3	7
ARFGEF3	7
ARID2	7
ATP1A1	7
ATP8A1	7
ATP9A	7
ATRX	7
BUB1B	7
CDH18	7
CELSR1	7
CEP350	7
CFAP47	7
CKAP5	7
COL14A1	7
COL24A1	7
DNAH14	7
DNAH17	7
DOCK9	7
EIF3FP1	7
EVPL	7
FRG1GP	7
GABRA1	7
GAK	7
GRB7	7
GRM8	7
IGFN1	7
IGSF1	7
IQGAP2	7
ITGA5	7
KCNAB1	7
KDM5C	7
KIAA0586	7
KIF16B	7
KMT2E	7
LMO7	7
MGA	7
MYO5A	7
NACA	7
NBAS	7
PCNX2	7
PKD1L1	7
PPIP5K2	7
PRAMEF19	7
PRPF40A	7
PTPRN2	7
RGL1	7
RNF213	7
ROCK2	7
RXFP2	7
SAMSN1	7
SCN8A	7
SDK1	7
SEC31A	7
SHANK2	7
SLCO1B1	7
SMARCA4	7
SNX29	7
SPTBN1	7
SSPO	7
SYNE2	7
SZT2	7
TBC1D1	7
TCF12	7
TMEM132D	7
TRAF5	7
UNC80	7
VWF	7
ZFC3H1	7
ABCA12	6
ABCA5	6
ABCB6	6
AC105342.1	6
AC242842.3	6
ADAM19	6
ADGRA3	6
AF254983.2-BAGE2	6
AK9	6
AKAP9	6
ANKRD20A21P	6
ANKRD36B	6
AOAH	6
AP5M1	6
ARHGEF28	6
ARID1A	6
ASMTL	6
ASPM	6
ATP1A2	6
BCAT1	6
BCORL1	6
BCR	6
BTBD9	6
CADM2	6
CALCR	6
CC2D2A	6
CCDC33	6
CEP295NL	6
CGN	6
CHD2	6
CLCA1	6
CNGB1	6
CNGB3	6
CNTNAP4	6
COL22A1	6
CPED1	6
CPLANE1	6
CR1	6
CREB5	6
CRISPLD1	6
CROT	6
CSMD2	6
CYFIP2	6
DCC	6
DHX36	6
DLST	6
DMXL1	6
DNAH5	6
DSCAM	6
DUX4L37	6
EEF1G	6
EFCAB5	6
EFCAB6	6
EIF2AK4	6
EP300	6
EP400	6
FAT4	6
FBN1	6
FMO4	6
FNDC3A	6
FOXP2	6
FP565260.6-AC079801.1	6
FYB1	6
GALC	6
GLI2	6
GON4L	6
HDAC9	6
HEATR5B	6
HECTD4	6
HELZ	6
HNRNPKP2	6
HTT	6
HUNK	6
IGF2R	6
INTS7	6
IPO5	6
ITGA6	6
ITSN1	6
KIAA0319L	6
KIAA1210	6
KIF1A	6
KMT2A	6
LAMC2	6
LARP1B	6
LOXHD1	6
LRRIQ3	6
LTN1	6
LVRN	6
MAP2K3	6
MAP3K12	6
MAST4	6
MEGF10	6
MON2	6
MYH2	6
MYH6	6
MYH9	6
MYO16	6
MYO1H	6
MYO3B	6
MYO5C	6
MYOM1	6
NBPF26	6
NBPF9	6
NCAM2	6
NRK	6
NRXN1	6
OTOF	6
OTOG	6
OVCH1	6
PCDH11X	6
PDE1C	6
PDIA3P1	6
PEX1	6
PIGN	6
PIK3CA	6
PLXNA2	6
PMS2	6
PNKD	6
PRAMEF4	6
PROM1	6
PTPRA	6
PTPRB	6
PTPRS	6
R3HDM2	6
RALGAPB	6
RANBP2	6
RAPGEF5	6
RBBP5	6
RBBP6	6
RPL32P3	6
RPS6KA2	6
RTF1	6
RYR1	6
SI	6
SLC12A1	6
SLC12A6	6
SLC17A8	6
SLC27A6	6
SLC4A8	6
SLIT2	6
SNX18P24	6
SPEF2	6
SPHKAP	6
SPINK5	6
SPTBN5	6
SRGAP1	6
SRRM2	6
STAB2	6
SULF2	6
TBC1D32	6
TDRD9	6
THBS2	6
TNRC6B	6
TP53	6
TPP2	6
TPR	6
TRIM64C	6
TRIP12	6
TTLL5	6
TTN-AS1	6
UGT2B7	6
UNC5C	6
URI1	6
USP6	6
UTRN	6
VAV3	6
VPS50	6
WDR49	6
WDR66	6
ZAN	6
ZBBX	6
ABCA3	5
ABCB1	5
AC009053.2	5
AC026273.1-AL845331.3	5
AC026495.1	5
AC124864.3-AC124864.2	5
AC126603.1	5
AC131280.1	5
AC241952.2	5
ACACB	5
ADAMTS18	5
ADAMTS19	5
ADGRD1	5
ADGRE1	5
ADGRE3	5
ADGRG1	5
ADGRL2	5
AF254983.2	5
AFF1	5
AL356585.4	5
AL512310.3	5
ALMS1	5
ANAPC1	5
ANKIB1	5
ANKMY2	5
ANKRD20A11P	5
ANKRD27	5
ANKRD28	5
ANKS1B	5
ANPEP	5
AP003900.1	5
ARAP3	5
ARHGEF17	5
ARHGEF38	5
ASH1L	5
ASPH	5
ATM	5
ATP8A2	5
ATP8B4	5
BBS5	5
BCAR3	5
BRWD1	5
C2orf16	5
C7	5
CACNA1S	5
CACNA2D1	5
CAD	5
CAMSAP2	5
CAPN9	5
CCDC144A	5
CCDC150	5
CCDC58	5
CCT2	5
CDC42BPA	5
CDH10	5
CDK12	5
CDK18	5
CEP152	5
CFH	5
CHD6	5
CLSTN2	5
CMAHP	5
CNTN3	5
CNTNAP5	5
COL16A1	5
COL19A1	5
COL1A2	5
COL3A1	5
COL4A5	5
CPE	5
CRYZ	5
CSF1R	5
CTNNA2	5
DAB1	5
DCHS2	5
DCLK1	5
DDX4	5
DDX6	5
DGKI	5
DHX38	5
DIP2A	5
DIP2B	5
DLG2	5
DNAJC10	5
DNAJC13	5
DNAJC16	5
DOCK4	5
DOP1B	5
DRC7	5
DSG4	5
DUXAP9	5
DYNC1H1	5
DZIP1	5
ELMO1	5
EPG5	5
EPHB1	5
ERC1	5
ERG	5
ERN1	5
EYS	5
F12	5
FAM90A1	5
FBN3	5
FBXO11	5
FCRL3	5
FMNL2	5
FNDC1	5
FOXP1	5
FPGT	5
FRMD4B	5
FSIP2	5
FXR1	5
GABRG1	5
GCN1	5
GIGYF2	5
GLT8D2	5
GNL2	5
GRAMD1B	5
GUCY1A2	5
HBS1L	5
HEATR1	5
ICE1	5
ICE2	5
IMPG2	5
INPP5J	5
INTS8	5
IQGAP3	5
IRX1	5
ITGA2	5
ITGAE	5
ITPR2	5
ITPRID1	5
KAT14	5
KCNH8	5
KDM5B	5
KEAP1	5
KIAA1109	5
KIAA1755	5
KIF13A	5
KIT	5
KLHL1	5
LAMB4	5
LBR	5
LIMCH1	5
LINC02018	5
LMTK2	5
LRBA	5
LRP6	5
LTF	5
MADD	5
MAP1B	5
MAP3K13	5
MAPKBP1	5
MBD1	5
MCC	5
MCF2L	5
MDN1	5
MEI1	5
MGAT5	5
MIB1	5
MKLN1	5
MMS22L	5
MOSPD2	5
MTR	5
MUC5AC	5
MYBL2	5
MYH4	5
MYO6	5
MYO7B	5
NBPF12	5
NBPF15	5
NBPF3	5
NCKAP5	5
NCOR2	5
NDRG1	5
NEDD4L	5
NEK1	5
NEK10	5
NEMF	5
NFATC3	5
NIPBL	5
NLRC5	5
NLRP12	5
NLRP14	5
NNT	5
NOS1	5
NRXN3	5
NSD1	5
NUDCD1	5
NUP133	5
NUP205	5
NUP85	5
PAPOLA	5
PAPPA2	5
PDE11A	5
PDE4D	5
PDS5B	5
PHLDB1	5
PIBF1	5
PITPNM2	5
PKD1L3	5
PKP1	5
PLEKHG4B	5
PMS2P1	5
POLE	5
PPP1R12B	5
PRDM5	5
PROS2P	5
PSD3	5
PTK2	5
PTPN13	5
PTPN4	5
PTPRF	5
PTPRM	5
PTPRT	5
QTRT2	5
RAB3GAP1	5
RALGAPA2	5
RAPGEF2	5
RBM25	5
RELCH	5
RIF1	5
RNA5SP528	5
RNA5SP532	5
SAGE4P	5
SCN3A	5
SEC16B	5
SELENOI	5
SEMA3D	5
SH3TC2	5
SHANK1	5
SIN3A	5
SLC12A2	5
SLC4A3	5
SLCO1B3	5
SLCO5A1	5
SORBS2	5
SP100	5
SPAG17	5
SPDYE7P	5
SPECC1L	5
SPON1	5
SRBD1	5
SRCAP	5
STAB1	5
STAG2	5
STK3	5
SUZ12	5
TANC1	5
TAOK1	5
TDRD5	5
TG	5
THOC5	5
THUMPD2	5
TLL1	5
TMC2	5
TMEM63B	5
TMPRSS15	5
TNIP1	5
TNN	5
TNRC6A	5
TOPBP1	5
TPCN1	5
TPTE2	5
TSC2	5
TSC22D1	5
TTC7B	5
UBBP4	5
UBE3C	5
UBR2	5
USP25	5
USP28	5
USP39	5
VCAN	5
VPS13B	5
WDR73	5
WNK1	5
WWP2	5
XDH	5
YLPM1	5
YTHDC2	5
ZC3H11A	5
ZC3H13	5
ZFHX3	5
ZFHX4	5
ZFP64	5
ZMYM6	5
ZNF536	5
ZNF98	5
