# Supplementary material for: Systematically identification of survival-associated eQTLs in a Japanese kidney cancer cohort
Source: PLoS Genet. 2025 Jul 7;21(7):e1011770. doi: 10.1371/journal.pgen.1011770 (PMC12233309; doi:10.1371/journal.pgen.1011770)
Supplement: S5 Table — Univariate Cox analysis identified 158 prognostic eGenes (p-value <0.05), while adjusted models identified 82 eGenes; 53 overlapped between models. The union set of 187 eGenes was considered as potential prognostic factors for downstream analysis. (XLSX) [file pgen.1011770.s015.xlsx]

## Sheet: Cox_adjusted&unadjusted
gene	COX_coef_unadjusted	P_unadjusted	COX_coef_adjusted	P_adjusted	different_signs	simple_gene_id	overall_coef	marker	gene_biotype	gene_name
ENSG00000215301.9	-0.00788729606749563	0.041563713074389			FALSE	ENSG00000215301	-0.00788729606749563	Favorable	protein_coding	DDX3X
ENSG00000108946.14	-0.0102109811384648	0.0355287531681623			FALSE	ENSG00000108946	-0.0102109811384648	Favorable	protein_coding	PRKAR1A
ENSG00000074527.11	-0.0112602958526795	0.00854321552989042			FALSE	ENSG00000074527	-0.0112602958526795	Favorable	protein_coding	NTN4
ENSG00000146007.10			-0.0115983172554583	0.0382325214072711	FALSE	ENSG00000146007	-0.0115983172554583	Favorable	protein_coding	ZMAT2
ENSG00000117226.11			-0.0162706546567411	0.0273409274956715	FALSE	ENSG00000117226	-0.0162706546567411	Favorable	protein_coding	GBP3
ENSG00000120915.13	-0.0232408536354771	0.00652433524297708			FALSE	ENSG00000120915	-0.0232408536354771	Favorable	protein_coding	EPHX2
ENSG00000143036.16	-0.0292634818319763	0.0146344717396878			FALSE	ENSG00000143036	-0.0292634818319763	Favorable	protein_coding	SLC44A3
ENSG00000166275.15	-0.0302044379355016	0.00502654082614095			FALSE	ENSG00000166275	-0.0302044379355016	Favorable	protein_coding	BORCS7
ENSG00000214491.8	-0.0319736038767922	0.00739647254548273			FALSE	ENSG00000214491	-0.0319736038767922	Favorable	protein_coding	SEC14L6
ENSG00000145476.15	-0.034230083357731	0.00170969118809729			FALSE	ENSG00000145476	-0.034230083357731	Favorable	protein_coding	CYP4V2
ENSG00000257093.6	-0.0354292390953146	0.0014806982621534	-0.0286226698255192	0.0213932032264051	FALSE	ENSG00000257093	-0.0354292390953146	Favorable	protein_coding	KIAA1147
ENSG00000249242.7	-0.0361785440628424	0.00720318178809122			FALSE	ENSG00000249242	-0.0361785440628424	Favorable	protein_coding	TMEM150C
ENSG00000035928.15	-0.0402065053595735	0.0346197786063616			FALSE	ENSG00000035928	-0.0402065053595735	Favorable	protein_coding	RFC1
ENSG00000183172.8	-0.0410112311209093	0.00729024799668996	-0.0279129660307297	0.0321047992734077	FALSE	ENSG00000183172	-0.0410112311209093	Favorable	protein_coding	SMDT1
ENSG00000155962.12	-0.0446673402489311	0.0256454280877409			FALSE	ENSG00000155962	-0.0446673402489311	Favorable	protein_coding	CLIC2
ENSG00000169562.9	-0.0452802331871641	0.0327014014547545			FALSE	ENSG00000169562	-0.0452802331871641	Favorable	protein_coding	GJB1
ENSG00000104067.16	-0.0456950037033381	0.00673213738187574	-0.0405366094147664	0.0198308193970623	FALSE	ENSG00000104067	-0.0456950037033381	Favorable	protein_coding	TJP1
ENSG00000132199.18	-0.0463276935585883	0.0136976391036809			FALSE	ENSG00000132199	-0.0463276935585883	Favorable	protein_coding	ENOSF1
ENSG00000165171.10	-0.0477252206023953	0.017119095238959			FALSE	ENSG00000165171	-0.0477252206023953	Favorable	protein_coding	WBSCR27
ENSG00000137944.17	-0.0560557609537067	0.00810771507084499			FALSE	ENSG00000137944	-0.0560557609537067	Favorable	protein_coding	KYAT3
ENSG00000272941.1			-0.0640786273911131	0.0085286988225262	FALSE	ENSG00000272941	-0.0640786273911131	Favorable	lncRNA	RP11-134L10.1
ENSG00000125945.14	-0.0683767489321019	0.0445824235143554	-0.0816801480786267	0.0161251473668536	FALSE	ENSG00000125945	-0.0683767489321019	Favorable	protein_coding	ZNF436
ENSG00000157823.16	-0.0746590818821943	0.03949563902762	-0.119734872017555	0.00515692276598762	FALSE	ENSG00000157823	-0.0746590818821943	Favorable	protein_coding	AP3S2
ENSG00000197062.11	-0.0824527248608841	0.0215228639405356			FALSE	ENSG00000197062	-0.0824527248608841	Favorable	protein_coding	ZSCAN26
ENSG00000148943.11	-0.0847941500745709	0.00726919228975291			FALSE	ENSG00000148943	-0.0847941500745709	Favorable	protein_coding	LIN7C
ENSG00000137274.12	-0.0869260206553705	0.00936305239317375			FALSE	ENSG00000137274	-0.0869260206553705	Favorable	protein_coding	BPHL
ENSG00000179277.9	-0.0882709916242297	0.0479369005268313	-0.15220251322366	0.0124933153841594	FALSE	ENSG00000179277	-0.0882709916242297	Favorable	processed_pseudogene	MEIS3P1
ENSG00000066926.10	-0.0933263692263241	0.0122268952214311			FALSE	ENSG00000066926	-0.0933263692263241	Favorable	protein_coding	FECH
ENSG00000117036.11	-0.0973945524393054	0.0231362868541667			FALSE	ENSG00000117036	-0.0973945524393054	Favorable	protein_coding	ETV3
ENSG00000140043.11	-0.0974260577492439	0.00133256958535412			FALSE	ENSG00000140043	-0.0974260577492439	Favorable	protein_coding	PTGR2
ENSG00000100890.15	-0.0982813946208405	0.0165671050630856			FALSE	ENSG00000100890	-0.0982813946208405	Favorable	protein_coding	KIAA0391
ENSG00000218510.6			-0.099313400059067	0.0432009173689758	FALSE	ENSG00000218510	-0.099313400059067	Favorable	lncRNA	LINC00339
ENSG00000143409.15	-0.104591918844012	0.00266380635283696	-0.0746433234185904	0.0111009177305712	FALSE	ENSG00000143409	-0.104591918844012	Favorable	protein_coding	MINDY1
ENSG00000214941.7	-0.105683317986595	0.013387800595561			FALSE	ENSG00000214941	-0.105683317986595	Favorable	protein_coding	ZSWIM7
ENSG00000155008.13	-0.11131967042638	0.0251570407181061			FALSE	ENSG00000155008	-0.11131967042638	Favorable	protein_coding	APOOL
ENSG00000173889.15	-0.118880516771903	0.00367771874779003	-0.121430034379563	0.00875405244317862	FALSE	ENSG00000173889	-0.118880516771903	Favorable	protein_coding	PHC3
ENSG00000248275.1	-0.120087084487831	0.00555862352765563			FALSE	ENSG00000248275	-0.120087084487831	Favorable	lncRNA	TRIM52-AS1
ENSG00000187824.8	-0.120646793894246	0.00225468447635713			FALSE	ENSG00000187824	-0.120646793894246	Favorable	protein_coding	TMEM220
ENSG00000113812.13	-0.122596574898478	0.0471400771662702	-0.171734970343082	0.0133763047378485	FALSE	ENSG00000113812	-0.122596574898478	Favorable	protein_coding	ACTR8
ENSG00000124749.16	-0.133160078321312	0.00516508779757355	-0.129705262065337	0.00307205915652327	FALSE	ENSG00000124749	-0.133160078321312	Favorable	protein_coding	COL21A1
ENSG00000101574.14	-0.135133509083128	0.0288729845378466			FALSE	ENSG00000101574	-0.135133509083128	Favorable	protein_coding	METTL4
ENSG00000175575.12	-0.138265660545201	0.0470163600458136			FALSE	ENSG00000175575	-0.138265660545201	Favorable	protein_coding	PAAF1
ENSG00000274828.1	-0.163000358923842	0.0361334302313537	-0.157446878815106	0.0456310790788665	FALSE	ENSG00000274828	-0.163000358923842	Favorable	protein_coding	RP11-567M16.6
ENSG00000138621.11	-0.177424937029503	0.0237620635813466			FALSE	ENSG00000138621	-0.177424937029503	Favorable	protein_coding	PPCDC
ENSG00000180769.8	-0.179232474786332	0.0114038166037389			FALSE	ENSG00000180769	-0.179232474786332	Favorable	lncRNA	WDFY3-AS2
ENSG00000196922.10	-0.185836456300645	0.00442355518997088			FALSE	ENSG00000196922	-0.185836456300645	Favorable	transcribed_unprocessed_pseudogene	ZNF252P
ENSG00000257151.1	-0.19321540308008	0.0438483790853947			FALSE	ENSG00000257151	-0.19321540308008	Favorable	protein_coding	PWAR6
ENSG00000234444.9	-0.198969877540577	0.0294374015235235			FALSE	ENSG00000234444	-0.198969877540577	Favorable	protein_coding	ZNF736
ENSG00000153487.12	-0.200048600847957	0.0360782260260817			FALSE	ENSG00000153487	-0.200048600847957	Favorable	protein_coding	ING1
ENSG00000141469.16	-0.200181780499839	0.0359468223184143			FALSE	ENSG00000141469	-0.200181780499839	Favorable	protein_coding	SLC14A1
ENSG00000133114.17	-0.209055206550949	0.0402003529142624			FALSE	ENSG00000133114	-0.209055206550949	Favorable	protein_coding	GPALPP1
ENSG00000180739.13	-0.212810052899221	0.0219793772568511			FALSE	ENSG00000180739	-0.212810052899221	Favorable	protein_coding	S1PR5
ENSG00000197083.11	-0.213144417532473	0.0328055584223454			FALSE	ENSG00000197083	-0.213144417532473	Favorable	transcribed_unprocessed_pseudogene	ZNF300P1
ENSG00000226363.3	-0.216620474384508	0.0290700521363967	-0.259605560267864	0.0212586276018709	FALSE	ENSG00000226363	-0.216620474384508	Favorable	lncRNA	HAGLROS
ENSG00000188321.13	-0.232102152096549	0.0048761250774651			FALSE	ENSG00000188321	-0.232102152096549	Favorable	protein_coding	ZNF559
ENSG00000259444.1	-0.234954682673162	0.0137341419981609			FALSE	ENSG00000259444	-0.234954682673162	Favorable	protein_coding	RP11-736N17.8
ENSG00000145949.9	-0.269021533098265	0.0446957437841863			FALSE	ENSG00000145949	-0.269021533098265	Favorable	protein_coding	MYLK4
ENSG00000272293.1	-0.309748542489188	0.00711626931777547			FALSE	ENSG00000272293	-0.309748542489188	Favorable	lncRNA	RP11-91J19.3
ENSG00000142794.18	-0.315387007949328	0.029957689889597			FALSE	ENSG00000142794	-0.315387007949328	Favorable	protein_coding	NBPF3
ENSG00000161551.14	-0.316413262988375	0.00170379521630717	-0.295774731107749	0.0113963876274746	FALSE	ENSG00000161551	-0.316413262988375	Favorable	protein_coding	ZNF577
ENSG00000211697.4	-0.33744295924491	0.0476008610921077			FALSE	ENSG00000211697	-0.33744295924491	Favorable	TR_V_gene	TRGV5
ENSG00000111850.10	-0.357214954713338	0.0179408702129811			FALSE	ENSG00000111850	-0.357214954713338	Favorable	protein_coding	SMIM8
ENSG00000231259.4	-0.358926744329637	0.0016239569294079	-0.326325480133304	0.00890285503547142	FALSE	ENSG00000231259	-0.358926744329637	Favorable	transcribed_unprocessed_pseudogene	AC125232.1
ENSG00000269043.1	-0.399039072810903	0.0407369818937672			FALSE	ENSG00000269043	-0.399039072810903	Favorable	lncRNA	CTC-513N18.6
ENSG00000118017.3	-0.409135397130378	0.0390288330305702			FALSE	ENSG00000118017	-0.409135397130378	Favorable	protein_coding	A4GNT
ENSG00000162836.11	-0.413102496829321	0.0037706703898646			FALSE	ENSG00000162836	-0.413102496829321	Favorable	protein_coding	ACP6
ENSG00000236816.2	-0.433894921366908	0.00298590592996167			FALSE	ENSG00000236816	-0.433894921366908	Favorable	transcribed_unprocessed_pseudogene	ANKRD20A7P
ENSG00000283696.1	-0.439055349212087	0.0490513511710852			FALSE	ENSG00000283696	-0.439055349212087	Favorable	lncRNA	RP11-122G18.12
ENSG00000068976.13	-0.477067891054614	0.0135489535565402	-0.33310119603488	0.0496406792928808	FALSE	ENSG00000068976	-0.477067891054614	Favorable	protein_coding	PYGM
ENSG00000205611.4	-0.526625419747843	0.0396505062312606			FALSE	ENSG00000205611	-0.526625419747843	Favorable	lncRNA	LINC01597
ENSG00000175611.11	-0.529274088296023	0.0392828666671495			FALSE	ENSG00000175611	-0.529274088296023	Favorable	lncRNA	LINC00476
ENSG00000119703.13	-0.537979706035783	0.000896089132464533			FALSE	ENSG00000119703	-0.537979706035783	Favorable	protein_coding	ZC2HC1C
ENSG00000261338.2	-0.551000045090589	0.0362244529351165			FALSE	ENSG00000261338	-0.551000045090589	Favorable	lncRNA	RP11-378A13.1
ENSG00000257878.1			-0.574440973146469	0.0122803291733221	FALSE	ENSG00000257878	-0.574440973146469	Favorable	lncRNA	RP11-256L6.3
ENSG00000230091.6	-0.625858990426546	0.00542543789021432			FALSE	ENSG00000230091	-0.625858990426546	Favorable	lncRNA	TMEM254-AS1
ENSG00000204792.2			-0.66394807590205	0.00192605787478136	FALSE	ENSG00000204792	-0.66394807590205	Favorable	lncRNA	LINC01291
ENSG00000170165.5	-0.707004468622721	0.00224610488255232			FALSE	ENSG00000170165	-0.707004468622721	Favorable	protein_coding	CR848007.2
ENSG00000189269.12	-0.761350249045988	0.0313549277459629			FALSE	ENSG00000189269	-0.761350249045988	Favorable	protein_coding	DRICH1
ENSG00000187987.9	-0.809831366432997	0.0289394772738999			FALSE	ENSG00000187987	-0.809831366432997	Favorable	protein_coding	ZSCAN23
ENSG00000260306.1	-0.838061103262635	0.0401838022737634	-0.844665829911525	0.0347680477143148	FALSE	ENSG00000260306	-0.838061103262635	Favorable	lncRNA	RP11-645C24.5
ENSG00000276591.1	-0.91529379448239	0.0186098660745231			FALSE	ENSG00000276591	-0.91529379448239	Favorable	protein_coding	GXYLT1P5
ENSG00000268089.2	-0.973802497735355	0.0133116490993125			FALSE	ENSG00000268089	-0.973802497735355	Favorable	protein_coding	GABRQ
ENSG00000228401.4	-0.993309405564983	0.00238682025603628	-0.663669915642424	0.0417830969615254	FALSE	ENSG00000228401	-0.993309405564983	Favorable	lncRNA	HSPC324
ENSG00000230635.2	-1.05458075739878	0.0104914917455696			FALSE	ENSG00000230635	-1.05458075739878	Favorable	transcribed_unprocessed_pseudogene	CYP4F60P
ENSG00000250334.5	-1.07792431845604	0.00308288291467055			FALSE	ENSG00000250334	-1.07792431845604	Favorable	lncRNA	LINC00989
ENSG00000273133.1	-1.10945195226666	0.00586226722637277			FALSE	ENSG00000273133	-1.10945195226666	Favorable	lncRNA	RP11-799M12.2
ENSG00000228071.4			-1.16648377884965	0.0289719421873833	FALSE	ENSG00000228071	-1.16648377884965	Favorable	processed_pseudogene	RPL7P47
ENSG00000242441.7	-1.21637599747129	0.0144335505589331	-1.27219850006902	0.0281370962862282	FALSE	ENSG00000242441	-1.21637599747129	Favorable	protein_coding	GTF2A1L
ENSG00000111254.7	-1.21957485679547	0.0254822625982454			FALSE	ENSG00000111254	-1.21957485679547	Favorable	protein_coding	AKAP3
ENSG00000271040.1			-1.32060473842316	0.0410120541685746	FALSE	ENSG00000271040	-1.32060473842316	Favorable	lncRNA	RP5-933K21.3
ENSG00000198515.13	-1.3763968252312	0.00498885586060991	-1.09486776754728	0.0240387062836837	FALSE	ENSG00000198515	-1.3763968252312	Favorable	protein_coding	CNGA1
ENSG00000272977.1	-1.39172835520904	0.0147204127715537			FALSE	ENSG00000272977	-1.39172835520904	Favorable	lncRNA	CTA-390C10.10
ENSG00000226871.1	-1.57248065345214	0.0353568329569627			FALSE	ENSG00000226871	-1.57248065345214	Favorable	lncRNA	AC135178.7
ENSG00000225616.2			-1.81313831565204	0.0286843307909077	FALSE	ENSG00000225616	-1.81313831565204	Favorable	processed_pseudogene	RP4-604A21.1
ENSG00000280739.2	-2.00572123138387	0.0394780349107872			FALSE	ENSG00000280739	-2.00572123138387	Favorable	lncRNA	EIF1B-AS1
ENSG00000276128.1	-2.03502513165025	0.0122185364386485			FALSE	ENSG00000276128	-2.03502513165025	Favorable	transcribed_processed_pseudogene	RP11-459O16.8
ENSG00000267072.2	-2.25765360867419	0.0164106830073297			FALSE	ENSG00000267072	-2.25765360867419	Favorable	lncRNA	NAGPA-AS1
ENSG00000237296.9	-2.31648273699905	0.0105261888140076	-2.7490937839537	0.00850764642610551	FALSE	ENSG00000237296	-2.31648273699905	Favorable	transcribed_unprocessed_pseudogene	SMG1P1
ENSG00000236209.1			-2.52941714358343	0.0269807295659323	FALSE	ENSG00000236209	-2.52941714358343	Favorable	lncRNA	AC104135.2
ENSG00000224086.5	-3.46175262344295	0.026794234377555			FALSE	ENSG00000224086	-3.46175262344295	Favorable	lncRNA	LL22NC03-86G7.1
ENSG00000164520.11	-3.47214258299286	0.000451638384273497	-2.39963184540079	0.025195750064475	FALSE	ENSG00000164520	-3.47214258299286	Favorable	protein_coding	RAET1E
ENSG00000258405.9	-5.63755983653928	0.0022354311924356			FALSE	ENSG00000258405	-5.63755983653928	Favorable	protein_coding	ZNF578
ENSG00000182722.5			-6.0388956211397	0.0238670472268319	FALSE	ENSG00000182722	-6.0388956211397	Favorable	processed_pseudogene	SEPHS1P1
ENSG00000259645.1	-6.13874072678967	0.00104064613573615	-4.39180367530446	0.0415372678856709	FALSE	ENSG00000259645	-6.13874072678967	Favorable	lncRNA	RP11-253M7.6
ENSG00000275144.1	-6.47403341431342	0.00503815887830133			FALSE	ENSG00000275144	-6.47403341431342	Favorable	unprocessed_pseudogene	SNX18P5
ENSG00000101938.14	0.00627806061547421	0.0254412404638531			FALSE	ENSG00000101938	0.00627806061547421	Unfavorable	protein_coding	CHRDL1
ENSG00000111321.10	0.00756409254996522	0.0258792732114763			FALSE	ENSG00000111321	0.00756409254996522	Unfavorable	protein_coding	LTBR
ENSG00000198931.10	0.011530476659427	0.00291994155306178	0.0110836708542438	0.0194745827442659	FALSE	ENSG00000198931	0.011530476659427	Unfavorable	protein_coding	APRT
ENSG00000214078.12	0.0124393189847147	0.000295297023621351	0.0132000272519226	0.00111994452886132	FALSE	ENSG00000214078	0.0124393189847147	Unfavorable	protein_coding	CPNE1
ENSG00000167553.15	0.0136919860126823	0.000102193034413064	0.0154766850518572	0.000337656170074406	FALSE	ENSG00000167553	0.0136919860126823	Unfavorable	protein_coding	TUBA1C
ENSG00000072506.12	0.0162370060096465	0.0261246002611624			FALSE	ENSG00000072506	0.0162370060096465	Unfavorable	protein_coding	HSD17B10
ENSG00000131165.14	0.0227788338027105	0.0190570546287416			FALSE	ENSG00000131165	0.0227788338027105	Unfavorable	protein_coding	CHMP1A
ENSG00000134809.8	0.0260651944891813	0.0293572548623527			FALSE	ENSG00000134809	0.0260651944891813	Unfavorable	protein_coding	TIMM10
ENSG00000139579.12			0.0279573819971057	0.0452521662875644	FALSE	ENSG00000139579	0.0279573819971057	Unfavorable	protein_coding	NABP2
ENSG00000277203.1	0.0285937777567523	0.0106011884260968	0.0351721913839789	0.00130913533000467	FALSE	ENSG00000277203	0.0285937777567523	Unfavorable	protein_coding	F8A1
ENSG00000196756.11	0.0289835083560342	0.0202741878710616			FALSE	ENSG00000196756	0.0289835083560342	Unfavorable	lncRNA	SNHG17
ENSG00000228716.6			0.0311250102358325	0.0292477978649005	FALSE	ENSG00000228716	0.0311250102358325	Unfavorable	protein_coding	DHFR
ENSG00000237674.1			0.0317467280982145	0.0238198394668447	FALSE	ENSG00000237674	0.0317467280982145	Unfavorable	transcribed_unprocessed_pseudogene	GSTA7P
ENSG00000058085.14	0.0326135887265097	0.00217360861399996			FALSE	ENSG00000058085	0.0326135887265097	Unfavorable	protein_coding	LAMC2
ENSG00000243679.1	0.0339699440236317	0.0148518120681023			FALSE	ENSG00000243679	0.0339699440236317	Unfavorable	transcribed_processed_pseudogene	RP11-274B21.3
ENSG00000132000.11	0.034907804515232	0.0232397209194792	0.0458744808544842	0.0071635179685041	FALSE	ENSG00000132000	0.034907804515232	Unfavorable	protein_coding	PODNL1
ENSG00000094914.12	0.0407241019172592	0.0160315493468347			FALSE	ENSG00000094914	0.0407241019172592	Unfavorable	protein_coding	AAAS
ENSG00000163482.11	0.0466406058395786	0.0307966732544105	0.0472977730307384	0.0455296112785822	FALSE	ENSG00000163482	0.0466406058395786	Unfavorable	protein_coding	STK36
ENSG00000104442.9			0.0516414708244452	0.0481153727110155	FALSE	ENSG00000104442	0.0516414708244452	Unfavorable	protein_coding	ARMC1
ENSG00000107902.13	0.0540883113477915	0.0498626955333368			FALSE	ENSG00000107902	0.0540883113477915	Unfavorable	protein_coding	LHPP
ENSG00000151725.11	0.0561772099246363	0.0125684660859973	0.0873760607542322	0.000300868001600201	FALSE	ENSG00000151725	0.0561772099246363	Unfavorable	protein_coding	CENPU
ENSG00000187630.15			0.0577182439760229	0.0245582639724734	FALSE	ENSG00000187630	0.0577182439760229	Unfavorable	protein_coding	DHRS4L2
ENSG00000243317.7	0.0578818269902047	0.00244944986707096	0.0843195495340997	0.000186453679484458	FALSE	ENSG00000243317	0.0578818269902047	Unfavorable	protein_coding	C7orf73
ENSG00000158623.14	0.058768551501126	0.00392555543203996			FALSE	ENSG00000158623	0.058768551501126	Unfavorable	protein_coding	COPG2
ENSG00000111671.9	0.0599813977239047	0.00820087130104096	0.0595466177779728	0.0342737568381934	FALSE	ENSG00000111671	0.0599813977239047	Unfavorable	protein_coding	SPSB2
ENSG00000226278.1	0.0604028437588337	0.00141089119313314			FALSE	ENSG00000226278	0.0604028437588337	Unfavorable	transcribed_unprocessed_pseudogene	PSPHP1
ENSG00000258793.1	0.0683360364908413	0.010679933419955			FALSE	ENSG00000258793	0.0683360364908413	Unfavorable	lncRNA	RP11-404P21.3
ENSG00000122674.11	0.0704427945735089	0.0100496032454425	0.0795431202229582	0.00661975123794987	FALSE	ENSG00000122674	0.0704427945735089	Unfavorable	protein_coding	CCZ1
ENSG00000117122.13	0.0756370435401084	0.00836914911405207	0.0772440191828736	0.0325372759365471	FALSE	ENSG00000117122	0.0756370435401084	Unfavorable	protein_coding	MFAP2
ENSG00000163156.11	0.0771052210451557	0.0219065208848742			FALSE	ENSG00000163156	0.0771052210451557	Unfavorable	protein_coding	SCNM1
ENSG00000166965.12			0.0823403554446897	0.0144369844421644	FALSE	ENSG00000166965	0.0823403554446897	Unfavorable	protein_coding	RCCD1
ENSG00000163507.13	0.0824727338278967	0.0326036317311604	0.084368372622594	0.0357879253725372	FALSE	ENSG00000163507	0.0824727338278967	Unfavorable	protein_coding	KIAA1524
ENSG00000274964.1	0.0828579371777599	0.00967882180887443	0.0939408511096266	0.0101081032734708	FALSE	ENSG00000274964	0.0828579371777599	Unfavorable	lncRNA	RP11-817I4.1
ENSG00000120539.14	0.0846181924087116	0.0214045167142253	0.125912594571303	0.000857558015823058	FALSE	ENSG00000120539	0.0846181924087116	Unfavorable	protein_coding	MASTL
ENSG00000013573.16			0.0877603529457674	0.0136961315150856	FALSE	ENSG00000013573	0.0877603529457674	Unfavorable	protein_coding	DDX11
ENSG00000213462.4	0.0921697230001141	0.00248270119146257	0.0727976239084225	0.0191824790678121	FALSE	ENSG00000213462	0.0921697230001141	Unfavorable	protein_coding	ERV3-1
ENSG00000031691.6			0.0932999984802519	0.0245275497785609	FALSE	ENSG00000031691	0.0932999984802519	Unfavorable	protein_coding	CENPQ
ENSG00000251284.2			0.105054668768505	0.00436890274964859	FALSE	ENSG00000251284	0.105054668768505	Unfavorable	processed_pseudogene	RP13-644M16.1
ENSG00000272668.1	0.108284548424975	0.020182092253941			FALSE	ENSG00000272668	0.108284548424975	Unfavorable	lncRNA	RP11-190A12.8
ENSG00000115556.13	0.108675667920418	0.0259743045048753			FALSE	ENSG00000115556	0.108675667920418	Unfavorable	protein_coding	PLCD4
ENSG00000165731.18	0.10951448666914	0.0124748226597709	0.12383855834702	0.0146782591082799	FALSE	ENSG00000165731	0.10951448666914	Unfavorable	protein_coding	RET
ENSG00000124116.18			0.110586126942703	0.0169386694598418	FALSE	ENSG00000124116	0.110586126942703	Unfavorable	protein_coding	WFDC3
ENSG00000155393.12	0.118081510803151	0.000101734787438635	0.088189511727069	0.0137025189732797	FALSE	ENSG00000155393	0.118081510803151	Unfavorable	protein_coding	HEATR3
ENSG00000120647.9	0.119277452064865	0.00453899650399213	0.145242254956717	0.000841997067163749	FALSE	ENSG00000120647	0.119277452064865	Unfavorable	protein_coding	CCDC77
ENSG00000132436.11			0.127886196132615	0.0106460061983344	FALSE	ENSG00000132436	0.127886196132615	Unfavorable	protein_coding	FIGNL1
ENSG00000125454.11	0.140186478173427	0.00583631204537766			FALSE	ENSG00000125454	0.140186478173427	Unfavorable	protein_coding	SLC25A19
ENSG00000148459.15			0.144595125957108	0.0337985345294236	FALSE	ENSG00000148459	0.144595125957108	Unfavorable	protein_coding	PDSS1
ENSG00000156103.15	0.145675293952334	0.000333449662722653	0.10765326152361	0.01482930041323	FALSE	ENSG00000156103	0.145675293952334	Unfavorable	protein_coding	MMP16
ENSG00000162782.15	0.148749678197031	0.0141219013078787			FALSE	ENSG00000162782	0.148749678197031	Unfavorable	protein_coding	TDRD5
ENSG00000255513.1	0.150584555731953	0.0292173816131398	0.187527446527059	0.0112291699608683	FALSE	ENSG00000255513	0.150584555731953	Unfavorable	transcribed_processed_pseudogene	AC005363.9
ENSG00000196209.12	0.15383683900242	0.00246163420546864			FALSE	ENSG00000196209	0.15383683900242	Unfavorable	protein_coding	SIRPB2
ENSG00000267296.2	0.161105831709478	0.0389722566606261	0.171079138238105	0.0357169066185913	FALSE	ENSG00000267296	0.161105831709478	Unfavorable	lncRNA	CEBPA-AS1
ENSG00000065923.9	0.169538601877363	0.0039289786447832			FALSE	ENSG00000065923	0.169538601877363	Unfavorable	protein_coding	SLC9A7
ENSG00000197927.12	0.17040207777189	0.033617990743633			FALSE	ENSG00000197927	0.17040207777189	Unfavorable	transcribed_unprocessed_pseudogene	C2orf27A
ENSG00000196247.11	0.175196924800458	0.0152468712476031	0.178710165655777	0.0167871955107389	FALSE	ENSG00000196247	0.175196924800458	Unfavorable	protein_coding	ZNF107
ENSG00000237846.1	0.181713819758314	0.0288655792191643	0.220398749889842	0.00850962279289888	FALSE	ENSG00000237846	0.181713819758314	Unfavorable	processed_pseudogene	RP11-216M21.1
ENSG00000133488.14			0.183910700730419	0.0344184651475747	FALSE	ENSG00000133488	0.183910700730419	Unfavorable	protein_coding	SEC14L4
ENSG00000256128.5	0.197508562060424	0.00369855064086107	0.145685231275074	0.0289811281661374	FALSE	ENSG00000256128	0.197508562060424	Unfavorable	lncRNA	LINC00944
ENSG00000241945.7			0.20337371453286	0.0369377236835371	FALSE	ENSG00000241945	0.20337371453286	Unfavorable	protein_coding	PWP2
ENSG00000225964.5	0.214630611055215	0.00860980580593958			FALSE	ENSG00000225964	0.214630611055215	Unfavorable	lncRNA	NRIR
ENSG00000142632.16	0.222225331125933	0.0220037677201402			FALSE	ENSG00000142632	0.222225331125933	Unfavorable	protein_coding	ARHGEF19
ENSG00000272010.1	0.234997986504797	0.00477863269794345			FALSE	ENSG00000272010	0.234997986504797	Unfavorable	lncRNA	CTD-3025N20.3
ENSG00000281741.2			0.243299883310256	0.0481826015898952	FALSE	ENSG00000281741	0.243299883310256	Unfavorable	TEC	CH17-118O6.6
ENSG00000271335.5	0.252163228014536	0.0485769577341307			FALSE	ENSG00000271335	0.252163228014536	Unfavorable	lncRNA	RP11-324I22.4
ENSG00000142856.16			0.260812424915834	0.016504028445729	FALSE	ENSG00000142856	0.260812424915834	Unfavorable	protein_coding	ITGB3BP
ENSG00000152760.9	0.290960802670487	0.0300323939664688			FALSE	ENSG00000152760	0.290960802670487	Unfavorable	protein_coding	TCTEX1D1
ENSG00000128408.8			0.302317913387705	0.0125325890040166	FALSE	ENSG00000128408	0.302317913387705	Unfavorable	protein_coding	RIBC2
ENSG00000178295.14	0.306880495210678	0.000583502480514238	0.372608296986843	0.000642950706342231	FALSE	ENSG00000178295	0.306880495210678	Unfavorable	protein_coding	GEN1
ENSG00000203279.3	0.331637958791369	0.0168935696477909			FALSE	ENSG00000203279	0.331637958791369	Unfavorable	lncRNA	RP11-498P14.5
ENSG00000180229.12	0.351431727179565	0.0340334376110259			FALSE	ENSG00000180229	0.351431727179565	Unfavorable	transcribed_unprocessed_pseudogene	HERC2P3
ENSG00000140323.5	0.415026528230997	0.00534990735557007			FALSE	ENSG00000140323	0.415026528230997	Unfavorable	protein_coding	DISP2
ENSG00000128714.5	0.454493528277533	0.039099858275217			FALSE	ENSG00000128714	0.454493528277533	Unfavorable	protein_coding	HOXD13
ENSG00000273449.1	0.516706512257168	0.000133331833116278	0.34227889627917	0.0174053485918148	FALSE	ENSG00000273449	0.516706512257168	Unfavorable	lncRNA	RP11-218F10.3
ENSG00000251136.8	0.58778527128155	0.00337481657660703	0.563133986554633	0.00196151575377517	FALSE	ENSG00000251136	0.58778527128155	Unfavorable	lncRNA	RP11-37B2.1
ENSG00000273008.1	0.605493605194623	0.00130886546068277	0.608165449156148	0.00488114149968033	FALSE	ENSG00000273008	0.605493605194623	Unfavorable	lncRNA	RP11-351D16.3
ENSG00000138395.14	0.655976852830988	0.0215424366678177			FALSE	ENSG00000138395	0.655976852830988	Unfavorable	protein_coding	CDK15
ENSG00000214872.8	0.79990985028514	0.00211510622672334	0.865102447360508	0.00648181134715541	FALSE	ENSG00000214872	0.79990985028514	Unfavorable	protein_coding	SMTNL1
ENSG00000279058.2	1.21510331028876	0.0483496188693716			FALSE	ENSG00000279058	1.21510331028876	Unfavorable	transcribed_unprocessed_pseudogene	AGAP14
ENSG00000104901.6	1.66149261767836	0.0304435128982922	1.99388845901913	0.0199945531869468	FALSE	ENSG00000104901	1.66149261767836	Unfavorable	protein_coding	DKKL1
ENSG00000162779.21	3.77556090914312	0.0277660885949182			FALSE	ENSG00000162779	3.77556090914312	Unfavorable	protein_coding	AXDND1
ENSG00000270977.1	4.06666580168314	0.00370861915636205	4.05827334504741	0.0219674279562428	FALSE	ENSG00000270977	4.06666580168314	Unfavorable	transcribed_processed_pseudogene	AC015849.16
ENSG00000214776.10			4.10601901451522	0.0125547855112032	FALSE	ENSG00000214776	4.10601901451522	Unfavorable	transcribed_unprocessed_pseudogene	RP11-726G1.1
