# Supplementary material for: Systematically identification of survival-associated eQTLs in a Japanese kidney cancer cohort
Source: PLoS Genet. 2025 Jul 7;21(7):e1011770. doi: 10.1371/journal.pgen.1011770 (PMC12233309; doi:10.1371/journal.pgen.1011770)
Supplement: S6 Table — Cox regression analysis results for 743 top eQTLs that appear in both eGenes.txt and signif_pairs.txt from the Japanese (JP) cohort. Variants with <3 Individuals per genotype were excluded. The adjusted model controls for tumor stage (T), nodal involvement (N), and metastasis (M). Hazard ratios (HR) and 95% confidence intervals (CI) were reported for each eQTL. Extreme HR values (>50) or confidence intervals with ratios >100 were converted to NA. (XLSX) [file pgen.1011770.s016.xlsx]

## Sheet: Unadjusted_Model
Top eQTLs Survival Analysis - Unadjusted Cox Regression
Total reported eQTLs: 743 (the top eQTLs that presented on both eGenes.txt from permutation pass and signif_pairs.txt,JP cohort)
Model: Cox regression without adjustment variables
Note: Extreme HR values (>50 or CI ratio >100) converted to NA
eQTL Rank	Variant ID	Variant	Gene	eQTL Q-value	Genotype 0 Count	Genotype 1 Count	Genotype 2 Count	HR Additive (95% CI)	P Additive	Sig Additive	HR Het (95% CI)	P Het	Sig Het	HR Hom (95% CI)	P Hom	Sig Hom
1	chr2_74960742_T_C	rs3771800	LINC01291	<0.001	33	51	16	0.607 (0.324-1.140)	0.120		0.654 (0.277-1.541)	0.331		0.335 (0.073-1.532)	0.159
2	chr5_96895296_G_T	rs2549782	ERAP2	<0.001	31	49	20	0.726 (0.396-1.330)	0.299		1.056 (0.425-2.622)	0.907		0.379 (0.079-1.828)	0.227
3	chr11_74964851_T_G	rs9787775	XRRA1	<0.001	25	46	29	0.619 (0.352-1.088)	0.096		0.698 (0.281-1.739)	0.441		0.366 (0.110-1.217)	0.101
4	chr12_56042145_C_G	rs1131017	RPS26	<0.001	2	36	62	1.563 (0.662-3.688)	0.308		NA	0.997		NA	0.997
5	chr1_212859226_T_A	rs12023052	FLVCR1-AS1	<0.001	30	48	22	1.189 (0.650-2.174)	0.574		0.438 (0.158-1.210)	0.111		1.415 (0.531-3.774)	0.487
6	chr21_44093927_T_C	rs8132918	PWP2	<0.001	44	37	19	0.926 (0.529-1.624)	0.789		0.228 (0.065-0.800)	0.021	*	1.178 (0.470-2.954)	0.727
7	chr7_72768844_C_T	.	TYW1B	<0.001	6	31	63	1.272 (0.597-2.711)	0.533		0.292 (0.053-1.601)	0.156		0.651 (0.150-2.834)	0.568
8	chr1_1676955_C_T	rs146877222	RP11-345P4.6	<0.001	25	47	28	1.098 (0.625-1.926)	0.746		1.730 (0.563-5.310)	0.338		1.303 (0.368-4.620)	0.682
9	chr7_21545202_A_G	rs7781669	DNAH11	<0.001	51	38	11	0.894 (0.492-1.625)	0.714		1.436 (0.622-3.314)	0.397		0.354 (0.046-2.748)	0.321
10	chr17_39972461_G_A	rs3859191	GSDMA	<0.001	14	56	30	1.210 (0.637-2.298)	0.559		1.843 (0.418-8.117)	0.419		1.810 (0.376-8.729)	0.460
11	chr7_38345240_G_A	rs12532845	TRGV5P	<0.001	58	40	2	0.507 (0.215-1.195)	0.120		0.543 (0.223-1.321)	0.178		NA	0.998
12	chrX_149603957_C_G	.	HSFX1	<0.001	62	10	28	0.979 (0.608-1.576)	0.930		NA	0.997		1.078 (0.443-2.623)	0.868
13	chr21_44093927_T_C	rs8132918	C21orf33	<0.001	44	37	19	0.926 (0.529-1.624)	0.789		0.228 (0.065-0.800)	0.021	*	1.178 (0.470-2.954)	0.727
14	chr11_71473144_C_A	rs7935125	RP11-660L16.2	<0.001	55	37	8	0.891 (0.467-1.701)	0.727		1.112 (0.480-2.575)	0.805		0.484 (0.063-3.727)	0.486
15	chr10_80032370_C_T	rs72644214	TMEM254-AS1	<0.001	36	47	17	0.451 (0.233-0.874)	0.018	*	0.388 (0.161-0.939)	0.036	*	0.256 (0.058-1.138)	0.073
16	chr16_2937073_G_GCTCTGAGAGCTGGTGTCCGCTGCTCCTCCCCTCCCATTTCTC	rs140936158	FLYWCH1	<0.001	35	39	26	1.029 (0.609-1.739)	0.916		1.471 (0.570-3.795)	0.425		1.005 (0.319-3.167)	0.994
17	chr7_30602883_C_A	rs2709809	AC005154.6	<0.001	14	44	42	1.001 (0.569-1.762)	0.997		2.629 (0.592-11.667)	0.204		1.555 (0.330-7.325)	0.577
18	chr9_136348774_C_T	rs78298678	DNLZ	<0.001	77	23	0	1.895 (0.803-4.472)	0.145		1.895 (0.803-4.472)	0.145		NA	NA
19	chr22_49624849_G_A	rs5770594	C22orf34	<0.001	44	51	5	0.727 (0.358-1.477)	0.378		0.942 (0.415-2.134)	0.885		NA	0.998
20	chr1_149061042_A_C	.	NBPF9	<0.001	29	37	34	0.846 (0.505-1.418)	0.526		0.514 (0.183-1.444)	0.207		0.731 (0.282-1.895)	0.519
21	chr7_23125082_C_T	rs15775	KLHL7-AS1	<0.001	51	34	15	0.897 (0.506-1.588)	0.708		0.942 (0.385-2.306)	0.896		0.776 (0.219-2.751)	0.694
22	chr2_61188357_A_G	rs14170	C2orf74	<0.001	39	46	15	1.680 (0.932-3.028)	0.084		0.862 (0.324-2.298)	0.767		2.966 (1.072-8.210)	0.036	*
23	chr7_66557157_C_A	rs801205	RP4-756H11.3	<0.001	65	33	2	0.763 (0.333-1.748)	0.522		0.870 (0.357-2.115)	0.758		NA	0.998
24	chr15_77942762_T_G	rs60257193	RP11-114H24.2	<0.001	59	36	5	0.977 (0.483-1.979)	0.949		0.989 (0.415-2.359)	0.981		0.923 (0.121-7.035)	0.938
25	chr16_70269677_G_A	rs2070203	EXOSC6	<0.001	21	56	23	1.127 (0.627-2.028)	0.689		2.629 (0.762-9.063)	0.126		1.421 (0.318-6.353)	0.645
26	chr10_27219829_T_C	rs10764690	MASTL	<0.001	34	37	29	1.248 (0.740-2.103)	0.406		0.887 (0.310-2.534)	0.823		1.510 (0.561-4.067)	0.415
27	chr11_800486_C_T	rs7117921	CMB9-55F22.1	<0.001	39	48	13	1.756 (0.969-3.184)	0.064		1.740 (0.652-4.638)	0.269		3.087 (0.939-10.150)	0.063
28	chr2_85350038_AC_A	rs3841638	RETSAT	<0.001	81	18	1	0.560 (0.175-1.793)	0.329		0.611 (0.181-2.057)	0.426		NA	0.998
29	chr1_1652592_A_G	.	RP1-283E3.4	<0.001	19	50	31	0.866 (0.483-1.552)	0.628		3.020 (0.698-13.076)	0.139		1.053 (0.193-5.753)	0.952
30	chr22_18623358_T_C	rs68163762	PI4KAP1	<0.001	1	36	63	0.928 (0.413-2.084)	0.856		NA	0.997		NA	0.997
31	chr6_149793609_G_A	rs4816	RP11-350J20.5	<0.001	6	38	56	1.796 (0.797-4.049)	0.158		NA	0.997		NA	0.997
32	chr11_65183372_A_T	rs2277307	AP003068.23	<0.001	46	39	15	0.760 (0.413-1.401)	0.380		0.438 (0.166-1.156)	0.095		0.834 (0.271-2.563)	0.751
33	chr2_3552110_G_T	rs7563960	RNASEH1-AS1	<0.001	25	44	31	2.134 (1.172-3.887)	0.013	*	1.960 (0.530-7.251)	0.314		4.386 (1.211-15.879)	0.024	*
34	chr12_29356517_C_T	rs1035606	RP11-996F15.2	<0.001	32	41	27	1.361 (0.794-2.336)	0.263		1.210 (0.430-3.404)	0.718		1.830 (0.634-5.280)	0.264
35	chr2_48595242_G_A	rs2140551	GTF2A1L	<0.001	29	48	23	0.487 (0.260-0.912)	0.025	*	0.530 (0.225-1.251)	0.148		0.212 (0.046-0.972)	0.046	*
36	chr19_9378456_C_T	rs2304110	ZNF266	<0.001	48	42	10	1.067 (0.580-1.961)	0.835		0.996 (0.413-2.398)	0.992		1.205 (0.331-4.384)	0.777
37	chr9_96819529_C_T	rs4645656	NUTM2G	<0.001	36	43	21	1.279 (0.736-2.221)	0.383		0.845 (0.317-2.253)	0.736		1.677 (0.607-4.628)	0.319
38	chr20_1477265_C_A	rs6135048	SIRPB2	<0.001	14	55	31	0.589 (0.311-1.116)	0.105		0.773 (0.256-2.336)	0.648		0.348 (0.087-1.392)	0.136
39	chr4_26873833_C_T	rs12646473	RP11-293A21.1	<0.001	18	63	19	1.374 (0.693-2.723)	0.362		1.516 (0.439-5.240)	0.511		1.940 (0.462-8.142)	0.365
40	chr21_44093927_T_C	rs8132918	LINC01678	<0.001	44	37	19	0.926 (0.529-1.624)	0.789		0.228 (0.065-0.800)	0.021	*	1.178 (0.470-2.954)	0.727
41	chr10_46010070_G_A	rs4463801	AGAP14	<0.001	34	48	18	1.232 (0.667-2.274)	0.505		0.609 (0.235-1.578)	0.307		1.813 (0.641-5.128)	0.262
42	chr11_72697612_C_T	rs2291289	ARAP1	<0.001	44	47	9	1.208 (0.644-2.266)	0.556		1.363 (0.574-3.237)	0.483		1.260 (0.272-5.834)	0.768
43	chr10_79685025_C_T	rs144246460	NUTM2E	<0.001	35	49	16	1.268 (0.707-2.273)	0.426		0.668 (0.251-1.780)	0.420		1.680 (0.609-4.636)	0.316
44	chr2_74960742_T_C	rs3771800	AC104135.2	<0.001	33	51	16	0.607 (0.324-1.140)	0.120		0.654 (0.277-1.541)	0.331		0.335 (0.073-1.532)	0.159
45	chr12_31087928_A_T	rs7308754	DDX11	<0.001	3	22	75	1.111 (0.484-2.548)	0.804		0.520 (0.058-4.667)	0.559		0.719 (0.096-5.398)	0.749
46	chr20_35627312_C_CA	rs147019139	CPNE1	<0.001	84	16	0	1.276 (0.433-3.757)	0.659		1.276 (0.433-3.757)	0.659		NA	NA
47	chr9_120820914_A_G	rs1060817	PSMD5-AS1	<0.001	36	46	18	0.741 (0.408-1.344)	0.324		0.787 (0.326-1.903)	0.596		0.525 (0.142-1.943)	0.334
48	chr22_45344343_G_A	rs3747240	FAM118A	<0.001	4	16	80	0.905 (0.422-1.941)	0.798		NA	0.997		NA	0.997
49	chr2_19897175_C_A	rs7563410	TTC32	<0.001	62	32	6	0.903 (0.462-1.768)	0.767		1.523 (0.658-3.526)	0.326		NA	0.998
50	chr2_185547683_A_G	rs61751900	AC007966.1	<0.001	28	52	20	1.565 (0.861-2.847)	0.142		1.944 (0.634-5.965)	0.245		2.547 (0.713-9.099)	0.150
51	chr1_74205835_A_G	rs571848	LRRIQ3	<0.001	14	41	45	0.949 (0.542-1.661)	0.854		2.650 (0.598-11.757)	0.200		1.426 (0.303-6.720)	0.654
52	chr1_40515059_G_T	rs11208299	RP11-656D10.3	<0.001	19	47	34	0.795 (0.445-1.419)	0.437		0.417 (0.151-1.152)	0.092		0.605 (0.218-1.678)	0.335
53	chr11_44067802_G_A	rs33952257	ACCS	<0.001	55	33	12	0.542 (0.268-1.099)	0.089		0.378 (0.127-1.123)	0.080		0.449 (0.104-1.948)	0.285
54	chr7_100220478_G_A	rs4727450	PVRIG	<0.001	53	40	7	1.272 (0.705-2.295)	0.425		1.673 (0.710-3.941)	0.240		1.201 (0.262-5.512)	0.813
55	chr6_85678170_G_T	rs1059307	SNHG5	<0.001	46	40	14	0.765 (0.414-1.414)	0.392		0.598 (0.239-1.500)	0.273		0.729 (0.207-2.562)	0.622
56	chrX_120253978_C_CTGA	rs201958171	RHOXF1	<0.001	38	12	50	1.201 (0.762-1.892)	0.429		1.299 (0.336-5.026)	0.705		1.451 (0.579-3.639)	0.427
57	chr9_64489551_C_A	rs7040086	ANKRD20A4	<0.001	36	36	28	0.841 (0.503-1.405)	0.508		1.633 (0.642-4.155)	0.304		0.606 (0.177-2.075)	0.425
58	chr19_48633258_T_C	rs550455	SEC1P	<0.001	10	32	58	0.882 (0.487-1.598)	0.679		0.695 (0.179-2.691)	0.598		0.700 (0.199-2.460)	0.578
59	chr7_38349809_G_C	rs140194030	TRGV3	<0.001	52	46	2	1.303 (0.619-2.742)	0.486		1.546 (0.677-3.532)	0.301		NA	0.997
60	chr19_51629072_A_T	rs2305372	SIGLEC14	<0.001	30	47	23	1.377 (0.765-2.478)	0.286		0.680 (0.246-1.877)	0.457		1.817 (0.658-5.021)	0.249
61	chr1_21468895_A_G	rs1827293	NBPF3	<0.001	22	50	28	0.829 (0.466-1.476)	0.524		0.773 (0.286-2.091)	0.612		0.687 (0.221-2.136)	0.517
62	chr1_159856126_C_T	rs11587021	RP11-190A12.8	<0.001	62	35	3	1.368 (0.675-2.771)	0.385		0.702 (0.270-1.829)	0.469		4.846 (1.384-16.965)	0.014	*
63	chr9_42852947_G_A	rs28612439	ANKRD20A7P	<0.001	50	34	16	1.757 (1.051-2.937)	0.032	*	3.939 (1.404-11.054)	0.009	**	3.085 (0.893-10.659)	0.075
64	chr4_119553704_A_G	rs11947234	RP11-33B1.1	<0.001	51	34	15	0.985 (0.558-1.741)	0.959		0.781 (0.307-1.987)	0.604		1.100 (0.355-3.414)	0.869
65	chr1_157698600_T_C	rs7522061	FCRL3	<0.001	39	48	13	1.295 (0.716-2.342)	0.393		0.995 (0.392-2.521)	0.991		1.803 (0.589-5.515)	0.301
66	chr7_5912714_T_C	rs117314112	CCZ1	<0.001	42	49	9	0.595 (0.299-1.184)	0.139		0.822 (0.363-1.866)	0.640		NA	0.997
67	chr11_65885771_C_T	rs568617	CTSW	<0.001	30	57	13	0.971 (0.511-1.848)	0.930		1.781 (0.656-4.831)	0.257		0.440 (0.051-3.771)	0.454
68	chr11_60389634_T_G	rs2233252	MS4A14	<0.001	14	35	51	1.344 (0.723-2.498)	0.350		1.520 (0.322-7.172)	0.597		1.932 (0.434-8.602)	0.387
69	chr12_7897003_A_G	rs67710609	SLC2A14	<0.001	67	29	4	1.369 (0.710-2.639)	0.349		1.649 (0.704-3.860)	0.249		1.229 (0.161-9.407)	0.843
70	chr10_98388419_A_G	rs2147896	PYROXD2	<0.001	19	55	26	0.753 (0.405-1.400)	0.370		0.897 (0.323-2.492)	0.835		0.554 (0.149-2.064)	0.379
71	chr15_80989559_G_A	rs56314660	RP11-775C24.5	<0.001	65	30	5	0.967 (0.477-1.961)	0.926		1.004 (0.409-2.464)	0.992		0.851 (0.112-6.449)	0.876
72	chr11_68900740_A_G	rs668576	IGHMBP2	<0.001	51	42	7	0.673 (0.328-1.382)	0.280		0.875 (0.383-1.996)	0.751		NA	0.998
73	chr12_29356517_C_T	rs1035606	RP11-996F15.4	<0.001	32	41	27	1.361 (0.794-2.336)	0.263		1.210 (0.430-3.404)	0.718		1.830 (0.634-5.280)	0.264
74	chr11_94129327_A_C	rs1138800	HEPHL1	<0.001	9	46	45	0.901 (0.478-1.699)	0.748		1.015 (0.224-4.591)	0.985		0.869 (0.190-3.970)	0.856
75	chr7_73829456_T_G	rs4717822	WBSCR27	<0.001	18	54	28	1.723 (0.914-3.249)	0.093		1.200 (0.330-4.362)	0.782		2.494 (0.685-9.078)	0.165
76	chr22_18623358_T_C	rs68163762	TMEM191B	<0.001	1	36	63	0.928 (0.413-2.084)	0.856		NA	0.997		NA	0.997
77	chr1_93877677_T_C	rs3789457	RP11-488P3.1	<0.001	9	37	54	0.890 (0.480-1.649)	0.711		1.041 (0.225-4.823)	0.959		0.864 (0.193-3.864)	0.848
78	chr16_56453094_G_C	rs74535849	RP11-413H22.3	<0.001	86	13	1	0.719 (0.229-2.258)	0.572		0.815 (0.242-2.747)	0.741		NA	0.998
79	chr19_51629072_A_T	rs2305372	LLNLR-470E3.1	<0.001	30	47	23	1.377 (0.765-2.478)	0.286		0.680 (0.246-1.877)	0.457		1.817 (0.658-5.021)	0.249
80	chr10_16514711_T_C	rs7909832	C1QL3	<0.001	36	45	19	0.587 (0.323-1.069)	0.082		0.937 (0.405-2.170)	0.879		0.152 (0.019-1.192)	0.073
81	chr12_9695858_A_C	rs78879891	CLECL1	<0.001	15	56	29	1.264 (0.670-2.383)	0.469		0.721 (0.226-2.304)	0.582		1.297 (0.399-4.215)	0.666
82	chr4_85531_G_A	rs7667153	ZNF718	<0.001	69	27	4	1.620 (0.822-3.190)	0.163		1.303 (0.526-3.229)	0.568		3.749 (0.830-16.933)	0.086
83	chr6_73518283_A_G	rs1874229	RP11-505P4.7	<0.001	33	45	22	0.788 (0.451-1.379)	0.405		0.922 (0.370-2.293)	0.861		0.587 (0.177-1.951)	0.384
84	chr17_76688776_T_C	rs7219390	MXRA7	<0.001	41	48	11	2.149 (1.164-3.968)	0.014	*	3.233 (1.073-9.746)	0.037	*	4.617 (1.153-18.488)	0.031	*
85	chr17_43138596_G_T	rs11656097	NBR2	<0.001	42	47	11	1.093 (0.580-2.059)	0.784		0.970 (0.402-2.344)	0.947		1.322 (0.356-4.909)	0.677
86	chr5_56975995_C_A	rs7703149	SETD9	<0.001	7	36	57	1.690 (0.782-3.655)	0.182		0.314 (0.057-1.718)	0.182		0.975 (0.225-4.227)	0.973
87	chr12_75402941_G_T	rs7135440	GLIPR1L2	<0.001	30	48	22	0.599 (0.331-1.085)	0.091		0.802 (0.338-1.905)	0.617		0.265 (0.057-1.226)	0.089
88	chr16_70269677_G_A	rs2070203	SMG1P7	<0.001	21	56	23	1.127 (0.627-2.028)	0.689		2.629 (0.762-9.063)	0.126		1.421 (0.318-6.353)	0.645
89	chrX_149603957_C_G	.	HSFX2	<0.001	62	10	28	0.979 (0.608-1.576)	0.930		NA	0.997		1.078 (0.443-2.623)	0.868
90	chr9_42852838_A_G	rs28707204	CR848007.2	<0.001	48	36	16	1.859 (1.106-3.126)	0.019	*	4.970 (1.635-15.105)	0.005	**	3.756 (1.008-13.993)	0.049	*
91	chr18_13030384_G_A	rs9964466	CEP192	<0.001	4	21	75	3.611 (0.910-14.334)	0.068		NA	0.997		NA	0.997
92	chr15_75012699_A_G	rs7174129	SCAMP5	<0.001	37	49	14	0.757 (0.403-1.422)	0.388		0.602 (0.249-1.455)	0.260		0.716 (0.200-2.567)	0.608
93	chr2_74960742_T_C	rs3771800	LINC01293	<0.001	33	51	16	0.607 (0.324-1.140)	0.120		0.654 (0.277-1.541)	0.331		0.335 (0.073-1.532)	0.159
94	chr16_81112025_C_G	rs8053975	RP11-303E16.6	<0.001	9	30	61	1.182 (0.620-2.255)	0.611		2.632 (0.329-21.073)	0.362		2.367 (0.311-18.025)	0.405
96	chr11_8956283_A_G	rs2568068	TMEM9B-AS1	<0.001	37	43	20	0.769 (0.432-1.371)	0.373		0.850 (0.354-2.042)	0.716		0.551 (0.151-2.004)	0.366
97	chr9_42852838_A_G	rs28707204	GXYLT1P5	<0.001	48	36	16	1.859 (1.106-3.126)	0.019	*	4.970 (1.635-15.105)	0.005	**	3.756 (1.008-13.993)	0.049	*
98	chr19_35309817_G_C	rs10411883	MAG	<0.001	3	26	71	0.886 (0.420-1.869)	0.750		NA	0.998		NA	0.998
99	chr11_94464094_A_G	rs641936	RP11-685N10.1	<0.001	36	48	16	0.750 (0.406-1.384)	0.357		0.913 (0.384-2.170)	0.836		0.450 (0.097-2.084)	0.307
100	chr10_46650758_CA_C	.	FRMPD2B	<0.001	36	40	24	0.770 (0.448-1.324)	0.345		1.161 (0.481-2.804)	0.739		0.472 (0.128-1.745)	0.260
101	chr2_237779250_G_A	rs60023357	RBM44	<0.001	37	40	23	0.950 (0.553-1.629)	0.851		0.506 (0.184-1.394)	0.188		0.987 (0.375-2.601)	0.979
102	chr22_23638681_C_A	rs16994633	DRICH1	<0.001	48	43	9	0.545 (0.262-1.133)	0.104		0.519 (0.211-1.276)	0.153		0.341 (0.045-2.589)	0.298
103	chr1_89009135_A_G	rs17433780	GBP3	<0.001	70	26	4	0.911 (0.437-1.902)	0.805		0.892 (0.349-2.283)	0.812		0.875 (0.116-6.604)	0.897
104	chr1_149059379_C_A	.	RP11-326G21.1	<0.001	29	37	34	0.846 (0.505-1.418)	0.526		0.514 (0.183-1.444)	0.207		0.731 (0.282-1.895)	0.519
105	chr8_144379425_C_A	.	CPSF1	<0.001	49	43	8	0.715 (0.360-1.422)	0.339		1.008 (0.445-2.286)	0.984		NA	0.998
106	chr19_6433360_A_G	rs9304938	SLC25A41	<0.001	13	47	40	0.961 (0.530-1.744)	0.896		1.886 (0.425-8.368)	0.404		1.285 (0.273-6.055)	0.751
107	chr5_180911300_G_A	rs2276994	BTNL3	<0.001	41	47	12	1.177 (0.650-2.131)	0.591		1.008 (0.410-2.482)	0.986		1.496 (0.460-4.861)	0.503
108	chr2_97589819_C_T	rs28415903	ANKRD36B	<0.001	46	44	10	1.248 (0.669-2.326)	0.486		1.914 (0.802-4.566)	0.143		0.726 (0.090-5.825)	0.763
109	chr7_55871681_C_T	rs6958601	PSPHP1	<0.001	64	30	6	0.774 (0.367-1.630)	0.500		0.731 (0.285-1.874)	0.515		0.693 (0.092-5.239)	0.722
110	chr11_47424741_A_T	rs55927797	C1QTNF4	<0.001	52	36	12	0.987 (0.552-1.766)	0.965		1.741 (0.752-4.033)	0.196		0.396 (0.051-3.094)	0.377
111	chr9_133360384_G_A	.	SURF1	<0.001	44	47	9	0.946 (0.499-1.792)	0.864		1.286 (0.549-3.013)	0.562		0.474 (0.060-3.749)	0.479
112	chr19_48744344_C_T	rs11672046	IZUMO1	<0.001	6	28	66	1.125 (0.544-2.327)	0.752		1.167 (0.140-9.703)	0.886		1.298 (0.172-9.799)	0.800
113	chr12_75481796_C_T	rs1909979	RP11-585P4.5	<0.001	30	50	20	0.627 (0.343-1.147)	0.130		0.796 (0.335-1.890)	0.605		0.303 (0.065-1.404)	0.127
114	chr14_103100448_C_T	rs2297067	RP11-736N17.8	<0.001	50	42	8	0.779 (0.390-1.556)	0.479		0.813 (0.347-1.903)	0.633		0.537 (0.070-4.115)	0.550
115	chr12_27671757_G_T	rs34982186	RP11-1060J15.4	<0.001	77	20	3	0.906 (0.402-2.041)	0.812		1.234 (0.486-3.132)	0.659		NA	0.998
116	chr1_153636563_T_C	rs4845557	RP1-178F15.4	<0.001	13	42	45	0.853 (0.475-1.531)	0.594		1.729 (0.387-7.730)	0.474		1.032 (0.222-4.792)	0.968
117	chr19_20409961_A_AACACACACACACACACACACACACAC	.	CTC-513N18.6	<0.001	84	12	4	0.803 (0.330-1.958)	0.630		0.647 (0.151-2.769)	0.557		0.827 (0.111-6.184)	0.853
118	chr1_45499668_T_C	rs7546268	CCDC163	<0.001	8	10	82	1.089 (0.506-2.343)	0.827		1.863 (0.193-18.011)	0.591		1.554 (0.207-11.677)	0.668
119	chr22_50577245_C_T	rs3213446	CPT1B	<0.001	56	36	8	0.630 (0.298-1.332)	0.227		0.589 (0.230-1.505)	0.268		0.477 (0.063-3.602)	0.473
120	chr7_135626419_G_A	rs10234309	C7orf73	<0.001	16	48	36	1.102 (0.603-2.013)	0.753		1.142 (0.318-4.096)	0.839		1.232 (0.333-4.555)	0.754
121	chr1_179395256_A_G	rs61173288	AXDND1	<0.001	37	44	19	2.436 (1.357-4.373)	0.003	**	2.478 (0.788-7.791)	0.121		5.961 (1.784-19.923)	0.004	**
122	chr21_42903610_C_T	rs4148974	NDUFV3	<0.001	77	22	1	1.249 (0.494-3.161)	0.638		0.792 (0.268-2.341)	0.673		NA	NA
123	chr2_113634144_T_C	rs793079	RPL23AP7	<0.001	33	50	17	0.921 (0.509-1.664)	0.785		0.804 (0.325-1.990)	0.637		0.905 (0.278-2.944)	0.868
124	chr5_21501492_G_A	rs7735768	RP11-823P9.3	<0.001	68	29	3	1.334 (0.641-2.778)	0.440		1.266 (0.515-3.112)	0.607		2.078 (0.274-15.777)	0.479
125	chr5_31529199_T_C	rs6450850	C5orf22	<0.001	6	39	55	1.226 (0.617-2.437)	0.561		NA	0.998		NA	0.998
126	chr11_78114229_A_G	rs10899440	KCTD21-AS1	<0.001	55	37	8	0.741 (0.378-1.452)	0.383		0.608 (0.244-1.514)	0.285		0.741 (0.168-3.274)	0.693
127	chr17_30759639_A_G	rs12103440	RP13-753N3.1	<0.001	62	35	3	0.677 (0.292-1.569)	0.363		0.753 (0.309-1.834)	0.532		NA	0.998
128	chr1_21483031_A_C	rs71512993	NBPF2P	<0.001	7	41	52	0.895 (0.456-1.756)	0.746		0.273 (0.068-1.094)	0.067		0.423 (0.120-1.482)	0.178
129	chr6_56064549_T_C	rs2235735	COL21A1	<0.001	9	37	54	0.971 (0.526-1.792)	0.925		1.190 (0.257-5.515)	0.824		1.055 (0.236-4.716)	0.944
130	chr22_21009272_T_C	rs4820723	THAP7-AS1	<0.001	60	36	4	0.624 (0.284-1.372)	0.241		0.520 (0.203-1.331)	0.173		0.744 (0.098-5.632)	0.775
131	chr2_88182739_G_A	rs35051888	THNSL2	<0.001	65	29	6	1.237 (0.658-2.323)	0.509		1.698 (0.723-3.987)	0.224		0.834 (0.109-6.379)	0.861
132	chr1_88961219_G_A	rs3738055	KYAT3	<0.001	20	53	27	1.373 (0.745-2.529)	0.309		1.758 (0.501-6.173)	0.378		2.060 (0.531-7.991)	0.296
133	chr2_97091772_C_T	rs1257084	AC159540.1	<0.001	54	41	5	0.994 (0.491-2.013)	0.986		1.318 (0.581-2.989)	0.509		NA	0.997
134	chr15_40368314_G_A	rs35565646	DISP2	<0.001	72	25	3	2.542 (1.387-4.659)	0.003	**	2.970 (1.261-6.999)	0.013	*	5.368 (1.185-24.315)	0.029	*
135	chr22_22026495_T_C	rs2582875	IGLVI-70	<0.001	92	8	0	0.422 (0.057-3.132)	0.399		0.422 (0.057-3.132)	0.399		NA	NA
136	chr22_32368410_T_C	rs5998457	RFPL3S	<0.001	38	46	16	0.979 (0.550-1.742)	0.942		1.544 (0.640-3.727)	0.334		0.642 (0.136-3.026)	0.576
137	chrX_154349931_A_G	rs2070819	XX-FW83563B9.5	<0.001	77	8	15	1.176 (0.687-2.012)	0.555		NA	0.998		1.688 (0.624-4.566)	0.302
138	chr11_18412985_CCCTTCCTT_C	rs201993031	LDHC	<0.001	84	15	1	0.448 (0.111-1.808)	0.259		0.486 (0.114-2.074)	0.330		NA	0.998
139	chr12_66137840_CATT_C	rs35450292	TMBIM4	<0.001	47	39	14	1.024 (0.577-1.818)	0.936		1.111 (0.459-2.689)	0.816		0.989 (0.275-3.551)	0.986
140	chr7_100373690_T_C	rs2405442	PMS2P1	<0.001	27	51	22	1.005 (0.551-1.833)	0.988		0.953 (0.357-2.540)	0.923		1.015 (0.310-3.327)	0.981
141	chr7_102749819_G_A	rs17132619	POLR2J2	<0.001	22	26	52	0.862 (0.519-1.434)	0.568		0.978 (0.308-3.106)	0.970		0.765 (0.265-2.210)	0.620
142	chr9_42852958_G_T	rs28395168	CYP4F60P	<0.001	51	34	15	1.810 (1.081-3.031)	0.024	*	3.997 (1.424-11.218)	0.008	**	3.277 (0.948-11.323)	0.061
143	chr10_47000176_G_A	rs200216102	GLUD1P2	<0.001	36	40	24	0.694 (0.397-1.214)	0.201		0.875 (0.364-2.106)	0.766		0.416 (0.114-1.512)	0.183
144	chr16_21728109_T_C	rs4408531	RP11-645C24.5	<0.001	34	51	15	1.048 (0.561-1.958)	0.884		0.842 (0.337-2.105)	0.713		1.216 (0.366-4.046)	0.750
145	chr5_177803305_T_C	rs113388315	FAM153A	<0.001	51	32	17	0.925 (0.542-1.580)	0.775		1.835 (0.771-4.369)	0.170		0.507 (0.112-2.288)	0.377
146	chr8_12129353_G_A	rs2698945	RP11-351I21.11	<0.001	47	34	19	1.002 (0.574-1.748)	0.994		0.637 (0.239-1.701)	0.369		1.199 (0.421-3.412)	0.734
147	chr1_120491918_CCT_C	.	NBPF26	<0.001	82	18	0	1.334 (0.495-3.595)	0.568		1.334 (0.495-3.595)	0.568		NA	NA
148	chr20_25861014_C_T	rs34122971	FAM182B	<0.001	46	45	9	1.461 (0.798-2.676)	0.219		1.595 (0.651-3.903)	0.307		2.015 (0.534-7.598)	0.301
149	chr17_68141286_A_G	rs72490431	RP11-147L13.14	<0.001	28	43	29	1.039 (0.601-1.796)	0.891		0.848 (0.316-2.278)	0.744		1.080 (0.378-3.084)	0.886
150	chr19_16495931_G_C	rs3810199	C19orf44	<0.001	4	31	65	0.722 (0.366-1.424)	0.347		1.011 (0.128-8.001)	0.992		0.665 (0.087-5.099)	0.694
151	chr14_24431003_C_G	rs1956905	CBLN3	<0.001	30	25	45	0.955 (0.591-1.543)	0.850		0.986 (0.330-2.946)	0.980		0.914 (0.347-2.407)	0.856
152	chr11_73900304_G_C	rs2067912	PAAF1	<0.001	78	21	1	1.702 (0.704-4.110)	0.238		1.165 (0.429-3.164)	0.765		NA	0.001	**
153	chr16_10918377_T_C	rs45509299	RP11-876N24.3	<0.001	75	20	5	0.846 (0.393-1.822)	0.669		1.384 (0.545-3.513)	0.494		NA	0.997
154	chr11_74746011_A_G	rs61734374	AP000560.3	<0.001	20	49	31	0.510 (0.284-0.918)	0.025	*	0.501 (0.201-1.246)	0.137		0.263 (0.079-0.873)	0.029	*
155	chr22_23638681_C_A	rs16994633	KB-208E9.1	<0.001	48	43	9	0.545 (0.262-1.133)	0.104		0.519 (0.211-1.276)	0.153		0.341 (0.045-2.589)	0.298
156	chrX_149501168_AG_A	.	AF011889.2	<0.001	65	9	26	0.904 (0.552-1.481)	0.689		0.959 (0.220-4.175)	0.955		0.812 (0.296-2.222)	0.685
157	chr19_51501537_G_GC	rs66949844	SIGLEC12	<0.001	43	45	12	0.835 (0.454-1.536)	0.562		1.261 (0.543-2.928)	0.589		0.327 (0.042-2.552)	0.286
158	chr10_1233656_G_A	rs67687625	ADARB2	<0.001	17	58	25	2.178 (1.129-4.199)	0.020	*	1.111 (0.299-4.121)	0.875		3.337 (0.921-12.096)	0.067
159	chr2_6849889_C_T	rs10495545	NRIR	<0.001	53	41	6	1.297 (0.663-2.539)	0.448		1.111 (0.467-2.643)	0.811		2.182 (0.484-9.835)	0.310
160	chr20_38427232_C_T	.	RP4-564F22.5	<0.001	66	32	2	1.478 (0.729-2.994)	0.279		1.949 (0.860-4.420)	0.110		NA	0.997
161	chr5_75343719_CTTGTA_C	rs3064191	ANKDD1B	<0.001	21	47	32	0.691 (0.392-1.219)	0.202		0.969 (0.368-2.550)	0.948		0.444 (0.125-1.576)	0.209
162	chr9_42852838_A_G	rs28707204	RP11-459O16.8	<0.001	48	36	16	1.859 (1.106-3.126)	0.019	*	4.970 (1.635-15.105)	0.005	**	3.756 (1.008-13.993)	0.049	*
163	chr5_96783875_A_ACT	rs70981840	CTD-2260A17.1	<0.001	20	49	31	1.424 (0.788-2.572)	0.242		3.283 (0.745-14.458)	0.116		2.957 (0.612-14.280)	0.177
164	chr21_41742040_T_C	rs3746895	LINC00479	<0.001	7	47	46	1.115 (0.563-2.211)	0.755		NA	0.998		NA	0.998
165	chr1_94824759_A_G	rs36094793	SLC44A3	<0.001	22	48	30	1.262 (0.694-2.295)	0.445		0.726 (0.241-2.185)	0.569		1.378 (0.461-4.120)	0.566
166	chr17_4815999_C_T	rs11658287	RP11-81A22.5	<0.001	64	31	5	1.416 (0.750-2.676)	0.284		1.869 (0.806-4.336)	0.145		1.116 (0.144-8.658)	0.916
167	chr6_99446210_C_G	rs41288947	RP11-98I9.4	<0.001	69	29	2	0.928 (0.391-2.201)	0.865		0.371 (0.109-1.259)	0.112		12.314 (2.622-57.823)	0.001	**
168	chr7_1158358_T_C	rs12702435	AC091729.9	<0.001	51	37	12	1.426 (0.815-2.494)	0.214		2.051 (0.838-5.019)	0.116		1.668 (0.442-6.296)	0.450
169	chr2_127426338_G_T	rs2069928	AC068282.3	<0.001	55	38	7	0.714 (0.346-1.474)	0.362		0.695 (0.283-1.706)	0.427		0.550 (0.073-4.164)	0.562
170	chr21_46266238_C_T	rs2839182	YBEY	<0.001	43	47	10	1.052 (0.552-2.006)	0.878		0.829 (0.345-1.994)	0.676		1.399 (0.385-5.085)	0.610
171	chr6_135054920_T_C	rs2297340	CTA-212D2.2	<0.001	21	42	37	1.132 (0.644-1.992)	0.666		1.170 (0.366-3.740)	0.791		1.295 (0.398-4.212)	0.667
172	chr21_41322706_A_T	rs2838010	FAM3B	<0.001	82	18	0	0.893 (0.302-2.634)	0.837		0.893 (0.302-2.634)	0.837		NA	NA
173	chr19_57685497_CCT_C	.	ZNF154	<0.001	96	3	1	5.901 (1.826-19.067)	0.003	**	2.243 (0.298-16.878)	0.433		NA	NA
174	chr10_113650475_T_C	rs2185913	CASP7	<0.001	31	48	21	1.200 (0.675-2.135)	0.534		0.784 (0.292-2.106)	0.629		1.441 (0.505-4.111)	0.494
176	chr1_112698168_G_T	rs12133583	ST7L	<0.001	11	52	37	1.166 (0.607-2.242)	0.645		2.585 (0.338-19.789)	0.360		2.358 (0.298-18.654)	0.416
177	chr1_109712974_C_G	rs4970773	GSTM1	<0.001	11	41	48	1.200 (0.628-2.293)	0.582		1.012 (0.218-4.700)	0.988		1.301 (0.291-5.815)	0.731
178	chr1_16977094_C_T	rs2235932	MFAP2	<0.001	43	47	10	0.680 (0.350-1.321)	0.255		1.024 (0.452-2.322)	0.954		NA	0.997
179	chr5_1225498_G_A	rs7704058	SLC6A18	<0.001	13	44	43	1.261 (0.672-2.364)	0.470		0.734 (0.194-2.770)	0.648		1.216 (0.343-4.314)	0.763
180	chr16_28845498_C_T	rs8061877	CDC37P1	<0.001	29	51	20	1.139 (0.638-2.034)	0.660		1.235 (0.463-3.293)	0.673		1.287 (0.393-4.221)	0.677
181	chr7_38349809_G_C	rs140194030	TRGV4	<0.001	52	46	2	1.303 (0.619-2.742)	0.486		1.546 (0.677-3.532)	0.301		NA	0.997
182	chr10_79684905_C_A	rs150260228	BEND3P3	<0.001	36	47	17	0.913 (0.509-1.636)	0.760		0.467 (0.178-1.228)	0.123		0.999 (0.362-2.760)	0.999
183	chr19_21361701_C_T	rs12981775	CTD-2561J22.2	<0.001	17	48	35	0.944 (0.528-1.688)	0.846		1.113 (0.359-3.454)	0.852		0.928 (0.271-3.174)	0.905
184	chr1_1668542_C_T	rs72634822	SLC35E2B	<0.001	82	17	1	1.094 (0.442-2.705)	0.846		1.325 (0.492-3.571)	0.578		NA	0.998
185	chr7_5912714_T_C	rs117314112	CCZ1B	<0.001	42	49	9	0.595 (0.299-1.184)	0.139		0.822 (0.363-1.866)	0.640		NA	0.997
186	chr22_25459662_G_A	rs6004655	CTA-390C10.10	<0.001	75	24	1	2.770 (1.338-5.737)	0.006	**	3.612 (1.574-8.289)	0.002	**	NA	0.998
187	chr16_70564993_C_T	rs77288859	COG4	<0.001	62	33	5	0.688 (0.324-1.460)	0.330		0.903 (0.383-2.130)	0.815		NA	0.998
188	chr1_149059379_C_A	.	CH17-189H20.1	<0.001	29	37	34	0.846 (0.505-1.418)	0.526		0.514 (0.183-1.444)	0.207		0.731 (0.282-1.895)	0.519
189	chr21_44063352_G_A	rs2020948	AP001056.1	<0.001	45	36	19	0.862 (0.489-1.519)	0.607		0.144 (0.033-0.635)	0.010	*	1.107 (0.447-2.746)	0.826
190	chr20_35554486_C_T	rs60267524	RPL36P4	<0.001	83	15	2	0.755 (0.252-2.257)	0.614		0.956 (0.284-3.222)	0.943		NA	0.997
191	chr3_101660083_G_A	rs2288273	NXPE3	<0.001	56	35	9	2.116 (1.164-3.846)	0.014	*	1.000 (0.380-2.631)	1.000		5.595 (2.018-15.513)	<0.001	***
192	chr4_1380907_C_A	rs28614045	UVSSA	<0.001	7	42	51	1.786 (0.837-3.812)	0.134		0.345 (0.067-1.785)	0.204		1.054 (0.242-4.593)	0.944
193	chr19_48231760_C_CTT	rs140826611	CARD8	<0.001	66	31	3	1.286 (0.629-2.628)	0.490		1.261 (0.528-3.007)	0.602		1.756 (0.231-13.362)	0.587
194	chr7_77053429_G_GT	rs139676054	PMS2P9	<0.001	80	19	1	2.180 (1.065-4.463)	0.033	*	2.188 (0.892-5.370)	0.087		4.708 (0.618-35.881)	0.135
195	chr7_55871681_C_T	rs6958601	NUPR2	<0.001	64	30	6	0.774 (0.367-1.630)	0.500		0.731 (0.285-1.874)	0.515		0.693 (0.092-5.239)	0.722
196	chr1_42952385_AT_A	rs3216016	SLC2A1-AS1	<0.001	66	32	2	0.848 (0.380-1.895)	0.688		0.674 (0.263-1.724)	0.410		1.850 (0.245-13.977)	0.551
197	chr3_93886282_A_G	rs8178649	STX19	<0.001	67	32	1	0.678 (0.274-1.680)	0.402		0.711 (0.280-1.806)	0.474		NA	0.998
198	chr15_89871410_C_G	rs3759831	AP3S2	<0.001	7	40	53	1.334 (0.656-2.713)	0.426		1.318 (0.165-10.554)	0.795		1.763 (0.231-13.431)	0.584
199	chr19_48105215_A_G	rs1653554	PLA2G4C	<0.001	34	53	13	1.080 (0.563-2.072)	0.816		1.043 (0.416-2.618)	0.928		1.194 (0.308-4.626)	0.797
200	chr6_49453894_G_A	rs9395492	CENPQ	<0.001	34	50	16	1.260 (0.697-2.279)	0.444		1.781 (0.640-4.958)	0.269		1.525 (0.409-5.694)	0.530
201	chr5_36683801_C_T	rs56039629	CTD-2353F22.1	<0.001	24	51	25	0.742 (0.406-1.357)	0.333		0.607 (0.235-1.568)	0.302		0.573 (0.182-1.809)	0.343
202	chr16_22563231_T_TGTC	rs200567170	SMG1P4	<0.001	64	36	0	1.193 (0.516-2.757)	0.680		1.193 (0.516-2.757)	0.680		NA	NA
203	chr2_87144137_T_C	rs199958413	AC125232.1	<0.001	18	55	27	1.412 (0.762-2.616)	0.273		1.484 (0.419-5.259)	0.541		2.034 (0.539-7.673)	0.295
205	chr5_177306115_A_G	rs4631	PRELID1	<0.001	23	52	25	1.313 (0.731-2.359)	0.362		1.493 (0.481-4.638)	0.488		1.779 (0.520-6.094)	0.359
206	chr6_57961543_A_G	rs9404620	XXbac-BPGBPG55C20.1	<0.001	21	33	46	0.908 (0.541-1.524)	0.714		1.011 (0.330-3.097)	0.985		0.843 (0.287-2.470)	0.755
207	chr11_120228970_G_A	rs2508490	POU2F3	<0.001	83	14	3	1.496 (0.667-3.357)	0.328		1.306 (0.442-3.862)	0.629		2.991 (0.390-22.945)	0.292
208	chr12_109904793_G_A	rs74416240	TCHP	<0.001	82	16	2	0.809 (0.311-2.103)	0.664		1.074 (0.365-3.158)	0.897		NA	0.998
209	chrX_153954214_C_T	rs2071133	TMEM187	<0.001	25	12	63	1.007 (0.626-1.619)	0.977		0.271 (0.033-2.202)	0.222		0.925 (0.377-2.271)	0.865
210	chr1_120724152_A_C	.	CH17-118O6.6	<0.001	26	15	59	0.682 (0.435-1.070)	0.096		0.950 (0.310-2.907)	0.928		0.472 (0.186-1.196)	0.113
211	chrX_85003837_C_G	rs3747422	APOOL	<0.001	28	9	63	0.997 (0.622-1.599)	0.990		NA	0.997		0.900 (0.370-2.192)	0.817
212	chr16_5056183_C_T	rs741164	NAGPA-AS1	<0.001	13	50	37	1.714 (0.875-3.357)	0.116		1.084 (0.233-5.036)	0.918		2.201 (0.492-9.854)	0.302
213	chr5_96785820_C_T	rs469783	ERAP1	<0.001	22	56	22	1.467 (0.793-2.716)	0.222		2.074 (0.595-7.225)	0.252		2.399 (0.599-9.601)	0.216
214	chr10_35483474_G_A	rs3802509	RP11-324I22.4	<0.001	39	44	17	1.430 (0.823-2.486)	0.205		2.628 (0.946-7.299)	0.064		1.917 (0.515-7.141)	0.332
215	chr12_6869539_G_C	rs2071067	SPSB2	<0.001	46	50	4	0.855 (0.405-1.803)	0.680		0.996 (0.439-2.258)	0.993		NA	0.998
216	chr4_69096892_A_G	rs28365063	UGT2B11	<0.001	68	28	4	2.744 (1.457-5.170)	0.002	**	1.667 (0.651-4.268)	0.287		10.884 (3.323-35.653)	<0.001	***
217	chr2_55355499_T_C	rs2589104	CLHC1	<0.001	49	40	11	0.870 (0.475-1.595)	0.653		0.993 (0.418-2.357)	0.987		0.648 (0.145-2.899)	0.570
218	chr22_49624421_A_G	rs2011097	RP1-29C18.8	<0.001	38	53	9	0.687 (0.349-1.354)	0.279		0.779 (0.336-1.804)	0.559		0.339 (0.043-2.653)	0.302
219	chr6_28149665_C_G	rs2622322	ZNF603P	<0.001	19	36	45	0.554 (0.330-0.932)	0.026	*	0.700 (0.266-1.840)	0.470		0.303 (0.102-0.902)	0.032	*
220	chr7_76482518_G_A	rs4236506	POMZP3	<0.001	52	40	8	0.795 (0.409-1.547)	0.500		0.919 (0.393-2.151)	0.846		0.447 (0.058-3.417)	0.438
221	chr13_79366394_G_A	rs2274554	RBM26-AS1	<0.001	32	45	23	0.783 (0.448-1.367)	0.389		1.137 (0.464-2.783)	0.779		0.501 (0.133-1.890)	0.308
222	chr5_33461250_G_A	rs2270905	CTD-2203K17.1	<0.001	69	24	7	0.973 (0.483-1.961)	0.939		0.696 (0.234-2.069)	0.514		1.386 (0.318-6.033)	0.664
223	chr10_79683469_CA_C	rs3832674	RP11-506M13.3	<0.001	33	47	20	1.166 (0.658-2.067)	0.599		0.534 (0.194-1.474)	0.226		1.361 (0.509-3.637)	0.539
224	chr15_77942762_T_G	rs60257193	RP11-114H24.4	<0.001	59	36	5	0.977 (0.483-1.979)	0.949		0.989 (0.415-2.359)	0.981		0.923 (0.121-7.035)	0.938
225	chr4_56931414_G_A	rs115143003	RP11-738E22.3	<0.001	91	9	0	0.555 (0.075-4.127)	0.566		0.555 (0.075-4.127)	0.566		NA	NA
226	chr15_84399499_CATGGGCATGCTGACG_C	rs141150768	CSPG4P12	<0.001	84	16	0	0.441 (0.103-1.882)	0.269		0.441 (0.103-1.882)	0.269		NA	NA
227	chr2_131822746_T_G	rs12474476	C2orf27A	<0.001	44	40	16	0.882 (0.488-1.593)	0.676		0.850 (0.352-2.053)	0.718		0.800 (0.223-2.868)	0.732
228	chr4_39115155_A_T	rs10026775	RP11-360F5.3	<0.001	20	42	38	1.197 (0.677-2.115)	0.536		1.054 (0.324-3.424)	0.931		1.374 (0.430-4.388)	0.592
229	chr6_28391393_A_G	rs2859348	ZSCAN23	<0.001	23	44	33	0.850 (0.487-1.483)	0.567		1.110 (0.390-3.160)	0.846		0.738 (0.225-2.422)	0.617
230	chr14_64925824_CGTT_C	rs3033504	CHURC1	<0.001	75	24	1	1.951 (0.941-4.049)	0.073		1.832 (0.768-4.373)	0.172		4.695 (0.613-35.981)	0.137
231	chr2_87149821_G_A	rs6547711	PLGLB1	<0.001	22	52	26	1.269 (0.713-2.261)	0.418		1.540 (0.496-4.778)	0.455		1.687 (0.494-5.769)	0.404
232	chr22_36197084_A_G	rs77747510	APOL4	<0.001	91	8	1	1.396 (0.484-4.027)	0.537		2.003 (0.590-6.796)	0.265		NA	0.998
233	chr11_1940473_T_A	rs7109073	MRPL23	<0.001	75	23	2	0.838 (0.335-2.092)	0.704		0.987 (0.366-2.662)	0.979		NA	0.997
234	chr16_1964423_C_G	rs403609	SNHG9	<0.001	39	47	14	1.190 (0.645-2.195)	0.578		0.736 (0.292-1.856)	0.516		1.696 (0.568-5.067)	0.344
235	chr15_78735778_G_T	rs1809414	ADAMTS7P3	<0.001	27	48	25	1.151 (0.645-2.054)	0.634		1.263 (0.445-3.589)	0.661		1.335 (0.407-4.378)	0.633
236	chr12_126745218_C_T	rs11058793	LINC00944	<0.001	89	10	1	0.763 (0.197-2.953)	0.695		0.891 (0.209-3.803)	0.876		NA	0.998
237	chr16_22435807_G_A	rs12597096	NPIPB5	<0.001	73	24	3	1.567 (0.800-3.070)	0.190		1.267 (0.491-3.270)	0.625		3.303 (0.754-14.474)	0.113
238	chr16_14997744_G_C	rs28545123	NPIPA5	<0.001	26	45	29	0.605 (0.345-1.061)	0.079		1.143 (0.461-2.834)	0.774		0.231 (0.048-1.112)	0.068
239	chr9_34269081_C_T	rs10972032	NUDT2	<0.001	17	41	42	1.045 (0.583-1.874)	0.882		0.717 (0.216-2.385)	0.588		0.954 (0.302-3.011)	0.936
240	chr4_15731168_C_T	rs10516291	RP11-115L11.1	<0.001	21	40	39	0.955 (0.559-1.631)	0.866		2.367 (0.674-8.307)	0.179		1.188 (0.307-4.596)	0.803
241	chr17_19347366_G_A	rs7221299	AC007952.5	<0.001	12	49	39	1.138 (0.607-2.135)	0.687		0.499 (0.150-1.659)	0.257		0.920 (0.292-2.899)	0.887
242	chr14_92121811_ATTTT_A	rs10603293	CPSF2	<0.001	6	14	80	0.929 (0.470-1.834)	0.832		0.149 (0.015-1.432)	0.099		0.529 (0.157-1.790)	0.306
243	chr9_64489551_C_A	rs7040086	SNX18P9	<0.001	36	36	28	0.841 (0.503-1.405)	0.508		1.633 (0.642-4.155)	0.304		0.606 (0.177-2.075)	0.425
244	chr16_69343650_A_G	rs153060	TMED6	<0.001	37	43	20	1.056 (0.600-1.859)	0.849		0.971 (0.383-2.465)	0.951		1.139 (0.372-3.490)	0.820
245	chr20_33965241_T_G	rs4012234	RP5-1125A11.7	<0.001	10	48	42	0.961 (0.502-1.838)	0.904		2.251 (0.294-17.237)	0.435		1.655 (0.209-13.103)	0.633
246	chr19_53445841_A_G	rs7253042	TPM3P9	<0.001	38	45	17	1.042 (0.583-1.860)	0.890		0.773 (0.306-1.950)	0.585		1.195 (0.400-3.567)	0.749
247	chr3_138131161_A_G	rs2724691	A4GNT	<0.001	22	59	19	0.706 (0.368-1.356)	0.296		0.556 (0.218-1.415)	0.218		0.550 (0.161-1.882)	0.341
248	chr2_17707190_G_A	rs6734462	GEN1	<0.001	78	21	1	1.920 (0.788-4.682)	0.151		1.308 (0.479-3.571)	0.600		NA	NA
249	chr4_186257459_A_T	rs4253327	CYP4V2	<0.001	16	50	34	0.463 (0.256-0.840)	0.011	*	0.486 (0.191-1.235)	0.129		0.211 (0.062-0.724)	0.013	*
250	chr6_143060973_T_C	rs7774011	RP1-45I4.3	<0.001	36	47	17	1.414 (0.794-2.517)	0.239		1.118 (0.425-2.941)	0.821		2.036 (0.683-6.067)	0.202
251	chr5_181260427_CTCT_C	rs200454506	TRIM52-AS1	<0.001	36	52	12	1.180 (0.598-2.330)	0.633		0.696 (0.282-1.714)	0.431		2.042 (0.622-6.704)	0.239
252	chr19_50344768_G_A	rs59323905	NAPSB	<0.001	58	39	3	1.045 (0.497-2.196)	0.908		1.266 (0.554-2.889)	0.576		NA	0.998
253	chr12_9598073_A_G	rs1135816	RP11-726G1.1	<0.001	27	55	18	1.497 (0.796-2.813)	0.210		0.818 (0.297-2.253)	0.698		2.130 (0.714-6.350)	0.175
254	chr13_100540420_A_G	rs9554703	GGACT	<0.001	70	28	2	1.306 (0.619-2.756)	0.483		1.190 (0.483-2.932)	0.705		2.290 (0.302-17.392)	0.423
255	chr7_65005124_G_A	rs7806567	INTS4P1	<0.001	50	35	15	0.472 (0.237-0.941)	0.033	*	0.357 (0.130-0.978)	0.045	*	0.320 (0.073-1.393)	0.129
256	chr1_109712974_C_G	rs4970773	GSTM5	<0.001	11	41	48	1.200 (0.628-2.293)	0.582		1.012 (0.218-4.700)	0.988		1.301 (0.291-5.815)	0.731
257	chr6_57937654_G_A	rs1810425	LINC00680	<0.001	15	37	48	0.826 (0.476-1.433)	0.496		0.889 (0.273-2.890)	0.844		0.697 (0.218-2.232)	0.544
258	chr19_9339212_A_G	rs77267061	ZNF559	<0.001	91	6	3	0.743 (0.229-2.410)	0.621		1.454 (0.341-6.210)	0.613		NA	0.998
259	chr2_112549250_A_G	rs62158585	POLR1B	<0.001	58	31	11	0.561 (0.271-1.161)	0.119		0.810 (0.342-1.920)	0.633		NA	0.997
260	chrX_3829331_C_T	rs141334099	RP11-706O15.7	<0.001	64	12	24	0.879 (0.521-1.484)	0.629		0.307 (0.041-2.307)	0.251		0.886 (0.327-2.404)	0.812
261	chr16_75395354_T_C	rs2285225	RP11-252K23.2	<0.001	22	48	30	0.977 (0.550-1.736)	0.938		0.947 (0.329-2.729)	0.920		0.951 (0.301-3.000)	0.931
262	chr3_119660505_C_T	rs4688024	RPL10P7	<0.001	49	42	9	1.748 (0.961-3.177)	0.067		1.491 (0.605-3.677)	0.386		3.310 (1.012-10.828)	0.048	*
263	chr3_40387867_A_G	rs2305522	ENTPD3-AS1	<0.001	32	45	23	1.285 (0.746-2.214)	0.367		2.723 (0.895-8.285)	0.078		1.771 (0.475-6.600)	0.394
264	chr17_63800784_G_A	rs2597634	FTSJ3	<0.001	17	35	48	0.654 (0.387-1.105)	0.113		0.989 (0.343-2.852)	0.983		0.450 (0.143-1.421)	0.173
265	chr2_191295943_A_G	rs4853466	RP11-317J9.1	<0.001	21	46	33	0.641 (0.368-1.114)	0.115		0.726 (0.281-1.877)	0.509		0.402 (0.127-1.270)	0.121
266	chr4_39456250_T_TG	rs72604325	RPL9	<0.001	7	43	50	0.657 (0.334-1.290)	0.222		0.527 (0.114-2.429)	0.411		0.376 (0.080-1.768)	0.216
267	chr10_121922447_T_C	rs10887023	ATE1-AS1	<0.001	39	44	17	1.246 (0.719-2.159)	0.433		1.036 (0.400-2.686)	0.942		1.593 (0.552-4.596)	0.389
268	chr7_30574892_A_G	rs38487	AC005154.8	<0.001	15	44	41	1.034 (0.585-1.830)	0.908		2.583 (0.582-11.457)	0.212		1.631 (0.346-7.683)	0.536
269	chr15_84403669_C_T	rs468120	GOLGA6L4	<0.001	53	37	10	0.699 (0.357-1.370)	0.297		0.806 (0.338-1.921)	0.626		0.354 (0.047-2.694)	0.316
270	chr7_64992452_C_T	rs34639489	SEPHS1P1	<0.001	45	38	17	0.517 (0.272-0.983)	0.044	*	0.483 (0.194-1.199)	0.117		0.292 (0.066-1.286)	0.104
271	chr10_48184959_C_G	rs2062704	AGAP12P	<0.001	39	52	9	1.231 (0.651-2.328)	0.523		1.447 (0.597-3.506)	0.414		1.263 (0.267-5.982)	0.769
272	chr10_27247303_A_G	rs1144511	ANKRD26	<0.001	33	38	29	1.231 (0.728-2.084)	0.438		0.838 (0.293-2.394)	0.742		1.465 (0.544-3.944)	0.450
273	chr7_150741073_T_G	rs9657898	BET1P1	<0.001	58	34	8	0.795 (0.405-1.562)	0.506		0.396 (0.132-1.186)	0.098		1.228 (0.358-4.221)	0.744
274	chr19_49761973_C_T	rs1273634	TSKS	<0.001	25	41	34	1.290 (0.734-2.267)	0.376		0.741 (0.235-2.335)	0.608		1.426 (0.495-4.108)	0.511
275	chr3_157162784_T_C	rs4608646	KRT18P34	<0.001	37	54	9	0.818 (0.424-1.579)	0.549		1.029 (0.439-2.410)	0.947		0.396 (0.050-3.130)	0.380
276	chr5_138887305_C_G	rs10515504	AC034243.1	<0.001	91	9	0	1.596 (0.474-5.378)	0.450		1.596 (0.474-5.378)	0.450		NA	NA
277	chr7_64981173_T_C	rs1540833	ERV3-1	<0.001	32	40	28	1.601 (0.920-2.787)	0.096		1.369 (0.458-4.092)	0.574		2.478 (0.830-7.405)	0.104
278	chr13_114298948_G_A	rs3752107	UPF3A	<0.001	74	26	0	1.078 (0.425-2.735)	0.875		1.078 (0.425-2.735)	0.875		NA	NA
279	chr10_91833770_G_T	rs1770474	FGFBP3	<0.001	62	33	5	1.549 (0.834-2.876)	0.166		1.692 (0.717-3.994)	0.230		2.145 (0.475-9.694)	0.321
280	chr16_89523760_T_TATCTC	rs113476208	RP11-104N10.2	<0.001	13	39	48	1.206 (0.663-2.194)	0.539		1.842 (0.403-8.411)	0.431		1.822 (0.403-8.239)	0.436
281	chr4_69027986_A_G	rs4296738	RP11-704M14.1	<0.001	5	27	68	0.435 (0.234-0.808)	0.008	**	0.184 (0.051-0.670)	0.010	*	0.133 (0.041-0.431)	<0.001	***
282	chr6_28149665_C_G	rs2622322	ZSCAN26	<0.001	19	36	45	0.554 (0.330-0.932)	0.026	*	0.700 (0.266-1.840)	0.470		0.303 (0.102-0.902)	0.032	*
283	chr11_118781100_T_C	rs555649	AP002954.4	<0.001	21	56	23	1.164 (0.631-2.149)	0.627		1.956 (0.566-6.763)	0.289		1.532 (0.365-6.426)	0.560
284	chr20_45774230_C_T	rs2664529	WFDC3	<0.001	8	44	48	0.852 (0.455-1.594)	0.616		NA	0.998		NA	0.998
285	chr11_678973_C_T	rs7935419	TMEM80	<0.001	11	40	49	0.818 (0.449-1.489)	0.511		0.471 (0.141-1.565)	0.219		0.542 (0.172-1.703)	0.294
286	chr1_23362590_G_A	rs3795308	ZNF436-AS1	<0.001	60	36	4	0.689 (0.313-1.517)	0.355		0.567 (0.222-1.451)	0.237		0.964 (0.128-7.280)	0.972
287	chr19_47780768_C_CG	rs34362700	SELENOW	<0.001	30	46	24	0.924 (0.524-1.629)	0.784		0.945 (0.366-2.441)	0.908		0.850 (0.269-2.682)	0.782
288	chr18_693977_G_A	rs2305995	ENOSF1	<0.001	18	51	31	0.758 (0.431-1.333)	0.336		1.094 (0.389-3.074)	0.865		0.575 (0.166-1.988)	0.382
289	chrX_100843366_TAAG_T	rs61639376	SYTL4	<0.001	60	10	30	1.341 (0.866-2.076)	0.188		0.462 (0.060-3.557)	0.459		1.826 (0.789-4.228)	0.160
290	chr2_86080761_CAG_C	rs3217271	POLR1A	<0.001	50	41	9	0.801 (0.412-1.557)	0.512		0.680 (0.281-1.643)	0.391		0.831 (0.187-3.685)	0.807
291	chr19_44708135_T_C	.	CTB-171A8.1	<0.001	5	32	63	1.047 (0.512-2.139)	0.900		1.090 (0.134-8.886)	0.936		1.128 (0.148-8.577)	0.907
292	chr22_41981874_G_A	rs2269665	CYP2D6	<0.001	45	35	20	1.284 (0.769-2.145)	0.340		1.017 (0.379-2.732)	0.973		1.684 (0.627-4.523)	0.301
293	chr7_73738248_AC_A	rs3834864	ABHD11-AS1	<0.001	51	45	4	0.901 (0.444-1.828)	0.772		1.168 (0.515-2.649)	0.709		NA	0.997
294	chr1_174250661_G_T	rs41265242	SERPINC1	<0.001	67	25	8	0.684 (0.333-1.405)	0.301		1.162 (0.477-2.830)	0.740		NA	0.997
295	chr9_128826754_C_T	rs2997913	ENDOG	<0.001	19	49	32	0.777 (0.436-1.384)	0.391		1.020 (0.363-2.861)	0.971		0.604 (0.175-2.087)	0.425
296	chr1_36100138_C_T	rs57985157	TEKT2	<0.001	45	44	11	0.508 (0.253-1.021)	0.057		0.532 (0.223-1.272)	0.156		0.228 (0.030-1.741)	0.154
297	chr10_38080890_A_T	rs2505256	ZNF37CP	<0.001	25	53	22	1.193 (0.664-2.143)	0.556		1.820 (0.598-5.537)	0.291		1.486 (0.399-5.539)	0.555
298	chr8_89769998_G_A	rs28565967	RP11-37B2.1	<0.001	77	22	1	0.303 (0.072-1.270)	0.103		0.312 (0.073-1.332)	0.116		NA	0.998
299	chr8_10428300_T_C	rs3750314	RP11-981G7.6	<0.001	31	47	22	0.716 (0.401-1.276)	0.257		0.486 (0.192-1.233)	0.129		0.592 (0.202-1.736)	0.340
300	chr12_96027236_GCTT_G	rs144935346	NTN4	<0.001	97	3	0	NA	0.998		NA	0.998		NA	NA
301	chr2_161235325_T_C	rs3754970	LINC01806	<0.001	26	47	27	1.122 (0.635-1.981)	0.692		0.923 (0.336-2.542)	0.878		1.241 (0.417-3.695)	0.698
302	chr17_6787251_T_C	rs74809992	FBXO39	<0.001	18	50	32	0.815 (0.457-1.453)	0.487		0.428 (0.155-1.181)	0.101		0.638 (0.231-1.760)	0.385
303	chr3_156810476_C_T	rs10936037	LINC00886	0.001	6	31	63	1.956 (0.839-4.561)	0.120		0.716 (0.080-6.416)	0.765		1.831 (0.244-13.730)	0.556
304	chr11_27582097_TA_T	rs56198412	LIN7C	0.001	31	52	17	0.774 (0.434-1.381)	0.385		2.119 (0.833-5.391)	0.115		NA	0.998
305	chr16_1964590_C_T	rs1141684	AC005363.9	0.001	91	9	0	1.689 (0.501-5.691)	0.398		1.689 (0.501-5.691)	0.398		NA	NA
306	chr7_129005304_GT_G	rs35061509	RP11-309L24.10	0.001	28	42	30	1.448 (0.831-2.522)	0.191		1.052 (0.344-3.218)	0.929		1.935 (0.661-5.663)	0.228
307	chr13_51383873_T_G	rs78963599	INTS6-AS1	0.001	88	10	2	0.333 (0.051-2.185)	0.252		0.384 (0.052-2.847)	0.349		NA	0.998
308	chr12_49270042_G_A	rs11168955	TUBA1C	0.001	90	10	0	0.334 (0.045-2.484)	0.284		0.334 (0.045-2.484)	0.284		NA	NA
309	chr19_5784303_G_A	rs10410693	DUS3L	0.001	68	28	4	0.915 (0.439-1.908)	0.813		0.897 (0.351-2.293)	0.820		0.879 (0.116-6.657)	0.901
310	chr1_247549001_T_C	rs41315846	GCSAML-AS1	0.001	25	53	22	1.458 (0.800-2.658)	0.218		1.478 (0.476-4.588)	0.499		2.134 (0.624-7.292)	0.227
311	chr18_2544606_G_A	rs3760589	METTL4	0.001	80	19	1	1.615 (0.706-3.693)	0.256		1.858 (0.764-4.519)	0.172		NA	0.997
312	chr10_61672940_T_C	rs4145020	C10orf107	0.001	70	27	3	1.646 (0.849-3.190)	0.140		1.936 (0.827-4.532)	0.128		1.853 (0.242-14.169)	0.553
313	chr15_75018053_T_C	rs2289582	PPCDC	0.001	35	49	16	0.712 (0.380-1.333)	0.289		0.576 (0.238-1.392)	0.221		0.620 (0.173-2.226)	0.464
314	chr7_64852329_T_C	rs7804955	EEF1DP4	0.001	33	40	27	1.818 (1.049-3.151)	0.033	*	2.185 (0.685-6.967)	0.187		3.484 (1.071-11.328)	0.038	*
315	chr12_55284249_G_A	rs75735981	NABP2	0.001	97	3	0	NA	0.997		NA	0.997		NA	NA
316	chr22_42510832_C_T	rs2003672	RRP7A	0.001	68	30	2	1.190 (0.564-2.511)	0.648		1.482 (0.641-3.426)	0.357		NA	0.998
318	chr15_40313296_A_G	rs4277318	C15orf52	0.001	32	49	19	1.027 (0.564-1.871)	0.930		0.612 (0.236-1.589)	0.313		1.148 (0.398-3.311)	0.799
319	chr1_147652507_T_G	rs2153463	ACP6	0.001	7	34	59	0.682 (0.375-1.241)	0.210		2.482 (0.320-19.236)	0.384		1.048 (0.135-8.132)	0.964
320	chr22_42067685_T_C	rs133368	SMDT1	0.001	7	27	66	1.277 (0.612-2.665)	0.515		1.495 (0.174-12.857)	0.714		1.808 (0.240-13.603)	0.565
321	chr2_218217396_G_T	rs2271541	RP11-378A13.1	0.001	26	42	32	0.613 (0.350-1.074)	0.087		0.717 (0.287-1.787)	0.475		0.356 (0.107-1.183)	0.092
322	chr12_132197939_A_G	rs12306514	RP13-977J11.3	0.001	20	37	43	0.846 (0.509-1.406)	0.519		1.351 (0.460-3.972)	0.584		0.770 (0.252-2.356)	0.647
323	chr2_88992663_A_G	rs59175543	IGKV1-9	0.001	22	52	26	1.263 (0.692-2.304)	0.447		1.270 (0.409-3.941)	0.679		1.597 (0.467-5.459)	0.455
324	chr22_19331389_C_T	rs117447448	MRPL40	0.001	80	18	2	0.556 (0.181-1.702)	0.304		0.664 (0.197-2.237)	0.509		NA	0.998
326	chr3_126107370_C_T	rs2276730	ALG1L	0.002	66	30	4	0.854 (0.396-1.838)	0.686		0.470 (0.158-1.398)	0.174		2.065 (0.470-9.072)	0.337
327	chr19_44962106_GA_G	rs35566032	APOC2	0.002	25	52	23	0.912 (0.503-1.655)	0.762		0.893 (0.335-2.385)	0.822		0.833 (0.254-2.732)	0.763
328	chr1_222650401_T_G	rs67180937	RP11-378J18.8	0.002	26	46	28	1.097 (0.625-1.925)	0.748		0.795 (0.283-2.235)	0.664		1.156 (0.401-3.333)	0.789
329	chr6_26597105_A_G	rs3800302	ZNF322	0.002	2	35	63	1.171 (0.516-2.658)	0.706		NA	0.998		NA	0.998
330	chr8_103068802_A_G	rs3758093	BAALC-AS2	0.002	94	6	0	1.609 (0.377-6.865)	0.521		1.609 (0.377-6.865)	0.521		NA	NA
331	chr6_3023233_C_G	rs6938396	NQO2	0.002	53	36	11	1.292 (0.734-2.273)	0.374		1.661 (0.687-4.013)	0.260		1.429 (0.386-5.288)	0.593
332	chr8_451493_T_C	rs6651443	RP11-91J19.3	0.002	38	46	16	0.989 (0.563-1.735)	0.968		1.855 (0.748-4.599)	0.182		0.616 (0.128-2.971)	0.547
333	chr8_70680963_A_G	rs12681420	XKR9	0.002	84	15	1	0.940 (0.348-2.541)	0.903		1.122 (0.381-3.305)	0.834		NA	0.998
334	chr19_32864607_A_C	rs12150904	SLC7A9	0.002	47	42	11	1.309 (0.717-2.392)	0.381		0.986 (0.400-2.426)	0.975		2.026 (0.634-6.472)	0.234
336	chr7_64992452_C_T	rs34639489	CCT6P3	0.002	45	38	17	0.517 (0.272-0.983)	0.044	*	0.483 (0.194-1.199)	0.117		0.292 (0.066-1.286)	0.104
337	chr11_118561564_A_G	rs11216897	IFT46	0.002	31	51	18	0.982 (0.544-1.770)	0.951		1.434 (0.551-3.733)	0.460		0.824 (0.206-3.296)	0.784
338	chr1_16056834_T_TC	rs138507185	RP11-5P18.10	0.002	11	28	61	0.768 (0.441-1.335)	0.350		1.049 (0.278-3.956)	0.944		0.666 (0.188-2.363)	0.529
339	chr2_113598196_CGAGGTGGCTGG_C	.	DDX11L2	0.002	91	9	0	NA	0.997		NA	0.997		NA	NA
340	chr22_45426076_C_G	rs1022478	RIBC2	0.002	35	50	15	0.832 (0.448-1.543)	0.559		1.050 (0.435-2.535)	0.913		0.541 (0.115-2.550)	0.437
341	chr11_65183372_A_T	rs2277307	PGAM1P8	0.002	46	39	15	0.760 (0.413-1.401)	0.380		0.438 (0.166-1.156)	0.095		0.834 (0.271-2.563)	0.751
342	chr7_128603697_G_A	rs10215566	RP11-274B21.3	0.002	24	50	26	1.125 (0.620-2.039)	0.699		0.769 (0.279-2.116)	0.611		1.229 (0.412-3.661)	0.712
343	chr16_22316873_C_T	rs2290831	SMG1P1	0.002	74	24	2	1.811 (0.885-3.705)	0.104		1.236 (0.478-3.192)	0.662		6.674 (1.489-29.915)	0.013	*
344	chr2_89099605_C_A	rs148840058	IGKV1D-17	0.002	40	42	18	1.459 (0.835-2.549)	0.185		1.314 (0.500-3.451)	0.580		2.144 (0.720-6.383)	0.171
346	chr7_64666158_G_C	rs6460174	ZNF107	0.002	29	47	24	1.137 (0.645-2.002)	0.657		2.350 (0.778-7.100)	0.130		1.295 (0.323-5.188)	0.715
347	chr18_57571588_A_G	rs2272783	FECH	0.002	35	43	22	1.552 (0.878-2.745)	0.131		1.557 (0.540-4.487)	0.413		2.410 (0.764-7.602)	0.133
348	chr7_38358963_A_G	rs1810377	TRGV5	0.002	52	46	2	0.490 (0.214-1.125)	0.092		0.521 (0.221-1.230)	0.137		NA	0.998
349	chr15_50481590_A_G	rs3743044	SPPL2A	0.002	62	32	6	0.864 (0.419-1.781)	0.693		0.566 (0.207-1.545)	0.267		1.489 (0.342-6.482)	0.595
350	chr10_68760879_CAA_C	rs60121934	STOX1	0.003	75	23	2	1.164 (0.524-2.587)	0.709		1.454 (0.598-3.538)	0.409		NA	0.997
351	chr6_42937497_A_G	rs9471968	PEX6	0.003	46	42	12	1.205 (0.665-2.184)	0.539		1.039 (0.420-2.570)	0.933		1.560 (0.479-5.085)	0.460
352	chr15_20439404_C_T	rs11248784	HERC2P3	0.003	88	12	0	3.430 (1.343-8.758)	0.010	**	3.430 (1.343-8.758)	0.010	**	NA	NA
353	chr5_94671148_T_TTATC	rs60728451	KIAA0825	0.003	46	46	8	1.190 (0.629-2.253)	0.593		1.291 (0.543-3.065)	0.563		1.277 (0.276-5.917)	0.754
354	chr9_129123000_G_A	rs3118628	RP11-247A12.7	0.003	65	31	4	1.016 (0.504-2.046)	0.965		1.051 (0.440-2.513)	0.910		0.939 (0.123-7.151)	0.952
355	chr17_42592302_A_G	rs4793253	TUBG2	0.003	24	51	25	1.247 (0.675-2.302)	0.480		0.769 (0.280-2.118)	0.612		1.501 (0.501-4.494)	0.468
356	chr2_210195326_T_G	rs2286963	AC006994.1	0.003	60	37	3	1.755 (0.868-3.548)	0.117		1.335 (0.561-3.174)	0.513		5.379 (1.198-24.158)	0.028	*
357	chr16_69939922_G_A	rs3748389	PDXDC2P	0.003	7	44	49	1.354 (0.664-2.760)	0.405		0.470 (0.097-2.284)	0.349		0.904 (0.204-4.008)	0.894
358	chr17_75834915_C_T	rs17581728	RP11-666A8.8	0.003	86	13	1	0.240 (0.033-1.729)	0.157		0.248 (0.033-1.841)	0.173		NA	0.998
359	chrX_57393376_G_A	rs5914096	MTHFD1P1	0.003	76	10	14	1.180 (0.697-1.999)	0.538		0.385 (0.051-2.895)	0.354		1.621 (0.598-4.397)	0.343
360	chr6_26368051_G_A	rs72841509	BTN3A2	0.003	86	13	1	1.556 (0.671-3.606)	0.303		1.212 (0.410-3.585)	0.728		4.682 (0.619-35.442)	0.135
361	chr5_103201499_T_G	rs154290	EIF3KP1	0.003	18	54	28	1.261 (0.676-2.352)	0.467		0.782 (0.245-2.493)	0.677		1.336 (0.411-4.341)	0.630
362	chr10_100489127_C_T	rs3750720	SEC31B	0.003	62	32	6	1.061 (0.541-2.082)	0.864		1.219 (0.510-2.910)	0.656		0.820 (0.108-6.237)	0.848
363	chr17_80204371_A_G	rs4889996	RP11-334C17.5	0.003	19	48	33	0.917 (0.523-1.606)	0.761		1.458 (0.475-4.472)	0.510		0.910 (0.257-3.225)	0.883
364	chr3_156705283_A_T	rs346003	TIPARP-AS1	0.003	71	24	5	0.697 (0.304-1.599)	0.394		0.560 (0.189-1.656)	0.294		0.830 (0.111-6.225)	0.856
365	chr16_68823538_T_C	rs1801552	FTLP14	0.003	16	52	32	2.062 (1.060-4.012)	0.033	*	0.841 (0.223-3.169)	0.798		2.628 (0.739-9.339)	0.135
366	chr12_120659770_G_T	rs7302002	RP11-173P15.9	0.003	71	26	3	1.926 (0.978-3.795)	0.058		1.580 (0.636-3.924)	0.325		5.091 (1.123-23.090)	0.035	*
368	chr18_120683_TC_T	rs11284195	ROCK1P1	0.004	39	46	15	0.913 (0.500-1.666)	0.767		1.178 (0.496-2.797)	0.710		0.633 (0.137-2.935)	0.559
369	chr7_99903690_A_T	rs2572003	TRIM4	0.004	42	45	13	1.098 (0.619-1.948)	0.749		1.770 (0.733-4.275)	0.204		0.799 (0.170-3.763)	0.776
370	chr10_48913170_T_A	rs7923621	PTPN20CP	0.004	13	33	54	0.809 (0.461-1.422)	0.462		0.673 (0.202-2.239)	0.518		0.615 (0.196-1.937)	0.407
371	chr7_45814247_G_A	rs115857751	GTF2IP13	0.004	86	13	1	2.026 (0.885-4.638)	0.095		2.619 (1.032-6.645)	0.043	*	NA	0.997
372	chr3_3154166_C_G	rs12635247	TRNT1	0.004	10	38	52	0.853 (0.468-1.557)	0.605		1.268 (0.277-5.794)	0.760		0.900 (0.199-4.071)	0.891
373	chr11_90218199_GA_G	rs34787918	AP000648.5	0.004	21	47	32	1.082 (0.606-1.932)	0.789		1.129 (0.359-3.554)	0.835		1.186 (0.356-3.952)	0.782
374	chr9_37515714_T_C	rs3739572	RP11-405L18.4	0.004	73	26	1	1.518 (0.675-3.413)	0.312		1.164 (0.475-2.857)	0.740		12.169 (1.494-99.107)	0.020	*
375	chr10_79683469_CA_C	rs3832674	NUTM2B	0.004	33	47	20	1.166 (0.658-2.067)	0.599		0.534 (0.194-1.474)	0.226		1.361 (0.509-3.637)	0.539
376	chr12_4636147_C_T	rs2267546	AKAP3	0.004	32	49	19	1.123 (0.643-1.962)	0.682		1.424 (0.534-3.796)	0.480		1.236 (0.377-4.051)	0.727
377	chr12_929812_C_CT	rs35278212	RAD52	0.004	82	17	1	0.910 (0.335-2.468)	0.853		1.077 (0.365-3.176)	0.894		NA	0.998
378	chr6_42721673_G_A	rs6928781	PRPH2	0.004	39	47	14	1.504 (0.842-2.688)	0.168		1.405 (0.544-3.626)	0.483		2.290 (0.727-7.220)	0.157
379	chr14_35292469_C_G	rs1048990	KIAA0391	0.004	48	44	8	1.089 (0.574-2.063)	0.795		1.081 (0.458-2.551)	0.858		1.196 (0.265-5.404)	0.816
380	chr10_87235091_G_A	rs61857593	NUTM2A	0.004	77	22	1	0.999 (0.419-2.382)	0.999		1.147 (0.452-2.910)	0.773		NA	0.998
381	chr15_90906424_T_C	rs2072077	RCCD1	0.004	34	49	17	1.304 (0.731-2.326)	0.368		1.018 (0.387-2.675)	0.971		1.735 (0.583-5.164)	0.322
382	chr1_149554594_C_G	.	RP11-353N4.6	0.004	62	35	3	1.291 (0.637-2.618)	0.478		1.289 (0.556-2.987)	0.554		1.678 (0.217-12.981)	0.620
383	chr11_116847805_G_C	rs1145206	RP11-109L13.1	0.004	74	25	1	0.577 (0.201-1.650)	0.305		0.605 (0.206-1.780)	0.362		NA	0.998
384	chr10_45792289_T_C	.	AGAP10P	0.004	74	23	3	0.823 (0.351-1.930)	0.655		0.620 (0.210-1.833)	0.387		1.533 (0.203-11.591)	0.679
385	chr10_133128836_C_T	rs10776696	KNDC1	0.004	29	51	20	1.025 (0.571-1.838)	0.934		0.936 (0.363-2.414)	0.890		1.069 (0.339-3.369)	0.910
386	chr19_49997665_C_A	rs12459330	SIGLEC16	0.004	48	43	9	0.969 (0.509-1.843)	0.923		0.694 (0.283-1.698)	0.423		1.337 (0.376-4.751)	0.653
387	chr19_15914366_C_T	rs1060463	CYP4F11	0.004	49	42	9	0.835 (0.436-1.598)	0.586		1.025 (0.443-2.375)	0.953		0.435 (0.057-3.348)	0.424
388	chr5_733804_CAT_C	.	TRIP13	0.004	78	20	2	0.537 (0.172-1.675)	0.284		0.617 (0.183-2.079)	0.436		NA	0.998
389	chr16_50066342_T_A	rs4389139	HEATR3	0.004	10	57	33	1.030 (0.531-1.997)	0.930		1.150 (0.259-5.098)	0.854		1.128 (0.239-5.318)	0.879
390	chr1_63523233_G_A	rs17125090	ITGB3BP	0.005	73	25	2	1.658 (0.820-3.352)	0.159		2.292 (1.003-5.239)	0.049	*	NA	0.997
391	chr12_9420348_G_A	rs7955974	RP11-599J14.2	0.005	24	58	18	0.581 (0.299-1.132)	0.111		0.361 (0.146-0.892)	0.027	*	0.462 (0.142-1.507)	0.201
392	chr4_82631611_G_A	rs3733229	TMEM150C	0.005	54	36	10	1.097 (0.601-2.003)	0.763		0.963 (0.393-2.360)	0.934		1.344 (0.378-4.779)	0.648
393	chr12_125136873_A_G	rs41473449	RP11-158L12.4	0.005	30	44	26	0.896 (0.519-1.546)	0.692		1.068 (0.413-2.760)	0.892		0.780 (0.247-2.459)	0.671
394	chr1_224192532_A_G	rs908804	RP11-365O16.3	0.005	56	40	4	1.082 (0.552-2.120)	0.818		1.585 (0.699-3.593)	0.270		NA	0.997
395	chr4_15601446_G_C	rs1134634	RP11-799M12.2	0.005	21	39	40	1.103 (0.634-1.920)	0.729		0.708 (0.224-2.236)	0.556		1.080 (0.374-3.121)	0.887
396	chr22_21959457_A_C	rs239918	LL22NC03-86G7.1	0.005	33	44	23	1.081 (0.610-1.913)	0.790		0.765 (0.295-1.988)	0.583		1.228 (0.426-3.541)	0.704
397	chr1_25454402_A_G	rs61775167	RHCE	0.005	13	33	54	0.869 (0.488-1.546)	0.632		0.273 (0.073-1.018)	0.053		0.539 (0.193-1.503)	0.237
398	chr12_10446671_G_A	rs7314384	KLRC2	0.005	62	36	2	2.377 (1.148-4.922)	0.020	*	1.775 (0.753-4.182)	0.189		11.351 (2.370-54.360)	0.002	**
399	chr3_41883768_CAGAGAAAAAACAAGTGA_C	rs113374533	ULK4	0.005	7	18	75	6.299 (0.943-42.088)	0.058		NA	0.998		NA	0.998
400	chr14_80983019_G_A	rs3783948	TSHR	0.005	41	43	16	0.820 (0.452-1.488)	0.514		1.038 (0.441-2.445)	0.932		0.518 (0.113-2.364)	0.396
401	chr6_151422494_A_C	rs6912830	RMND1	0.005	24	37	39	0.938 (0.554-1.587)	0.812		0.526 (0.177-1.566)	0.249		0.823 (0.313-2.168)	0.694
402	chr1_16622014_C_T	rs11260842	CROCCP2	0.005	58	42	0	0.572 (0.235-1.390)	0.218		0.572 (0.235-1.390)	0.218		NA	NA
404	chr13_52455635_CGCGGTGGCGGTGGCGGTG_C	rs72440971	VPS36	0.005	15	40	45	1.981 (0.978-4.012)	0.058		0.827 (0.160-4.279)	0.821		2.337 (0.535-10.215)	0.259
405	chr1_161323695_T_TTA	rs202172527	RP11-122G18.12	0.005	53	42	5	0.722 (0.347-1.502)	0.384		0.904 (0.396-2.063)	0.810		NA	0.997
406	chr10_73045174_C_A	rs11000499	NUDT13	0.005	63	34	3	0.957 (0.460-1.992)	0.907		1.247 (0.539-2.881)	0.606		NA	0.997
407	chr17_16818967_G_A	rs6502520	USP32P1	0.005	6	9	85	1.210 (0.523-2.802)	0.656		NA	0.783		1.566 (0.210-11.673)	0.662
408	chrX_3829331_C_T	rs141334099	RP11-706O15.5	0.005	64	12	24	0.879 (0.521-1.484)	0.629		0.307 (0.041-2.307)	0.251		0.886 (0.327-2.404)	0.812
409	chr14_50116365_G_T	rs11157729	VCPKMT	0.005	31	49	20	1.063 (0.596-1.897)	0.836		1.386 (0.526-3.654)	0.509		1.066 (0.300-3.783)	0.921
410	chr17_15980913_A_G	rs2286796	ZSWIM7	0.005	63	35	2	0.782 (0.343-1.782)	0.559		0.846 (0.358-2.003)	0.704		NA	0.997
411	chr17_77089240_A_G	rs11868249	SNHG20	0.005	36	44	20	1.444 (0.845-2.469)	0.179		3.782 (1.253-11.416)	0.018	*	2.086 (0.521-8.346)	0.299
412	chr8_39927802_G_A	rs3739319	IDO2	0.005	14	48	38	1.281 (0.693-2.370)	0.430		0.945 (0.256-3.491)	0.932		1.421 (0.396-5.095)	0.590
413	chr9_162574_CA_C	rs61561056	FOXD4	0.005	38	44	18	0.770 (0.429-1.382)	0.381		0.771 (0.319-1.864)	0.564		0.592 (0.165-2.123)	0.421
414	chr12_27671757_G_T	rs34982186	RP11-1060J15.5	0.005	77	20	3	0.906 (0.402-2.041)	0.812		1.234 (0.486-3.132)	0.659		NA	0.998
415	chr19_49950060_C_T	rs9304690	SIGLEC11	0.005	45	41	14	1.165 (0.659-2.063)	0.599		1.439 (0.596-3.475)	0.418		1.186 (0.320-4.392)	0.798
416	chr17_30793278_T_A	rs9899525	SUZ12P1	0.005	65	34	1	0.769 (0.321-1.844)	0.557		0.795 (0.326-1.939)	0.614		NA	0.998
417	chr11_68903636_A_G	rs629426	MRPL21	0.006	51	42	7	0.673 (0.328-1.382)	0.280		0.875 (0.383-1.996)	0.751		NA	0.998
418	chr12_32334816_G_A	rs2291420	RP11-817I4.1	0.006	10	37	53	0.936 (0.503-1.741)	0.835		1.121 (0.245-5.123)	0.883		0.970 (0.215-4.382)	0.968
419	chr15_55185247_T_A	rs28562431	C15orf65	0.006	88	11	1	1.650 (0.720-3.782)	0.236		2.613 (0.966-7.067)	0.058		NA	0.998
420	chr21_44967191_C_T	rs77534538	AP001505.10	0.006	77	20	3	0.681 (0.253-1.833)	0.447		0.819 (0.278-2.411)	0.717		NA	0.998
421	chr7_55871681_C_T	rs6958601	RP11-613E4.4	0.006	64	30	6	0.774 (0.367-1.630)	0.500		0.731 (0.285-1.874)	0.515		0.693 (0.092-5.239)	0.722
422	chr17_30069703_G_C	rs4465650	SSH2	0.006	46	43	11	0.947 (0.518-1.730)	0.859		1.162 (0.493-2.737)	0.731		0.709 (0.155-3.246)	0.658
424	chr11_8683418_C_T	rs2073684	TRIM66	0.006	64	34	2	0.843 (0.365-1.951)	0.690		0.615 (0.240-1.577)	0.312		5.166 (0.668-39.924)	0.116
425	chr15_100553922_T_C	rs12904576	RP11-526I2.5	0.006	73	23	4	1.115 (0.561-2.214)	0.756		1.943 (0.823-4.586)	0.129		NA	0.997
426	chr22_18908574_T_C	rs73155293	DGCR6	0.006	81	18	1	0.597 (0.184-1.933)	0.389		0.638 (0.189-2.148)	0.468		NA	0.998
427	chr14_76196103_C_T	rs1900127	ESRRB	0.007	18	33	49	0.968 (0.557-1.685)	0.910		0.533 (0.162-1.749)	0.299		0.795 (0.280-2.259)	0.667
428	chr6_42214483_GA_G	rs3215607	MRPS10	0.007	5	26	69	1.460 (0.637-3.345)	0.371		NA	0.997		NA	0.997
429	chr15_75358681_C_CCCACATGCTGCCCAGCCCATA	rs11283893	MAN2C1	0.007	11	52	37	1.196 (0.624-2.291)	0.590		1.285 (0.287-5.742)	0.743		1.490 (0.322-6.898)	0.610
430	chr12_6494910_A_G	rs7971237	TAPBPL	0.007	17	44	39	0.646 (0.369-1.132)	0.127		0.831 (0.292-2.361)	0.728		0.426 (0.130-1.402)	0.160
431	chr11_72195200_T_C	rs17162056	FOLR3	0.007	80	19	1	1.392 (0.609-3.180)	0.433		1.804 (0.710-4.582)	0.215		NA	0.998
432	chr15_45362129_A_G	rs1145086	CTD-2651B20.3	0.007	1	12	87	1.513 (0.377-6.068)	0.559		NA	0.997		NA	0.997
433	chr13_36231152_GA_G	rs67328439	SOHLH2	0.007	50	38	12	0.938 (0.503-1.750)	0.841		0.982 (0.413-2.331)	0.966		0.829 (0.184-3.734)	0.807
434	chr19_51878609_C_A	rs12150982	ZNF577	0.007	57	34	9	1.167 (0.649-2.099)	0.606		1.112 (0.454-2.722)	0.817		1.415 (0.399-5.027)	0.591
435	chr12_62965388_G_A	rs699596	RPL14P1	0.007	24	47	29	0.915 (0.528-1.586)	0.751		1.039 (0.384-2.810)	0.940		0.837 (0.269-2.600)	0.758
436	chr19_52891609_G_A	rs10417915	ZNF468	0.007	17	43	40	1.556 (0.845-2.864)	0.156		4.797 (0.619-37.159)	0.133		5.040 (0.650-39.042)	0.122
437	chr16_20430794_C_G	rs150216898	ACSM5	0.007	55	42	3	0.553 (0.245-1.250)	0.155		0.607 (0.257-1.433)	0.255		NA	0.998
438	chr7_56120348_A_G	rs35829286	SUMF2	0.007	60	34	6	1.261 (0.663-2.399)	0.479		0.867 (0.345-2.174)	0.761		2.352 (0.666-8.311)	0.184
439	chr8_27544615_T_C	rs1042064	EPHX2	0.008	34	40	26	0.741 (0.434-1.264)	0.271		1.281 (0.524-3.136)	0.587		0.421 (0.112-1.590)	0.202
440	chr11_237087_A_G	rs1045288	RP11-326C3.16	0.008	5	30	65	0.519 (0.283-0.951)	0.034	*	0.738 (0.161-3.376)	0.695		0.326 (0.072-1.477)	0.146
441	chr4_75940706_C_T	rs2292533	NAAA	0.008	82	16	2	2.286 (1.119-4.667)	0.023	*	1.576 (0.577-4.303)	0.375		9.341 (2.068-42.196)	0.004	**
442	chr1_19342741_A_G	rs12124843	CAPZB	0.008	62	33	5	0.817 (0.386-1.729)	0.597		0.761 (0.298-1.945)	0.568		0.809 (0.107-6.116)	0.837
443	chr7_141764114_T_C	rs765007	KIAA1147	0.008	8	30	62	0.836 (0.447-1.562)	0.575		0.905 (0.187-4.377)	0.901		0.729 (0.164-3.237)	0.678
444	chrX_149501168_AG_A	.	LINC00893	0.008	65	9	26	0.904 (0.552-1.481)	0.689		0.959 (0.220-4.175)	0.955		0.812 (0.296-2.222)	0.685
445	chr15_99800279_A_G	rs77574325	CTD-2054N24.2	0.008	47	42	11	0.995 (0.529-1.871)	0.986		1.020 (0.433-2.402)	0.964		0.956 (0.211-4.322)	0.953
446	chr1_22127133_T_C	rs6676241	LINC00339	0.008	76	22	2	1.365 (0.653-2.853)	0.408		1.326 (0.519-3.392)	0.555		2.000 (0.265-15.093)	0.502
447	chr15_43511910_TTACAAGAAAATTCC_T	rs3840833	CATSPER2	0.008	88	12	0	0.994 (0.295-3.348)	0.992		0.994 (0.295-3.348)	0.992		NA	NA
448	chrX_21882293_AG_A	rs5901687	YY2	0.008	87	2	11	1.056 (0.568-1.962)	0.864		NA	0.997		1.184 (0.352-3.990)	0.785
449	chr12_54011406_C_T	rs4142680	AC012531.25	0.008	22	48	30	1.180 (0.657-2.118)	0.579		1.828 (0.521-6.417)	0.347		1.616 (0.418-6.251)	0.487
450	chr17_47361324_G_C	rs56100955	EFCAB13	0.008	43	46	11	0.916 (0.487-1.726)	0.787		0.719 (0.298-1.735)	0.463		1.067 (0.297-3.825)	0.921
451	chr15_43761689_A_G	rs12101756	STRCP1	0.008	61	38	1	3.374 (1.467-7.761)	0.004	**	2.839 (1.190-6.772)	0.019	*	32.603 (3.547-299.670)	0.002	**
452	chr14_73617197_G_A	rs17128948	RP3-414A15.12	0.008	60	32	8	0.787 (0.393-1.574)	0.498		0.577 (0.211-1.576)	0.283		0.943 (0.216-4.108)	0.938
453	chr10_121913691_C_T	rs11200251	RP11-500G22.4	0.008	40	43	17	1.272 (0.737-2.194)	0.388		1.092 (0.421-2.831)	0.856		1.650 (0.572-4.764)	0.354
454	chr13_75636606_A_C	rs2224797	LMO7-AS1	0.008	32	54	14	0.935 (0.491-1.783)	0.839		1.133 (0.457-2.808)	0.788		0.719 (0.149-3.462)	0.681
455	chr17_49846905_G_C	rs56186849	RP11-304F15.3	0.008	46	44	10	0.891 (0.468-1.696)	0.725		1.127 (0.488-2.603)	0.780		0.469 (0.061-3.631)	0.468
456	chr14_52155749_T_A	rs1075974	PTGDR	0.008	12	45	43	1.173 (0.624-2.205)	0.620		0.762 (0.206-2.816)	0.683		1.115 (0.310-4.016)	0.867
457	chrX_78013005_G_C	rs2227291	MAGT1	0.009	65	12	23	1.078 (0.674-1.725)	0.755		0.358 (0.047-2.709)	0.320		1.255 (0.512-3.079)	0.620
458	chr12_120552273_G_T	rs139895552	GATC	0.009	94	6	0	2.427 (0.720-8.182)	0.153		2.427 (0.720-8.182)	0.153		NA	NA
459	chr8_16175422_A_C	rs12541118	MSR1	0.009	38	45	17	0.989 (0.556-1.759)	0.970		0.940 (0.382-2.315)	0.893		1.001 (0.308-3.253)	0.998
460	chr11_57476115_A_G	rs2258835	TIMM10	0.009	4	25	71	0.581 (0.317-1.066)	0.079		0.751 (0.159-3.542)	0.717		0.387 (0.087-1.717)	0.212
461	chr22_21964108_C_A	rs2266974	TOP3BP1	0.009	54	36	10	1.249 (0.667-2.339)	0.488		0.409 (0.134-1.244)	0.115		2.900 (1.040-8.087)	0.042	*
462	chr2_176337342_T_C	rs818363	HOXD13	0.009	35	43	22	0.644 (0.357-1.164)	0.145		0.483 (0.194-1.205)	0.119		0.491 (0.156-1.545)	0.224
463	chr8_33490389_T_G	rs2732274	FUT10	0.009	29	31	40	0.847 (0.521-1.377)	0.504		0.900 (0.326-2.484)	0.839		0.718 (0.269-1.914)	0.508
464	chr11_74964851_T_G	rs9787775	RP11-147I3.1	0.009	25	46	29	0.619 (0.352-1.088)	0.096		0.698 (0.281-1.739)	0.441		0.366 (0.110-1.217)	0.101
465	chr19_989730_C_A	rs2240147	WDR18	0.009	84	14	2	1.603 (0.723-3.551)	0.245		1.458 (0.493-4.313)	0.496		3.091 (0.410-23.287)	0.273
466	chr1_145977373_G_T	rs2296959	CH17-353B19.1	0.009	65	31	4	1.514 (0.813-2.821)	0.191		2.130 (0.916-4.951)	0.079		1.183 (0.153-9.130)	0.872
467	chr6_26925272_C_T	rs9393771	GUSBP2	0.009	85	15	0	1.049 (0.356-3.090)	0.930		1.049 (0.356-3.090)	0.930		NA	NA
468	chr2_218455805_T_C	rs35813908	PLCD4	0.009	68	28	4	1.622 (0.883-2.980)	0.119		2.447 (1.061-5.646)	0.036	*	1.234 (0.159-9.591)	0.841
469	chr9_93476296_C_T	rs10821135	RP11-165J3.6	0.010	20	44	36	1.283 (0.728-2.261)	0.389		1.706 (0.469-6.203)	0.418		1.845 (0.508-6.706)	0.352
470	chrX_46439911_G_C	rs140449061	SLC9A7	0.010	95	0	5	0.894 (0.328-2.435)	0.826		NA	NA		0.798 (0.107-5.930)	0.826
471	chr3_40394399_A_G	rs72861689	EIF1B-AS1	0.010	35	49	16	0.797 (0.435-1.460)	0.462		1.069 (0.443-2.580)	0.882		0.473 (0.100-2.229)	0.344
472	chr6_157323556_C_G	rs4708868	RP5-933K21.3	0.010	22	50	28	1.254 (0.693-2.270)	0.454		0.896 (0.306-2.623)	0.841		1.464 (0.479-4.480)	0.504
473	chr11_57545996_C_G	rs12223229	SMTNL1	0.010	13	38	49	0.891 (0.503-1.579)	0.692		2.022 (0.452-9.046)	0.357		1.179 (0.254-5.461)	0.833
474	chr16_10918377_T_C	rs45509299	RP11-876N24.4	0.010	75	20	5	0.846 (0.393-1.822)	0.669		1.384 (0.545-3.513)	0.494		NA	0.997
475	chr17_35171623_A_C	rs2062115	UNC45B	0.010	88	11	1	1.681 (0.663-4.264)	0.274		2.502 (0.838-7.470)	0.100		NA	0.998
476	chr17_41938582_C_T	rs3809878	NT5C3B	0.010	78	20	2	0.800 (0.282-2.272)	0.675		0.853 (0.290-2.507)	0.772		NA	0.997
478	chr9_15019721_T_C	rs1916311	RP11-54D18.2	0.010	58	34	8	0.876 (0.438-1.754)	0.709		0.648 (0.251-1.670)	0.369		1.244 (0.284-5.448)	0.772
479	chr7_90273916_A_T	rs28945134	CTB-16J4.1	0.010	81	19	0	1.546 (0.608-3.930)	0.360		1.546 (0.608-3.930)	0.360		NA	NA
480	chr1_245083243_C_T	rs10927389	EFCAB2	0.010	67	28	5	0.845 (0.399-1.791)	0.661		0.492 (0.165-1.462)	0.202		1.651 (0.381-7.155)	0.503
481	chr2_135943357_T_C	rs79137850	AC068492.1	0.010	77	21	2	0.615 (0.223-1.696)	0.347		0.698 (0.237-2.053)	0.513		NA	0.997
482	chr14_31389003_C_T	rs7157977	RP11-176H8.1	0.010	48	42	10	1.016 (0.548-1.886)	0.959		0.853 (0.353-2.060)	0.724		1.213 (0.338-4.352)	0.767
483	chr16_2853844_G_T	rs2074294	PRSS30P	0.010	20	48	32	0.797 (0.453-1.400)	0.429		1.157 (0.411-3.256)	0.782		0.636 (0.184-2.200)	0.474
484	chr8_65604255_C_T	rs3750184	ARMC1	0.011	25	46	29	0.882 (0.510-1.526)	0.654		0.483 (0.175-1.332)	0.160		0.779 (0.292-2.077)	0.618
485	chr16_5055364_C_T	rs741167	C16orf89	0.011	51	35	14	1.370 (0.800-2.347)	0.252		1.227 (0.484-3.111)	0.666		1.941 (0.663-5.685)	0.226
486	chr16_4726452_G_C	rs35203962	MGRN1	0.011	62	36	2	0.805 (0.354-1.829)	0.604		0.612 (0.239-1.565)	0.306		2.548 (0.336-19.350)	0.366
488	chr10_16817401_G_C	rs2248852	RSU1	0.011	41	51	8	0.505 (0.242-1.055)	0.069		0.461 (0.197-1.082)	0.075		0.361 (0.047-2.761)	0.326
489	chr19_6739923_T_C	rs344633	GPR108	0.011	66	31	3	0.628 (0.263-1.499)	0.295		0.717 (0.283-1.820)	0.484		NA	0.998
490	chr1_58668475_T_C	rs17118066	JUN	0.011	97	3	0	3.448 (0.458-25.964)	0.230		3.448 (0.458-25.964)	0.230		NA	NA
491	chr19_53266645_A_G	rs57086064	ZNF137P	0.011	88	11	1	0.735 (0.196-2.758)	0.648		0.911 (0.214-3.888)	0.900		NA	0.998
492	chr18_79728698_G_GTGTTTTGCCAGTCACCCTGGCTCAGTTAGCAAATTCTGATCCA	rs147933855	RP11-567M16.6	0.011	48	36	16	0.808 (0.455-1.436)	0.468		1.137 (0.483-2.680)	0.768		0.465 (0.103-2.098)	0.319
493	chr4_85994695_T_C	rs10003909	RP13-514E23.2	0.011	57	36	7	1.170 (0.640-2.140)	0.610		1.803 (0.781-4.161)	0.167		0.631 (0.081-4.890)	0.659
494	chr9_96729306_G_T	rs7860672	RP11-330M2.4	0.012	53	34	13	1.072 (0.600-1.914)	0.815		0.737 (0.280-1.940)	0.536		1.422 (0.463-4.370)	0.539
495	chr4_69290369_C_T	rs55836077	RP13-644M16.1	0.012	71	22	7	1.767 (1.024-3.047)	0.041	*	1.596 (0.606-4.204)	0.344		3.268 (1.064-10.038)	0.039	*
497	chr9_66908681_AAGG_A	.	ZNF658	0.012	67	33	0	0.887 (0.365-2.157)	0.791		0.887 (0.365-2.157)	0.791		NA	NA
498	chr16_21625179_G_C	rs2305520	SMG1P3	0.012	48	45	7	1.378 (0.712-2.667)	0.341		1.371 (0.577-3.260)	0.475		1.914 (0.413-8.868)	0.407
499	chr19_17549491_G_A	rs11666267	BABAM1	0.012	47	47	6	1.247 (0.650-2.392)	0.507		1.281 (0.540-3.040)	0.575		1.500 (0.324-6.950)	0.605
501	chr17_82036150_G_A	rs6502047	DCXR	0.012	84	15	1	0.702 (0.220-2.241)	0.550		0.243 (0.033-1.810)	0.167		3.977 (0.529-29.894)	0.180
502	chrX_46189076_C_G	rs1207288	GAPDHP65	0.012	77	8	15	1.242 (0.754-2.048)	0.395		1.071 (0.246-4.667)	0.927		1.576 (0.576-4.313)	0.376
503	chr5_80656215_A_G	rs380691	DHFR	0.013	15	46	39	0.587 (0.321-1.072)	0.083		0.552 (0.193-1.578)	0.267		0.342 (0.104-1.125)	0.077
504	chr1_45034622_A_G	rs6671633	EIF2B3	0.013	30	41	29	1.027 (0.592-1.784)	0.924		0.454 (0.162-1.277)	0.135		1.101 (0.424-2.857)	0.844
505	chrX_48577014_T_C	rs926152	RP11-1148L6.9	0.013	47	5	48	1.242 (0.809-1.907)	0.321		2.754 (0.584-12.995)	0.201		1.580 (0.654-3.816)	0.309
506	chr10_102835149_T_G	rs743575	BORCS7	0.013	78	21	1	1.434 (0.617-3.335)	0.402		1.578 (0.649-3.838)	0.314		NA	0.998
507	chr7_30602883_C_A	rs2709809	RP4-777O23.1	0.013	14	44	42	1.001 (0.569-1.762)	0.997		2.629 (0.592-11.667)	0.204		1.555 (0.330-7.325)	0.577
508	chr14_22904777_G_A	rs1043209	HAUS4	0.013	6	35	59	0.948 (0.486-1.848)	0.875		0.597 (0.124-2.878)	0.520		0.680 (0.154-3.001)	0.611
509	chr5_150878171_CTT_C	rs35792893	ZNF300P1	0.013	53	40	7	0.920 (0.477-1.774)	0.803		1.102 (0.477-2.547)	0.820		0.546 (0.070-4.232)	0.562
510	chr5_7878066_C_T	rs1532268	C5orf49	0.013	90	9	1	0.385 (0.057-2.581)	0.326		0.432 (0.058-3.214)	0.413		NA	0.998
511	chr7_853660_G_C	rs4605959	RP11-449P15.2	0.013	24	51	25	0.833 (0.458-1.513)	0.548		0.824 (0.308-2.200)	0.699		0.694 (0.211-2.288)	0.548
513	chr13_45015767_G_A	rs9534021	GPALPP1	0.013	75	24	1	0.720 (0.274-1.895)	0.506		0.756 (0.280-2.040)	0.580		NA	0.997
514	chr12_30725795_T_C	rs11051045	IPO8	0.013	49	40	11	0.883 (0.471-1.654)	0.697		0.896 (0.377-2.126)	0.803		0.764 (0.171-3.415)	0.725
515	chr9_42972679_G_T	.	SNX18P5	0.013	17	34	49	0.541 (0.325-0.898)	0.017	*	1.515 (0.545-4.209)	0.426		0.267 (0.072-0.995)	0.049	*
517	chr22_37614061_G_C	rs2294973	SH3BP1	0.013	56	37	7	1.262 (0.677-2.352)	0.464		1.757 (0.761-4.059)	0.187		0.822 (0.106-6.369)	0.851
518	chr16_1841681_C_T	rs62038427	FAHD1	0.014	67	31	2	1.630 (0.770-3.450)	0.201		1.452 (0.608-3.465)	0.401		4.173 (0.533-32.663)	0.174
519	chr15_82151598_G_A	rs4725	CSPG4P10	0.014	79	19	2	1.484 (0.668-3.298)	0.333		1.249 (0.460-3.392)	0.663		3.601 (0.473-27.435)	0.216
520	chr8_30132048_A_G	rs7844812	MBOAT4	0.014	10	34	56	1.022 (0.547-1.909)	0.945		1.062 (0.225-5.008)	0.939		1.067 (0.241-4.732)	0.932
521	chr20_63406707_C_T	rs3810472	ZNF512B	0.014	88	12	0	1.135 (0.336-3.830)	0.838		1.135 (0.336-3.830)	0.838		NA	NA
523	chr1_66729228_TTC_T	rs3078564	TCTEX1D1	0.014	59	33	8	0.874 (0.447-1.707)	0.692		1.020 (0.428-2.434)	0.964		0.539 (0.071-4.104)	0.551
524	chr5_233247_T_G	rs7714306	CTD-2083E4.6	0.014	44	47	9	1.434 (0.752-2.735)	0.274		1.602 (0.664-3.867)	0.294		1.802 (0.382-8.494)	0.457
525	chr8_65613313_T_C	rs11559265	CTD-3025N20.3	0.014	29	48	23	0.831 (0.478-1.447)	0.513		0.584 (0.225-1.516)	0.269		0.740 (0.263-2.084)	0.569
526	chr4_76173895_A_G	rs17001559	ART3	0.014	93	7	0	0.549 (0.074-4.076)	0.558		0.549 (0.074-4.076)	0.558		NA	NA
527	chr22_22117592_G_A	.	ABHD17AP5	0.014	17	51	32	1.606 (0.847-3.048)	0.147		1.055 (0.290-3.836)	0.935		2.102 (0.578-7.643)	0.259
528	chr17_50194072_A_G	rs1007086	SGCA	0.015	24	46	30	1.249 (0.712-2.191)	0.439		0.981 (0.329-2.930)	0.973		1.475 (0.494-4.402)	0.486
529	chr19_52474838_G_T	rs1673903	ZNF578	0.015	24	46	30	1.451 (0.830-2.539)	0.192		4.059 (0.915-18.004)	0.065		3.334 (0.708-15.700)	0.128
530	chr7_39572252_A_G	rs78946261	YAE1D1	0.015	92	8	0	2.065 (0.702-6.079)	0.188		2.065 (0.702-6.079)	0.188		NA	NA
531	chr15_45109438_C_T	rs1961660	SORD2P	0.015	92	8	0	0.476 (0.064-3.537)	0.469		0.476 (0.064-3.537)	0.469		NA	NA
533	chr12_32293967_T_C	rs261878	RP11-50I19.2	0.015	28	51	21	1.160 (0.636-2.117)	0.628		0.436 (0.158-1.202)	0.109		1.348 (0.506-3.593)	0.551
534	chr9_40326913_AT_A	rs372407714	RP11-216M21.1	0.015	68	32	0	1.976 (0.872-4.480)	0.103		1.976 (0.872-4.480)	0.103		NA	NA
535	chr15_43369261_C_T	rs28461955	ADAL	0.015	31	52	17	0.928 (0.508-1.693)	0.806		0.835 (0.336-2.077)	0.699		0.901 (0.271-2.995)	0.865
536	chr4_69438437_A_G	rs117130864	UGT2A3	0.015	72	27	1	2.256 (1.087-4.679)	0.029	*	2.122 (0.904-4.980)	0.084		6.339 (0.815-49.278)	0.078
537	chr17_80137650_A_C	rs2289535	RP11-334C17.3	0.015	17	51	32	2.501 (1.280-4.888)	0.007	**	3.970 (0.508-31.034)	0.189		8.717 (1.130-67.244)	0.038	*
538	chr18_80077832_C_T	rs61749301	RBFADN	0.015	27	42	31	2.082 (1.147-3.778)	0.016	*	3.243 (0.710-14.809)	0.129		5.478 (1.213-24.744)	0.027	*
539	chr8_144977036_A_G	rs3866998	ZNF252P	0.016	41	47	12	0.785 (0.415-1.485)	0.457		0.606 (0.250-1.467)	0.267		0.796 (0.222-2.857)	0.727
540	chr5_109337424_G_A	rs3749669	CTD-2587M2.1	0.016	53	33	14	1.101 (0.619-1.957)	0.743		0.484 (0.159-1.470)	0.200		1.702 (0.612-4.735)	0.308
541	chr3_108437786_A_AAAAG	rs113832514	KIAA1524	0.016	6	37	57	1.898 (0.849-4.243)	0.119		NA	0.998		NA	0.998
542	chr6_2785402_G_T	rs1059630	MYLK4	0.016	46	44	10	0.771 (0.402-1.477)	0.433		0.943 (0.409-2.177)	0.891		0.369 (0.048-2.860)	0.340
543	chr9_95915882_G_T	rs683829	LINC00476	0.016	5	29	66	1.500 (0.640-3.516)	0.351		NA	0.997		NA	0.997
544	chr16_3115424_A_G	rs909410	ZNF213	0.016	73	25	2	0.737 (0.298-1.821)	0.508		0.894 (0.332-2.408)	0.824		NA	0.998
545	chr20_38497214_C_T	rs1303577	SNHG17	0.016	1	15	84	0.906 (0.328-2.505)	0.849		NA	0.997		NA	0.997
547	chr10_43105241_A_G	rs2435352	RET	0.016	26	57	17	1.086 (0.568-2.079)	0.803		0.976 (0.371-2.568)	0.960		1.217 (0.342-4.328)	0.762
548	chr16_23643188_T_G	rs703769	DCTN5	0.016	51	36	13	1.158 (0.657-2.042)	0.612		1.369 (0.569-3.295)	0.483		1.199 (0.330-4.356)	0.783
549	chr4_108033994_C_T	rs4422481	OSTC	0.016	15	7	78	0.804 (0.483-1.338)	0.401		0.380 (0.044-3.256)	0.377		0.603 (0.222-1.635)	0.320
550	chr14_24146226_T_C	rs4575	EMC9	0.016	18	48	34	1.126 (0.619-2.051)	0.697		0.543 (0.177-1.665)	0.285		1.025 (0.350-3.001)	0.964
551	chr9_96775887_C_T	rs2289650	RP11-535M15.1	0.016	86	14	0	1.068 (0.363-3.143)	0.905		1.068 (0.363-3.143)	0.905		NA	NA
553	chr22_41322474_C_T	rs5758295	RP4-669P10.19	0.016	58	31	11	0.939 (0.519-1.699)	0.836		0.807 (0.310-2.101)	0.661		0.987 (0.283-3.436)	0.983
554	chr7_4996980_C_G	rs9639891	RNF216P1	0.016	45	47	8	1.996 (1.071-3.719)	0.030	*	2.809 (1.021-7.730)	0.046	*	3.569 (0.852-14.941)	0.082
556	chr3_5202993_G_A	rs147838565	EGOT	0.017	94	6	0	5.357 (1.773-16.188)	0.003	**	5.357 (1.773-16.188)	0.003	**	NA	NA
557	chr12_69370608_A_G	rs2291005	LYZ	0.017	34	47	19	1.047 (0.588-1.867)	0.875		1.467 (0.585-3.680)	0.415		0.927 (0.239-3.592)	0.913
558	chr19_58347310_A_G	rs1265957	A1BG-AS1	0.017	8	28	64	0.591 (0.337-1.037)	0.067		0.782 (0.207-2.951)	0.717		0.389 (0.109-1.393)	0.147
559	chr2_113735932_CT_C	rs142249018	AC017074.2	0.017	55	37	8	1.922 (1.075-3.439)	0.028	*	1.952 (0.784-4.861)	0.151		3.672 (1.104-12.219)	0.034	*
560	chr15_69452821_C_A	.	RPLP1	0.017	96	4	0	NA	0.997		NA	0.997		NA	NA
561	chr1_149059379_C_A	.	WI2-1896O14.1	0.017	29	37	34	0.846 (0.505-1.418)	0.526		0.514 (0.183-1.444)	0.207		0.731 (0.282-1.895)	0.519
562	chr6_34744455_C_T	rs2814966	UHRF1BP1	0.017	43	46	11	0.940 (0.497-1.778)	0.848		0.555 (0.222-1.383)	0.206		1.300 (0.414-4.086)	0.653
563	chr12_103943889_G_A	rs1882019	TDG	0.018	48	44	8	1.006 (0.528-1.915)	0.986		0.717 (0.293-1.755)	0.466		1.452 (0.408-5.160)	0.565
564	chr9_33135087_G_A	rs913214	B4GALT1	0.018	42	34	24	1.320 (0.794-2.194)	0.285		1.879 (0.715-4.938)	0.201		1.705 (0.571-5.086)	0.339
565	chr15_43769604_C_T	rs1053492	AC011330.5	0.018	13	51	36	1.156 (0.615-2.173)	0.653		1.660 (0.374-7.362)	0.505		1.618 (0.343-7.622)	0.543
566	chr7_50626732_G_A	rs2074778	FIGNL1	0.018	45	38	17	0.449 (0.227-0.890)	0.022	*	0.515 (0.210-1.263)	0.147		0.151 (0.020-1.142)	0.067
567	chr10_14723140_G_A	rs184442179	DCLRE1C	0.018	95	5	0	0.959 (0.129-7.139)	0.967		0.959 (0.129-7.139)	0.967		NA	NA
568	chr2_73448881_A_G	rs17848880	NAT8B	0.018	93	7	0	NA	0.998		NA	0.998		NA	NA
569	chr13_101692517_A_G	rs981073	TPP2	0.018	1	3	96	0.645 (0.194-2.147)	0.475		NA	0.997		NA	0.997
570	chr16_89636245_C_T	rs2070993	CHMP1A	0.018	33	53	14	0.810 (0.422-1.554)	0.526		0.489 (0.198-1.204)	0.120		0.943 (0.295-3.010)	0.920
571	chr19_13757855_G_A	rs6511886	MRI1	0.018	22	41	37	0.851 (0.494-1.467)	0.562		1.063 (0.368-3.067)	0.911		0.747 (0.237-2.356)	0.619
572	chr3_134547282_A_G	rs12637751	ANAPC13	0.018	70	29	1	0.487 (0.169-1.403)	0.183		0.505 (0.172-1.485)	0.215		NA	0.998
573	chr2_168824641_C_T	rs3732031	G6PC2	0.019	45	44	11	1.133 (0.611-2.102)	0.692		1.005 (0.418-2.416)	0.992		1.425 (0.392-5.179)	0.591
574	chr12_7041361_A_G	rs144335312	LTBR	0.019	97	3	0	NA	0.998		NA	0.998		NA	NA
575	chr20_46358165_C_T	rs6017792	RP11-394O2.3	0.019	64	33	3	0.408 (0.156-1.064)	0.067		0.247 (0.073-0.836)	0.025	*	1.146 (0.153-8.606)	0.894
576	chrX_53422619_G_A	rs1264011	HSD17B10	0.019	49	11	40	1.110 (0.715-1.722)	0.643		NA	0.997		1.248 (0.551-2.830)	0.596
578	chr17_47440405_T_A	rs56089045	MRPL45P2	0.019	48	44	8	0.691 (0.346-1.382)	0.296		0.520 (0.210-1.290)	0.158		0.789 (0.179-3.471)	0.754
580	chr17_5461303_CTTCT_C	rs199685469	USP6	0.019	97	3	0	NA	0.998		NA	0.998		NA	NA
581	chr7_100373690_T_C	rs2405442	SPDYE3	0.019	27	51	22	1.005 (0.551-1.833)	0.988		0.953 (0.357-2.540)	0.923		1.015 (0.310-3.327)	0.981
582	chr22_30538829_T_C	rs5753190	SEC14L6	0.019	17	49	34	0.677 (0.370-1.240)	0.207		0.434 (0.157-1.198)	0.107		0.442 (0.148-1.319)	0.143
583	chr19_52406736_A_G	rs11668956	ZNF528	0.019	44	40	16	0.997 (0.574-1.734)	0.993		1.025 (0.416-2.525)	0.957		0.982 (0.307-3.139)	0.976
584	chr16_21548236_C_CA	rs372054262	NPIPB4	0.019	64	36	0	1.506 (0.658-3.445)	0.332		1.506 (0.658-3.445)	0.332		NA	NA
585	chr6_87216102_TACATAGACACACACACACACACAC_T	rs71873091	SMIM8	0.019	80	20	0	0.558 (0.166-1.880)	0.347		0.558 (0.166-1.880)	0.347		NA	NA
586	chr10_18545998_G_A	rs150824509	RP11-499P20.2	0.019	94	6	0	0.702 (0.095-5.219)	0.730		0.702 (0.095-5.219)	0.730		NA	NA
587	chr12_132197939_A_G	rs12306514	GALNT9	0.019	20	37	43	0.846 (0.509-1.406)	0.519		1.351 (0.460-3.972)	0.584		0.770 (0.252-2.356)	0.647
588	chr1_183186347_C_A	rs684527	LAMC2	0.019	50	41	9	1.070 (0.570-2.007)	0.833		1.113 (0.472-2.623)	0.806		1.085 (0.240-4.910)	0.916
589	chr7_64120305_G_A	rs9768219	ZNF736	0.019	44	45	11	2.134 (1.184-3.848)	0.012	*	3.053 (1.099-8.479)	0.032	*	4.360 (1.169-16.262)	0.028	*
590	chr12_21474811_A_G	rs2159943	PYROXD1	0.019	32	52	16	1.827 (1.005-3.321)	0.048	*	2.201 (0.717-6.759)	0.168		3.459 (0.975-12.268)	0.055
591	chr17_82884019_G_T	rs55681405	TBCD	0.020	75	24	1	2.773 (1.441-5.333)	0.002	**	4.392 (1.923-10.033)	<0.001	***	NA	0.998
592	chr22_45184710_CTTAAAG_C	rs141363348	NUP50-AS1	0.020	34	41	25	0.881 (0.513-1.516)	0.648		0.457 (0.166-1.258)	0.130		0.857 (0.326-2.255)	0.755
593	chr10_47523681_TGGCCCC_T	.	BMS1P2	0.020	68	31	1	1.501 (0.697-3.231)	0.300		1.705 (0.747-3.893)	0.205		NA	0.998
594	chr20_46118343_T_C	rs1883832	CD40	0.020	11	52	37	1.567 (0.799-3.073)	0.192		2.387 (0.308-18.506)	0.405		3.336 (0.430-25.867)	0.249
595	chr4_39771506_C_T	rs160096	RFC1	0.020	88	11	1	1.327 (0.512-3.440)	0.561		1.775 (0.604-5.221)	0.297		NA	0.998
597	chr17_44161981_T_C	rs730228	ASB16	0.020	17	46	37	0.947 (0.531-1.688)	0.854		0.988 (0.315-3.106)	0.984		0.908 (0.273-3.016)	0.875
598	chr19_33164238_C_T	rs1981827	CEBPA-AS1	0.020	82	16	2	0.784 (0.295-2.079)	0.625		0.985 (0.334-2.903)	0.978		NA	0.998
599	chr2_231525440_A_G	rs3752763	LINC00471	0.020	23	47	30	0.930 (0.522-1.657)	0.805		0.597 (0.222-1.605)	0.307		0.865 (0.303-2.467)	0.787
600	chr18_2554523_T_G	rs73938963	RP11-715F3.2	0.020	80	19	1	1.615 (0.706-3.693)	0.256		1.858 (0.764-4.519)	0.172		NA	0.997
601	chrX_76175352_C_T	rs2301862	PBDC1	0.020	76	10	14	0.899 (0.494-1.635)	0.726		NA	0.997		1.088 (0.369-3.208)	0.879
602	chr1_200600264_C_A	rs2809357	RP11-92G12.3	0.020	5	24	71	1.655 (0.690-3.972)	0.259		NA	0.997		NA	0.997
603	chr14_73938053_T_C	rs28927675	PTGR2	0.020	26	44	30	0.590 (0.332-1.046)	0.071		0.465 (0.183-1.182)	0.108		0.373 (0.124-1.120)	0.079
604	chr4_110400303_C_T	rs2348213	RPL7L1P13	0.020	38	42	20	0.903 (0.510-1.597)	0.725		0.898 (0.362-2.224)	0.816		0.816 (0.251-2.658)	0.736
606	chr12_96013308_A_G	rs12319438	RP11-256L6.3	0.020	57	37	6	1.610 (0.848-3.058)	0.146		1.594 (0.677-3.755)	0.286		2.631 (0.578-11.978)	0.211
607	chr1_31433253_G_A	rs78108126	SERINC2	0.020	76	21	3	0.841 (0.335-2.114)	0.713		0.555 (0.164-1.875)	0.343		2.244 (0.293-17.206)	0.437
608	chr12_27762652_A_ATTT	rs35441719	MANSC4	0.021	71	29	0	0.216 (0.051-0.922)	0.038	*	0.216 (0.051-0.922)	0.038	*	NA	NA
609	chr1_160425010_G_C	rs78922861	DUSP23	0.021	96	3	1	NA	0.998		NA	0.998		NA	0.998
610	chr4_69028136_G_A	rs4235108	RP13-644M16.5	0.021	31	52	17	0.499 (0.267-0.930)	0.029	*	0.536 (0.228-1.263)	0.154		0.226 (0.049-1.032)	0.055
611	chr19_17226746_C_A	rs3745163	OCEL1	0.021	42	48	10	0.613 (0.310-1.213)	0.160		0.878 (0.387-1.991)	0.755		NA	0.997
612	chr6_137544329_T_A	rs203693	ARFGEF3	0.021	2	18	80	0.724 (0.316-1.655)	0.444		NA	0.997		NA	0.998
613	chr11_57659999_G_C	rs145927880	RPS4XP13	0.021	97	3	0	NA	0.997		NA	0.997		NA	NA
614	chr13_79355048_G_A	rs9530900	LINC01068	0.021	56	38	6	1.093 (0.580-2.059)	0.784		1.445 (0.626-3.337)	0.388		0.658 (0.085-5.107)	0.689
615	chr15_25187375_A_T	rs2739852	PWAR6	0.021	71	28	1	0.874 (0.361-2.119)	0.766		0.965 (0.380-2.453)	0.941		NA	0.998
616	chr6_44311374_A_G	rs9688508	TCTE1	0.022	53	37	10	1.027 (0.571-1.846)	0.930		1.359 (0.577-3.202)	0.483		0.780 (0.171-3.554)	0.748
617	chr5_10280800_G_T	rs6895670	CTD-2256P15.4	0.022	88	11	1	1.157 (0.376-3.565)	0.799		1.370 (0.407-4.618)	0.611		NA	0.997
618	chr11_44074734_CTCTTTCTT_C	rs202091203	SEC14L1P1	0.022	82	16	2	1.363 (0.598-3.108)	0.461		1.117 (0.378-3.303)	0.841		2.973 (0.395-22.393)	0.290
619	chr22_20064356_C_G	rs149905068	KLHL22	0.022	97	3	0	2.488 (0.582-10.639)	0.219		2.488 (0.582-10.639)	0.219		NA	NA
620	chr7_128501969_A_T	rs12539729	METTL2B	0.022	35	48	17	1.445 (0.814-2.565)	0.208		1.945 (0.693-5.458)	0.207		2.089 (0.604-7.220)	0.245
621	chr8_100649406_C_T	rs12681977	SNX31	0.022	35	49	16	1.299 (0.736-2.294)	0.367		1.810 (0.687-4.767)	0.230		1.573 (0.444-5.575)	0.483
622	chr10_26704796_G_A	rs1677730	PDSS1	0.023	27	42	31	1.013 (0.589-1.743)	0.962		0.707 (0.256-1.953)	0.504		1.007 (0.365-2.779)	0.989
623	chr4_79587752_G_GA	rs35732335	LINC00989	0.023	13	40	47	0.907 (0.504-1.632)	0.743		0.597 (0.179-1.987)	0.400		0.705 (0.223-2.228)	0.551
625	chr2_99109112_T_C	rs6733285	TSGA10	0.023	13	56	31	1.868 (0.926-3.767)	0.081		0.947 (0.207-4.339)	0.944		2.231 (0.494-10.067)	0.297
626	chr10_48913142_C_G	rs7913620	BMS1P7	0.023	18	34	48	1.109 (0.632-1.945)	0.719		1.440 (0.389-5.333)	0.585		1.365 (0.381-4.897)	0.633
627	chr11_2160905_C_T	rs13306444	LSP1	0.023	91	9	0	0.840 (0.197-3.590)	0.814		0.840 (0.197-3.590)	0.814		NA	NA
629	chr1_23362590_G_A	rs3795308	ZNF436	0.024	60	36	4	0.689 (0.313-1.517)	0.355		0.567 (0.222-1.451)	0.237		0.964 (0.128-7.280)	0.972
630	chr15_99800279_A_G	rs77574325	DNM1P46	0.024	47	42	11	0.995 (0.529-1.871)	0.986		1.020 (0.433-2.402)	0.964		0.956 (0.211-4.322)	0.953
631	chr1_43242987_G_A	rs1760668	EBNA1BP2	0.025	73	24	3	0.760 (0.305-1.893)	0.555		0.900 (0.334-2.425)	0.835		NA	0.998
633	chr15_45682430_G_A	rs2289578	CTD-2306A12.1	0.025	47	34	19	1.362 (0.814-2.279)	0.240		1.547 (0.597-4.010)	0.369		1.828 (0.633-5.280)	0.265
634	chr12_112875665_C_T	rs2891411	RPH3A	0.025	19	52	29	1.081 (0.586-1.995)	0.804		1.000 (0.322-3.104)	1.000		1.144 (0.335-3.912)	0.830
635	chrX_154507173_G_A	rs2071428	ATP6AP1	0.025	94	4	2	1.417 (0.554-3.624)	0.467		1.129 (0.152-8.402)	0.906		2.279 (0.306-16.982)	0.421
636	chr2_87706027_T_C	rs115570742	AC093616.4	0.025	75	24	1	0.887 (0.338-2.328)	0.808		0.936 (0.347-2.524)	0.896		NA	0.998
638	chrX_120253978_C_CTGA	rs201958171	RHOXF1-AS1	0.026	38	12	50	1.201 (0.762-1.892)	0.429		1.299 (0.336-5.026)	0.705		1.451 (0.579-3.639)	0.427
639	chr2_89234329_C_T	rs75790510	IGKV2-24	0.027	21	51	28	1.598 (0.861-2.966)	0.137		2.571 (0.580-11.397)	0.214		3.262 (0.692-15.365)	0.135
640	chr3_119707208_C_G	rs4234664	MAATS1	0.027	52	38	10	0.986 (0.530-1.837)	0.966		1.031 (0.434-2.449)	0.946		0.920 (0.206-4.113)	0.913
641	chr2_174398490_A_G	rs10930660	SCRN3	0.027	6	48	46	0.972 (0.492-1.921)	0.936		NA	0.997		NA	0.997
642	chr17_8823528_A_C	rs2074257	AC135178.7	0.027	51	39	10	1.216 (0.647-2.286)	0.544		0.450 (0.160-1.262)	0.129		2.657 (0.941-7.498)	0.065
643	chr7_135164461_G_A	rs3800592	RP11-134L10.1	0.027	46	46	8	1.037 (0.527-2.038)	0.917		0.899 (0.382-2.117)	0.807		1.379 (0.301-6.322)	0.679
645	chr8_81807872_T_C	rs2600601	SNX16	0.027	91	9	0	2.389 (0.812-7.029)	0.114		2.389 (0.812-7.029)	0.114		NA	NA
646	chr11_124807845_G_GTGC	rs59020806	RP11-677M14.5	0.027	54	42	4	1.263 (0.624-2.557)	0.516		0.957 (0.403-2.272)	0.921		2.830 (0.632-12.683)	0.174
647	chr6_116461325_T_C	rs2858833	FAM26F	0.027	4	24	72	1.195 (0.528-2.706)	0.669		NA	0.997		NA	0.997
648	chr7_7178165_T_G	rs11762665	C1GALT1	0.027	63	29	8	0.739 (0.370-1.477)	0.392		0.550 (0.201-1.504)	0.244		0.808 (0.185-3.528)	0.777
649	chr3_53888230_A_G	rs2304576	ACTR8	0.027	12	38	50	1.407 (0.729-2.713)	0.308		0.474 (0.113-1.985)	0.307		1.154 (0.334-3.987)	0.821
652	chr17_21301023_C_T	rs113821733	RPL21P120	0.028	83	17	0	1.388 (0.514-3.746)	0.518		1.388 (0.514-3.746)	0.518		NA	NA
653	chr2_87149821_G_A	rs6547711	RGPD2	0.028	22	52	26	1.269 (0.713-2.261)	0.418		1.540 (0.496-4.778)	0.455		1.687 (0.494-5.769)	0.404
655	chr2_237334642_G_A	rs2270671	TRAF3IP1	0.028	95	5	0	2.296 (0.535-9.844)	0.263		2.296 (0.535-9.844)	0.263		NA	NA
656	chr5_43666614_G_A	rs35141665	PAIP1	0.028	86	13	1	0.537 (0.136-2.124)	0.376		0.603 (0.141-2.571)	0.494		NA	0.998
657	chr14_23939745_A_G	rs1885811	DHRS4L2	0.028	80	19	1	0.153 (0.021-1.119)	0.064		0.156 (0.021-1.158)	0.069		NA	0.998
658	chr2_165924401_A_G	rs2163648	AC009495.3	0.029	47	40	13	1.053 (0.604-1.837)	0.855		1.820 (0.766-4.323)	0.175		0.694 (0.149-3.225)	0.641
659	chr10_124488235_G_A	rs11245168	LHPP	0.029	81	19	0	0.904 (0.307-2.660)	0.854		0.904 (0.307-2.660)	0.854		NA	NA
662	chr4_48067679_G_C	rs2230594	CNGA1	0.029	26	55	19	1.062 (0.580-1.945)	0.845		0.704 (0.268-1.850)	0.476		1.170 (0.393-3.482)	0.778
663	chr19_49390960_G_T	rs7256984	DKKL1	0.029	26	45	29	0.933 (0.545-1.598)	0.801		1.665 (0.593-4.677)	0.333		0.869 (0.251-3.004)	0.824
664	chr7_137391101_T_A	rs1731951	PTN	0.029	26	49	25	0.763 (0.433-1.344)	0.350		1.295 (0.497-3.375)	0.596		0.478 (0.119-1.910)	0.296
665	chrX_154507173_G_A	rs2071428	F8A1	0.029	94	4	2	1.417 (0.554-3.624)	0.467		1.129 (0.152-8.402)	0.906		2.279 (0.306-16.982)	0.421
666	chr4_84634043_G_A	rs13102661	WDFY3-AS2	0.029	26	43	31	0.770 (0.441-1.345)	0.358		0.415 (0.155-1.116)	0.082		0.636 (0.237-1.709)	0.370
667	chr6_28505548_T_G	rs2071966	MAS1L	0.029	35	56	9	0.813 (0.404-1.636)	0.562		0.709 (0.298-1.684)	0.436		0.831 (0.179-3.858)	0.814
669	chr9_132399944_G_C	.	SURF4	0.030	97	3	0	1.367 (0.183-10.181)	0.761		1.367 (0.183-10.181)	0.761		NA	NA
670	chr4_967585_G_A	rs1377586	DGKQ	0.031	36	46	18	0.662 (0.358-1.224)	0.188		0.761 (0.323-1.794)	0.532		0.370 (0.081-1.690)	0.199
671	chr12_53116149_C_T	rs2272296	SOAT2	0.031	41	39	20	1.018 (0.586-1.767)	0.950		0.563 (0.208-1.522)	0.257		1.215 (0.448-3.297)	0.702
672	chr1_222547946_C_T	rs4846382	TAF1A-AS1	0.031	15	46	39	0.965 (0.542-1.720)	0.904		0.669 (0.224-1.999)	0.472		0.852 (0.285-2.551)	0.775
673	chr12_52548451_G_T	rs12308719	AAAS	0.031	18	50	32	1.644 (0.886-3.053)	0.115		0.824 (0.247-2.747)	0.753		2.052 (0.645-6.527)	0.224
674	chr12_119688253_G_C	rs56212782	POP5	0.031	97	3	0	1.119 (0.151-8.318)	0.913		1.119 (0.151-8.318)	0.913		NA	NA
675	chr19_15879621_C_T	rs2108622	CTD-2013N17.1	0.032	59	32	9	1.245 (0.683-2.268)	0.474		1.060 (0.422-2.660)	0.902		1.768 (0.502-6.222)	0.375
676	chr7_130612248_GA_G	rs34699820	COPG2	0.032	16	44	40	1.550 (0.836-2.876)	0.164		4.426 (0.571-34.295)	0.155		4.805 (0.620-37.258)	0.133
677	chr11_124807845_G_GTGC	rs59020806	RP11-677M14.7	0.032	54	42	4	1.263 (0.624-2.557)	0.516		0.957 (0.403-2.272)	0.921		2.830 (0.632-12.683)	0.174
678	chr1_235430867_A_G	rs2291687	RP11-443B7.1	0.032	15	59	26	0.958 (0.509-1.803)	0.894		2.078 (0.477-9.051)	0.330		1.239 (0.240-6.400)	0.798
679	chr17_76742326_A_C	rs76721450	LINC02080	0.032	86	14	0	0.581 (0.136-2.481)	0.463		0.581 (0.136-2.481)	0.463		NA	NA
680	chr20_1915598_A_G	rs6136376	SIRPB1	0.032	14	36	50	0.858 (0.487-1.512)	0.596		1.147 (0.315-4.176)	0.835		0.828 (0.227-3.011)	0.774
681	chr1_179351443_A_G	rs13306731	TDRD5	0.033	32	47	21	0.491 (0.264-0.915)	0.025	*	0.418 (0.172-1.016)	0.054		0.278 (0.077-1.007)	0.051
682	chr14_24000929_C_T	rs1811890	DHRS4	0.033	51	46	3	0.999 (0.484-2.065)	0.999		1.231 (0.543-2.791)	0.619		NA	0.998
683	chr14_95438813_C_T	rs141687312	RP11-404P21.3	0.033	97	3	0	2.968 (0.691-12.742)	0.143		2.968 (0.691-12.742)	0.143		NA	NA
684	chr14_81413019_C_T	rs8013454	UNGP3	0.033	57	14	29	1.272 (0.805-2.010)	0.302		0.554 (0.124-2.482)	0.440		1.683 (0.707-4.009)	0.240
685	chr7_37948987_C_T	rs2044831	EPDR1	0.033	19	52	29	1.362 (0.722-2.567)	0.340		1.251 (0.351-4.461)	0.730		1.788 (0.473-6.762)	0.392
686	chr10_80166994_G_C	rs34332933	NUTM2B-AS1	0.033	93	7	0	1.346 (0.315-5.747)	0.688		1.346 (0.315-5.747)	0.688		NA	NA
687	chr2_176171483_G_A	rs2857535	HAGLROS	0.034	7	33	60	1.034 (0.533-2.005)	0.921		1.883 (0.235-15.067)	0.551		1.607 (0.211-12.228)	0.647
688	chr17_68114596_A_G	rs2302097	RP11-147L13.8	0.034	17	33	50	1.730 (0.916-3.269)	0.091		1.640 (0.331-8.129)	0.545		2.910 (0.665-12.741)	0.156
689	chr2_37974214_G_A	rs77064336	RMDN2	0.034	88	12	0	0.770 (0.180-3.300)	0.725		0.770 (0.180-3.300)	0.725		NA	NA
690	chr6_149919759_C_A	rs143404631	RAET1E	0.034	96	4	0	NA	0.998		NA	0.998		NA	NA
691	chr9_97035478_A_G	rs7875800	MFSD14C	0.034	11	47	42	1.664 (0.837-3.308)	0.147		0.423 (0.106-1.692)	0.224		1.288 (0.370-4.489)	0.691
692	chr11_43754184_A_G	rs4643069	HSD17B12	0.034	3	36	61	1.696 (0.725-3.969)	0.223		0.290 (0.034-2.502)	0.260		0.676 (0.089-5.112)	0.705
693	chr15_65058630_T_A	rs2232758	RP11-325L12.6	0.034	64	33	3	1.141 (0.538-2.421)	0.731		1.410 (0.609-3.264)	0.422		NA	0.998
694	chr15_89683716_C_A	rs7169981	WDR93	0.034	44	47	9	0.946 (0.489-1.828)	0.869		0.866 (0.367-2.041)	0.742		1.029 (0.228-4.648)	0.971
695	chr19_52002388_GT_G	rs10714016	CTC-471J1.11	0.034	33	44	23	1.508 (0.866-2.627)	0.147		1.472 (0.503-4.309)	0.480		2.265 (0.741-6.927)	0.152
697	chr2_136329754_A_G	rs13003740	DARS-AS1	0.034	15	48	37	1.185 (0.651-2.157)	0.579		2.051 (0.459-9.168)	0.347		1.862 (0.402-8.623)	0.426
698	chr5_134649256_TAGAG_T	rs149428236	TXNDC15	0.034	86	13	1	0.726 (0.233-2.262)	0.581		0.836 (0.248-2.816)	0.772		NA	0.998
699	chr2_190371175_A_C	rs1882891	ANKAR	0.035	3	22	75	1.231 (0.494-3.066)	0.655		NA	0.998		NA	0.998
700	chr8_143922430_G_A	rs11786903	PLEC	0.035	68	27	5	1.222 (0.624-2.396)	0.559		1.413 (0.592-3.369)	0.436		1.074 (0.141-8.199)	0.945
702	chr18_74149149_A_G	rs199803541	ZNF407	0.035	97	3	0	3.377 (0.791-14.426)	0.100		3.377 (0.791-14.426)	0.100		NA	NA
703	chr19_57191890_C_T	rs77125234	ZNF256	0.035	95	4	1	2.467 (0.600-10.150)	0.211		NA	0.998		NA	NA
704	chr7_102329315_A_T	rs803111	SPDYE6	0.035	39	55	6	1.056 (0.517-2.157)	0.881		1.156 (0.485-2.758)	0.743		0.869 (0.109-6.959)	0.895
705	chr9_112297925_C_G	rs10981348	SUSD1	0.035	39	52	9	1.063 (0.543-2.081)	0.859		1.013 (0.427-2.405)	0.977		1.215 (0.261-5.650)	0.804
706	chr7_128654295_T_C	rs10227728	RP11-274B21.4	0.035	22	55	23	0.985 (0.529-1.837)	0.963		0.816 (0.287-2.317)	0.702		0.953 (0.290-3.129)	0.937
707	chr15_56444010_T_C	rs795793	NEDD4	0.035	25	4	71	1.044 (0.646-1.687)	0.861		NA	0.997		1.026 (0.404-2.605)	0.958
708	chrX_47092820_A_G	rs4480242	UBA1	0.035	25	6	69	1.042 (0.641-1.693)	0.869		1.579 (0.306-8.149)	0.585		1.129 (0.413-3.086)	0.813
709	chr10_50813938_G_A	rs41274048	ASAH2	0.035	88	11	1	0.819 (0.211-3.177)	0.772		0.953 (0.223-4.071)	0.948		NA	0.998
710	chr10_116701280_A_G	rs1008307	HSPA12A	0.035	63	32	5	1.429 (0.769-2.658)	0.259		1.496 (0.618-3.620)	0.372		1.932 (0.435-8.576)	0.387
712	chr16_31141376_T_TAAACAAAC	rs5816523	RP11-196G11.2	0.035	87	13	0	0.839 (0.248-2.832)	0.777		0.839 (0.248-2.832)	0.777		NA	NA
713	chr14_76172123_A_G	rs3783997	RP11-361H10.3	0.036	19	33	48	0.919 (0.535-1.580)	0.761		0.673 (0.213-2.124)	0.499		0.781 (0.271-2.249)	0.647
714	chr18_24163075_AT_A	rs3216111	RP11-799B12.4	0.036	50	42	8	0.766 (0.399-1.471)	0.423		0.926 (0.400-2.143)	0.857		0.376 (0.049-2.897)	0.348
715	chr15_68821002_C_CG	.	RP11-253M7.6	0.036	97	3	0	NA	0.998		NA	0.998		NA	NA
716	chr3_158819654_A_G	rs3765083	RP11-379F4.9	0.036	45	44	11	0.697 (0.362-1.342)	0.280		0.616 (0.255-1.488)	0.282		0.584 (0.132-2.597)	0.480
717	chr11_64371433_T_G	rs17857342	AP003774.1	0.036	62	35	3	0.917 (0.423-1.991)	0.827		0.767 (0.312-1.882)	0.562		1.753 (0.231-13.288)	0.587
718	chr11_59126288_C_G	rs17153376	AP001258.4	0.036	79	21	0	1.589 (0.653-3.864)	0.307		1.589 (0.653-3.864)	0.307		NA	NA
719	chr17_15786625_A_G	rs533073	MEIS3P1	0.037	20	58	22	1.087 (0.564-2.094)	0.803		1.092 (0.357-3.344)	0.877		1.182 (0.316-4.420)	0.804
720	chr17_10706705_A_G	rs2271227	TMEM220	0.037	28	51	21	0.843 (0.462-1.538)	0.577		1.157 (0.443-3.020)	0.766		0.620 (0.155-2.484)	0.500
721	chrX_156021624_CAGG_C	.	WASH6P	0.037	60	40	0	0.741 (0.313-1.753)	0.495		0.741 (0.313-1.753)	0.495		NA	NA
722	chr12_49004813_C_CTGTGTGTGTG	.	CCDC184	0.037	92	8	0	1.016 (0.238-4.333)	0.983		1.016 (0.238-4.333)	0.983		NA	NA
723	chr3_171101341_C_G	rs138499317	PHC3	0.037	91	8	1	0.443 (0.064-3.069)	0.410		0.477 (0.064-3.542)	0.469		NA	0.997
724	chr10_45056237_C_A	rs7095202	TMEM72-AS1	0.037	62	35	3	1.259 (0.618-2.564)	0.526		0.890 (0.359-2.206)	0.801		3.152 (0.715-13.893)	0.129
725	chr7_30621322_A_C	rs10951271	AC005154.7	0.037	40	42	18	1.050 (0.607-1.816)	0.861		2.191 (0.883-5.434)	0.091		0.667 (0.138-3.216)	0.614
727	chr7_144177009_G_GA	rs61696785	ARHGEF35	0.037	12	42	46	1.676 (0.862-3.257)	0.128		1.095 (0.227-5.271)	0.910		2.178 (0.494-9.598)	0.303
731	chr1_210304059_A_G	rs7545509	SERTAD4	0.038	23	46	31	1.464 (0.827-2.592)	0.191		1.256 (0.386-4.081)	0.705		2.036 (0.638-6.497)	0.230
732	chr1_39760374_G_A	rs12094291	PPIE	0.039	57	38	5	0.924 (0.458-1.865)	0.826		1.277 (0.559-2.916)	0.561		NA	0.997
734	chr22_30534093_T_A	rs5753187	SEC14L4	0.039	31	46	23	1.009 (0.572-1.779)	0.975		1.195 (0.448-3.187)	0.722		1.003 (0.306-3.289)	0.996
735	chr1_1290912_G_A	rs2273276	RP11-465B22.8	0.040	30	55	15	1.154 (0.631-2.112)	0.642		0.936 (0.363-2.416)	0.891		1.389 (0.441-4.381)	0.575
736	chr19_20546314_C_T	rs10418492	ZNF826P	0.040	78	18	4	0.618 (0.240-1.594)	0.320		0.398 (0.093-1.704)	0.215		0.764 (0.102-5.710)	0.793
737	chr7_143396293_G_A	rs77224972	TRBV12-3	0.040	97	3	0	NA	0.998		NA	0.998		NA	NA
738	chr7_6140404_C_G	rs763820	RAC1	0.040	39	41	20	0.798 (0.461-1.381)	0.420		1.448 (0.607-3.454)	0.404		0.392 (0.085-1.816)	0.231
739	chr5_96766240_A_G	rs27524	CAST	0.041	12	44	44	1.537 (0.791-2.985)	0.205		1.017 (0.216-4.798)	0.983		1.833 (0.413-8.137)	0.426
740	chr2_90210640_T_C	rs117668633	IGKV1D-43	0.041	67	28	5	1.051 (0.518-2.132)	0.890		1.090 (0.444-2.675)	0.851		1.009 (0.133-7.646)	0.993
741	chr12_6906751_A_G	rs1007924	LRRC23	0.041	50	39	11	1.732 (0.990-3.030)	0.054		1.511 (0.597-3.820)	0.383		3.121 (1.038-9.386)	0.043	*
742	chr7_66790251_G_A	rs68168107	RP11-458F8.4	0.041	18	45	37	1.337 (0.735-2.432)	0.342		1.292 (0.355-4.697)	0.697		1.760 (0.484-6.403)	0.391
743	chr4_184657075_G_T	rs13108061	CENPU	0.042	37	51	12	1.133 (0.602-2.129)	0.699		1.092 (0.446-2.673)	0.847		1.318 (0.349-4.977)	0.684
745	chr19_52426002_C_A	rs6509635	ZNF534	0.042	44	45	11	0.963 (0.524-1.768)	0.902		1.144 (0.485-2.694)	0.759		0.756 (0.165-3.455)	0.718
746	chr9_97309707_T_G	rs3747506	RP11-498P14.5	0.043	42	44	14	0.692 (0.371-1.289)	0.246		0.722 (0.304-1.715)	0.461		0.452 (0.101-2.023)	0.299
747	chr16_86526329_G_A	rs62053591	RP11-463O9.9	0.043	49	40	11	0.961 (0.519-1.781)	0.900		0.774 (0.316-1.895)	0.575		1.129 (0.318-4.003)	0.851
748	chr5_177803305_T_C	rs113388315	RP11-1026M7.2	0.043	51	32	17	0.925 (0.542-1.580)	0.775		1.835 (0.771-4.369)	0.170		0.507 (0.112-2.288)	0.377
749	chr9_85692610_A_C	rs10283836	ZCCHC6	0.043	95	5	0	0.740 (0.100-5.490)	0.768		0.740 (0.100-5.490)	0.768		NA	NA
750	chr12_120764849_C_T	.	CIT	0.043	97	3	0	NA	0.998		NA	0.998		NA	NA
751	chr1_54679120_T_C	rs79149166	USP24	0.043	84	14	2	1.883 (0.905-3.920)	0.091		2.077 (0.763-5.654)	0.153		2.976 (0.391-22.640)	0.292
753	chrX_153662635_C_T	rs5945334	PDZD4	0.043	89	4	7	1.332 (0.699-2.536)	0.383		NA	0.997		2.139 (0.635-7.204)	0.220
755	chr2_177513724_T_A	rs2364854	RP11-337N6.3	0.044	14	46	40	1.534 (0.803-2.931)	0.195		NA	0.997		NA	0.997
757	chr12_123161256_G_A	rs1051431	EIF2B1	0.044	1	7	92	NA	0.997		NA	1.000		NA	0.999
758	chr17_6657185_C_T	rs34543488	CTC-281F24.3	0.044	40	50	10	0.811 (0.408-1.613)	0.550		0.492 (0.201-1.205)	0.121		1.281 (0.360-4.555)	0.702
759	chr19_14718937_C_T	rs3764626	PODNL1	0.044	19	40	41	1.441 (0.801-2.590)	0.223		1.313 (0.348-4.950)	0.688		1.992 (0.562-7.060)	0.286
760	chr21_37088590_G_T	rs3819262	PIGP	0.045	28	48	24	0.810 (0.457-1.434)	0.469		1.326 (0.509-3.452)	0.563		0.542 (0.135-2.168)	0.386
761	chr4_107694070_CT_C	rs57931480	PAPSS1	0.045	15	23	62	0.572 (0.352-0.930)	0.024	*	0.743 (0.249-2.216)	0.594		0.339 (0.123-0.936)	0.037	*
762	chr22_22162605_C_T	rs2073453	IGLV4-60	0.045	52	40	8	0.678 (0.342-1.345)	0.267		0.531 (0.214-1.319)	0.173		0.690 (0.156-3.054)	0.625
763	chr2_86133102_A_G	rs2241438	RP11-301O19.1	0.045	65	34	1	1.737 (0.828-3.647)	0.144		1.565 (0.668-3.667)	0.303		4.586 (0.595-35.330)	0.144
764	chr9_79652390_T_C	rs7470165	CHCHD2P9	0.045	95	5	0	1.746 (0.409-7.453)	0.452		1.746 (0.409-7.453)	0.452		NA	NA
765	chr22_20064356_C_G	rs149905068	TRMT2A	0.045	97	3	0	2.488 (0.582-10.639)	0.219		2.488 (0.582-10.639)	0.219		NA	NA
766	chr1_16216381_A_T	rs2273313	ARHGEF19	0.046	83	16	1	0.923 (0.341-2.498)	0.875		1.096 (0.373-3.226)	0.867		NA	0.998
767	chr10_43164088_C_T	rs2503865	RP11-351D16.3	0.046	46	42	12	1.050 (0.579-1.903)	0.873		1.335 (0.566-3.148)	0.509		0.846 (0.185-3.861)	0.829
768	chr4_97972570_A_C	rs9884501	STPG2	0.046	48	42	10	0.837 (0.446-1.570)	0.579		1.125 (0.488-2.596)	0.782		0.377 (0.049-2.924)	0.351
771	chr16_89100732_G_C	rs7201122	LINC00304	0.046	10	47	43	1.047 (0.555-1.978)	0.887		1.160 (0.257-5.243)	0.847		1.163 (0.254-5.319)	0.845
772	chr5_140648007_G_GGTGTGTGTGTGT	.	PCDHB14	0.046	96	4	0	NA	0.997		NA	0.997		NA	NA
774	chr1_3646948_GC_G	rs34514629	WRAP73	0.046	25	43	32	1.083 (0.617-1.903)	0.780		1.295 (0.412-4.072)	0.658		1.232 (0.370-4.101)	0.733
775	chr9_120394313_A_G	rs7859743	PSMD5	0.047	25	26	49	1.205 (0.717-2.025)	0.481		1.608 (0.471-5.498)	0.449		1.576 (0.508-4.886)	0.431
776	chr6_158063872_G_C	rs141160611	SYNJ2	0.047	94	6	0	0.725 (0.097-5.386)	0.753		0.725 (0.097-5.386)	0.753		NA	NA
777	chr4_163519591_T_A	rs4362779	RP11-218F10.3	0.047	51	41	8	0.763 (0.380-1.532)	0.447		0.786 (0.335-1.842)	0.579		0.535 (0.070-4.092)	0.547
779	chr17_69270481_C_T	rs1992741	PRKAR1A	0.048	95	5	0	1.024 (0.138-7.609)	0.981		1.024 (0.138-7.609)	0.981		NA	NA
780	chr3_52398311_C_G	rs143787705	RP11-168J18.6	0.048	94	6	0	1.694 (0.397-7.228)	0.477		1.694 (0.397-7.228)	0.477		NA	NA
781	chr5_69174732_T_C	rs426392	RP11-1319K7.1	0.048	6	45	49	1.258 (0.611-2.590)	0.534		NA	0.997		NA	0.997
782	chr2_186500151_A_G	rs4144785	RP11-410E4.1	0.048	41	46	13	0.885 (0.475-1.649)	0.700		0.563 (0.226-1.402)	0.217		1.067 (0.338-3.362)	0.912
783	chr6_3105323_A_C	rs75585522	BPHL	0.048	77	23	0	1.330 (0.547-3.236)	0.529		1.330 (0.547-3.236)	0.529		NA	NA
784	chr12_384277_A_G	rs10774150	CCDC77	0.048	5	24	71	0.855 (0.424-1.722)	0.661		0.374 (0.071-1.970)	0.246		0.449 (0.102-1.980)	0.290
785	chr13_110167239_G_A	rs589985	ING1	0.048	7	47	46	1.712 (0.816-3.592)	0.155		1.086 (0.136-8.694)	0.938		2.053 (0.270-15.626)	0.487
786	chr11_36278426_A_T	rs34980490	LDLRAD3	0.048	90	10	0	1.819 (0.619-5.351)	0.277		1.819 (0.619-5.351)	0.277		NA	NA
787	chr1_160356670_C_T	rs115808642	IGSF9	0.048	90	10	0	1.465 (0.435-4.941)	0.538		1.465 (0.435-4.941)	0.538		NA	NA
791	chr7_5840168_A_G	rs308098	ZNF890P	0.048	20	44	36	0.638 (0.368-1.104)	0.108		0.618 (0.235-1.623)	0.328		0.407 (0.137-1.214)	0.107
793	chr14_104836541_A_G	rs12889599	LINC00638	0.049	9	46	45	0.794 (0.425-1.484)	0.470		0.678 (0.189-2.438)	0.552		0.587 (0.159-2.175)	0.426
794	chr12_75305600_C_T	rs11610111	RP11-290L1.4	0.049	33	48	19	0.511 (0.271-0.963)	0.038	*	0.676 (0.293-1.559)	0.358		0.144 (0.019-1.118)	0.064
795	chr12_9979684_C_T	rs7313235	CLEC12A	0.049	36	43	21	0.995 (0.567-1.746)	0.985		1.139 (0.457-2.839)	0.780		0.941 (0.283-3.129)	0.921
796	chr7_80656534_T_C	rs3173798	AC073850.6	0.049	36	45	19	0.875 (0.489-1.566)	0.652		0.801 (0.325-1.972)	0.629		0.798 (0.246-2.592)	0.707
797	chr17_5111834_C_A	rs117858664	ZNF232	0.049	76	24	0	1.344 (0.553-3.267)	0.515		1.344 (0.553-3.267)	0.515		NA	NA
799	chr1_28691804_T_TTTTA	rs61127323	RP4-604A21.1	0.049	87	13	0	1.063 (0.315-3.581)	0.922		1.063 (0.315-3.581)	0.922		NA	NA
804	chr19_4174953_A_G	rs350845	ANKRD24	0.050	12	39	49	1.263 (0.672-2.370)	0.468		0.356 (0.095-1.326)	0.124		0.939 (0.309-2.854)	0.912

## Sheet: Adjusted_Model
Top eQTLs Survival Analysis - TNM-Adjusted Cox Regression
Total reported eQTLs: 743 (the top eQTLs that presented on both eGenes.txt and signif_pairs.txt,JP cohort)
Model: Cox regression adjusted for TNM staging (survival$T + survival$N + survival$M)
Note: Extreme HR values (>50 or CI ratio >100) converted to NA
eQTL Rank	Variant ID	Variant	Gene	eQTL Q-value	Genotype 0 Count	Genotype 1 Count	Genotype 2 Count	HR Additive (95% CI)	P Additive	Sig Additive	HR Het (95% CI)	P Het	Sig Het	HR Hom (95% CI)	P Hom	Sig Hom
1	chr2_74960742_T_C	rs3771800	LINC01291	<0.001	33	51	16	0.276 (0.117-0.648)	0.003	**	0.251 (0.093-0.681)	0.007	**	0.091 (0.013-0.617)	0.014	*
2	chr5_96895296_G_T	rs2549782	ERAP2	<0.001	31	49	20	0.834 (0.447-1.553)	0.567		1.428 (0.550-3.710)	0.465		0.460 (0.090-2.361)	0.352
3	chr11_74964851_T_G	rs9787775	XRRA1	<0.001	25	46	29	0.899 (0.452-1.788)	0.761		0.637 (0.248-1.638)	0.349		1.070 (0.268-4.269)	0.924
4	chr12_56042145_C_G	rs1131017	RPS26	<0.001	2	36	62	1.227 (0.495-3.043)	0.658		NA	0.998		NA	0.998
5	chr1_212859226_T_A	rs12023052	FLVCR1-AS1	<0.001	30	48	22	1.446 (0.742-2.818)	0.279		0.462 (0.157-1.360)	0.161		2.077 (0.680-6.344)	0.199
6	chr21_44093927_T_C	rs8132918	PWP2	<0.001	44	37	19	1.134 (0.622-2.067)	0.681		0.330 (0.086-1.268)	0.106		1.381 (0.493-3.872)	0.539
7	chr7_72768844_C_T	.	TYW1B	<0.001	6	31	63	0.840 (0.407-1.732)	0.636		0.540 (0.093-3.129)	0.492		0.572 (0.122-2.679)	0.478
8	chr1_1676955_C_T	rs146877222	RP11-345P4.6	<0.001	25	47	28	1.006 (0.524-1.931)	0.985		1.918 (0.589-6.247)	0.280		1.017 (0.235-4.408)	0.982
9	chr7_21545202_A_G	rs7781669	DNAH11	<0.001	51	38	11	0.847 (0.444-1.615)	0.613		1.405 (0.594-3.324)	0.439		NA	0.203
10	chr17_39972461_G_A	rs3859191	GSDMA	<0.001	14	56	30	0.872 (0.447-1.703)	0.688		2.512 (0.432-14.612)	0.305		1.361 (0.215-8.613)	0.743
11	chr7_38345240_G_A	rs12532845	TRGV5P	<0.001	58	40	2	0.577 (0.235-1.417)	0.230		0.598 (0.239-1.499)	0.273		NA	0.998
12	chrX_149603957_C_G	.	HSFX1	<0.001	62	10	28	0.887 (0.538-1.461)	0.636		NA	0.997		0.954 (0.379-2.402)	0.920
13	chr21_44093927_T_C	rs8132918	C21orf33	<0.001	44	37	19	1.134 (0.622-2.067)	0.681		0.330 (0.086-1.268)	0.106		1.381 (0.493-3.872)	0.539
14	chr11_71473144_C_A	rs7935125	RP11-660L16.2	<0.001	55	37	8	1.317 (0.643-2.700)	0.452		1.508 (0.621-3.657)	0.364		1.229 (0.147-10.262)	0.849
15	chr10_80032370_C_T	rs72644214	TMEM254-AS1	<0.001	36	47	17	0.440 (0.210-0.922)	0.030	*	0.294 (0.114-0.761)	0.012	*	0.413 (0.091-1.876)	0.252
16	chr16_2937073_G_GCTCTGAGAGCTGGTGTCCGCTGCTCCTCCCCTCCCATTTCTC	rs140936158	FLYWCH1	<0.001	35	39	26	1.079 (0.591-1.972)	0.804		0.930 (0.312-2.774)	0.897		1.194 (0.366-3.895)	0.769
17	chr7_30602883_C_A	rs2709809	AC005154.6	<0.001	14	44	42	0.707 (0.375-1.334)	0.285		1.763 (0.387-8.032)	0.464		0.714 (0.137-3.712)	0.689
18	chr9_136348774_C_T	rs78298678	DNLZ	<0.001	77	23	0	1.991 (0.786-5.044)	0.146		1.991 (0.786-5.044)	0.146		NA	NA
19	chr22_49624849_G_A	rs5770594	C22orf34	<0.001	44	51	5	0.799 (0.382-1.672)	0.551		1.213 (0.480-3.064)	0.684		NA	0.998
20	chr1_149061042_A_C	.	NBPF9	<0.001	29	37	34	0.820 (0.490-1.371)	0.449		0.507 (0.168-1.532)	0.228		0.676 (0.257-1.777)	0.427
21	chr7_23125082_C_T	rs15775	KLHL7-AS1	<0.001	51	34	15	1.190 (0.637-2.222)	0.585		1.118 (0.436-2.865)	0.817		1.484 (0.392-5.616)	0.561
22	chr2_61188357_A_G	rs14170	C2orf74	<0.001	39	46	15	1.828 (1.004-3.329)	0.049	*	0.948 (0.340-2.645)	0.919		3.500 (1.207-10.152)	0.021	*
23	chr7_66557157_C_A	rs801205	RP4-756H11.3	<0.001	65	33	2	0.334 (0.093-1.194)	0.091		0.343 (0.094-1.255)	0.106		NA	0.998
24	chr15_77942762_T_G	rs60257193	RP11-114H24.2	<0.001	59	36	5	1.139 (0.583-2.225)	0.703		1.448 (0.585-3.583)	0.423		0.795 (0.099-6.371)	0.829
25	chr16_70269677_G_A	rs2070203	EXOSC6	<0.001	21	56	23	0.922 (0.496-1.714)	0.798		3.233 (0.751-13.917)	0.115		0.852 (0.184-3.959)	0.838
26	chr10_27219829_T_C	rs10764690	MASTL	<0.001	34	37	29	2.412 (1.267-4.589)	0.007	**	1.894 (0.466-7.705)	0.372		5.457 (1.507-19.768)	0.010	**
27	chr11_800486_C_T	rs7117921	CMB9-55F22.1	<0.001	39	48	13	2.827 (1.283-6.227)	0.010	**	3.214 (0.957-10.799)	0.059		7.723 (1.509-39.528)	0.014	*
28	chr2_85350038_AC_A	rs3841638	RETSAT	<0.001	81	18	1	0.763 (0.229-2.547)	0.661		0.820 (0.235-2.858)	0.755		NA	0.998
29	chr1_1652592_A_G	.	RP1-283E3.4	<0.001	19	50	31	0.775 (0.416-1.442)	0.421		2.513 (0.560-11.268)	0.229		0.838 (0.150-4.673)	0.841
30	chr22_18623358_T_C	rs68163762	PI4KAP1	<0.001	1	36	63	0.795 (0.351-1.804)	0.583		NA	0.998		NA	0.998
31	chr6_149793609_G_A	rs4816	RP11-350J20.5	<0.001	6	38	56	1.370 (0.589-3.188)	0.465		NA	0.998		NA	0.998
32	chr11_65183372_A_T	rs2277307	AP003068.23	<0.001	46	39	15	0.814 (0.435-1.524)	0.520		0.399 (0.134-1.192)	0.100		0.991 (0.308-3.189)	0.988
33	chr2_3552110_G_T	rs7563960	RNASEH1-AS1	<0.001	25	44	31	1.400 (0.740-2.645)	0.301		2.041 (0.548-7.605)	0.288		2.156 (0.535-8.682)	0.280
34	chr12_29356517_C_T	rs1035606	RP11-996F15.2	<0.001	32	41	27	1.031 (0.580-1.833)	0.917		1.176 (0.389-3.550)	0.774		1.082 (0.332-3.522)	0.896
35	chr2_48595242_G_A	rs2140551	GTF2A1L	<0.001	29	48	23	0.446 (0.221-0.898)	0.024	*	0.418 (0.152-1.148)	0.091		0.212 (0.045-1.012)	0.052
36	chr19_9378456_C_T	rs2304110	ZNF266	<0.001	48	42	10	1.077 (0.550-2.106)	0.829		1.097 (0.424-2.835)	0.848		1.144 (0.274-4.771)	0.854
37	chr9_96819529_C_T	rs4645656	NUTM2G	<0.001	36	43	21	1.069 (0.571-2.001)	0.835		0.601 (0.218-1.653)	0.324		1.274 (0.409-3.966)	0.677
38	chr20_1477265_C_A	rs6135048	SIRPB2	<0.001	14	55	31	0.457 (0.213-0.981)	0.044	*	0.417 (0.126-1.374)	0.150		0.209 (0.047-0.928)	0.040	*
39	chr4_26873833_C_T	rs12646473	RP11-293A21.1	<0.001	18	63	19	1.570 (0.692-3.563)	0.281		0.857 (0.231-3.184)	0.818		2.090 (0.497-8.792)	0.315
40	chr21_44093927_T_C	rs8132918	LINC01678	<0.001	44	37	19	1.134 (0.622-2.067)	0.681		0.330 (0.086-1.268)	0.106		1.381 (0.493-3.872)	0.539
41	chr10_46010070_G_A	rs4463801	AGAP14	<0.001	34	48	18	1.222 (0.648-2.303)	0.536		0.646 (0.221-1.888)	0.425		1.630 (0.514-5.169)	0.406
42	chr11_72697612_C_T	rs2291289	ARAP1	<0.001	44	47	9	1.693 (0.850-3.375)	0.134		2.013 (0.798-5.080)	0.139		2.339 (0.445-12.295)	0.315
43	chr10_79685025_C_T	rs144246460	NUTM2E	<0.001	35	49	16	0.861 (0.455-1.630)	0.647		0.634 (0.233-1.723)	0.371		0.799 (0.236-2.702)	0.718
44	chr2_74960742_T_C	rs3771800	AC104135.2	<0.001	33	51	16	0.276 (0.117-0.648)	0.003	**	0.251 (0.093-0.681)	0.007	**	0.091 (0.013-0.617)	0.014	*
45	chr12_31087928_A_T	rs7308754	DDX11	<0.001	3	22	75	2.066 (0.839-5.090)	0.115		NA	0.819		NA	0.371
46	chr20_35627312_C_CA	rs147019139	CPNE1	<0.001	84	16	0	0.856 (0.250-2.929)	0.804		0.856 (0.250-2.929)	0.804		NA	NA
47	chr9_120820914_A_G	rs1060817	PSMD5-AS1	<0.001	36	46	18	0.736 (0.396-1.370)	0.334		0.977 (0.336-2.842)	0.966		0.499 (0.128-1.946)	0.317
48	chr22_45344343_G_A	rs3747240	FAM118A	<0.001	4	16	80	1.197 (0.533-2.684)	0.663		NA	0.998		NA	0.998
49	chr2_19897175_C_A	rs7563410	TTC32	<0.001	62	32	6	1.182 (0.560-2.496)	0.660		1.850 (0.736-4.647)	0.191		NA	0.998
50	chr2_185547683_A_G	rs61751900	AC007966.1	<0.001	28	52	20	1.687 (0.889-3.201)	0.110		3.967 (0.775-20.320)	0.098		3.934 (0.798-19.397)	0.093
51	chr1_74205835_A_G	rs571848	LRRIQ3	<0.001	14	41	45	1.168 (0.582-2.345)	0.662		1.313 (0.262-6.587)	0.741		1.446 (0.293-7.135)	0.651
52	chr1_40515059_G_T	rs11208299	RP11-656D10.3	<0.001	19	47	34	0.924 (0.514-1.660)	0.791		0.608 (0.201-1.834)	0.377		0.808 (0.266-2.453)	0.707
53	chr11_44067802_G_A	rs33952257	ACCS	<0.001	55	33	12	0.559 (0.274-1.139)	0.109		0.425 (0.132-1.372)	0.152		0.403 (0.087-1.860)	0.244
54	chr7_100220478_G_A	rs4727450	PVRIG	<0.001	53	40	7	1.196 (0.632-2.264)	0.583		1.611 (0.538-4.828)	0.395		1.159 (0.249-5.391)	0.851
55	chr6_85678170_G_T	rs1059307	SNHG5	<0.001	46	40	14	1.039 (0.554-1.949)	0.905		0.947 (0.355-2.530)	0.914		1.147 (0.307-4.284)	0.838
56	chrX_120253978_C_CTGA	rs201958171	RHOXF1	<0.001	38	12	50	1.386 (0.803-2.390)	0.241		0.675 (0.157-2.895)	0.597		1.739 (0.598-5.063)	0.310
57	chr9_64489551_C_A	rs7040086	ANKRD20A4	<0.001	36	36	28	0.570 (0.331-0.980)	0.042	*	1.480 (0.541-4.051)	0.445		0.258 (0.071-0.936)	0.039	*
58	chr19_48633258_T_C	rs550455	SEC1P	<0.001	10	32	58	0.875 (0.437-1.753)	0.706		0.358 (0.078-1.636)	0.185		0.551 (0.151-2.011)	0.366
59	chr7_38349809_G_C	rs140194030	TRGV3	<0.001	52	46	2	1.636 (0.693-3.861)	0.261		1.890 (0.740-4.832)	0.183		NA	0.998
60	chr19_51629072_A_T	rs2305372	SIGLEC14	<0.001	30	47	23	1.317 (0.721-2.405)	0.370		0.636 (0.206-1.959)	0.430		1.553 (0.518-4.663)	0.432
61	chr1_21468895_A_G	rs1827293	NBPF3	<0.001	22	50	28	0.691 (0.360-1.325)	0.266		0.387 (0.129-1.164)	0.091		0.463 (0.145-1.473)	0.192
62	chr1_159856126_C_T	rs11587021	RP11-190A12.8	<0.001	62	35	3	1.417 (0.677-2.964)	0.355		0.625 (0.228-1.717)	0.362		7.377 (1.958-27.787)	0.003	**
63	chr9_42852947_G_A	rs28612439	ANKRD20A7P	<0.001	50	34	16	2.150 (1.102-4.196)	0.025	*	3.188 (1.081-9.398)	0.036	*	4.228 (0.981-18.220)	0.053
64	chr4_119553704_A_G	rs11947234	RP11-33B1.1	<0.001	51	34	15	0.718 (0.384-1.342)	0.299		0.621 (0.219-1.764)	0.371		0.556 (0.153-2.022)	0.373
65	chr1_157698600_T_C	rs7522061	FCRL3	<0.001	39	48	13	1.796 (0.965-3.342)	0.065		1.424 (0.530-3.824)	0.484		3.459 (1.036-11.545)	0.044	*
66	chr7_5912714_T_C	rs117314112	CCZ1	<0.001	42	49	9	0.563 (0.270-1.174)	0.126		0.889 (0.351-2.253)	0.804		NA	0.997
67	chr11_65885771_C_T	rs568617	CTSW	<0.001	30	57	13	1.348 (0.646-2.816)	0.426		2.737 (0.872-8.593)	0.084		0.959 (0.101-9.076)	0.971
68	chr11_60389634_T_G	rs2233252	MS4A14	<0.001	14	35	51	0.957 (0.477-1.919)	0.901		0.981 (0.193-4.972)	0.981		0.926 (0.193-4.457)	0.924
69	chr12_7897003_A_G	rs67710609	SLC2A14	<0.001	67	29	4	1.093 (0.572-2.087)	0.789		1.584 (0.639-3.928)	0.321		0.616 (0.078-4.882)	0.646
70	chr10_98388419_A_G	rs2147896	PYROXD2	<0.001	19	55	26	0.844 (0.432-1.648)	0.619		1.349 (0.452-4.024)	0.591		0.656 (0.148-2.910)	0.579
71	chr15_80989559_G_A	rs56314660	RP11-775C24.5	<0.001	65	30	5	0.784 (0.379-1.624)	0.513		0.883 (0.319-2.447)	0.812		0.488 (0.059-4.053)	0.507
72	chr11_68900740_A_G	rs668576	IGHMBP2	<0.001	51	42	7	0.881 (0.364-2.134)	0.779		1.140 (0.415-3.130)	0.799		NA	0.997
73	chr12_29356517_C_T	rs1035606	RP11-996F15.4	<0.001	32	41	27	1.031 (0.580-1.833)	0.917		1.176 (0.389-3.550)	0.774		1.082 (0.332-3.522)	0.896
74	chr11_94129327_A_C	rs1138800	HEPHL1	<0.001	9	46	45	0.959 (0.469-1.961)	0.909		0.548 (0.112-2.673)	0.457		0.645 (0.134-3.091)	0.583
75	chr7_73829456_T_G	rs4717822	WBSCR27	<0.001	18	54	28	1.000 (0.522-1.916)	1.000		1.362 (0.360-5.150)	0.649		1.072 (0.264-4.346)	0.923
76	chr22_18623358_T_C	rs68163762	TMEM191B	<0.001	1	36	63	0.795 (0.351-1.804)	0.583		NA	0.998		NA	0.998
77	chr1_93877677_T_C	rs3789457	RP11-488P3.1	<0.001	9	37	54	0.756 (0.429-1.333)	0.334		2.669 (0.491-14.514)	0.256		0.997 (0.214-4.653)	0.997
78	chr16_56453094_G_C	rs74535849	RP11-413H22.3	<0.001	86	13	1	0.610 (0.175-2.121)	0.437		0.666 (0.180-2.473)	0.544		NA	0.998
79	chr19_51629072_A_T	rs2305372	LLNLR-470E3.1	<0.001	30	47	23	1.317 (0.721-2.405)	0.370		0.636 (0.206-1.959)	0.430		1.553 (0.518-4.663)	0.432
80	chr10_16514711_T_C	rs7909832	C1QL3	<0.001	36	45	19	0.638 (0.329-1.238)	0.184		0.826 (0.347-1.963)	0.664		0.233 (0.029-1.869)	0.170
81	chr12_9695858_A_C	rs78879891	CLECL1	<0.001	15	56	29	1.644 (0.906-2.984)	0.102		1.870 (0.446-7.844)	0.392		2.844 (0.763-10.595)	0.119
82	chr4_85531_G_A	rs7667153	ZNF718	<0.001	69	27	4	1.452 (0.718-2.936)	0.299		1.275 (0.461-3.525)	0.640		2.528 (0.472-13.535)	0.279
83	chr6_73518283_A_G	rs1874229	RP11-505P4.7	<0.001	33	45	22	0.824 (0.446-1.522)	0.536		0.730 (0.285-1.871)	0.512		0.719 (0.209-2.464)	0.599
84	chr17_76688776_T_C	rs7219390	MXRA7	<0.001	41	48	11	1.782 (1.007-3.152)	0.047	*	7.249 (1.756-29.921)	0.006	**	3.496 (0.804-15.198)	0.095
85	chr17_43138596_G_T	rs11656097	NBR2	<0.001	42	47	11	1.125 (0.533-2.373)	0.758		0.992 (0.357-2.751)	0.987		1.444 (0.290-7.193)	0.654
86	chr5_56975995_C_A	rs7703149	SETD9	<0.001	7	36	57	2.078 (0.828-5.211)	0.119		0.276 (0.049-1.566)	0.146		1.327 (0.280-6.294)	0.722
87	chr12_75402941_G_T	rs7135440	GLIPR1L2	<0.001	30	48	22	0.625 (0.309-1.266)	0.192		0.864 (0.308-2.425)	0.781		0.318 (0.060-1.673)	0.176
88	chr16_70269677_G_A	rs2070203	SMG1P7	<0.001	21	56	23	0.922 (0.496-1.714)	0.798		3.233 (0.751-13.917)	0.115		0.852 (0.184-3.959)	0.838
89	chrX_149603957_C_G	.	HSFX2	<0.001	62	10	28	0.887 (0.538-1.461)	0.636		NA	0.997		0.954 (0.379-2.402)	0.920
90	chr9_42852838_A_G	rs28707204	CR848007.2	<0.001	48	36	16	2.208 (1.103-4.422)	0.025	*	3.309 (1.037-10.559)	0.043	*	4.701 (1.036-21.343)	0.045	*
91	chr18_13030384_G_A	rs9964466	CEP192	<0.001	4	21	75	2.874 (0.697-11.842)	0.144		NA	0.998		NA	0.998
92	chr15_75012699_A_G	rs7174129	SCAMP5	<0.001	37	49	14	0.586 (0.267-1.282)	0.181		0.553 (0.199-1.539)	0.256		0.362 (0.068-1.920)	0.233
93	chr2_74960742_T_C	rs3771800	LINC01293	<0.001	33	51	16	0.276 (0.117-0.648)	0.003	**	0.251 (0.093-0.681)	0.007	**	0.091 (0.013-0.617)	0.014	*
94	chr16_81112025_C_G	rs8053975	RP11-303E16.6	<0.001	9	30	61	1.105 (0.511-2.391)	0.799		1.246 (0.143-10.848)	0.842		1.323 (0.166-10.567)	0.792
96	chr11_8956283_A_G	rs2568068	TMEM9B-AS1	<0.001	37	43	20	0.963 (0.496-1.870)	0.912		0.894 (0.318-2.517)	0.832		0.966 (0.246-3.792)	0.960
97	chr9_42852838_A_G	rs28707204	GXYLT1P5	<0.001	48	36	16	2.208 (1.103-4.422)	0.025	*	3.309 (1.037-10.559)	0.043	*	4.701 (1.036-21.343)	0.045	*
98	chr19_35309817_G_C	rs10411883	MAG	<0.001	3	26	71	0.500 (0.231-1.082)	0.078		NA	0.997		NA	0.997
99	chr11_94464094_A_G	rs641936	RP11-685N10.1	<0.001	36	48	16	0.746 (0.367-1.517)	0.419		0.688 (0.274-1.732)	0.428		0.621 (0.129-2.995)	0.553
100	chr10_46650758_CA_C	.	FRMPD2B	<0.001	36	40	24	0.748 (0.426-1.314)	0.313		1.133 (0.442-2.906)	0.795		0.447 (0.118-1.694)	0.236
101	chr2_237779250_G_A	rs60023357	RBM44	<0.001	37	40	23	0.964 (0.554-1.679)	0.898		0.477 (0.165-1.375)	0.171		1.121 (0.399-3.148)	0.828
102	chr22_23638681_C_A	rs16994633	DRICH1	<0.001	48	43	9	0.720 (0.329-1.574)	0.410		0.647 (0.251-1.666)	0.366		0.717 (0.090-5.724)	0.754
103	chr1_89009135_A_G	rs17433780	GBP3	<0.001	70	26	4	1.758 (0.779-3.966)	0.174		1.813 (0.649-5.066)	0.257		2.895 (0.339-24.698)	0.331
104	chr1_149059379_C_A	.	RP11-326G21.1	<0.001	29	37	34	0.820 (0.490-1.371)	0.449		0.507 (0.168-1.532)	0.228		0.676 (0.257-1.777)	0.427
105	chr8_144379425_C_A	.	CPSF1	<0.001	49	43	8	0.717 (0.314-1.637)	0.429		0.858 (0.343-2.147)	0.743		NA	0.997
106	chr19_6433360_A_G	rs9304938	SLC25A41	<0.001	13	47	40	1.004 (0.532-1.895)	0.990		1.891 (0.392-9.131)	0.428		1.393 (0.278-6.985)	0.687
107	chr5_180911300_G_A	rs2276994	BTNL3	<0.001	41	47	12	0.911 (0.447-1.855)	0.796		1.300 (0.498-3.396)	0.592		0.470 (0.069-3.176)	0.438
108	chr2_97589819_C_T	rs28415903	ANKRD36B	<0.001	46	44	10	0.850 (0.377-1.916)	0.695		0.868 (0.314-2.400)	0.786		0.690 (0.083-5.726)	0.731
109	chr7_55871681_C_T	rs6958601	PSPHP1	<0.001	64	30	6	0.781 (0.337-1.814)	0.566		0.596 (0.220-1.617)	0.309		1.641 (0.204-13.220)	0.642
110	chr11_47424741_A_T	rs55927797	C1QTNF4	<0.001	52	36	12	1.190 (0.559-2.533)	0.652		1.888 (0.609-5.853)	0.271		0.853 (0.100-7.239)	0.884
111	chr9_133360384_G_A	.	SURF1	<0.001	44	47	9	1.157 (0.582-2.303)	0.677		1.424 (0.596-3.400)	0.426		0.821 (0.100-6.718)	0.854
112	chr19_48744344_C_T	rs11672046	IZUMO1	<0.001	6	28	66	1.101 (0.491-2.472)	0.815		0.578 (0.063-5.301)	0.628		0.760 (0.097-5.937)	0.793
113	chr12_75481796_C_T	rs1909979	RP11-585P4.5	<0.001	30	50	20	0.641 (0.314-1.311)	0.223		0.860 (0.307-2.414)	0.775		0.339 (0.064-1.796)	0.203
114	chr14_103100448_C_T	rs2297067	RP11-736N17.8	<0.001	50	42	8	0.820 (0.368-1.828)	0.627		0.719 (0.276-1.877)	0.501		0.999 (0.125-7.990)	1.000
115	chr12_27671757_G_T	rs34982186	RP11-1060J15.4	<0.001	77	20	3	0.610 (0.236-1.575)	0.307		0.677 (0.247-1.857)	0.449		NA	0.998
116	chr1_153636563_T_C	rs4845557	RP1-178F15.4	<0.001	13	42	45	0.688 (0.379-1.248)	0.218		1.628 (0.333-7.962)	0.547		0.710 (0.148-3.397)	0.668
117	chr19_20409961_A_AACACACACACACACACACACACACAC	.	CTC-513N18.6	<0.001	84	12	4	0.767 (0.278-2.115)	0.608		0.395 (0.073-2.142)	0.282		1.348 (0.162-11.199)	0.782
118	chr1_45499668_T_C	rs7546268	CCDC163	<0.001	8	10	82	1.703 (0.776-3.736)	0.184		NA	0.167		4.433 (0.577-34.044)	0.152
119	chr22_50577245_C_T	rs3213446	CPT1B	<0.001	56	36	8	0.703 (0.318-1.556)	0.385		0.598 (0.227-1.576)	0.299		0.817 (0.104-6.423)	0.848
120	chr7_135626419_G_A	rs10234309	C7orf73	<0.001	16	48	36	1.292 (0.657-2.542)	0.458		1.215 (0.323-4.574)	0.773		1.629 (0.396-6.708)	0.499
121	chr1_179395256_A_G	rs61173288	AXDND1	<0.001	37	44	19	2.341 (1.195-4.585)	0.013	*	1.433 (0.434-4.732)	0.555		4.702 (1.331-16.616)	0.016	*
122	chr21_42903610_C_T	rs4148974	NDUFV3	<0.001	77	22	1	1.738 (0.683-4.425)	0.246		1.228 (0.394-3.823)	0.723		NA	NA
123	chr2_113634144_T_C	rs793079	RPL23AP7	<0.001	33	50	17	0.818 (0.447-1.495)	0.514		0.815 (0.291-2.279)	0.697		0.670 (0.186-2.414)	0.540
124	chr5_21501492_G_A	rs7735768	RP11-823P9.3	<0.001	68	29	3	1.068 (0.505-2.258)	0.864		1.014 (0.392-2.626)	0.977		1.308 (0.161-10.620)	0.802
125	chr5_31529199_T_C	rs6450850	C5orf22	<0.001	6	39	55	1.225 (0.550-2.726)	0.619		NA	0.997		NA	0.997
126	chr11_78114229_A_G	rs10899440	KCTD21-AS1	<0.001	55	37	8	0.696 (0.343-1.410)	0.314		0.520 (0.194-1.392)	0.193		0.740 (0.160-3.433)	0.701
127	chr17_30759639_A_G	rs12103440	RP13-753N3.1	<0.001	62	35	3	0.786 (0.311-1.986)	0.611		0.840 (0.319-2.207)	0.723		NA	0.997
128	chr1_21483031_A_C	rs71512993	NBPF2P	<0.001	7	41	52	0.474 (0.238-0.944)	0.034	*	0.377 (0.090-1.571)	0.180		0.209 (0.052-0.835)	0.027	*
129	chr6_56064549_T_C	rs2235735	COL21A1	<0.001	9	37	54	0.361 (0.174-0.747)	0.006	**	1.001 (0.211-4.738)	0.999		0.157 (0.026-0.951)	0.044	*
130	chr22_21009272_T_C	rs4820723	THAP7-AS1	<0.001	60	36	4	0.758 (0.340-1.689)	0.498		0.635 (0.241-1.674)	0.358		1.023 (0.129-8.116)	0.983
131	chr2_88182739_G_A	rs35051888	THNSL2	<0.001	65	29	6	1.186 (0.564-2.495)	0.653		1.203 (0.477-3.036)	0.695		1.352 (0.163-11.212)	0.780
132	chr1_88961219_G_A	rs3738055	KYAT3	<0.001	20	53	27	1.341 (0.655-2.744)	0.423		1.258 (0.346-4.577)	0.727		1.763 (0.413-7.520)	0.444
133	chr2_97091772_C_T	rs1257084	AC159540.1	<0.001	54	41	5	0.627 (0.262-1.500)	0.294		0.677 (0.269-1.700)	0.406		NA	0.998
134	chr15_40368314_G_A	rs35565646	DISP2	<0.001	72	25	3	1.668 (0.875-3.181)	0.120		3.033 (1.257-7.320)	0.014	*	1.137 (0.201-6.431)	0.884
135	chr22_22026495_T_C	rs2582875	IGLVI-70	<0.001	92	8	0	1.056 (0.131-8.533)	0.959		1.056 (0.131-8.533)	0.959		NA	NA
136	chr22_32368410_T_C	rs5998457	RFPL3S	<0.001	38	46	16	0.849 (0.455-1.582)	0.605		1.274 (0.497-3.264)	0.614		0.500 (0.101-2.482)	0.397
137	chrX_154349931_A_G	rs2070819	XX-FW83563B9.5	<0.001	77	8	15	1.757 (0.981-3.147)	0.058		NA	0.998		3.569 (1.186-10.738)	0.024	*
138	chr11_18412985_CCCTTCCTT_C	rs201993031	LDHC	<0.001	84	15	1	0.308 (0.057-1.652)	0.169		0.316 (0.057-1.740)	0.186		NA	0.998
139	chr12_66137840_CATT_C	rs35450292	TMBIM4	<0.001	47	39	14	1.176 (0.597-2.315)	0.640		0.932 (0.348-2.498)	0.888		1.634 (0.424-6.305)	0.476
140	chr7_100373690_T_C	rs2405442	PMS2P1	<0.001	27	51	22	1.220 (0.587-2.534)	0.594		0.624 (0.205-1.903)	0.407		1.628 (0.456-5.809)	0.453
141	chr7_102749819_G_A	rs17132619	POLR2J2	<0.001	22	26	52	0.928 (0.515-1.671)	0.802		0.481 (0.128-1.815)	0.280		0.753 (0.247-2.300)	0.618
142	chr9_42852958_G_T	rs28395168	CYP4F60P	<0.001	51	34	15	2.181 (1.119-4.250)	0.022	*	3.213 (1.090-9.470)	0.034	*	4.367 (1.017-18.748)	0.047	*
143	chr10_47000176_G_A	rs200216102	GLUD1P2	<0.001	36	40	24	0.687 (0.384-1.226)	0.204		0.824 (0.323-2.100)	0.684		0.421 (0.113-1.562)	0.196
144	chr16_21728109_T_C	rs4408531	RP11-645C24.5	<0.001	34	51	15	1.618 (0.821-3.190)	0.165		1.253 (0.458-3.424)	0.660		2.876 (0.784-10.550)	0.111
145	chr5_177803305_T_C	rs113388315	FAM153A	<0.001	51	32	17	0.862 (0.478-1.556)	0.622		1.256 (0.496-3.179)	0.630		0.537 (0.118-2.446)	0.421
146	chr8_12129353_G_A	rs2698945	RP11-351I21.11	<0.001	47	34	19	0.531 (0.266-1.061)	0.073		0.296 (0.095-0.928)	0.037	*	0.334 (0.091-1.223)	0.098
147	chr1_120491918_CCT_C	.	NBPF26	<0.001	82	18	0	0.866 (0.295-2.543)	0.793		0.866 (0.295-2.543)	0.793		NA	NA
148	chr20_25861014_C_T	rs34122971	FAM182B	<0.001	46	45	9	1.118 (0.548-2.278)	0.760		0.787 (0.282-2.197)	0.647		1.578 (0.409-6.085)	0.508
149	chr17_68141286_A_G	rs72490431	RP11-147L13.14	<0.001	28	43	29	0.803 (0.460-1.400)	0.439		0.678 (0.209-2.199)	0.517		0.647 (0.218-1.921)	0.432
150	chr19_16495931_G_C	rs3810199	C19orf44	<0.001	4	31	65	0.738 (0.328-1.660)	0.463		0.536 (0.060-4.800)	0.577		0.436 (0.055-3.478)	0.433
151	chr14_24431003_C_G	rs1956905	CBLN3	<0.001	30	25	45	1.066 (0.639-1.776)	0.807		1.499 (0.486-4.623)	0.482		1.146 (0.397-3.305)	0.801
152	chr11_73900304_G_C	rs2067912	PAAF1	<0.001	78	21	1	1.837 (0.742-4.547)	0.189		1.392 (0.482-4.022)	0.542		NA	0.073
153	chr16_10918377_T_C	rs45509299	RP11-876N24.3	<0.001	75	20	5	0.864 (0.339-2.206)	0.760		1.143 (0.380-3.433)	0.812		NA	0.998
154	chr11_74746011_A_G	rs61734374	AP000560.3	<0.001	20	49	31	0.808 (0.398-1.639)	0.554		0.570 (0.222-1.465)	0.243		0.873 (0.212-3.605)	0.851
155	chr22_23638681_C_A	rs16994633	KB-208E9.1	<0.001	48	43	9	0.720 (0.329-1.574)	0.410		0.647 (0.251-1.666)	0.366		0.717 (0.090-5.724)	0.754
156	chrX_149501168_AG_A	.	AF011889.2	<0.001	65	9	26	0.729 (0.403-1.320)	0.297		0.307 (0.066-1.436)	0.134		0.634 (0.202-1.989)	0.434
157	chr19_51501537_G_GC	rs66949844	SIGLEC12	<0.001	43	45	12	1.152 (0.611-2.173)	0.661		1.941 (0.784-4.808)	0.152		0.569 (0.069-4.664)	0.599
158	chr10_1233656_G_A	rs67687625	ADARB2	<0.001	17	58	25	1.517 (0.762-3.018)	0.236		1.047 (0.279-3.926)	0.945		1.973 (0.505-7.708)	0.328
159	chr2_6849889_C_T	rs10495545	NRIR	<0.001	53	41	6	0.996 (0.472-2.100)	0.991		1.341 (0.531-3.386)	0.534		0.571 (0.084-3.873)	0.566
160	chr20_38427232_C_T	.	RP4-564F22.5	<0.001	66	32	2	0.976 (0.426-2.232)	0.953		1.126 (0.455-2.791)	0.797		NA	0.998
161	chr5_75343719_CTTGTA_C	rs3064191	ANKDD1B	<0.001	21	47	32	0.670 (0.371-1.210)	0.185		1.370 (0.515-3.647)	0.528		0.285 (0.065-1.250)	0.096
162	chr9_42852838_A_G	rs28707204	RP11-459O16.8	<0.001	48	36	16	2.208 (1.103-4.422)	0.025	*	3.309 (1.037-10.559)	0.043	*	4.701 (1.036-21.343)	0.045	*
163	chr5_96783875_A_ACT	rs70981840	CTD-2260A17.1	<0.001	20	49	31	1.206 (0.641-2.269)	0.561		2.992 (0.655-13.657)	0.157		2.133 (0.414-10.982)	0.365
164	chr21_41742040_T_C	rs3746895	LINC00479	<0.001	7	47	46	1.696 (0.767-3.750)	0.192		NA	0.997		NA	0.997
165	chr1_94824759_A_G	rs36094793	SLC44A3	<0.001	22	48	30	1.230 (0.671-2.257)	0.503		1.308 (0.406-4.212)	0.652		1.531 (0.444-5.280)	0.500
166	chr17_4815999_C_T	rs11658287	RP11-81A22.5	<0.001	64	31	5	1.961 (0.984-3.910)	0.056		3.300 (1.218-8.942)	0.019	*	1.902 (0.224-16.163)	0.556
167	chr6_99446210_C_G	rs41288947	RP11-98I9.4	<0.001	69	29	2	1.171 (0.512-2.679)	0.709		0.604 (0.170-2.147)	0.436		3.949 (0.595-26.185)	0.155
168	chr7_1158358_T_C	rs12702435	AC091729.9	<0.001	51	37	12	1.043 (0.572-1.900)	0.891		1.659 (0.655-4.204)	0.286		0.772 (0.182-3.274)	0.725
169	chr2_127426338_G_T	rs2069928	AC068282.3	<0.001	55	38	7	1.293 (0.592-2.824)	0.519		1.352 (0.506-3.611)	0.548		1.515 (0.184-12.462)	0.699
170	chr21_46266238_C_T	rs2839182	YBEY	<0.001	43	47	10	0.500 (0.232-1.078)	0.077		0.426 (0.165-1.099)	0.078		0.310 (0.061-1.574)	0.158
171	chr6_135054920_T_C	rs2297340	CTA-212D2.2	<0.001	21	42	37	0.709 (0.399-1.259)	0.240		1.328 (0.384-4.597)	0.654		0.548 (0.153-1.958)	0.355
172	chr21_41322706_A_T	rs2838010	FAM3B	<0.001	82	18	0	1.405 (0.457-4.322)	0.553		1.405 (0.457-4.322)	0.553		NA	NA
173	chr19_57685497_CCT_C	.	ZNF154	<0.001	96	3	1	5.819 (1.135-29.832)	0.035	*	4.567 (0.564-37.005)	0.155		NA	NA
174	chr10_113650475_T_C	rs2185913	CASP7	<0.001	31	48	21	0.882 (0.446-1.745)	0.718		0.578 (0.208-1.602)	0.292		0.909 (0.255-3.238)	0.882
176	chr1_112698168_G_T	rs12133583	ST7L	<0.001	11	52	37	1.249 (0.667-2.339)	0.486		4.741 (0.558-40.261)	0.154		3.652 (0.445-29.994)	0.228
177	chr1_109712974_C_G	rs4970773	GSTM1	<0.001	11	41	48	0.878 (0.419-1.841)	0.731		0.604 (0.123-2.963)	0.534		0.628 (0.130-3.033)	0.563
178	chr1_16977094_C_T	rs2235932	MFAP2	<0.001	43	47	10	0.784 (0.364-1.690)	0.535		1.099 (0.449-2.693)	0.836		NA	0.998
179	chr5_1225498_G_A	rs7704058	SLC6A18	<0.001	13	44	43	1.624 (0.783-3.368)	0.193		0.389 (0.084-1.803)	0.228		1.374 (0.376-5.018)	0.630
180	chr16_28845498_C_T	rs8061877	CDC37P1	<0.001	29	51	20	1.396 (0.700-2.782)	0.344		0.991 (0.330-2.974)	0.987		1.980 (0.549-7.150)	0.297
181	chr7_38349809_G_C	rs140194030	TRGV4	<0.001	52	46	2	1.636 (0.693-3.861)	0.261		1.890 (0.740-4.832)	0.183		NA	0.998
182	chr10_79684905_C_A	rs150260228	BEND3P3	<0.001	36	47	17	0.789 (0.441-1.411)	0.424		0.609 (0.223-1.663)	0.334		0.695 (0.218-2.222)	0.540
183	chr19_21361701_C_T	rs12981775	CTD-2561J22.2	<0.001	17	48	35	0.791 (0.413-1.515)	0.479		0.977 (0.311-3.071)	0.969		0.641 (0.164-2.515)	0.524
184	chr1_1668542_C_T	rs72634822	SLC35E2B	<0.001	82	17	1	1.149 (0.416-3.177)	0.789		1.286 (0.434-3.812)	0.650		NA	0.998
185	chr7_5912714_T_C	rs117314112	CCZ1B	<0.001	42	49	9	0.563 (0.270-1.174)	0.126		0.889 (0.351-2.253)	0.804		NA	0.997
186	chr22_25459662_G_A	rs6004655	CTA-390C10.10	<0.001	75	24	1	4.322 (1.852-10.087)	<0.001	***	5.056 (2.030-12.591)	<0.001	***	NA	0.998
187	chr16_70564993_C_T	rs77288859	COG4	<0.001	62	33	5	0.688 (0.299-1.588)	0.381		0.779 (0.318-1.905)	0.584		NA	0.997
188	chr1_149059379_C_A	.	CH17-189H20.1	<0.001	29	37	34	0.820 (0.490-1.371)	0.449		0.507 (0.168-1.532)	0.228		0.676 (0.257-1.777)	0.427
189	chr21_44063352_G_A	rs2020948	AP001056.1	<0.001	45	36	19	1.044 (0.573-1.904)	0.888		0.200 (0.042-0.943)	0.042	*	1.252 (0.458-3.426)	0.661
190	chr20_35554486_C_T	rs60267524	RPL36P4	<0.001	83	15	2	0.485 (0.131-1.794)	0.278		0.530 (0.133-2.107)	0.367		NA	0.998
191	chr3_101660083_G_A	rs2288273	NXPE3	<0.001	56	35	9	1.358 (0.690-2.673)	0.375		0.477 (0.156-1.462)	0.195		2.730 (0.876-8.508)	0.083
192	chr4_1380907_C_A	rs28614045	UVSSA	<0.001	7	42	51	1.277 (0.629-2.594)	0.499		0.594 (0.098-3.615)	0.572		1.056 (0.219-5.100)	0.946
193	chr19_48231760_C_CTT	rs140826611	CARD8	<0.001	66	31	3	0.760 (0.309-1.869)	0.550		0.534 (0.198-1.441)	0.215		3.033 (0.382-24.090)	0.294
194	chr7_77053429_G_GT	rs139676054	PMS2P9	<0.001	80	19	1	3.166 (1.404-7.138)	0.005	**	2.856 (1.055-7.728)	0.039	*	13.307 (1.581-112.012)	0.017	*
195	chr7_55871681_C_T	rs6958601	NUPR2	<0.001	64	30	6	0.781 (0.337-1.814)	0.566		0.596 (0.220-1.617)	0.309		1.641 (0.204-13.220)	0.642
196	chr1_42952385_AT_A	rs3216016	SLC2A1-AS1	<0.001	66	32	2	1.141 (0.534-2.435)	0.734		1.159 (0.407-3.303)	0.782		1.262 (0.161-9.929)	0.825
197	chr3_93886282_A_G	rs8178649	STX19	<0.001	67	32	1	1.015 (0.385-2.677)	0.976		1.053 (0.391-2.834)	0.919		NA	0.998
198	chr15_89871410_C_G	rs3759831	AP3S2	<0.001	7	40	53	1.709 (0.789-3.703)	0.174		1.306 (0.157-10.854)	0.805		2.389 (0.300-19.055)	0.411
199	chr19_48105215_A_G	rs1653554	PLA2G4C	<0.001	34	53	13	0.796 (0.391-1.623)	0.531		0.702 (0.267-1.848)	0.474		0.689 (0.165-2.876)	0.610
200	chr6_49453894_G_A	rs9395492	CENPQ	<0.001	34	50	16	1.219 (0.617-2.411)	0.569		1.384 (0.478-4.003)	0.549		1.447 (0.350-5.978)	0.610
201	chr5_36683801_C_T	rs56039629	CTD-2353F22.1	<0.001	24	51	25	0.922 (0.456-1.865)	0.822		0.452 (0.151-1.347)	0.154		0.979 (0.291-3.293)	0.973
202	chr16_22563231_T_TGTC	rs200567170	SMG1P4	<0.001	64	36	0	1.185 (0.457-3.075)	0.727		1.185 (0.457-3.075)	0.727		NA	NA
203	chr2_87144137_T_C	rs199958413	AC125232.1	<0.001	18	55	27	1.463 (0.815-2.626)	0.202		2.643 (0.680-10.276)	0.161		2.723 (0.672-11.038)	0.161
205	chr5_177306115_A_G	rs4631	PRELID1	<0.001	23	52	25	0.927 (0.480-1.788)	0.821		1.753 (0.551-5.579)	0.342		0.768 (0.158-3.740)	0.744
206	chr6_57961543_A_G	rs9404620	XXbac-BPGBPG55C20.1	<0.001	21	33	46	0.734 (0.429-1.255)	0.259		1.610 (0.470-5.512)	0.449		0.602 (0.184-1.968)	0.401
207	chr11_120228970_G_A	rs2508490	POU2F3	<0.001	83	14	3	1.746 (0.783-3.895)	0.173		2.149 (0.686-6.737)	0.189		2.293 (0.272-19.356)	0.446
208	chr12_109904793_G_A	rs74416240	TCHP	<0.001	82	16	2	0.349 (0.065-1.879)	0.221		0.374 (0.064-2.182)	0.274		NA	0.998
209	chrX_153954214_C_T	rs2071133	TMEM187	<0.001	25	12	63	1.002 (0.560-1.790)	0.996		0.147 (0.018-1.227)	0.076		1.110 (0.381-3.234)	0.849
210	chr1_120724152_A_C	.	CH17-118O6.6	<0.001	26	15	59	0.723 (0.464-1.129)	0.154		3.180 (0.850-11.899)	0.086		0.545 (0.204-1.455)	0.226
211	chrX_85003837_C_G	rs3747422	APOOL	<0.001	28	9	63	0.678 (0.392-1.172)	0.164		NA	0.998		0.377 (0.131-1.085)	0.071
212	chr16_5056183_C_T	rs741164	NAGPA-AS1	<0.001	13	50	37	0.938 (0.469-1.876)	0.856		1.091 (0.224-5.325)	0.914		0.942 (0.196-4.517)	0.940
213	chr5_96785820_C_T	rs469783	ERAP1	<0.001	22	56	22	1.577 (0.775-3.208)	0.209		2.608 (0.679-10.018)	0.163		2.777 (0.571-13.492)	0.205
214	chr10_35483474_G_A	rs3802509	RP11-324I22.4	<0.001	39	44	17	1.059 (0.593-1.891)	0.847		2.399 (0.826-6.966)	0.108		1.025 (0.255-4.123)	0.972
215	chr12_6869539_G_C	rs2071067	SPSB2	<0.001	46	50	4	0.895 (0.393-2.036)	0.791		1.010 (0.417-2.443)	0.983		NA	0.998
216	chr4_69096892_A_G	rs28365063	UGT2B11	<0.001	68	28	4	1.341 (0.687-2.616)	0.390		1.517 (0.554-4.158)	0.418		1.666 (0.396-7.011)	0.486
217	chr2_55355499_T_C	rs2589104	CLHC1	<0.001	49	40	11	0.343 (0.139-0.846)	0.020	*	0.522 (0.202-1.350)	0.180		NA	0.004	**
218	chr22_49624421_A_G	rs2011097	RP1-29C18.8	<0.001	38	53	9	0.624 (0.298-1.304)	0.210		0.639 (0.262-1.561)	0.325		0.364 (0.046-2.906)	0.340
219	chr6_28149665_C_G	rs2622322	ZNF603P	<0.001	19	36	45	0.717 (0.383-1.340)	0.297		0.451 (0.146-1.395)	0.167		0.543 (0.168-1.753)	0.307
220	chr7_76482518_G_A	rs4236506	POMZP3	<0.001	52	40	8	0.766 (0.332-1.765)	0.531		0.851 (0.290-2.496)	0.769		0.491 (0.058-4.164)	0.514
221	chr13_79366394_G_A	rs2274554	RBM26-AS1	<0.001	32	45	23	0.666 (0.346-1.280)	0.222		1.080 (0.408-2.864)	0.876		0.344 (0.076-1.561)	0.167
222	chr5_33461250_G_A	rs2270905	CTD-2203K17.1	<0.001	69	24	7	0.541 (0.224-1.304)	0.171		0.557 (0.160-1.939)	0.358		0.285 (0.042-1.932)	0.199
223	chr10_79683469_CA_C	rs3832674	RP11-506M13.3	<0.001	33	47	20	0.851 (0.456-1.590)	0.613		0.544 (0.194-1.526)	0.247		0.776 (0.242-2.483)	0.669
224	chr15_77942762_T_G	rs60257193	RP11-114H24.4	<0.001	59	36	5	1.139 (0.583-2.225)	0.703		1.448 (0.585-3.583)	0.423		0.795 (0.099-6.371)	0.829
225	chr4_56931414_G_A	rs115143003	RP11-738E22.3	<0.001	91	9	0	0.474 (0.062-3.629)	0.472		0.474 (0.062-3.629)	0.472		NA	NA
226	chr15_84399499_CATGGGCATGCTGACG_C	rs141150768	CSPG4P12	<0.001	84	16	0	0.511 (0.117-2.239)	0.373		0.511 (0.117-2.239)	0.373		NA	NA
227	chr2_131822746_T_G	rs12474476	C2orf27A	<0.001	44	40	16	0.923 (0.450-1.893)	0.827		0.548 (0.185-1.625)	0.278		1.289 (0.328-5.060)	0.716
228	chr4_39115155_A_T	rs10026775	RP11-360F5.3	<0.001	20	42	38	1.683 (0.875-3.235)	0.119		0.944 (0.279-3.191)	0.926		2.446 (0.722-8.281)	0.151
229	chr6_28391393_A_G	rs2859348	ZSCAN23	<0.001	23	44	33	0.871 (0.469-1.617)	0.661		0.735 (0.225-2.401)	0.610		0.746 (0.224-2.487)	0.634
230	chr14_64925824_CGTT_C	rs3033504	CHURC1	<0.001	75	24	1	3.097 (1.353-7.091)	0.007	**	2.723 (1.045-7.094)	0.040	*	14.908 (1.733-128.225)	0.014	*
231	chr2_87149821_G_A	rs6547711	PLGLB1	<0.001	22	52	26	1.278 (0.723-2.258)	0.399		2.183 (0.660-7.226)	0.201		1.875 (0.515-6.824)	0.340
232	chr22_36197084_A_G	rs77747510	APOL4	<0.001	91	8	1	0.741 (0.167-3.285)	0.693		0.787 (0.165-3.749)	0.764		NA	0.998
233	chr11_1940473_T_A	rs7109073	MRPL23	<0.001	75	23	2	1.702 (0.628-4.612)	0.296		2.127 (0.702-6.448)	0.182		NA	0.998
234	chr16_1964423_C_G	rs403609	SNHG9	<0.001	39	47	14	1.112 (0.564-2.195)	0.759		0.511 (0.188-1.389)	0.188		1.675 (0.525-5.339)	0.383
235	chr15_78735778_G_T	rs1809414	ADAMTS7P3	<0.001	27	48	25	1.129 (0.586-2.176)	0.717		1.079 (0.376-3.094)	0.887		1.278 (0.348-4.687)	0.711
236	chr12_126745218_C_T	rs11058793	LINC00944	<0.001	89	10	1	1.279 (0.317-5.166)	0.730		1.489 (0.335-6.624)	0.601		NA	0.998
237	chr16_22435807_G_A	rs12597096	NPIPB5	<0.001	73	24	3	1.710 (0.878-3.330)	0.115		1.562 (0.549-4.442)	0.403		3.221 (0.687-15.116)	0.138
238	chr16_14997744_G_C	rs28545123	NPIPA5	<0.001	26	45	29	0.781 (0.439-1.391)	0.402		1.768 (0.673-4.645)	0.248		0.373 (0.075-1.860)	0.229
239	chr9_34269081_C_T	rs10972032	NUDT2	<0.001	17	41	42	0.974 (0.551-1.721)	0.927		1.166 (0.333-4.084)	0.811		1.005 (0.296-3.413)	0.994
240	chr4_15731168_C_T	rs10516291	RP11-115L11.1	<0.001	21	40	39	1.193 (0.638-2.230)	0.581		2.239 (0.588-8.520)	0.237		1.712 (0.399-7.339)	0.469
241	chr17_19347366_G_A	rs7221299	AC007952.5	<0.001	12	49	39	0.830 (0.416-1.657)	0.598		0.312 (0.088-1.101)	0.070		0.455 (0.129-1.604)	0.221
242	chr14_92121811_ATTTT_A	rs10603293	CPSF2	<0.001	6	14	80	1.029 (0.464-2.281)	0.943		NA	0.353		0.733 (0.150-3.572)	0.700
243	chr9_64489551_C_A	rs7040086	SNX18P9	<0.001	36	36	28	0.570 (0.331-0.980)	0.042	*	1.480 (0.541-4.051)	0.445		0.258 (0.071-0.936)	0.039	*
244	chr16_69343650_A_G	rs153060	TMED6	<0.001	37	43	20	0.825 (0.453-1.502)	0.529		0.882 (0.308-2.527)	0.816		0.668 (0.194-2.295)	0.521
245	chr20_33965241_T_G	rs4012234	RP5-1125A11.7	<0.001	10	48	42	0.864 (0.390-1.916)	0.719		0.990 (0.122-8.072)	0.993		0.822 (0.097-6.971)	0.858
246	chr19_53445841_A_G	rs7253042	TPM3P9	<0.001	38	45	17	0.917 (0.484-1.735)	0.790		0.729 (0.274-1.941)	0.527		0.917 (0.264-3.186)	0.891
247	chr3_138131161_A_G	rs2724691	A4GNT	<0.001	22	59	19	0.719 (0.326-1.587)	0.415		0.382 (0.131-1.118)	0.079		0.615 (0.163-2.326)	0.474
248	chr2_17707190_G_A	rs6734462	GEN1	<0.001	78	21	1	2.129 (0.844-5.366)	0.109		1.625 (0.552-4.783)	0.378		NA	NA
249	chr4_186257459_A_T	rs4253327	CYP4V2	<0.001	16	50	34	0.503 (0.276-0.916)	0.025	*	0.632 (0.230-1.731)	0.372		0.242 (0.067-0.871)	0.030	*
250	chr6_143060973_T_C	rs7774011	RP1-45I4.3	<0.001	36	47	17	1.170 (0.622-2.200)	0.626		0.709 (0.250-2.008)	0.517		1.369 (0.438-4.277)	0.589
251	chr5_181260427_CTCT_C	rs200454506	TRIM52-AS1	<0.001	36	52	12	1.568 (0.713-3.450)	0.264		0.753 (0.287-1.975)	0.564		5.278 (1.296-21.495)	0.020	*
252	chr19_50344768_G_A	rs59323905	NAPSB	<0.001	58	39	3	2.137 (0.911-5.014)	0.081		2.765 (1.041-7.341)	0.041	*	NA	0.998
253	chr12_9598073_A_G	rs1135816	RP11-726G1.1	<0.001	27	55	18	1.592 (0.860-2.946)	0.139		0.865 (0.262-2.863)	0.813		2.463 (0.803-7.554)	0.115
254	chr13_100540420_A_G	rs9554703	GGACT	<0.001	70	28	2	1.152 (0.478-2.778)	0.752		0.870 (0.300-2.517)	0.797		3.312 (0.416-26.366)	0.258
255	chr7_65005124_G_A	rs7806567	INTS4P1	<0.001	50	35	15	0.535 (0.272-1.051)	0.069		0.607 (0.207-1.777)	0.362		0.257 (0.053-1.250)	0.092
256	chr1_109712974_C_G	rs4970773	GSTM5	<0.001	11	41	48	0.878 (0.419-1.841)	0.731		0.604 (0.123-2.963)	0.534		0.628 (0.130-3.033)	0.563
257	chr6_57937654_G_A	rs1810425	LINC00680	<0.001	15	37	48	0.682 (0.390-1.195)	0.181		1.395 (0.383-5.077)	0.613		0.544 (0.154-1.923)	0.345
258	chr19_9339212_A_G	rs77267061	ZNF559	<0.001	91	6	3	0.574 (0.153-2.147)	0.409		0.751 (0.169-3.329)	0.706		NA	0.998
259	chr2_112549250_A_G	rs62158585	POLR1B	<0.001	58	31	11	0.692 (0.320-1.497)	0.350		1.142 (0.437-2.987)	0.786		NA	0.998
260	chrX_3829331_C_T	rs141334099	RP11-706O15.7	<0.001	64	12	24	0.750 (0.405-1.387)	0.359		0.216 (0.026-1.773)	0.154		0.618 (0.188-2.038)	0.430
261	chr16_75395354_T_C	rs2285225	RP11-252K23.2	<0.001	22	48	30	0.862 (0.448-1.657)	0.656		0.498 (0.156-1.595)	0.241		0.687 (0.209-2.254)	0.535
262	chr3_119660505_C_T	rs4688024	RPL10P7	<0.001	49	42	9	1.387 (0.689-2.796)	0.360		0.983 (0.369-2.624)	0.973		2.397 (0.616-9.326)	0.207
263	chr3_40387867_A_G	rs2305522	ENTPD3-AS1	<0.001	32	45	23	1.024 (0.514-2.040)	0.945		2.995 (0.961-9.337)	0.059		NA	0.300
264	chr17_63800784_G_A	rs2597634	FTSJ3	<0.001	17	35	48	0.614 (0.328-1.151)	0.128		0.736 (0.234-2.317)	0.600		0.388 (0.106-1.414)	0.151
265	chr2_191295943_A_G	rs4853466	RP11-317J9.1	<0.001	21	46	33	0.705 (0.374-1.330)	0.280		0.497 (0.173-1.431)	0.195		0.529 (0.162-1.734)	0.293
266	chr4_39456250_T_TG	rs72604325	RPL9	<0.001	7	43	50	0.914 (0.444-1.884)	0.808		0.984 (0.187-5.174)	0.985		0.869 (0.165-4.562)	0.868
267	chr10_121922447_T_C	rs10887023	ATE1-AS1	<0.001	39	44	17	1.121 (0.604-2.081)	0.716		0.757 (0.262-2.188)	0.607		1.330 (0.418-4.234)	0.630
268	chr7_30574892_A_G	rs38487	AC005154.8	<0.001	15	44	41	0.717 (0.379-1.359)	0.308		1.739 (0.382-7.916)	0.474		0.727 (0.140-3.790)	0.705
269	chr15_84403669_C_T	rs468120	GOLGA6L4	<0.001	53	37	10	0.898 (0.454-1.774)	0.756		1.133 (0.458-2.803)	0.788		0.515 (0.066-4.011)	0.526
270	chr7_64992452_C_T	rs34639489	SEPHS1P1	<0.001	45	38	17	0.478 (0.250-0.914)	0.026	*	0.499 (0.196-1.271)	0.145		0.216 (0.045-1.042)	0.056
271	chr10_48184959_C_G	rs2062704	AGAP12P	<0.001	39	52	9	0.901 (0.430-1.890)	0.783		0.894 (0.343-2.332)	0.819		0.821 (0.153-4.415)	0.818
272	chr10_27247303_A_G	rs1144511	ANKRD26	<0.001	33	38	29	2.402 (1.257-4.590)	0.008	**	1.805 (0.446-7.297)	0.407		5.344 (1.474-19.377)	0.011	*
273	chr7_150741073_T_G	rs9657898	BET1P1	<0.001	58	34	8	1.574 (0.731-3.388)	0.247		0.851 (0.252-2.873)	0.796		3.505 (0.863-14.232)	0.079
274	chr19_49761973_C_T	rs1273634	TSKS	<0.001	25	41	34	2.965 (1.356-6.482)	0.006	**	1.015 (0.284-3.634)	0.981		6.382 (1.506-27.052)	0.012	*
275	chr3_157162784_T_C	rs4608646	KRT18P34	<0.001	37	54	9	0.850 (0.387-1.870)	0.686		0.910 (0.331-2.502)	0.855		0.632 (0.078-5.123)	0.667
276	chr5_138887305_C_G	rs10515504	AC034243.1	<0.001	91	9	0	2.252 (0.639-7.931)	0.206		2.252 (0.639-7.931)	0.206		NA	NA
277	chr7_64981173_T_C	rs1540833	ERV3-1	<0.001	32	40	28	1.626 (0.917-2.883)	0.096		1.390 (0.399-4.844)	0.605		2.572 (0.824-8.030)	0.104
278	chr13_114298948_G_A	rs3752107	UPF3A	<0.001	74	26	0	0.667 (0.244-1.823)	0.430		0.667 (0.244-1.823)	0.430		NA	NA
279	chr10_91833770_G_T	rs1770474	FGFBP3	<0.001	62	33	5	2.254 (1.108-4.587)	0.025	*	2.438 (0.882-6.736)	0.086		4.722 (0.936-23.815)	0.060
280	chr16_89523760_T_TATCTC	rs113476208	RP11-104N10.2	<0.001	13	39	48	2.124 (1.033-4.370)	0.041	*	3.727 (0.757-18.352)	0.106		5.969 (1.069-33.332)	0.042	*
281	chr4_69027986_A_G	rs4296738	RP11-704M14.1	<0.001	5	27	68	0.877 (0.441-1.745)	0.708		0.901 (0.219-3.707)	0.886		0.776 (0.183-3.294)	0.731
282	chr6_28149665_C_G	rs2622322	ZSCAN26	<0.001	19	36	45	0.717 (0.383-1.340)	0.297		0.451 (0.146-1.395)	0.167		0.543 (0.168-1.753)	0.307
283	chr11_118781100_T_C	rs555649	AP002954.4	<0.001	21	56	23	0.995 (0.490-2.024)	0.990		1.088 (0.291-4.071)	0.900		1.013 (0.232-4.416)	0.987
284	chr20_45774230_C_T	rs2664529	WFDC3	<0.001	8	44	48	1.139 (0.490-2.648)	0.761		NA	0.997		NA	0.997
285	chr11_678973_C_T	rs7935419	TMEM80	<0.001	11	40	49	0.863 (0.433-1.719)	0.675		0.231 (0.062-0.860)	0.029	*	0.444 (0.135-1.456)	0.180
286	chr1_23362590_G_A	rs3795308	ZNF436-AS1	<0.001	60	36	4	0.467 (0.166-1.310)	0.148		0.316 (0.094-1.061)	0.062		0.685 (0.082-5.740)	0.727
287	chr19_47780768_C_CG	rs34362700	SELENOW	<0.001	30	46	24	1.012 (0.532-1.925)	0.971		0.875 (0.325-2.357)	0.792		1.059 (0.301-3.725)	0.929
288	chr18_693977_G_A	rs2305995	ENOSF1	<0.001	18	51	31	0.850 (0.465-1.554)	0.598		1.208 (0.368-3.968)	0.755		0.723 (0.198-2.635)	0.623
289	chrX_100843366_TAAG_T	rs61639376	SYTL4	<0.001	60	10	30	1.479 (0.952-2.297)	0.082		0.588 (0.074-4.652)	0.615		2.205 (0.938-5.183)	0.070
290	chr2_86080761_CAG_C	rs3217271	POLR1A	<0.001	50	41	9	0.891 (0.463-1.713)	0.729		0.799 (0.300-2.131)	0.654		0.911 (0.193-4.303)	0.907
291	chr19_44708135_T_C	.	CTB-171A8.1	<0.001	5	32	63	1.069 (0.439-2.603)	0.882		0.458 (0.051-4.109)	0.485		0.621 (0.077-5.015)	0.655
292	chr22_41981874_G_A	rs2269665	CYP2D6	<0.001	45	35	20	1.188 (0.694-2.034)	0.530		1.090 (0.400-2.971)	0.867		1.434 (0.491-4.189)	0.510
293	chr7_73738248_AC_A	rs3834864	ABHD11-AS1	<0.001	51	45	4	0.677 (0.303-1.512)	0.342		0.753 (0.319-1.778)	0.517		NA	0.998
294	chr1_174250661_G_T	rs41265242	SERPINC1	<0.001	67	25	8	0.509 (0.205-1.266)	0.147		0.619 (0.221-1.731)	0.360		NA	0.998
295	chr9_128826754_C_T	rs2997913	ENDOG	<0.001	19	49	32	0.873 (0.475-1.608)	0.664		1.018 (0.325-3.192)	0.975		0.770 (0.218-2.714)	0.684
296	chr1_36100138_C_T	rs57985157	TEKT2	<0.001	45	44	11	0.547 (0.250-1.195)	0.130		0.576 (0.213-1.556)	0.277		0.269 (0.034-2.149)	0.215
297	chr10_38080890_A_T	rs2505256	ZNF37CP	<0.001	25	53	22	1.308 (0.693-2.470)	0.408		1.841 (0.510-6.648)	0.352		1.803 (0.455-7.152)	0.402
298	chr8_89769998_G_A	rs28565967	RP11-37B2.1	<0.001	77	22	1	0.312 (0.062-1.576)	0.159		0.316 (0.062-1.619)	0.167		NA	0.998
299	chr8_10428300_T_C	rs3750314	RP11-981G7.6	<0.001	31	47	22	0.592 (0.326-1.077)	0.086		0.393 (0.151-1.023)	0.056		0.423 (0.137-1.310)	0.136
300	chr12_96027236_GCTT_G	rs144935346	NTN4	<0.001	97	3	0	NA	0.997		NA	0.997		NA	NA
301	chr2_161235325_T_C	rs3754970	LINC01806	<0.001	26	47	27	0.936 (0.475-1.843)	0.849		0.576 (0.202-1.643)	0.302		0.864 (0.252-2.966)	0.817
302	chr17_6787251_T_C	rs74809992	FBXO39	<0.001	18	50	32	0.828 (0.445-1.542)	0.552		1.038 (0.281-3.831)	0.956		0.723 (0.196-2.671)	0.626
303	chr3_156810476_C_T	rs10936037	LINC00886	0.001	6	31	63	1.736 (0.740-4.073)	0.205		1.041 (0.113-9.572)	0.972		2.141 (0.275-16.699)	0.467
304	chr11_27582097_TA_T	rs56198412	LIN7C	0.001	31	52	17	0.849 (0.459-1.568)	0.601		2.287 (0.876-5.969)	0.091		NA	0.998
305	chr16_1964590_C_T	rs1141684	AC005363.9	0.001	91	9	0	1.816 (0.472-6.987)	0.385		1.816 (0.472-6.987)	0.385		NA	NA
306	chr7_129005304_GT_G	rs35061509	RP11-309L24.10	0.001	28	42	30	1.262 (0.734-2.169)	0.401		1.481 (0.474-4.627)	0.499		1.626 (0.530-4.988)	0.395
307	chr13_51383873_T_G	rs78963599	INTS6-AS1	0.001	88	10	2	0.475 (0.069-3.248)	0.448		0.535 (0.070-4.079)	0.546		NA	0.998
308	chr12_49270042_G_A	rs11168955	TUBA1C	0.001	90	10	0	0.721 (0.091-5.735)	0.757		0.721 (0.091-5.735)	0.757		NA	NA
309	chr19_5784303_G_A	rs10410693	DUS3L	0.001	68	28	4	1.246 (0.548-2.834)	0.600		1.084 (0.391-3.002)	0.877		2.256 (0.273-18.656)	0.450
310	chr1_247549001_T_C	rs41315846	GCSAML-AS1	0.001	25	53	22	1.043 (0.546-1.993)	0.899		1.272 (0.398-4.069)	0.685		1.120 (0.288-4.347)	0.870
311	chr18_2544606_G_A	rs3760589	METTL4	0.001	80	19	1	1.571 (0.593-4.159)	0.364		1.649 (0.607-4.480)	0.327		NA	0.998
312	chr10_61672940_T_C	rs4145020	C10orf107	0.001	70	27	3	1.551 (0.764-3.149)	0.225		2.131 (0.822-5.526)	0.120		1.325 (0.153-11.481)	0.798
313	chr15_75018053_T_C	rs2289582	PPCDC	0.001	35	49	16	0.572 (0.263-1.245)	0.159		0.541 (0.195-1.502)	0.238		0.345 (0.066-1.798)	0.207
314	chr7_64852329_T_C	rs7804955	EEF1DP4	0.001	33	40	27	2.370 (1.193-4.709)	0.014	*	0.887 (0.241-3.273)	0.858		4.338 (1.313-14.328)	0.016	*
315	chr12_55284249_G_A	rs75735981	NABP2	0.001	97	3	0	NA	0.998		NA	0.998		NA	NA
316	chr22_42510832_C_T	rs2003672	RRP7A	0.001	68	30	2	1.291 (0.515-3.235)	0.586		2.062 (0.660-6.444)	0.213		NA	0.997
318	chr15_40313296_A_G	rs4277318	C15orf52	0.001	32	49	19	0.984 (0.564-1.717)	0.955		0.885 (0.306-2.558)	0.821		0.974 (0.326-2.911)	0.963
319	chr1_147652507_T_G	rs2153463	ACP6	0.001	7	34	59	0.888 (0.450-1.753)	0.732		1.772 (0.221-14.216)	0.590		1.264 (0.158-10.106)	0.825
320	chr22_42067685_T_C	rs133368	SMDT1	0.001	7	27	66	1.315 (0.602-2.875)	0.492		1.054 (0.115-9.649)	0.963		1.492 (0.196-11.379)	0.699
321	chr2_218217396_G_T	rs2271541	RP11-378A13.1	0.001	26	42	32	0.701 (0.376-1.309)	0.265		0.572 (0.195-1.680)	0.310		0.522 (0.154-1.763)	0.295
322	chr12_132197939_A_G	rs12306514	RP13-977J11.3	0.001	20	37	43	0.852 (0.488-1.487)	0.572		1.159 (0.339-3.960)	0.814		0.741 (0.231-2.376)	0.614
323	chr2_88992663_A_G	rs59175543	IGKV1-9	0.001	22	52	26	0.971 (0.490-1.924)	0.932		1.123 (0.345-3.655)	0.847		0.958 (0.234-3.925)	0.953
324	chr22_19331389_C_T	rs117447448	MRPL40	0.001	80	18	2	0.549 (0.169-1.784)	0.319		0.594 (0.174-2.025)	0.405		NA	0.998
326	chr3_126107370_C_T	rs2276730	ALG1L	0.002	66	30	4	0.521 (0.244-1.115)	0.093		0.353 (0.112-1.113)	0.075		0.511 (0.078-3.361)	0.485
327	chr19_44962106_GA_G	rs35566032	APOC2	0.002	25	52	23	1.131 (0.634-2.019)	0.676		1.618 (0.513-5.100)	0.411		1.259 (0.369-4.301)	0.713
328	chr1_222650401_T_G	rs67180937	RP11-378J18.8	0.002	26	46	28	0.623 (0.329-1.180)	0.147		0.468 (0.151-1.453)	0.189		0.372 (0.108-1.284)	0.118
329	chr6_26597105_A_G	rs3800302	ZNF322	0.002	2	35	63	2.196 (0.820-5.883)	0.118		NA	0.998		NA	0.998
330	chr8_103068802_A_G	rs3758093	BAALC-AS2	0.002	94	6	0	2.125 (0.477-9.466)	0.323		2.125 (0.477-9.466)	0.323		NA	NA
331	chr6_3023233_C_G	rs6938396	NQO2	0.002	53	36	11	1.462 (0.803-2.662)	0.214		2.142 (0.854-5.376)	0.105		1.694 (0.415-6.912)	0.462
332	chr8_451493_T_C	rs6651443	RP11-91J19.3	0.002	38	46	16	1.167 (0.615-2.213)	0.637		2.298 (0.816-6.475)	0.115		0.957 (0.179-5.121)	0.959
333	chr8_70680963_A_G	rs12681420	XKR9	0.002	84	15	1	0.548 (0.175-1.712)	0.301		0.638 (0.183-2.224)	0.480		NA	0.998
334	chr19_32864607_A_C	rs12150904	SLC7A9	0.002	47	42	11	1.872 (0.967-3.622)	0.063		1.672 (0.477-5.862)	0.422		3.552 (0.967-13.044)	0.056
336	chr7_64992452_C_T	rs34639489	CCT6P3	0.002	45	38	17	0.478 (0.250-0.914)	0.026	*	0.499 (0.196-1.271)	0.145		0.216 (0.045-1.042)	0.056
337	chr11_118561564_A_G	rs11216897	IFT46	0.002	31	51	18	1.024 (0.579-1.809)	0.936		2.155 (0.762-6.096)	0.148		0.864 (0.210-3.547)	0.839
338	chr1_16056834_T_TC	rs138507185	RP11-5P18.10	0.002	11	28	61	0.801 (0.446-1.439)	0.458		0.886 (0.213-3.690)	0.867		0.668 (0.182-2.454)	0.544
339	chr2_113598196_CGAGGTGGCTGG_C	.	DDX11L2	0.002	91	9	0	NA	0.998		NA	0.998		NA	NA
340	chr22_45426076_C_G	rs1022478	RIBC2	0.002	35	50	15	0.910 (0.437-1.894)	0.801		0.922 (0.334-2.544)	0.876		0.818 (0.161-4.151)	0.808
341	chr11_65183372_A_T	rs2277307	PGAM1P8	0.002	46	39	15	0.814 (0.435-1.524)	0.520		0.399 (0.134-1.192)	0.100		0.991 (0.308-3.189)	0.988
342	chr7_128603697_G_A	rs10215566	RP11-274B21.3	0.002	24	50	26	0.713 (0.356-1.429)	0.341		0.342 (0.109-1.077)	0.067		0.446 (0.127-1.566)	0.208
343	chr16_22316873_C_T	rs2290831	SMG1P1	0.002	74	24	2	1.825 (0.918-3.630)	0.086		1.487 (0.524-4.217)	0.455		4.361 (0.856-22.207)	0.076
344	chr2_89099605_C_A	rs148840058	IGKV1D-17	0.002	40	42	18	1.125 (0.604-2.094)	0.711		1.020 (0.365-2.854)	0.970		1.294 (0.376-4.459)	0.683
346	chr7_64666158_G_C	rs6460174	ZNF107	0.002	29	47	24	1.054 (0.557-1.994)	0.871		1.720 (0.534-5.542)	0.364		1.086 (0.260-4.540)	0.910
347	chr18_57571588_A_G	rs2272783	FECH	0.002	35	43	22	1.091 (0.587-2.027)	0.783		1.699 (0.574-5.027)	0.338		1.159 (0.303-4.435)	0.830
348	chr7_38358963_A_G	rs1810377	TRGV5	0.002	52	46	2	0.639 (0.267-1.527)	0.314		0.665 (0.272-1.622)	0.370		NA	0.998
349	chr15_50481590_A_G	rs3743044	SPPL2A	0.002	62	32	6	1.210 (0.543-2.697)	0.641		0.703 (0.237-2.080)	0.524		3.604 (0.747-17.388)	0.110
350	chr10_68760879_CAA_C	rs60121934	STOX1	0.003	75	23	2	1.293 (0.522-3.204)	0.578		1.556 (0.573-4.225)	0.386		NA	0.998
351	chr6_42937497_A_G	rs9471968	PEX6	0.003	46	42	12	0.803 (0.400-1.614)	0.538		0.471 (0.165-1.338)	0.158		0.815 (0.230-2.892)	0.752
352	chr15_20439404_C_T	rs11248784	HERC2P3	0.003	88	12	0	2.708 (0.683-10.736)	0.156		2.708 (0.683-10.736)	0.156		NA	NA
353	chr5_94671148_T_TTATC	rs60728451	KIAA0825	0.003	46	46	8	1.266 (0.623-2.571)	0.515		1.120 (0.455-2.758)	0.805		1.944 (0.397-9.523)	0.412
354	chr9_129123000_G_A	rs3118628	RP11-247A12.7	0.003	65	31	4	0.853 (0.384-1.892)	0.695		0.866 (0.328-2.289)	0.772		0.700 (0.083-5.877)	0.742
355	chr17_42592302_A_G	rs4793253	TUBG2	0.003	24	51	25	1.641 (0.897-3.003)	0.108		1.440 (0.487-4.254)	0.510		2.668 (0.817-8.718)	0.104
356	chr2_210195326_T_G	rs2286963	AC006994.1	0.003	60	37	3	1.281 (0.581-2.825)	0.539		0.825 (0.324-2.100)	0.687		4.496 (0.933-21.664)	0.061
357	chr16_69939922_G_A	rs3748389	PDXDC2P	0.003	7	44	49	0.741 (0.332-1.653)	0.463		0.327 (0.064-1.662)	0.178		0.338 (0.067-1.708)	0.190
358	chr17_75834915_C_T	rs17581728	RP11-666A8.8	0.003	86	13	1	0.462 (0.062-3.456)	0.452		0.483 (0.062-3.772)	0.488		NA	0.998
359	chrX_57393376_G_A	rs5914096	MTHFD1P1	0.003	76	10	14	1.036 (0.599-1.793)	0.899		0.323 (0.042-2.498)	0.279		1.315 (0.454-3.807)	0.613
360	chr6_26368051_G_A	rs72841509	BTN3A2	0.003	86	13	1	3.174 (1.339-7.525)	0.009	**	3.500 (0.985-12.436)	0.053		9.004 (1.088-74.542)	0.042	*
361	chr5_103201499_T_G	rs154290	EIF3KP1	0.003	18	54	28	0.947 (0.483-1.854)	0.874		0.691 (0.211-2.267)	0.542		0.841 (0.236-3.003)	0.790
362	chr10_100489127_C_T	rs3750720	SEC31B	0.003	62	32	6	1.471 (0.695-3.113)	0.313		1.440 (0.574-3.610)	0.437		2.302 (0.279-19.035)	0.439
363	chr17_80204371_A_G	rs4889996	RP11-334C17.5	0.003	19	48	33	0.918 (0.479-1.757)	0.796		1.057 (0.337-3.309)	0.924		0.856 (0.223-3.289)	0.821
364	chr3_156705283_A_T	rs346003	TIPARP-AS1	0.003	71	24	5	0.859 (0.366-2.013)	0.726		0.739 (0.238-2.296)	0.601		0.994 (0.127-7.808)	0.996
365	chr16_68823538_T_C	rs1801552	FTLP14	0.003	16	52	32	2.076 (1.090-3.956)	0.026	*	1.826 (0.432-7.712)	0.413		4.089 (1.038-16.104)	0.044	*
366	chr12_120659770_G_T	rs7302002	RP11-173P15.9	0.003	71	26	3	2.852 (1.271-6.402)	0.011	*	2.054 (0.724-5.829)	0.176		13.112 (2.471-69.592)	0.003	**
368	chr18_120683_TC_T	rs11284195	ROCK1P1	0.004	39	46	15	0.984 (0.487-1.991)	0.965		0.992 (0.371-2.654)	0.987		0.961 (0.195-4.744)	0.961
369	chr7_99903690_A_T	rs2572003	TRIM4	0.004	42	45	13	1.017 (0.580-1.781)	0.953		1.996 (0.786-5.070)	0.146		0.646 (0.136-3.061)	0.582
370	chr10_48913170_T_A	rs7923621	PTPN20CP	0.004	13	33	54	1.099 (0.592-2.039)	0.765		0.983 (0.245-3.934)	0.980		1.152 (0.305-4.352)	0.835
371	chr7_45814247_G_A	rs115857751	GTF2IP13	0.004	86	13	1	2.384 (0.935-6.076)	0.069		2.745 (0.993-7.584)	0.052		NA	0.998
372	chr3_3154166_C_G	rs12635247	TRNT1	0.004	10	38	52	1.657 (0.772-3.553)	0.195		3.193 (0.559-18.225)	0.192		3.874 (0.609-24.634)	0.151
373	chr11_90218199_GA_G	rs34787918	AP000648.5	0.004	21	47	32	1.176 (0.608-2.275)	0.630		2.174 (0.611-7.733)	0.230		1.655 (0.383-7.139)	0.500
374	chr9_37515714_T_C	rs3739572	RP11-405L18.4	0.004	73	26	1	0.969 (0.377-2.491)	0.949		0.604 (0.207-1.762)	0.356		41.739 (4.535-384.122)	<0.001	***
375	chr10_79683469_CA_C	rs3832674	NUTM2B	0.004	33	47	20	0.851 (0.456-1.590)	0.613		0.544 (0.194-1.526)	0.247		0.776 (0.242-2.483)	0.669
376	chr12_4636147_C_T	rs2267546	AKAP3	0.004	32	49	19	0.773 (0.418-1.430)	0.413		1.208 (0.448-3.258)	0.709		0.517 (0.129-2.077)	0.352
377	chr12_929812_C_CT	rs35278212	RAD52	0.004	82	17	1	1.072 (0.371-3.102)	0.897		1.199 (0.387-3.715)	0.754		NA	0.998
378	chr6_42721673_G_A	rs6928781	PRPH2	0.004	39	47	14	1.111 (0.645-1.914)	0.705		2.098 (0.739-5.957)	0.164		1.069 (0.313-3.651)	0.915
379	chr14_35292469_C_G	rs1048990	KIAA0391	0.004	48	44	8	0.574 (0.276-1.190)	0.135		0.643 (0.234-1.766)	0.392		0.282 (0.047-1.690)	0.166
380	chr10_87235091_G_A	rs61857593	NUTM2A	0.004	77	22	1	1.102 (0.389-3.122)	0.855		1.212 (0.405-3.630)	0.731		NA	0.998
381	chr15_90906424_T_C	rs2072077	RCCD1	0.004	34	49	17	1.325 (0.713-2.461)	0.374		1.211 (0.427-3.437)	0.719		1.801 (0.518-6.261)	0.355
382	chr1_149554594_C_G	.	RP11-353N4.6	0.004	62	35	3	0.827 (0.345-1.981)	0.670		0.610 (0.225-1.653)	0.331		2.511 (0.314-20.084)	0.385
383	chr11_116847805_G_C	rs1145206	RP11-109L13.1	0.004	74	25	1	0.637 (0.218-1.854)	0.408		0.664 (0.223-1.978)	0.462		NA	0.998
384	chr10_45792289_T_C	.	AGAP10P	0.004	74	23	3	0.830 (0.362-1.902)	0.660		0.774 (0.252-2.373)	0.653		0.789 (0.096-6.494)	0.825
385	chr10_133128836_C_T	rs10776696	KNDC1	0.004	29	51	20	1.483 (0.781-2.817)	0.229		1.287 (0.449-3.688)	0.638		2.229 (0.639-7.775)	0.209
386	chr19_49997665_C_A	rs12459330	SIGLEC16	0.004	48	43	9	1.031 (0.540-1.971)	0.926		0.901 (0.344-2.357)	0.831		1.190 (0.302-4.684)	0.803
387	chr19_15914366_C_T	rs1060463	CYP4F11	0.004	49	42	9	0.979 (0.475-2.017)	0.953		0.985 (0.417-2.325)	0.973		0.938 (0.115-7.637)	0.952
388	chr5_733804_CAT_C	.	TRIP13	0.004	78	20	2	0.837 (0.260-2.699)	0.766		0.958 (0.275-3.337)	0.946		NA	0.998
389	chr16_50066342_T_A	rs4389139	HEATR3	0.004	10	57	33	0.800 (0.425-1.506)	0.490		2.267 (0.458-11.231)	0.316		0.975 (0.186-5.099)	0.976
390	chr1_63523233_G_A	rs17125090	ITGB3BP	0.005	73	25	2	1.642 (0.672-4.013)	0.277		2.244 (0.803-6.267)	0.123		NA	0.998
391	chr12_9420348_G_A	rs7955974	RP11-599J14.2	0.005	24	58	18	0.523 (0.262-1.045)	0.066		0.328 (0.118-0.913)	0.033	*	0.366 (0.099-1.353)	0.132
392	chr4_82631611_G_A	rs3733229	TMEM150C	0.005	54	36	10	1.647 (0.824-3.293)	0.158		1.163 (0.461-2.935)	0.750		4.222 (0.998-17.859)	0.050
393	chr12_125136873_A_G	rs41473449	RP11-158L12.4	0.005	30	44	26	0.733 (0.375-1.431)	0.362		0.505 (0.179-1.428)	0.198		0.571 (0.163-1.996)	0.380
394	chr1_224192532_A_G	rs908804	RP11-365O16.3	0.005	56	40	4	0.789 (0.335-1.859)	0.588		1.058 (0.393-2.850)	0.912		NA	0.997
395	chr4_15601446_G_C	rs1134634	RP11-799M12.2	0.005	21	39	40	1.182 (0.684-2.040)	0.549		1.193 (0.325-4.374)	0.791		1.400 (0.441-4.450)	0.568
396	chr22_21959457_A_C	rs239918	LL22NC03-86G7.1	0.005	33	44	23	1.260 (0.662-2.399)	0.482		0.553 (0.201-1.520)	0.251		2.029 (0.668-6.168)	0.212
397	chr1_25454402_A_G	rs61775167	RHCE	0.005	13	33	54	1.184 (0.626-2.241)	0.603		0.770 (0.151-3.932)	0.753		1.173 (0.304-4.521)	0.817
398	chr12_10446671_G_A	rs7314384	KLRC2	0.005	62	36	2	1.803 (0.908-3.583)	0.092		2.180 (0.857-5.546)	0.102		2.259 (0.348-14.657)	0.393
399	chr3_41883768_CAGAGAAAAAACAAGTGA_C	rs113374533	ULK4	0.005	7	18	75	8.431 (1.153-61.646)	0.036	*	NA	0.997		NA	0.997
400	chr14_80983019_G_A	rs3783948	TSHR	0.005	41	43	16	0.602 (0.320-1.132)	0.115		0.860 (0.336-2.200)	0.752		0.247 (0.048-1.265)	0.093
401	chr6_151422494_A_C	rs6912830	RMND1	0.005	24	37	39	0.836 (0.512-1.364)	0.473		1.291 (0.384-4.340)	0.679		0.698 (0.252-1.932)	0.489
402	chr1_16622014_C_T	rs11260842	CROCCP2	0.005	58	42	0	0.690 (0.270-1.764)	0.438		0.690 (0.270-1.764)	0.438		NA	NA
404	chr13_52455635_CGCGGTGGCGGTGGCGGTG_C	rs72440971	VPS36	0.005	15	40	45	1.532 (0.728-3.220)	0.261		0.901 (0.172-4.727)	0.902		1.778 (0.376-8.415)	0.468
405	chr1_161323695_T_TTA	rs202172527	RP11-122G18.12	0.005	53	42	5	0.911 (0.389-2.134)	0.830		1.152 (0.434-3.061)	0.776		NA	0.998
406	chr10_73045174_C_A	rs11000499	NUDT13	0.005	63	34	3	1.176 (0.524-2.642)	0.694		1.388 (0.575-3.350)	0.465		NA	0.998
407	chr17_16818967_G_A	rs6502520	USP32P1	0.005	6	9	85	0.800 (0.334-1.912)	0.615		NA	0.960		0.722 (0.091-5.701)	0.757
408	chrX_3829331_C_T	rs141334099	RP11-706O15.5	0.005	64	12	24	0.750 (0.405-1.387)	0.359		0.216 (0.026-1.773)	0.154		0.618 (0.188-2.038)	0.430
409	chr14_50116365_G_T	rs11157729	VCPKMT	0.005	31	49	20	1.358 (0.667-2.766)	0.399		1.194 (0.419-3.405)	0.740		1.911 (0.474-7.707)	0.363
410	chr17_15980913_A_G	rs2286796	ZSWIM7	0.005	63	35	2	1.424 (0.624-3.252)	0.401		1.871 (0.717-4.881)	0.200		NA	0.998
411	chr17_77089240_A_G	rs11868249	SNHG20	0.005	36	44	20	1.848 (0.954-3.580)	0.069		2.624 (0.804-8.562)	0.110		3.371 (0.804-14.128)	0.096
412	chr8_39927802_G_A	rs3739319	IDO2	0.005	14	48	38	1.500 (0.867-2.593)	0.147		3.252 (0.772-13.691)	0.108		3.027 (0.799-11.468)	0.103
413	chr9_162574_CA_C	rs61561056	FOXD4	0.005	38	44	18	0.621 (0.321-1.203)	0.158		0.478 (0.179-1.279)	0.142		0.466 (0.126-1.725)	0.253
414	chr12_27671757_G_T	rs34982186	RP11-1060J15.5	0.005	77	20	3	0.610 (0.236-1.575)	0.307		0.677 (0.247-1.857)	0.449		NA	0.998
415	chr19_49950060_C_T	rs9304690	SIGLEC11	0.005	45	41	14	1.701 (0.963-3.007)	0.067		3.334 (1.184-9.389)	0.023	*	2.141 (0.540-8.493)	0.279
416	chr17_30793278_T_A	rs9899525	SUZ12P1	0.005	65	34	1	0.857 (0.330-2.223)	0.751		0.881 (0.334-2.327)	0.798		NA	0.998
417	chr11_68903636_A_G	rs629426	MRPL21	0.006	51	42	7	0.881 (0.364-2.134)	0.779		1.140 (0.415-3.130)	0.799		NA	0.997
418	chr12_32334816_G_A	rs2291420	RP11-817I4.1	0.006	10	37	53	1.150 (0.566-2.338)	0.700		0.855 (0.182-4.025)	0.843		1.108 (0.230-5.343)	0.899
419	chr15_55185247_T_A	rs28562431	C15orf65	0.006	88	11	1	1.392 (0.475-4.082)	0.547		1.705 (0.509-5.707)	0.387		NA	0.998
420	chr21_44967191_C_T	rs77534538	AP001505.10	0.006	77	20	3	0.910 (0.314-2.635)	0.862		1.044 (0.333-3.274)	0.941		NA	0.998
421	chr7_55871681_C_T	rs6958601	RP11-613E4.4	0.006	64	30	6	0.781 (0.337-1.814)	0.566		0.596 (0.220-1.617)	0.309		1.641 (0.204-13.220)	0.642
422	chr17_30069703_G_C	rs4465650	SSH2	0.006	46	43	11	1.425 (0.706-2.876)	0.323		1.780 (0.639-4.959)	0.270		1.686 (0.323-8.809)	0.536
424	chr11_8683418_C_T	rs2073684	TRIM66	0.006	64	34	2	1.223 (0.475-3.153)	0.677		0.892 (0.301-2.643)	0.837		NA	0.156
425	chr15_100553922_T_C	rs12904576	RP11-526I2.5	0.006	73	23	4	0.767 (0.315-1.868)	0.559		0.958 (0.345-2.662)	0.935		NA	0.998
426	chr22_18908574_T_C	rs73155293	DGCR6	0.006	81	18	1	1.195 (0.349-4.085)	0.777		1.308 (0.362-4.735)	0.682		NA	0.998
427	chr14_76196103_C_T	rs1900127	ESRRB	0.007	18	33	49	1.146 (0.606-2.167)	0.674		0.871 (0.231-3.279)	0.838		1.234 (0.348-4.381)	0.745
428	chr6_42214483_GA_G	rs3215607	MRPS10	0.007	5	26	69	1.214 (0.501-2.940)	0.668		NA	0.998		NA	0.998
429	chr15_75358681_C_CCCACATGCTGCCCAGCCCATA	rs11283893	MAN2C1	0.007	11	52	37	2.361 (1.023-5.450)	0.044	*	1.112 (0.179-6.899)	0.909		3.380 (0.530-21.560)	0.198
430	chr12_6494910_A_G	rs7971237	TAPBPL	0.007	17	44	39	0.765 (0.389-1.508)	0.440		0.412 (0.127-1.336)	0.140		0.570 (0.172-1.891)	0.358
431	chr11_72195200_T_C	rs17162056	FOLR3	0.007	80	19	1	1.075 (0.419-2.758)	0.880		1.173 (0.433-3.179)	0.753		NA	0.998
432	chr15_45362129_A_G	rs1145086	CTD-2651B20.3	0.007	1	12	87	1.150 (0.297-4.451)	0.839		NA	0.998		NA	0.998
433	chr13_36231152_GA_G	rs67328439	SOHLH2	0.007	50	38	12	0.770 (0.367-1.616)	0.489		0.773 (0.279-2.144)	0.621		0.590 (0.115-3.023)	0.526
434	chr19_51878609_C_A	rs12150982	ZNF577	0.007	57	34	9	1.287 (0.664-2.496)	0.455		1.260 (0.440-3.609)	0.666		1.672 (0.427-6.542)	0.460
435	chr12_62965388_G_A	rs699596	RPL14P1	0.007	24	47	29	1.021 (0.574-1.818)	0.943		1.548 (0.551-4.349)	0.407		0.994 (0.284-3.476)	0.992
436	chr19_52891609_G_A	rs10417915	ZNF468	0.007	17	43	40	1.153 (0.636-2.091)	0.639		13.528 (1.488-122.972)	0.021	*	4.322 (0.510-36.613)	0.179
437	chr16_20430794_C_G	rs150216898	ACSM5	0.007	55	42	3	1.017 (0.428-2.417)	0.970		1.220 (0.469-3.173)	0.683		NA	0.998
438	chr7_56120348_A_G	rs35829286	SUMF2	0.007	60	34	6	1.754 (0.876-3.512)	0.112		1.222 (0.448-3.335)	0.695		4.130 (1.063-16.038)	0.040	*
439	chr8_27544615_T_C	rs1042064	EPHX2	0.008	34	40	26	0.826 (0.435-1.568)	0.559		1.165 (0.413-3.286)	0.772		0.616 (0.150-2.539)	0.503
440	chr11_237087_A_G	rs1045288	RP11-326C3.16	0.008	5	30	65	0.497 (0.270-0.917)	0.025	*	1.760 (0.344-9.014)	0.498		0.426 (0.082-2.207)	0.309
441	chr4_75940706_C_T	rs2292533	NAAA	0.008	82	16	2	1.937 (0.797-4.705)	0.144		0.699 (0.182-2.686)	0.602		24.329 (4.737-124.958)	<0.001	***
442	chr1_19342741_A_G	rs12124843	CAPZB	0.008	62	33	5	0.793 (0.353-1.781)	0.575		0.635 (0.239-1.685)	0.362		1.369 (0.174-10.787)	0.766
443	chr7_141764114_T_C	rs765007	KIAA1147	0.008	8	30	62	0.996 (0.515-1.925)	0.990		6.271 (0.916-42.945)	0.061		2.220 (0.379-12.990)	0.376
444	chrX_149501168_AG_A	.	LINC00893	0.008	65	9	26	0.729 (0.403-1.320)	0.297		0.307 (0.066-1.436)	0.134		0.634 (0.202-1.989)	0.434
445	chr15_99800279_A_G	rs77574325	CTD-2054N24.2	0.008	47	42	11	0.918 (0.476-1.768)	0.798		1.258 (0.519-3.048)	0.612		0.527 (0.089-3.129)	0.481
446	chr1_22127133_T_C	rs6676241	LINC00339	0.008	76	22	2	0.864 (0.411-1.816)	0.699		1.795 (0.665-4.846)	0.248		NA	0.168
447	chr15_43511910_TTACAAGAAAATTCC_T	rs3840833	CATSPER2	0.008	88	12	0	0.724 (0.170-3.093)	0.663		0.724 (0.170-3.093)	0.663		NA	NA
448	chrX_21882293_AG_A	rs5901687	YY2	0.008	87	2	11	1.368 (0.724-2.585)	0.335		NA	0.998		1.917 (0.543-6.768)	0.312
449	chr12_54011406_C_T	rs4142680	AC012531.25	0.008	22	48	30	1.111 (0.558-2.213)	0.764		1.346 (0.367-4.936)	0.654		1.321 (0.301-5.799)	0.712
450	chr17_47361324_G_C	rs56100955	EFCAB13	0.008	43	46	11	1.280 (0.636-2.578)	0.489		0.917 (0.354-2.372)	0.858		2.250 (0.568-8.907)	0.248
451	chr15_43761689_A_G	rs12101756	STRCP1	0.008	61	38	1	2.551 (1.010-6.440)	0.048	*	1.988 (0.750-5.267)	0.167		NA	0.004	**
452	chr14_73617197_G_A	rs17128948	RP3-414A15.12	0.008	60	32	8	0.619 (0.279-1.373)	0.238		0.635 (0.221-1.824)	0.399		0.370 (0.056-2.453)	0.303
453	chr10_121913691_C_T	rs11200251	RP11-500G22.4	0.008	40	43	17	1.210 (0.671-2.184)	0.526		0.951 (0.324-2.791)	0.927		1.515 (0.484-4.741)	0.475
454	chr13_75636606_A_C	rs2224797	LMO7-AS1	0.008	32	54	14	1.022 (0.532-1.966)	0.947		1.404 (0.527-3.743)	0.498		0.817 (0.164-4.056)	0.804
455	chr17_49846905_G_C	rs56186849	RP11-304F15.3	0.008	46	44	10	1.094 (0.517-2.318)	0.814		1.145 (0.455-2.882)	0.773		1.062 (0.128-8.810)	0.955
456	chr14_52155749_T_A	rs1075974	PTGDR	0.008	12	45	43	0.805 (0.397-1.630)	0.547		0.567 (0.150-2.139)	0.402		0.568 (0.143-2.249)	0.420
457	chrX_78013005_G_C	rs2227291	MAGT1	0.009	65	12	23	1.287 (0.773-2.144)	0.332		0.324 (0.040-2.625)	0.291		1.747 (0.675-4.517)	0.250
458	chr12_120552273_G_T	rs139895552	GATC	0.009	94	6	0	1.016 (0.205-5.043)	0.985		1.016 (0.205-5.043)	0.985		NA	NA
459	chr8_16175422_A_C	rs12541118	MSR1	0.009	38	45	17	0.856 (0.485-1.509)	0.591		1.104 (0.429-2.842)	0.838		0.629 (0.175-2.268)	0.479
460	chr11_57476115_A_G	rs2258835	TIMM10	0.009	4	25	71	0.831 (0.397-1.741)	0.623		3.184 (0.454-22.326)	0.244		1.528 (0.223-10.489)	0.666
461	chr22_21964108_C_A	rs2266974	TOP3BP1	0.009	54	36	10	1.520 (0.804-2.875)	0.198		0.571 (0.185-1.767)	0.331		4.044 (1.278-12.801)	0.017	*
462	chr2_176337342_T_C	rs818363	HOXD13	0.009	35	43	22	0.548 (0.291-1.031)	0.062		0.523 (0.194-1.412)	0.201		0.306 (0.084-1.116)	0.073
463	chr8_33490389_T_G	rs2732274	FUT10	0.009	29	31	40	1.083 (0.632-1.855)	0.773		0.851 (0.279-2.602)	0.778		1.198 (0.417-3.440)	0.738
464	chr11_74964851_T_G	rs9787775	RP11-147I3.1	0.009	25	46	29	0.899 (0.452-1.788)	0.761		0.637 (0.248-1.638)	0.349		1.070 (0.268-4.269)	0.924
465	chr19_989730_C_A	rs2240147	WDR18	0.009	84	14	2	1.531 (0.640-3.658)	0.338		1.236 (0.388-3.936)	0.720		3.722 (0.444-31.206)	0.226
466	chr1_145977373_G_T	rs2296959	CH17-353B19.1	0.009	65	31	4	3.162 (1.507-6.638)	0.002	**	5.148 (1.871-14.163)	0.002	**	4.764 (0.525-43.207)	0.165
467	chr6_26925272_C_T	rs9393771	GUSBP2	0.009	85	15	0	0.702 (0.231-2.130)	0.532		0.702 (0.231-2.130)	0.532		NA	NA
468	chr2_218455805_T_C	rs35813908	PLCD4	0.009	68	28	4	1.531 (0.815-2.878)	0.186		2.453 (0.992-6.067)	0.052		1.038 (0.127-8.461)	0.972
469	chr9_93476296_C_T	rs10821135	RP11-165J3.6	0.010	20	44	36	1.230 (0.643-2.351)	0.532		0.949 (0.249-3.625)	0.939		1.350 (0.355-5.133)	0.660
470	chrX_46439911_G_C	rs140449061	SLC9A7	0.010	95	0	5	1.355 (0.481-3.816)	0.565		NA	NA		1.837 (0.232-14.564)	0.565
471	chr3_40394399_A_G	rs72861689	EIF1B-AS1	0.010	35	49	16	0.794 (0.389-1.620)	0.527		1.217 (0.438-3.382)	0.707		0.402 (0.063-2.587)	0.338
472	chr6_157323556_C_G	rs4708868	RP5-933K21.3	0.010	22	50	28	1.497 (0.865-2.591)	0.149		2.031 (0.622-6.634)	0.241		2.409 (0.746-7.782)	0.142
473	chr11_57545996_C_G	rs12223229	SMTNL1	0.010	13	38	49	1.421 (0.695-2.905)	0.336		2.975 (0.541-16.348)	0.210		3.091 (0.511-18.702)	0.219
474	chr16_10918377_T_C	rs45509299	RP11-876N24.4	0.010	75	20	5	0.864 (0.339-2.206)	0.760		1.143 (0.380-3.433)	0.812		NA	0.998
475	chr17_35171623_A_C	rs2062115	UNC45B	0.010	88	11	1	2.069 (0.712-6.014)	0.182		2.661 (0.787-8.992)	0.115		NA	0.998
476	chr17_41938582_C_T	rs3809878	NT5C3B	0.010	78	20	2	0.574 (0.178-1.843)	0.351		0.581 (0.179-1.888)	0.367		NA	0.998
478	chr9_15019721_T_C	rs1916311	RP11-54D18.2	0.010	58	34	8	1.639 (0.793-3.388)	0.182		1.577 (0.542-4.590)	0.403		2.796 (0.540-14.492)	0.221
479	chr7_90273916_A_T	rs28945134	CTB-16J4.1	0.010	81	19	0	1.323 (0.464-3.777)	0.601		1.323 (0.464-3.777)	0.601		NA	NA
480	chr1_245083243_C_T	rs10927389	EFCAB2	0.010	67	28	5	1.126 (0.548-2.314)	0.747		0.732 (0.212-2.522)	0.621		1.905 (0.414-8.777)	0.408
481	chr2_135943357_T_C	rs79137850	AC068492.1	0.010	77	21	2	0.517 (0.167-1.602)	0.253		0.557 (0.171-1.818)	0.332		NA	0.998
482	chr14_31389003_C_T	rs7157977	RP11-176H8.1	0.010	48	42	10	1.031 (0.550-1.931)	0.925		1.020 (0.396-2.625)	0.967		1.070 (0.278-4.109)	0.922
483	chr16_2853844_G_T	rs2074294	PRSS30P	0.010	20	48	32	0.835 (0.455-1.533)	0.561		1.625 (0.465-5.681)	0.447		0.807 (0.206-3.161)	0.759
484	chr8_65604255_C_T	rs3750184	ARMC1	0.011	25	46	29	0.834 (0.455-1.529)	0.556		0.256 (0.079-0.834)	0.024	*	0.677 (0.239-1.918)	0.463
485	chr16_5055364_C_T	rs741167	C16orf89	0.011	51	35	14	1.188 (0.645-2.187)	0.581		1.406 (0.542-3.645)	0.483		1.282 (0.343-4.795)	0.712
486	chr16_4726452_G_C	rs35203962	MGRN1	0.011	62	36	2	1.083 (0.454-2.584)	0.858		0.817 (0.302-2.211)	0.690		3.788 (0.472-30.379)	0.210
488	chr10_16817401_G_C	rs2248852	RSU1	0.011	41	51	8	0.476 (0.223-1.019)	0.056		0.455 (0.185-1.118)	0.086		0.262 (0.032-2.139)	0.211
489	chr19_6739923_T_C	rs344633	GPR108	0.011	66	31	3	0.554 (0.207-1.485)	0.241		0.588 (0.212-1.630)	0.307		NA	0.997
490	chr1_58668475_T_C	rs17118066	JUN	0.011	97	3	0	2.984 (0.323-27.609)	0.335		2.984 (0.323-27.609)	0.335		NA	NA
491	chr19_53266645_A_G	rs57086064	ZNF137P	0.011	88	11	1	0.898 (0.224-3.601)	0.880		1.041 (0.234-4.629)	0.958		NA	0.998
492	chr18_79728698_G_GTGTTTTGCCAGTCACCCTGGCTCAGTTAGCAAATTCTGATCCA	rs147933855	RP11-567M16.6	0.011	48	36	16	0.661 (0.347-1.259)	0.208		0.712 (0.288-1.757)	0.461		0.402 (0.087-1.848)	0.241
493	chr4_85994695_T_C	rs10003909	RP13-514E23.2	0.011	57	36	7	1.036 (0.554-1.936)	0.912		3.428 (1.299-9.046)	0.013	*	0.150 (0.015-1.472)	0.104
494	chr9_96729306_G_T	rs7860672	RP11-330M2.4	0.012	53	34	13	1.087 (0.551-2.145)	0.809		0.590 (0.198-1.755)	0.343		1.949 (0.509-7.467)	0.330
495	chr4_69290369_C_T	rs55836077	RP13-644M16.1	0.012	71	22	7	1.275 (0.733-2.220)	0.390		2.175 (0.800-5.918)	0.128		1.193 (0.319-4.458)	0.793
497	chr9_66908681_AAGG_A	.	ZNF658	0.012	67	33	0	2.790 (0.923-8.437)	0.069		2.790 (0.923-8.437)	0.069		NA	NA
498	chr16_21625179_G_C	rs2305520	SMG1P3	0.012	48	45	7	0.808 (0.347-1.885)	0.622		0.505 (0.182-1.397)	0.188		1.441 (0.299-6.937)	0.649
499	chr19_17549491_G_A	rs11666267	BABAM1	0.012	47	47	6	1.237 (0.633-2.417)	0.535		1.272 (0.500-3.232)	0.613		1.479 (0.309-7.069)	0.624
501	chr17_82036150_G_A	rs6502047	DCXR	0.012	84	15	1	0.780 (0.208-2.927)	0.713		NA	0.133		6.920 (0.861-55.599)	0.069
502	chrX_46189076_C_G	rs1207288	GAPDHP65	0.012	77	8	15	1.428 (0.803-2.538)	0.225		0.417 (0.093-1.875)	0.254		3.449 (1.072-11.096)	0.038	*
503	chr5_80656215_A_G	rs380691	DHFR	0.013	15	46	39	0.459 (0.238-0.885)	0.020	*	0.731 (0.243-2.197)	0.577		0.175 (0.039-0.780)	0.022	*
504	chr1_45034622_A_G	rs6671633	EIF2B3	0.013	30	41	29	0.875 (0.499-1.536)	0.642		0.467 (0.145-1.504)	0.202		0.726 (0.251-2.100)	0.555
505	chrX_48577014_T_C	rs926152	RP11-1148L6.9	0.013	47	5	48	1.274 (0.790-2.056)	0.320		2.041 (0.336-12.410)	0.439		1.709 (0.640-4.565)	0.285
506	chr10_102835149_T_G	rs743575	BORCS7	0.013	78	21	1	0.755 (0.273-2.088)	0.588		0.776 (0.275-2.191)	0.632		NA	0.998
507	chr7_30602883_C_A	rs2709809	RP4-777O23.1	0.013	14	44	42	0.707 (0.375-1.334)	0.285		1.763 (0.387-8.032)	0.464		0.714 (0.137-3.712)	0.689
508	chr14_22904777_G_A	rs1043209	HAUS4	0.013	6	35	59	0.625 (0.309-1.262)	0.190		0.626 (0.126-3.114)	0.567		0.391 (0.080-1.916)	0.247
509	chr5_150878171_CTT_C	rs35792893	ZNF300P1	0.013	53	40	7	0.636 (0.299-1.351)	0.239		0.662 (0.249-1.760)	0.409		0.370 (0.046-2.960)	0.348
510	chr5_7878066_C_T	rs1532268	C5orf49	0.013	90	9	1	NA	0.126		NA	0.132		NA	0.998
511	chr7_853660_G_C	rs4605959	RP11-449P15.2	0.013	24	51	25	0.922 (0.516-1.650)	0.785		1.207 (0.414-3.516)	0.731		0.851 (0.248-2.919)	0.798
513	chr13_45015767_G_A	rs9534021	GPALPP1	0.013	75	24	1	1.081 (0.385-3.032)	0.883		1.121 (0.390-3.216)	0.832		NA	0.998
514	chr12_30725795_T_C	rs11051045	IPO8	0.013	49	40	11	1.082 (0.585-2.001)	0.802		1.494 (0.580-3.849)	0.405		0.848 (0.176-4.078)	0.837
515	chr9_42972679_G_T	.	SNX18P5	0.013	17	34	49	0.500 (0.264-0.947)	0.033	*	0.893 (0.281-2.834)	0.848		0.252 (0.059-1.064)	0.061
517	chr22_37614061_G_C	rs2294973	SH3BP1	0.013	56	37	7	0.884 (0.444-1.760)	0.725		1.501 (0.612-3.681)	0.375		NA	0.235
518	chr16_1841681_C_T	rs62038427	FAHD1	0.014	67	31	2	1.360 (0.644-2.871)	0.420		1.478 (0.577-3.784)	0.415		1.472 (0.154-14.102)	0.737
519	chr15_82151598_G_A	rs4725	CSPG4P10	0.014	79	19	2	1.320 (0.572-3.049)	0.515		1.116 (0.367-3.395)	0.847		2.554 (0.298-21.911)	0.393
520	chr8_30132048_A_G	rs7844812	MBOAT4	0.014	10	34	56	0.996 (0.528-1.880)	0.991		2.073 (0.405-10.602)	0.382		1.398 (0.282-6.935)	0.682
521	chr20_63406707_C_T	rs3810472	ZNF512B	0.014	88	12	0	0.972 (0.270-3.499)	0.965		0.972 (0.270-3.499)	0.965		NA	NA
523	chr1_66729228_TTC_T	rs3078564	TCTEX1D1	0.014	59	33	8	0.744 (0.371-1.493)	0.405		0.906 (0.366-2.243)	0.831		0.359 (0.043-2.985)	0.343
524	chr5_233247_T_G	rs7714306	CTD-2083E4.6	0.014	44	47	9	2.057 (1.010-4.189)	0.047	*	2.341 (0.884-6.203)	0.087		3.709 (0.712-19.321)	0.120
525	chr8_65613313_T_C	rs11559265	CTD-3025N20.3	0.014	29	48	23	0.730 (0.381-1.399)	0.343		0.282 (0.095-0.832)	0.022	*	0.631 (0.207-1.923)	0.418
526	chr4_76173895_A_G	rs17001559	ART3	0.014	93	7	0	0.965 (0.124-7.505)	0.973		0.965 (0.124-7.505)	0.973		NA	NA
527	chr22_22117592_G_A	.	ABHD17AP5	0.014	17	51	32	1.431 (0.715-2.863)	0.311		0.931 (0.237-3.652)	0.918		1.773 (0.467-6.734)	0.400
528	chr17_50194072_A_G	rs1007086	SGCA	0.015	24	46	30	1.253 (0.720-2.182)	0.425		1.417 (0.446-4.500)	0.554		1.619 (0.508-5.162)	0.415
529	chr19_52474838_G_T	rs1673903	ZNF578	0.015	24	46	30	1.024 (0.557-1.882)	0.939		4.330 (0.939-19.955)	0.060		1.663 (0.310-8.938)	0.553
530	chr7_39572252_A_G	rs78946261	YAE1D1	0.015	92	8	0	2.357 (0.749-7.421)	0.143		2.357 (0.749-7.421)	0.143		NA	NA
531	chr15_45109438_C_T	rs1961660	SORD2P	0.015	92	8	0	0.175 (0.021-1.463)	0.108		0.175 (0.021-1.463)	0.108		NA	NA
533	chr12_32293967_T_C	rs261878	RP11-50I19.2	0.015	28	51	21	0.875 (0.464-1.653)	0.681		0.449 (0.151-1.335)	0.150		0.874 (0.282-2.712)	0.816
534	chr9_40326913_AT_A	rs372407714	RP11-216M21.1	0.015	68	32	0	2.267 (0.940-5.467)	0.068		2.267 (0.940-5.467)	0.068		NA	NA
535	chr15_43369261_C_T	rs28461955	ADAL	0.015	31	52	17	0.733 (0.386-1.390)	0.341		0.533 (0.188-1.510)	0.236		0.606 (0.179-2.060)	0.423
536	chr4_69438437_A_G	rs117130864	UGT2A3	0.015	72	27	1	1.120 (0.535-2.343)	0.763		2.262 (0.897-5.700)	0.084		NA	0.209
537	chr17_80137650_A_C	rs2289535	RP11-334C17.3	0.015	17	51	32	1.667 (0.826-3.364)	0.154		4.898 (0.590-40.653)	0.141		5.421 (0.633-46.425)	0.123
538	chr18_80077832_C_T	rs61749301	RBFADN	0.015	27	42	31	1.624 (0.871-3.028)	0.127		2.286 (0.487-10.722)	0.295		3.183 (0.679-14.915)	0.142
539	chr8_144977036_A_G	rs3866998	ZNF252P	0.016	41	47	12	0.666 (0.332-1.335)	0.252		0.687 (0.241-1.956)	0.482		0.435 (0.098-1.923)	0.272
540	chr5_109337424_G_A	rs3749669	CTD-2587M2.1	0.016	53	33	14	0.961 (0.551-1.675)	0.888		0.731 (0.233-2.298)	0.592		1.028 (0.329-3.206)	0.963
541	chr3_108437786_A_AAAAG	rs113832514	KIAA1524	0.016	6	37	57	1.781 (0.713-4.447)	0.217		NA	0.997		NA	0.997
542	chr6_2785402_G_T	rs1059630	MYLK4	0.016	46	44	10	0.560 (0.275-1.143)	0.111		0.630 (0.259-1.530)	0.308		0.232 (0.028-1.919)	0.176
543	chr9_95915882_G_T	rs683829	LINC00476	0.016	5	29	66	1.664 (0.713-3.883)	0.239		NA	0.997		NA	0.997
544	chr16_3115424_A_G	rs909410	ZNF213	0.016	73	25	2	1.025 (0.392-2.683)	0.960		1.218 (0.425-3.496)	0.713		NA	0.998
545	chr20_38497214_C_T	rs1303577	SNHG17	0.016	1	15	84	1.213 (0.386-3.819)	0.741		NA	0.998		NA	0.998
547	chr10_43105241_A_G	rs2435352	RET	0.016	26	57	17	0.736 (0.303-1.787)	0.499		0.251 (0.073-0.865)	0.029	*	0.647 (0.158-2.640)	0.544
548	chr16_23643188_T_G	rs703769	DCTN5	0.016	51	36	13	1.025 (0.544-1.930)	0.939		1.103 (0.446-2.727)	0.831		0.966 (0.216-4.314)	0.964
549	chr4_108033994_C_T	rs4422481	OSTC	0.016	15	7	78	0.808 (0.468-1.396)	0.446		0.344 (0.039-2.996)	0.334		0.612 (0.212-1.766)	0.364
550	chr14_24146226_T_C	rs4575	EMC9	0.016	18	48	34	1.133 (0.596-2.152)	0.703		0.353 (0.103-1.211)	0.098		0.864 (0.284-2.632)	0.798
551	chr9_96775887_C_T	rs2289650	RP11-535M15.1	0.016	86	14	0	0.781 (0.231-2.640)	0.691		0.781 (0.231-2.640)	0.691		NA	NA
553	chr22_41322474_C_T	rs5758295	RP4-669P10.19	0.016	58	31	11	1.033 (0.554-1.924)	0.919		0.802 (0.284-2.266)	0.678		1.276 (0.351-4.630)	0.711
554	chr7_4996980_C_G	rs9639891	RNF216P1	0.016	45	47	8	1.877 (0.978-3.602)	0.058		2.367 (0.840-6.667)	0.103		3.220 (0.761-13.627)	0.112
556	chr3_5202993_G_A	rs147838565	EGOT	0.017	94	6	0	7.264 (2.150-24.536)	0.001	**	7.264 (2.150-24.536)	0.001	**	NA	NA
557	chr12_69370608_A_G	rs2291005	LYZ	0.017	34	47	19	0.947 (0.515-1.742)	0.861		1.233 (0.480-3.171)	0.664		0.785 (0.196-3.133)	0.731
558	chr19_58347310_A_G	rs1265957	A1BG-AS1	0.017	8	28	64	0.652 (0.345-1.232)	0.187		0.459 (0.112-1.872)	0.278		0.362 (0.096-1.367)	0.134
559	chr2_113735932_CT_C	rs142249018	AC017074.2	0.017	55	37	8	1.497 (0.791-2.836)	0.215		1.618 (0.605-4.332)	0.338		2.165 (0.561-8.360)	0.262
560	chr15_69452821_C_A	.	RPLP1	0.017	96	4	0	NA	0.998		NA	0.998		NA	NA
561	chr1_149059379_C_A	.	WI2-1896O14.1	0.017	29	37	34	0.820 (0.490-1.371)	0.449		0.507 (0.168-1.532)	0.228		0.676 (0.257-1.777)	0.427
562	chr6_34744455_C_T	rs2814966	UHRF1BP1	0.017	43	46	11	1.017 (0.539-1.916)	0.959		0.587 (0.218-1.575)	0.290		1.493 (0.449-4.959)	0.513
563	chr12_103943889_G_A	rs1882019	TDG	0.018	48	44	8	0.639 (0.303-1.346)	0.238		0.933 (0.350-2.493)	0.891		0.209 (0.026-1.690)	0.142
564	chr9_33135087_G_A	rs913214	B4GALT1	0.018	42	34	24	1.290 (0.738-2.256)	0.372		1.258 (0.441-3.593)	0.668		1.669 (0.545-5.105)	0.369
565	chr15_43769604_C_T	rs1053492	AC011330.5	0.018	13	51	36	1.279 (0.650-2.518)	0.476		1.774 (0.347-9.064)	0.491		1.914 (0.385-9.510)	0.427
566	chr7_50626732_G_A	rs2074778	FIGNL1	0.018	45	38	17	0.377 (0.166-0.858)	0.020	*	0.500 (0.167-1.498)	0.216		0.097 (0.011-0.852)	0.035	*
567	chr10_14723140_G_A	rs184442179	DCLRE1C	0.018	95	5	0	NA	0.260		NA	0.260		NA	NA
568	chr2_73448881_A_G	rs17848880	NAT8B	0.018	93	7	0	NA	0.998		NA	0.998		NA	NA
569	chr13_101692517_A_G	rs981073	TPP2	0.018	1	3	96	1.098 (0.229-5.275)	0.907		NA	0.998		NA	0.998
570	chr16_89636245_C_T	rs2070993	CHMP1A	0.018	33	53	14	1.507 (0.705-3.221)	0.290		0.851 (0.318-2.279)	0.748		3.630 (0.882-14.932)	0.074
571	chr19_13757855_G_A	rs6511886	MRI1	0.018	22	41	37	0.984 (0.538-1.800)	0.958		1.493 (0.467-4.775)	0.499		1.054 (0.286-3.878)	0.937
572	chr3_134547282_A_G	rs12637751	ANAPC13	0.018	70	29	1	0.210 (0.044-1.005)	0.051		0.211 (0.044-1.017)	0.053		NA	0.998
573	chr2_168824641_C_T	rs3732031	G6PC2	0.019	45	44	11	0.833 (0.385-1.800)	0.642		0.668 (0.261-1.714)	0.402		0.970 (0.192-4.894)	0.971
574	chr12_7041361_A_G	rs144335312	LTBR	0.019	97	3	0	NA	0.998		NA	0.998		NA	NA
575	chr20_46358165_C_T	rs6017792	RP11-394O2.3	0.019	64	33	3	0.361 (0.129-1.013)	0.053		0.199 (0.055-0.718)	0.014	*	1.650 (0.189-14.446)	0.651
576	chrX_53422619_G_A	rs1264011	HSD17B10	0.019	49	11	40	1.144 (0.735-1.782)	0.551		NA	0.997		1.332 (0.575-3.086)	0.504
578	chr17_47440405_T_A	rs56089045	MRPL45P2	0.019	48	44	8	0.856 (0.394-1.862)	0.695		0.535 (0.204-1.405)	0.204		2.018 (0.416-9.787)	0.384
580	chr17_5461303_CTTCT_C	rs199685469	USP6	0.019	97	3	0	NA	0.997		NA	0.997		NA	NA
581	chr7_100373690_T_C	rs2405442	SPDYE3	0.019	27	51	22	1.220 (0.587-2.534)	0.594		0.624 (0.205-1.903)	0.407		1.628 (0.456-5.809)	0.453
582	chr22_30538829_T_C	rs5753190	SEC14L6	0.019	17	49	34	0.590 (0.292-1.191)	0.141		0.490 (0.170-1.414)	0.187		0.361 (0.093-1.399)	0.140
583	chr19_52406736_A_G	rs11668956	ZNF528	0.019	44	40	16	0.943 (0.489-1.819)	0.860		0.785 (0.277-2.230)	0.650		1.004 (0.255-3.945)	0.996
584	chr16_21548236_C_CA	rs372054262	NPIPB4	0.019	64	36	0	1.217 (0.417-3.553)	0.719		1.217 (0.417-3.553)	0.719		NA	NA
585	chr6_87216102_TACATAGACACACACACACACACAC_T	rs71873091	SMIM8	0.019	80	20	0	0.610 (0.133-2.799)	0.525		0.610 (0.133-2.799)	0.525		NA	NA
586	chr10_18545998_G_A	rs150824509	RP11-499P20.2	0.019	94	6	0	0.607 (0.078-4.713)	0.633		0.607 (0.078-4.713)	0.633		NA	NA
587	chr12_132197939_A_G	rs12306514	GALNT9	0.019	20	37	43	0.852 (0.488-1.487)	0.572		1.159 (0.339-3.960)	0.814		0.741 (0.231-2.376)	0.614
588	chr1_183186347_C_A	rs684527	LAMC2	0.019	50	41	9	1.330 (0.692-2.554)	0.392		1.270 (0.526-3.067)	0.594		1.890 (0.405-8.810)	0.418
589	chr7_64120305_G_A	rs9768219	ZNF736	0.019	44	45	11	1.929 (1.027-3.624)	0.041	*	2.658 (0.935-7.558)	0.067		3.394 (0.845-13.630)	0.085
590	chr12_21474811_A_G	rs2159943	PYROXD1	0.019	32	52	16	1.645 (0.806-3.360)	0.172		1.358 (0.401-4.595)	0.623		2.611 (0.651-10.478)	0.176
591	chr17_82884019_G_T	rs55681405	TBCD	0.020	75	24	1	3.256 (1.552-6.833)	0.002	**	4.475 (1.847-10.842)	<0.001	***	NA	0.998
592	chr22_45184710_CTTAAAG_C	rs141363348	NUP50-AS1	0.020	34	41	25	1.279 (0.732-2.237)	0.387		0.489 (0.134-1.784)	0.279		1.783 (0.644-4.937)	0.266
593	chr10_47523681_TGGCCCC_T	.	BMS1P2	0.020	68	31	1	2.801 (1.154-6.799)	0.023	*	3.261 (1.236-8.599)	0.017	*	NA	0.998
594	chr20_46118343_T_C	rs1883832	CD40	0.020	11	52	37	1.551 (0.801-3.005)	0.193		3.860 (0.464-32.124)	0.212		4.498 (0.546-37.082)	0.162
595	chr4_39771506_C_T	rs160096	RFC1	0.020	88	11	1	2.765 (1.007-7.593)	0.048	*	4.524 (1.329-15.405)	0.016	*	NA	0.998
597	chr17_44161981_T_C	rs730228	ASB16	0.020	17	46	37	0.988 (0.516-1.890)	0.970		0.640 (0.186-2.198)	0.478		0.856 (0.249-2.938)	0.804
598	chr19_33164238_C_T	rs1981827	CEBPA-AS1	0.020	82	16	2	1.342 (0.476-3.779)	0.578		1.743 (0.548-5.544)	0.346		NA	0.998
599	chr2_231525440_A_G	rs3752763	LINC00471	0.020	23	47	30	1.028 (0.527-2.005)	0.935		0.551 (0.200-1.518)	0.249		1.130 (0.347-3.677)	0.839
600	chr18_2554523_T_G	rs73938963	RP11-715F3.2	0.020	80	19	1	1.571 (0.593-4.159)	0.364		1.649 (0.607-4.480)	0.327		NA	0.998
601	chrX_76175352_C_T	rs2301862	PBDC1	0.020	76	10	14	1.150 (0.591-2.238)	0.681		NA	0.997		2.548 (0.756-8.587)	0.131
602	chr1_200600264_C_A	rs2809357	RP11-92G12.3	0.020	5	24	71	1.108 (0.475-2.584)	0.813		NA	0.997		NA	0.998
603	chr14_73938053_T_C	rs28927675	PTGR2	0.020	26	44	30	0.599 (0.310-1.156)	0.127		0.314 (0.112-0.883)	0.028	*	0.419 (0.133-1.323)	0.138
604	chr4_110400303_C_T	rs2348213	RPL7L1P13	0.020	38	42	20	0.935 (0.508-1.722)	0.830		0.717 (0.269-1.912)	0.506		0.999 (0.301-3.314)	0.999
606	chr12_96013308_A_G	rs12319438	RP11-256L6.3	0.020	57	37	6	1.910 (0.927-3.938)	0.079		2.184 (0.777-6.135)	0.138		3.237 (0.614-17.055)	0.166
607	chr1_31433253_G_A	rs78108126	SERINC2	0.020	76	21	3	1.311 (0.487-3.527)	0.592		0.822 (0.232-2.914)	0.762		7.014 (0.820-59.967)	0.075
608	chr12_27762652_A_ATTT	rs35441719	MANSC4	0.021	71	29	0	0.464 (0.102-2.123)	0.323		0.464 (0.102-2.123)	0.323		NA	NA
609	chr1_160425010_G_C	rs78922861	DUSP23	0.021	96	3	1	NA	0.998		NA	0.998		NA	0.999
610	chr4_69028136_G_A	rs4235108	RP13-644M16.5	0.021	31	52	17	0.763 (0.393-1.480)	0.423		0.868 (0.344-2.192)	0.765		0.498 (0.101-2.472)	0.394
611	chr19_17226746_C_A	rs3745163	OCEL1	0.021	42	48	10	0.848 (0.426-1.690)	0.640		1.570 (0.613-4.020)	0.347		NA	0.998
612	chr6_137544329_T_A	rs203693	ARFGEF3	0.021	2	18	80	1.497 (0.516-4.346)	0.458		NA	0.998		NA	0.998
613	chr11_57659999_G_C	rs145927880	RPS4XP13	0.021	97	3	0	NA	0.998		NA	0.998		NA	NA
614	chr13_79355048_G_A	rs9530900	LINC01068	0.021	56	38	6	1.021 (0.523-1.994)	0.952		1.534 (0.627-3.750)	0.349		0.468 (0.054-4.043)	0.490
615	chr15_25187375_A_T	rs2739852	PWAR6	0.021	71	28	1	0.810 (0.321-2.046)	0.656		0.843 (0.326-2.177)	0.724		NA	0.998
616	chr6_44311374_A_G	rs9688508	TCTE1	0.022	53	37	10	1.043 (0.582-1.868)	0.888		1.959 (0.748-5.131)	0.171		0.625 (0.128-3.045)	0.561
617	chr5_10280800_G_T	rs6895670	CTD-2256P15.4	0.022	88	11	1	1.723 (0.521-5.702)	0.373		1.930 (0.546-6.820)	0.307		NA	0.998
618	chr11_44074734_CTCTTTCTT_C	rs202091203	SEC14L1P1	0.022	82	16	2	1.975 (0.868-4.493)	0.104		1.959 (0.621-6.183)	0.251		3.958 (0.465-33.710)	0.208
619	chr22_20064356_C_G	rs149905068	KLHL22	0.022	97	3	0	3.883 (0.751-20.077)	0.106		3.883 (0.751-20.077)	0.106		NA	NA
620	chr7_128501969_A_T	rs12539729	METTL2B	0.022	35	48	17	1.190 (0.614-2.308)	0.606		1.285 (0.403-4.093)	0.672		1.407 (0.366-5.415)	0.620
621	chr8_100649406_C_T	rs12681977	SNX31	0.022	35	49	16	1.145 (0.590-2.219)	0.689		1.158 (0.423-3.171)	0.775		1.304 (0.336-5.069)	0.701
622	chr10_26704796_G_A	rs1677730	PDSS1	0.023	27	42	31	0.907 (0.478-1.723)	0.766		0.837 (0.292-2.401)	0.741		0.835 (0.234-2.982)	0.781
623	chr4_79587752_G_GA	rs35732335	LINC00989	0.023	13	40	47	1.443 (0.660-3.158)	0.358		1.897 (0.294-12.257)	0.501		2.505 (0.346-18.115)	0.363
625	chr2_99109112_T_C	rs6733285	TSGA10	0.023	13	56	31	1.381 (0.673-2.833)	0.379		1.201 (0.255-5.647)	0.817		1.767 (0.363-8.606)	0.481
626	chr10_48913142_C_G	rs7913620	BMS1P7	0.023	18	34	48	1.475 (0.809-2.688)	0.205		1.991 (0.467-8.492)	0.352		2.482 (0.622-9.914)	0.198
627	chr11_2160905_C_T	rs13306444	LSP1	0.023	91	9	0	0.629 (0.143-2.780)	0.541		0.629 (0.143-2.780)	0.541		NA	NA
629	chr1_23362590_G_A	rs3795308	ZNF436	0.024	60	36	4	0.467 (0.166-1.310)	0.148		0.316 (0.094-1.061)	0.062		0.685 (0.082-5.740)	0.727
630	chr15_99800279_A_G	rs77574325	DNM1P46	0.024	47	42	11	0.918 (0.476-1.768)	0.798		1.258 (0.519-3.048)	0.612		0.527 (0.089-3.129)	0.481
631	chr1_43242987_G_A	rs1760668	EBNA1BP2	0.025	73	24	3	0.552 (0.199-1.528)	0.252		0.706 (0.229-2.182)	0.546		NA	0.997
633	chr15_45682430_G_A	rs2289578	CTD-2306A12.1	0.025	47	34	19	1.134 (0.593-2.167)	0.704		1.272 (0.455-3.558)	0.647		1.195 (0.288-4.960)	0.806
634	chr12_112875665_C_T	rs2891411	RPH3A	0.025	19	52	29	1.671 (0.849-3.287)	0.137		1.353 (0.423-4.332)	0.611		2.677 (0.721-9.943)	0.141
635	chrX_154507173_G_A	rs2071428	ATP6AP1	0.025	94	4	2	1.439 (0.487-4.254)	0.511		0.645 (0.074-5.602)	0.691		3.695 (0.473-28.858)	0.213
636	chr2_87706027_T_C	rs115570742	AC093616.4	0.025	75	24	1	1.250 (0.512-3.054)	0.624		1.967 (0.655-5.909)	0.228		NA	0.998
638	chrX_120253978_C_CTGA	rs201958171	RHOXF1-AS1	0.026	38	12	50	1.386 (0.803-2.390)	0.241		0.675 (0.157-2.895)	0.597		1.739 (0.598-5.063)	0.310
639	chr2_89234329_C_T	rs75790510	IGKV2-24	0.027	21	51	28	1.167 (0.615-2.213)	0.636		3.150 (0.701-14.164)	0.135		1.954 (0.370-10.311)	0.430
640	chr3_119707208_C_G	rs4234664	MAATS1	0.027	52	38	10	1.219 (0.625-2.375)	0.561		1.140 (0.463-2.807)	0.776		1.637 (0.346-7.750)	0.534
641	chr2_174398490_A_G	rs10930660	SCRN3	0.027	6	48	46	0.739 (0.346-1.580)	0.435		NA	0.998		NA	0.998
642	chr17_8823528_A_C	rs2074257	AC135178.7	0.027	51	39	10	1.503 (0.795-2.842)	0.210		0.579 (0.192-1.743)	0.331		3.282 (1.091-9.870)	0.034	*
643	chr7_135164461_G_A	rs3800592	RP11-134L10.1	0.027	46	46	8	0.585 (0.240-1.425)	0.238		0.285 (0.093-0.873)	0.028	*	1.400 (0.289-6.791)	0.676
645	chr8_81807872_T_C	rs2600601	SNX16	0.027	91	9	0	2.478 (0.795-7.724)	0.118		2.478 (0.795-7.724)	0.118		NA	NA
646	chr11_124807845_G_GTGC	rs59020806	RP11-677M14.5	0.027	54	42	4	1.598 (0.759-3.364)	0.218		1.573 (0.574-4.312)	0.379		2.596 (0.500-13.491)	0.256
647	chr6_116461325_T_C	rs2858833	FAM26F	0.027	4	24	72	0.999 (0.419-2.382)	0.997		NA	0.997		NA	0.997
648	chr7_7178165_T_G	rs11762665	C1GALT1	0.027	63	29	8	0.856 (0.429-1.709)	0.660		0.668 (0.227-1.962)	0.463		0.961 (0.213-4.348)	0.959
649	chr3_53888230_A_G	rs2304576	ACTR8	0.027	12	38	50	1.016 (0.503-2.051)	0.965		0.294 (0.064-1.357)	0.117		0.584 (0.158-2.157)	0.419
652	chr17_21301023_C_T	rs113821733	RPL21P120	0.028	83	17	0	1.166 (0.381-3.575)	0.788		1.166 (0.381-3.575)	0.788		NA	NA
653	chr2_87149821_G_A	rs6547711	RGPD2	0.028	22	52	26	1.278 (0.723-2.258)	0.399		2.183 (0.660-7.226)	0.201		1.875 (0.515-6.824)	0.340
655	chr2_237334642_G_A	rs2270671	TRAF3IP1	0.028	95	5	0	2.109 (0.438-10.156)	0.352		2.109 (0.438-10.156)	0.352		NA	NA
656	chr5_43666614_G_A	rs35141665	PAIP1	0.028	86	13	1	0.514 (0.120-2.190)	0.368		0.539 (0.122-2.395)	0.417		NA	0.998
657	chr14_23939745_A_G	rs1885811	DHRS4L2	0.028	80	19	1	0.317 (0.042-2.410)	0.267		0.327 (0.042-2.565)	0.288		NA	0.997
658	chr2_165924401_A_G	rs2163648	AC009495.3	0.029	47	40	13	1.591 (0.822-3.081)	0.168		3.073 (1.007-9.380)	0.049	*	1.780 (0.331-9.587)	0.502
659	chr10_124488235_G_A	rs11245168	LHPP	0.029	81	19	0	0.676 (0.203-2.249)	0.523		0.676 (0.203-2.249)	0.523		NA	NA
662	chr4_48067679_G_C	rs2230594	CNGA1	0.029	26	55	19	0.736 (0.414-1.310)	0.297		0.885 (0.311-2.517)	0.818		0.524 (0.158-1.736)	0.290
663	chr19_49390960_G_T	rs7256984	DKKL1	0.029	26	45	29	1.071 (0.618-1.856)	0.807		2.361 (0.829-6.728)	0.108		1.101 (0.299-4.053)	0.885
664	chr7_137391101_T_A	rs1731951	PTN	0.029	26	49	25	0.773 (0.388-1.542)	0.466		0.731 (0.254-2.107)	0.562		0.613 (0.151-2.492)	0.494
665	chrX_154507173_G_A	rs2071428	F8A1	0.029	94	4	2	1.439 (0.487-4.254)	0.511		0.645 (0.074-5.602)	0.691		3.695 (0.473-28.858)	0.213
666	chr4_84634043_G_A	rs13102661	WDFY3-AS2	0.029	26	43	31	1.002 (0.562-1.786)	0.994		0.622 (0.219-1.762)	0.371		1.060 (0.359-3.125)	0.916
667	chr6_28505548_T_G	rs2071966	MAS1L	0.029	35	56	9	0.473 (0.195-1.147)	0.098		0.264 (0.094-0.743)	0.012	*	0.718 (0.150-3.443)	0.679
669	chr9_132399944_G_C	.	SURF4	0.030	97	3	0	0.942 (0.125-7.108)	0.954		0.942 (0.125-7.108)	0.954		NA	NA
670	chr4_967585_G_A	rs1377586	DGKQ	0.031	36	46	18	0.790 (0.395-1.580)	0.505		0.693 (0.286-1.681)	0.417		0.776 (0.160-3.755)	0.752
671	chr12_53116149_C_T	rs2272296	SOAT2	0.031	41	39	20	1.311 (0.742-2.315)	0.351		0.869 (0.291-2.590)	0.801		1.807 (0.617-5.292)	0.281
672	chr1_222547946_C_T	rs4846382	TAF1A-AS1	0.031	15	46	39	1.164 (0.639-2.120)	0.619		0.842 (0.247-2.870)	0.783		1.228 (0.374-4.030)	0.735
673	chr12_52548451_G_T	rs12308719	AAAS	0.031	18	50	32	1.181 (0.619-2.252)	0.614		1.149 (0.334-3.953)	0.825		1.387 (0.378-5.090)	0.622
674	chr12_119688253_G_C	rs56212782	POP5	0.031	97	3	0	1.529 (0.180-12.955)	0.697		1.529 (0.180-12.955)	0.697		NA	NA
675	chr19_15879621_C_T	rs2108622	CTD-2013N17.1	0.032	59	32	9	1.262 (0.674-2.362)	0.467		0.955 (0.365-2.500)	0.926		2.039 (0.559-7.446)	0.281
676	chr7_130612248_GA_G	rs34699820	COPG2	0.032	16	44	40	1.004 (0.506-1.992)	0.990		2.464 (0.306-19.872)	0.397		1.868 (0.223-15.643)	0.565
677	chr11_124807845_G_GTGC	rs59020806	RP11-677M14.7	0.032	54	42	4	1.598 (0.759-3.364)	0.218		1.573 (0.574-4.312)	0.379		2.596 (0.500-13.491)	0.256
678	chr1_235430867_A_G	rs2291687	RP11-443B7.1	0.032	15	59	26	0.973 (0.471-2.009)	0.941		1.411 (0.302-6.588)	0.662		1.098 (0.207-5.832)	0.913
679	chr17_76742326_A_C	rs76721450	LINC02080	0.032	86	14	0	0.303 (0.060-1.518)	0.146		0.303 (0.060-1.518)	0.146		NA	NA
680	chr20_1915598_A_G	rs6136376	SIRPB1	0.032	14	36	50	0.937 (0.482-1.821)	0.847		0.833 (0.218-3.192)	0.790		0.843 (0.216-3.289)	0.806
681	chr1_179351443_A_G	rs13306731	TDRD5	0.033	32	47	21	0.682 (0.325-1.430)	0.311		0.519 (0.174-1.544)	0.238		0.531 (0.128-2.196)	0.382
682	chr14_24000929_C_T	rs1811890	DHRS4	0.033	51	46	3	1.087 (0.428-2.760)	0.860		1.255 (0.460-3.422)	0.657		NA	0.998
683	chr14_95438813_C_T	rs141687312	RP11-404P21.3	0.033	97	3	0	3.251 (0.648-16.311)	0.152		3.251 (0.648-16.311)	0.152		NA	NA
684	chr14_81413019_C_T	rs8013454	UNGP3	0.033	57	14	29	1.142 (0.714-1.825)	0.580		0.606 (0.133-2.750)	0.516		1.380 (0.553-3.443)	0.490
685	chr7_37948987_C_T	rs2044831	EPDR1	0.033	19	52	29	1.299 (0.721-2.339)	0.384		2.057 (0.561-7.545)	0.277		1.973 (0.510-7.630)	0.325
686	chr10_80166994_G_C	rs34332933	NUTM2B-AS1	0.033	93	7	0	1.159 (0.264-5.078)	0.845		1.159 (0.264-5.078)	0.845		NA	NA
687	chr2_176171483_G_A	rs2857535	HAGLROS	0.034	7	33	60	1.139 (0.525-2.469)	0.742		0.832 (0.095-7.322)	0.869		1.034 (0.132-8.125)	0.974
688	chr17_68114596_A_G	rs2302097	RP11-147L13.8	0.034	17	33	50	1.556 (0.733-3.304)	0.249		0.683 (0.114-4.093)	0.677		1.629 (0.358-7.407)	0.528
689	chr2_37974214_G_A	rs77064336	RMDN2	0.034	88	12	0	0.762 (0.164-3.546)	0.729		0.762 (0.164-3.546)	0.729		NA	NA
690	chr6_149919759_C_A	rs143404631	RAET1E	0.034	96	4	0	NA	0.998		NA	0.998		NA	NA
691	chr9_97035478_A_G	rs7875800	MFSD14C	0.034	11	47	42	1.368 (0.650-2.879)	0.409		0.382 (0.089-1.635)	0.195		1.004 (0.264-3.812)	0.996
692	chr11_43754184_A_G	rs4643069	HSD17B12	0.034	3	36	61	1.267 (0.539-2.978)	0.588		0.470 (0.052-4.220)	0.500		0.769 (0.099-5.950)	0.801
693	chr15_65058630_T_A	rs2232758	RP11-325L12.6	0.034	64	33	3	1.311 (0.575-2.993)	0.520		1.459 (0.604-3.521)	0.401		NA	0.998
694	chr15_89683716_C_A	rs7169981	WDR93	0.034	44	47	9	1.077 (0.540-2.147)	0.834		0.958 (0.393-2.337)	0.925		1.390 (0.294-6.574)	0.678
695	chr19_52002388_GT_G	rs10714016	CTC-471J1.11	0.034	33	44	23	1.322 (0.713-2.451)	0.375		0.813 (0.264-2.505)	0.718		1.557 (0.495-4.901)	0.449
697	chr2_136329754_A_G	rs13003740	DARS-AS1	0.034	15	48	37	1.091 (0.574-2.075)	0.790		1.846 (0.399-8.532)	0.433		1.500 (0.314-7.162)	0.611
698	chr5_134649256_TAGAG_T	rs149428236	TXNDC15	0.034	86	13	1	1.209 (0.404-3.618)	0.734		1.741 (0.483-6.269)	0.396		NA	0.998
699	chr2_190371175_A_C	rs1882891	ANKAR	0.035	3	22	75	1.388 (0.497-3.875)	0.531		NA	0.998		NA	0.998
700	chr8_143922430_G_A	rs11786903	PLEC	0.035	68	27	5	1.033 (0.510-2.091)	0.928		1.629 (0.638-4.159)	0.308		NA	0.342
702	chr18_74149149_A_G	rs199803541	ZNF407	0.035	97	3	0	0.585 (0.087-3.935)	0.581		0.585 (0.087-3.935)	0.581		NA	NA
703	chr19_57191890_C_T	rs77125234	ZNF256	0.035	95	4	1	2.468 (0.540-11.290)	0.244		NA	0.998		NA	NA
704	chr7_102329315_A_T	rs803111	SPDYE6	0.035	39	55	6	1.238 (0.515-2.978)	0.633		1.170 (0.409-3.343)	0.770		1.749 (0.204-15.005)	0.610
705	chr9_112297925_C_G	rs10981348	SUSD1	0.035	39	52	9	0.639 (0.308-1.325)	0.229		0.805 (0.313-2.069)	0.653		0.295 (0.048-1.798)	0.186
706	chr7_128654295_T_C	rs10227728	RP11-274B21.4	0.035	22	55	23	1.178 (0.571-2.431)	0.658		0.634 (0.216-1.857)	0.406		1.315 (0.375-4.609)	0.669
707	chr15_56444010_T_C	rs795793	NEDD4	0.035	25	4	71	1.100 (0.648-1.865)	0.725		NA	0.998		1.167 (0.416-3.275)	0.769
708	chrX_47092820_A_G	rs4480242	UBA1	0.035	25	6	69	1.027 (0.593-1.779)	0.924		1.061 (0.168-6.704)	0.950		1.060 (0.341-3.293)	0.920
709	chr10_50813938_G_A	rs41274048	ASAH2	0.035	88	11	1	0.645 (0.153-2.718)	0.550		0.739 (0.158-3.458)	0.701		NA	0.997
710	chr10_116701280_A_G	rs1008307	HSPA12A	0.035	63	32	5	1.405 (0.724-2.725)	0.315		1.544 (0.613-3.884)	0.357		1.763 (0.361-8.615)	0.483
712	chr16_31141376_T_TAAACAAAC	rs5816523	RP11-196G11.2	0.035	87	13	0	1.222 (0.349-4.272)	0.754		1.222 (0.349-4.272)	0.754		NA	NA
713	chr14_76172123_A_G	rs3783997	RP11-361H10.3	0.036	19	33	48	1.140 (0.607-2.141)	0.683		1.631 (0.393-6.771)	0.500		1.448 (0.374-5.612)	0.592
714	chr18_24163075_AT_A	rs3216111	RP11-799B12.4	0.036	50	42	8	1.081 (0.551-2.124)	0.820		1.381 (0.571-3.338)	0.474		0.690 (0.085-5.595)	0.729
715	chr15_68821002_C_CG	.	RP11-253M7.6	0.036	97	3	0	NA	0.998		NA	0.998		NA	NA
716	chr3_158819654_A_G	rs3765083	RP11-379F4.9	0.036	45	44	11	0.576 (0.288-1.152)	0.119		0.508 (0.200-1.288)	0.154		0.396 (0.084-1.871)	0.242
717	chr11_64371433_T_G	rs17857342	AP003774.1	0.036	62	35	3	0.867 (0.360-2.087)	0.749		0.622 (0.230-1.684)	0.350		3.255 (0.408-25.955)	0.265
718	chr11_59126288_C_G	rs17153376	AP001258.4	0.036	79	21	0	1.238 (0.495-3.092)	0.648		1.238 (0.495-3.092)	0.648		NA	NA
719	chr17_15786625_A_G	rs533073	MEIS3P1	0.037	20	58	22	1.586 (0.770-3.265)	0.211		1.591 (0.479-5.290)	0.448		2.516 (0.587-10.796)	0.214
720	chr17_10706705_A_G	rs2271227	TMEM220	0.037	28	51	21	1.055 (0.522-2.135)	0.881		3.237 (0.691-15.172)	0.136		1.448 (0.218-9.631)	0.702
721	chrX_156021624_CAGG_C	.	WASH6P	0.037	60	40	0	1.267 (0.496-3.238)	0.621		1.267 (0.496-3.238)	0.621		NA	NA
722	chr12_49004813_C_CTGTGTGTGTG	.	CCDC184	0.037	92	8	0	0.383 (0.073-2.015)	0.257		0.383 (0.073-2.015)	0.257		NA	NA
723	chr3_171101341_C_G	rs138499317	PHC3	0.037	91	8	1	0.144 (0.017-1.257)	0.080		0.145 (0.017-1.265)	0.081		NA	0.998
724	chr10_45056237_C_A	rs7095202	TMEM72-AS1	0.037	62	35	3	1.257 (0.564-2.802)	0.575		0.957 (0.349-2.627)	0.932		2.452 (0.452-13.312)	0.299
725	chr7_30621322_A_C	rs10951271	AC005154.7	0.037	40	42	18	0.837 (0.448-1.561)	0.575		1.371 (0.507-3.708)	0.534		0.497 (0.101-2.440)	0.389
727	chr7_144177009_G_GA	rs61696785	ARHGEF35	0.037	12	42	46	1.288 (0.679-2.443)	0.439		1.384 (0.270-7.103)	0.697		1.719 (0.382-7.738)	0.480
731	chr1_210304059_A_G	rs7545509	SERTAD4	0.038	23	46	31	2.003 (1.070-3.749)	0.030	*	1.672 (0.484-5.782)	0.416		3.831 (1.097-13.378)	0.035	*
732	chr1_39760374_G_A	rs12094291	PPIE	0.039	57	38	5	0.737 (0.330-1.646)	0.456		0.836 (0.350-1.996)	0.687		NA	0.998
734	chr22_30534093_T_A	rs5753187	SEC14L4	0.039	31	46	23	1.221 (0.579-2.572)	0.600		0.568 (0.191-1.687)	0.308		1.852 (0.501-6.848)	0.355
735	chr1_1290912_G_A	rs2273276	RP11-465B22.8	0.040	30	55	15	0.975 (0.464-2.049)	0.946		0.479 (0.174-1.324)	0.156		1.178 (0.325-4.267)	0.803
736	chr19_20546314_C_T	rs10418492	ZNF826P	0.040	78	18	4	0.557 (0.196-1.582)	0.272		0.266 (0.055-1.282)	0.099		1.288 (0.155-10.686)	0.815
737	chr7_143396293_G_A	rs77224972	TRBV12-3	0.040	97	3	0	NA	0.998		NA	0.998		NA	NA
738	chr7_6140404_C_G	rs763820	RAC1	0.040	39	41	20	0.872 (0.499-1.523)	0.631		2.453 (0.920-6.539)	0.073		0.293 (0.055-1.548)	0.148
739	chr5_96766240_A_G	rs27524	CAST	0.041	12	44	44	2.170 (0.985-4.783)	0.055		1.490 (0.223-9.968)	0.681		3.666 (0.555-24.222)	0.178
740	chr2_90210640_T_C	rs117668633	IGKV1D-43	0.041	67	28	5	0.964 (0.467-1.991)	0.922		1.202 (0.445-3.248)	0.717		0.609 (0.070-5.254)	0.652
741	chr12_6906751_A_G	rs1007924	LRRC23	0.041	50	39	11	1.384 (0.741-2.583)	0.308		1.445 (0.543-3.848)	0.461		1.884 (0.518-6.847)	0.336
742	chr7_66790251_G_A	rs68168107	RP11-458F8.4	0.041	18	45	37	1.575 (0.782-3.172)	0.203		2.083 (0.526-8.252)	0.296		2.756 (0.597-12.711)	0.194
743	chr4_184657075_G_T	rs13108061	CENPU	0.042	37	51	12	1.392 (0.689-2.810)	0.356		1.097 (0.425-2.836)	0.848		2.364 (0.587-9.530)	0.226
745	chr19_52426002_C_A	rs6509635	ZNF534	0.042	44	45	11	1.395 (0.689-2.821)	0.355		1.312 (0.537-3.205)	0.551		2.158 (0.413-11.287)	0.362
746	chr9_97309707_T_G	rs3747506	RP11-498P14.5	0.043	42	44	14	0.720 (0.334-1.549)	0.401		0.529 (0.173-1.623)	0.266		0.688 (0.147-3.218)	0.635
747	chr16_86526329_G_A	rs62053591	RP11-463O9.9	0.043	49	40	11	0.939 (0.475-1.856)	0.857		0.547 (0.197-1.516)	0.246		1.426 (0.396-5.134)	0.587
748	chr5_177803305_T_C	rs113388315	RP11-1026M7.2	0.043	51	32	17	0.862 (0.478-1.556)	0.622		1.256 (0.496-3.179)	0.630		0.537 (0.118-2.446)	0.421
749	chr9_85692610_A_C	rs10283836	ZCCHC6	0.043	95	5	0	1.651 (0.209-13.050)	0.634		1.651 (0.209-13.050)	0.634		NA	NA
750	chr12_120764849_C_T	.	CIT	0.043	97	3	0	NA	0.998		NA	0.998		NA	NA
751	chr1_54679120_T_C	rs79149166	USP24	0.043	84	14	2	1.062 (0.446-2.529)	0.892		1.646 (0.537-5.047)	0.383		NA	0.469
753	chrX_153662635_C_T	rs5945334	PDZD4	0.043	89	4	7	1.255 (0.603-2.612)	0.544		NA	0.997		2.433 (0.662-8.936)	0.180
755	chr2_177513724_T_A	rs2364854	RP11-337N6.3	0.044	14	46	40	0.978 (0.457-2.092)	0.955		NA	0.998		NA	0.998
757	chr12_123161256_G_A	rs1051431	EIF2B1	0.044	1	7	92	NA	0.998		NA	1.000		NA	0.999
758	chr17_6657185_C_T	rs34543488	CTC-281F24.3	0.044	40	50	10	0.604 (0.281-1.296)	0.195		0.274 (0.095-0.794)	0.017	*	0.880 (0.225-3.437)	0.854
759	chr19_14718937_C_T	rs3764626	PODNL1	0.044	19	40	41	0.957 (0.481-1.904)	0.900		0.806 (0.202-3.224)	0.761		0.858 (0.209-3.520)	0.831
760	chr21_37088590_G_T	rs3819262	PIGP	0.045	28	48	24	0.968 (0.526-1.780)	0.916		1.771 (0.563-5.567)	0.328		0.835 (0.204-3.421)	0.802
761	chr4_107694070_CT_C	rs57931480	PAPSS1	0.045	15	23	62	0.375 (0.203-0.690)	0.002	**	0.462 (0.141-1.513)	0.202		0.144 (0.041-0.503)	0.002	**
762	chr22_22162605_C_T	rs2073453	IGLV4-60	0.045	52	40	8	1.136 (0.551-2.342)	0.729		0.946 (0.348-2.568)	0.913		1.622 (0.337-7.811)	0.547
763	chr2_86133102_A_G	rs2241438	RP11-301O19.1	0.045	65	34	1	2.043 (0.854-4.889)	0.109		1.601 (0.611-4.199)	0.338		12.434 (1.455-106.288)	0.021	*
764	chr9_79652390_T_C	rs7470165	CHCHD2P9	0.045	95	5	0	3.751 (0.810-17.372)	0.091		3.751 (0.810-17.372)	0.091		NA	NA
765	chr22_20064356_C_G	rs149905068	TRMT2A	0.045	97	3	0	3.883 (0.751-20.077)	0.106		3.883 (0.751-20.077)	0.106		NA	NA
766	chr1_16216381_A_T	rs2273313	ARHGEF19	0.046	83	16	1	0.668 (0.222-2.011)	0.473		0.700 (0.225-2.181)	0.538		NA	0.998
767	chr10_43164088_C_T	rs2503865	RP11-351D16.3	0.046	46	42	12	0.700 (0.352-1.392)	0.310		0.794 (0.303-2.080)	0.638		0.428 (0.085-2.172)	0.306
768	chr4_97972570_A_C	rs9884501	STPG2	0.046	48	42	10	0.947 (0.421-2.133)	0.896		0.967 (0.350-2.674)	0.948		0.857 (0.101-7.299)	0.888
771	chr16_89100732_G_C	rs7201122	LINC00304	0.046	10	47	43	1.307 (0.696-2.457)	0.405		2.828 (0.517-15.451)	0.230		2.460 (0.474-12.767)	0.284
772	chr5_140648007_G_GGTGTGTGTGTGT	.	PCDHB14	0.046	96	4	0	NA	0.998		NA	0.998		NA	NA
774	chr1_3646948_GC_G	rs34514629	WRAP73	0.046	25	43	32	1.162 (0.595-2.268)	0.661		0.583 (0.169-2.005)	0.391		1.062 (0.312-3.617)	0.923
775	chr9_120394313_A_G	rs7859743	PSMD5	0.047	25	26	49	1.376 (0.808-2.343)	0.239		1.829 (0.503-6.649)	0.359		2.042 (0.646-6.454)	0.224
776	chr6_158063872_G_C	rs141160611	SYNJ2	0.047	94	6	0	1.175 (0.152-9.090)	0.877		1.175 (0.152-9.090)	0.877		NA	NA
777	chr4_163519591_T_A	rs4362779	RP11-218F10.3	0.047	51	41	8	0.685 (0.312-1.504)	0.346		0.602 (0.240-1.512)	0.280		0.729 (0.091-5.822)	0.765
779	chr17_69270481_C_T	rs1992741	PRKAR1A	0.048	95	5	0	0.858 (0.106-6.928)	0.886		0.858 (0.106-6.928)	0.886		NA	NA
780	chr3_52398311_C_G	rs143787705	RP11-168J18.6	0.048	94	6	0	2.030 (0.459-8.978)	0.350		2.030 (0.459-8.978)	0.350		NA	NA
781	chr5_69174732_T_C	rs426392	RP11-1319K7.1	0.048	6	45	49	1.889 (0.767-4.655)	0.167		NA	0.998		NA	0.998
782	chr2_186500151_A_G	rs4144785	RP11-410E4.1	0.048	41	46	13	0.823 (0.451-1.505)	0.528		0.659 (0.253-1.715)	0.393		0.760 (0.230-2.514)	0.653
783	chr6_3105323_A_C	rs75585522	BPHL	0.048	77	23	0	0.765 (0.296-1.980)	0.581		0.765 (0.296-1.980)	0.581		NA	NA
784	chr12_384277_A_G	rs10774150	CCDC77	0.048	5	24	71	1.386 (0.591-3.249)	0.453		0.533 (0.089-3.208)	0.492		1.077 (0.174-6.662)	0.937
785	chr13_110167239_G_A	rs589985	ING1	0.048	7	47	46	1.297 (0.578-2.909)	0.528		0.903 (0.110-7.395)	0.924		1.286 (0.161-10.275)	0.812
786	chr11_36278426_A_T	rs34980490	LDLRAD3	0.048	90	10	0	1.219 (0.318-4.675)	0.773		1.219 (0.318-4.675)	0.773		NA	NA
787	chr1_160356670_C_T	rs115808642	IGSF9	0.048	90	10	0	2.049 (0.564-7.451)	0.276		2.049 (0.564-7.451)	0.276		NA	NA
791	chr7_5840168_A_G	rs308098	ZNF890P	0.048	20	44	36	0.537 (0.288-1.004)	0.051		0.337 (0.115-0.988)	0.048	*	0.295 (0.094-0.928)	0.037	*
793	chr14_104836541_A_G	rs12889599	LINC00638	0.049	9	46	45	1.157 (0.568-2.358)	0.687		1.823 (0.430-7.720)	0.415		1.646 (0.329-8.241)	0.545
794	chr12_75305600_C_T	rs11610111	RP11-290L1.4	0.049	33	48	19	0.602 (0.306-1.183)	0.141		0.845 (0.345-2.073)	0.713		0.193 (0.024-1.578)	0.125
795	chr12_9979684_C_T	rs7313235	CLEC12A	0.049	36	43	21	0.830 (0.431-1.599)	0.577		1.102 (0.399-3.044)	0.852		0.628 (0.154-2.559)	0.516
796	chr7_80656534_T_C	rs3173798	AC073850.6	0.049	36	45	19	1.297 (0.685-2.456)	0.425		1.754 (0.556-5.537)	0.338		1.663 (0.422-6.546)	0.467
797	chr17_5111834_C_A	rs117858664	ZNF232	0.049	76	24	0	0.675 (0.262-1.739)	0.415		0.675 (0.262-1.739)	0.415		NA	NA
799	chr1_28691804_T_TTTTA	rs61127323	RP4-604A21.1	0.049	87	13	0	1.611 (0.460-5.641)	0.456		1.611 (0.460-5.641)	0.456		NA	NA
804	chr19_4174953_A_G	rs350845	ANKRD24	0.050	12	39	49	1.680 (0.854-3.303)	0.133		0.553 (0.127-2.412)	0.430		1.734 (0.458-6.560)	0.418

## Sheet: Methods
Section	Description
Analysis Overview	Cox proportional hazards regression analysis of top eQTLs and overall survival
Model Descriptions	Additive Model: Assumes linear dose-response relationship (0/1/2 alleles)
	Heterozygous Model: Compares heterozygous (0/1) vs reference genotype (0/0)
	Homozygous Model: Compares homozygous minor (1/1) vs reference genotype (0/0)
Statistical Tests	P-values: Wald test for individual coefficients
	HR: Hazard Ratio with 95% Confidence Intervals
	Adjustment: TNM staging variables (T, N, M stage)
Genotype Counts	Genotype 0: Major allele homozygote (e.g., CC)
	Genotype 1: Heterozygote (e.g., CG)
	Genotype 2: Minor allele homozygote (e.g., GG)
Significance Levels	*** P < 0.001 (highly significant)
	** P < 0.01 (very significant)
	* P < 0.05 (significant)
	No asterisk: P ≥ 0.05 (not significant)
Data Quality Control	Extreme HR values (>50 or CI width >100-fold) converted to NA
	Variants with <3 individuals per genotype excluded
Abbreviations	HR: Hazard Ratio
	CI: Confidence Interval
	Het: Heterozygous genotype
	Hom: Homozygous minor genotype
Notes	Analysis performed on 2025-06-01 using R survival package
