# Supplementary material for: Systematically identification of survival-associated eQTLs in a Japanese kidney cancer cohort
Source: PLoS Genet. 2025 Jul 7;21(7):e1011770. doi: 10.1371/journal.pgen.1011770 (PMC12233309; doi:10.1371/journal.pgen.1011770)
Supplement: S7 Table — A total of 711 significant eQTLs were identified, including 367 from unadjusted and 531 from adjusted Cox models. (XLSX) [file pgen.1011770.s017.xlsx]

## Sheet: Cox_adjusted_unadjusted
genotype	variant_type	rs_id	COX_coef_additive_unadjusted	P_additive_unadjusted	COX_coef_categorical_het_unadjusted	P_categorical_het_unadjusted	COX_coef_categorical_hom_unadjusted	P_categorical_hom_unadjusted	LRT_pvalue_unadjusted	Wald_pvalue_unadjusted	Logrank_pvalue_unadjusted	COX_coef_additive_adjusted	P_additive_adjusted	COX_coef_categorical_het_adjusted	P_categorical_het_adjusted	COX_coef_categorical_hom_adjusted	P_categorical_hom_adjusted	LRT_pvalue_adjusted	Wald_pvalue_adjusted	Logrank_pvalue_adjusted	different_signs
chr1_145977373_G_T	SNP	rs2296959										1.15132	0.00233958	1.63853	0.0015082	1.56106	0.165254	3.42508e-08	1.68323e-07	2.89267e-14	FALSE
chr1_153628302_G_A	SNP	rs3806233										0.0130863	0.955696	1.47997	0.0146398	0.0929727	0.866062	1.5153e-07	4.62342e-07	1.00656e-13	FALSE
chr1_157698600_T_C	SNP	rs7522061										0.585611	0.0645189	0.353181	0.483585	1.24084	0.0436383	8.25388e-07	5.26686e-07	3.31333e-13	FALSE
chr1_157700500_C_G	SNP	rs945635										0.585611	0.0645189	0.353181	0.483585	1.24084	0.0436383	8.25388e-07	5.26686e-07	3.31333e-13	FALSE
chr1_157767714_G_A	SNP	rs2873413										0.782061	0.0165387	0.71615	0.180243	1.56904	0.0153046	3.02874e-07	4.84214e-07	2.02911e-13	FALSE
chr1_157770396_GTC_G	Del	rs10540465										0.78184	0.016645	0.71434	0.181658	1.56863	0.0153757	3.04526e-07	4.79374e-07	2.02271e-13	FALSE
chr1_157770399_A_G	SNP	rs57139984										0.78184	0.016645	0.71434	0.181658	1.56863	0.0153757	3.04526e-07	4.79374e-07	2.02271e-13	FALSE
chr1_157802090_C_T	SNP	rs4971154										-0.69517	0.0323007	-0.665686	0.234745	-1.38837	0.0334346	5.23543e-07	6.99598e-07	3.52052e-13	FALSE
chr1_157841795_G_T	SNP	rs2281870	1.16916	0.00427046	0.925797	0.032854	4.87538	0.00062935	0.00497644	0.000674799	4.12927e-12	1.08539	0.00777804	0.981831	0.0313585	2.80469	0.0533467	1.94934e-07	8.78986e-08	5.44129e-21	FALSE
chr1_159856126_C_T	SNP	rs11587021	0.313027	0.384864	-0.353327	0.469433	1.57809	0.0135743	0.062832	0.019649	0.00708029	0.348253	0.35515	-0.469483	0.362316	1.99836	0.00314365	1.32824e-07	9.4439e-08	9.11416e-15	TRUE
chr1_159862635_G_A	SNP	rs2494507										0.0853349	0.786773	-1.07692	0.044063	0.708485	0.19932	1.23968e-07	1.38078e-07	7.74139e-14	TRUE
chr1_159872313_C_T	SNP	rs11265289										0.0853349	0.786773	-1.07692	0.044063	0.708485	0.19932	1.23968e-07	1.38078e-07	7.74139e-14	TRUE
chr1_179342967_T_C	SNP	rs4651024	0.712788	0.0184744	1.1222	0.0480624	1.46699	0.0299363	0.0416751	0.0726401	0.0519569	0.570053	0.082787	1.21981	0.0387637	1.15323	0.129608	4.28644e-07	3.72182e-07	1.94781e-13	FALSE
chr1_179343114_AT_A	Del	rs11350945	0.749929	0.0107111	1.28334	0.023815	1.55129	0.0216914	0.0194016	0.043677	0.0265508	0.593376	0.0665963	1.30254	0.0271476	1.20065	0.112958	3.0294e-07	3.67032e-07	1.55077e-13	FALSE
chr1_179348760_ATGTGTGTGTGTGTGTGTGTGTGTGTG_A	Del	rs72226108	0.817184	0.0451193	0.409257	0.467161	1.63538	0.0208965	0.0867338	0.045114	0.0277801										FALSE
chr1_179351114_G_T	SNP	rs13306727	0.745595	0.0105034	0.912057	0.0866969	1.50447	0.0132788	0.0365503	0.0454209	0.030882										FALSE
chr1_179351144_A_G	SNP	rs13306730	0.644404	0.0238108	0.922704	0.0832446	1.30949	0.0316231	0.0646506	0.0872261	0.0683549										FALSE
chr1_179351443_A_G	SNP	rs13306731	-0.710938	0.025027	-0.872772	0.054353	-1.27887	0.0513356	0.0603921	0.0586039	0.0454705										FALSE
chr1_179351530_A_G	SNP	rs13306732	0.68104	0.0195412	1.22871	0.0304211	1.41656	0.0354878	0.0315063	0.0640358	0.0433891	0.688812	0.0303809	1.18299	0.0473976	1.449	0.0413069	3.32829e-07	4.06919e-07	1.82411e-13	FALSE
chr1_179395256_A_G	SNP	rs61173288	0.890204	0.00286594	0.907417	0.120536	1.78523	0.00373414	0.0105549	0.0120937	0.00557022	0.850382	0.0131905	0.360106	0.554532	1.54803	0.0162377	1.76076e-07	8.49116e-08	3.14648e-14	FALSE
chr1_179411337_GT_G	Del	rs5779024	0.819771	0.00960667	0.741772	0.255087	1.60554	0.0165658	0.02983	0.0315427	0.020069										FALSE
chr1_179411505_C_T	SNP	rs6662500	0.817611	0.0048425	0.453221	0.390488	1.59188	0.00327331	0.0138471	0.00767217	0.00335592	0.89752	0.00966343	0.101571	0.85333	1.75398	0.00439088	4.88086e-08	3.76161e-08	7.30004e-15	FALSE
chr1_179430769_C_T	SNP	rs11581470	0.945466	0.00150059	0.962751	0.0994535	1.89579	0.00202982	0.00579316	0.00670999	0.0024297	0.87565	0.0105437	0.392184	0.520364	1.59976	0.0130002	1.49188e-07	8.18479e-08	2.30889e-14	FALSE
chr1_179447743_C_T	SNP	rs7521291	0.786357	0.00714636	1.32883	0.0192132	1.62512	0.015918	0.0133702	0.0330275	0.0181948	0.746854	0.0191717	1.2279	0.0388009	1.5606	0.0279848	2.39523e-07	4.10936e-07	1.43209e-13	FALSE
chr1_179457040_CCTGGT_C	Del	rs137970202	-0.726922	0.0221143	-0.891977	0.0487794	-1.30577	0.0469424	0.0536532	0.0516488	0.0391836										FALSE
chr1_179457212_A_G	SNP	rs12736300	-0.726922	0.0221143	-0.891977	0.0487794	-1.30577	0.0469424	0.0536532	0.0516488	0.0391836										FALSE
chr1_179457255_T_C	SNP	rs12740455	-0.726922	0.0221143	-0.891977	0.0487794	-1.30577	0.0469424	0.0536532	0.0516488	0.0391836										FALSE
chr1_179483140_G_A	SNP	rs10494520	-0.726922	0.0221143	-0.891977	0.0487794	-1.30577	0.0469424	0.0536532	0.0516488	0.0391836										FALSE
chr1_179491892_T_C	SNP	rs4652401	0.852936	0.00298852	0.621681	0.265323	1.65344	0.00312978	0.00989948	0.00757816	0.00330397	0.797564	0.010161	0.382103	0.515948	1.48507	0.0126007	1.57557e-07	1.32631e-07	2.40502e-14	FALSE
chr1_179534563_G_A	SNP	rs6425571	0.667938	0.0181247	1.11321	0.034613	1.33639	0.0347529	0.0371481	0.0616881	0.0439746										FALSE
chr1_179534671_G_A	SNP	rs6425572	0.824249	0.00401849	0.90647	0.125943	1.6731	0.0055295	0.0135884	0.0178836	0.00935256	0.840484	0.00695547	0.710359	0.2532	1.63621	0.0101754	1.45451e-07	2.09343e-07	4.19886e-14	FALSE
chr1_179534890_AAAG_A	Del	rs141228272	0.824249	0.00401849	0.90647	0.125943	1.6731	0.0055295	0.0135884	0.0178836	0.00935256	0.840484	0.00695547	0.710359	0.2532	1.63621	0.0101754	1.45451e-07	2.09343e-07	4.19886e-14	FALSE
chr1_179534908_C_G	SNP	rs6658180	0.824249	0.00401849	0.90647	0.125943	1.6731	0.0055295	0.0135884	0.0178836	0.00935256	0.840484	0.00695547	0.710359	0.2532	1.63621	0.0101754	1.45451e-07	2.09343e-07	4.19886e-14	FALSE
chr1_179534995_G_A	SNP	rs6425574	0.83316	0.00364715	0.9111	0.123983	1.68968	0.00505791	0.0124211	0.0163315	0.00828261	0.842727	0.00677256	0.711774	0.252092	1.64041	0.00992838	1.42296e-07	2.1151e-07	4.06471e-14	FALSE
chr1_179535175_A_C	SNP	rs10494517	0.799495	0.00491033	0.783844	0.15288	1.59609	0.00536617	0.0184894	0.0186677	0.0103907	0.722216	0.0198627	0.517394	0.37144	1.39667	0.0220801	3.51947e-07	2.6746e-07	8.60205e-14	FALSE
chr1_179552797_G_T	SNP	rs2274626	0.900969	0.00145988	1.03922	0.0792312	1.84255	0.00220868	0.0051014	0.00791085	0.00296071	0.869575	0.00478144	0.773186	0.212523	1.70656	0.00702652	1.08173e-07	2.18443e-07	2.92823e-14	FALSE
chr1_179588916_A_G	SNP	rs744446	0.661756	0.017566	1.27552	0.0260021	1.4241	0.027899	0.0246248	0.0541172	0.034793	0.624978	0.0379365	1.15162	0.0567698	1.36692	0.0430958	3.83579e-07	5.41267e-07	2.24843e-13	FALSE
chr1_179593605_G_C	SNP	rs61310274	0.596857	0.0299749	1.03103	0.0531469	1.22659	0.0434973	0.0590917	0.0895194	0.0697055										FALSE
chr1_179635923_G_A	SNP	rs4483370	0.887041	0.00205632	1.33768	0.0401601	1.94282	0.00374731	0.00477598	0.0144627	0.00548309	0.714348	0.0182378	1.41329	0.0353248	1.65854	0.0198474	1.54929e-07	3.68861e-07	1.29654e-13	FALSE
chr1_179663592_G_A	SNP	rs7513095	0.887041	0.00205632	1.33768	0.0401601	1.94282	0.00374731	0.00477598	0.0144627	0.00548309	0.714348	0.0182378	1.41329	0.0353248	1.65854	0.0198474	1.54929e-07	3.68861e-07	1.29654e-13	FALSE
chr1_210304059_A_G	SNP	rs7545509										0.694496	0.029927	0.51424	0.416494	1.34319	0.0352603	4.05267e-07	2.02754e-07	1.71546e-13	FALSE
chr1_212727092_C_CG	Ins	rs3835160	0.641845	0.0282536	0.738419	0.206051	1.31045	0.032762	0.083757	0.0973785	0.0782784										FALSE
chr1_212738494_T_C	SNP	rs15702	0.628504	0.0337875	0.664143	0.255378	1.26708	0.0389196	0.0996807	0.108359	0.0894655										FALSE
chr1_212787524_C_T	SNP	rs3738800	-0.702172	0.0322738	-1.08068	0.0217738	-1.01771	0.112469	0.0422328	0.0424073	0.0313695										FALSE
chr1_21436639_T_A	SNP	rs10916990										-0.418311	0.201369	-1.10055	0.0498039	-0.849816	0.138919	7.86209e-07	3.16265e-07	2.8203e-13	FALSE
chr1_21459488_G_T	SNP	rs4654938										-0.728894	0.0370143	-0.909256	0.210433	-1.51597	0.0325357	7.06231e-07	4.10782e-07	2.40668e-13	FALSE
chr1_21478555_C_T	SNP	rs4654947										-0.794387	0.0207025	-0.713845	0.309234	-1.5664	0.0289039	4.76772e-07	4.20779e-07	2.07215e-13	FALSE
chr1_21483031_A_C	SNP	rs71512993										-0.745819	0.0335334	-0.975541	0.180405	-1.56695	0.0267699	6.47472e-07	3.89644e-07	1.94088e-13	FALSE
chr1_25454177_C_T	SNP	rs34006994	-0.163493	0.583804	-1.40938	0.0363498	-0.705467	0.180068	0.110047	0.110381	0.0897518										FALSE
chr1_25456575_A_G	SNP	rs35497030	-0.163493	0.583804	-1.40938	0.0363498	-0.705467	0.180068	0.110047	0.110381	0.0897518										FALSE
chr1_25458960_A_G	SNP	rs35530120	-0.235894	0.416773	-1.82128	0.0103579	-0.845743	0.0872817	0.0271918	0.0326447	0.0190885										FALSE
chr1_63523233_G_A	SNP	rs17125090	0.505376	0.159466	0.829514	0.0492074	-15.8587	0.997248	0.100164	0.144549	0.0969414										TRUE
chr1_89014075_T_C	SNP	rs3795543	-0.127821	0.684018	-1.10993	0.0290038	0.0977328	0.847507	0.0357718	0.0545504	0.0393108	0.399322	0.287172	-0.856454	0.118028	1.36626	0.0309111	2.79621e-08	3.35109e-07	3.19025e-14	TRUE
chr1_89056337_A_C	SNP	rs2390679	0.340758	0.462784	-0.0823506	0.881814	2.93338	0.00762477	0.145512	0.0265228	0.000792556	1.21747	0.0159124	0.880393	0.168754	3.19917	0.00610473	3.40444e-07	1.44745e-07	1.30408e-15	TRUE
chr1_89058244_C_T	SNP	rs60070945	0.340758	0.462784	-0.0823506	0.881814	2.93338	0.00762477	0.145512	0.0265228	0.000792556	1.21747	0.0159124	0.880393	0.168754	3.19917	0.00610473	3.40444e-07	1.44745e-07	1.30408e-15	TRUE
chr1_89060137_C_T	SNP	rs61798936	0.340758	0.462784	-0.0823506	0.881814	2.93338	0.00762477	0.145512	0.0265228	0.000792556	1.21747	0.0159124	0.880393	0.168754	3.19917	0.00610473	3.40444e-07	1.44745e-07	1.30408e-15	TRUE
chr10_113645944_G_GAA	Ins	rs372058440	0.695914	0.0466899	1.26594	0.241572	1.75659	0.0886026	0.0748596	0.168246	0.119345										FALSE
chr10_121899080_C_T	SNP	rs3750837	0.108023	0.817351	-0.319061	0.564957	2.68645	0.0133319	0.145401	0.0332828	0.00228825										TRUE
chr10_121899087_G_A	SNP	rs3750836	0.108023	0.817351	-0.319061	0.564957	2.68645	0.0133319	0.145401	0.0332828	0.00228825										TRUE
chr10_1233504_C_T	SNP	.	-0.694868	0.0389968	-0.765328	0.0810808	-1.28055	0.098564	0.101114	0.104551	0.0880799										FALSE
chr10_1233656_G_A	SNP	rs67687625	0.778204	0.0201845	0.105044	0.875226	1.20517	0.0666029	0.0335815	0.0271454	0.018377										FALSE
chr10_27014676_A_T	SNP	rs2274741										-0.624329	0.0641476	-1.17315	0.0443294	-1.24691	0.0489271	4.53733e-07	6.05807e-07	2.63283e-13	FALSE
chr10_27024738_C_T	SNP	rs11015456										-0.679131	0.0410766	-0.76348	0.130773	-1.29613	0.0661135	5.37581e-07	4.39313e-07	2.77914e-13	FALSE
chr10_27028911_C_T	SNP	rs10829163										-0.624329	0.0641476	-1.17315	0.0443294	-1.24691	0.0489271	4.53733e-07	6.05807e-07	2.63283e-13	FALSE
chr10_27029442_G_A	SNP	rs1963735										0.699731	0.0336533	0.219354	0.698088	1.42479	0.0232515	3.01567e-07	4.79766e-07	1.75211e-13	FALSE
chr10_27040238_G_A	SNP	rs10829167										-0.624329	0.0641476	-1.17315	0.0443294	-1.24691	0.0489271	4.53733e-07	6.05807e-07	2.63283e-13	FALSE
chr10_27044355_T_C	SNP	rs7091830										0.515395	0.0995896	-0.358669	0.562638	1.12891	0.0485476	3.70997e-07	7.04036e-07	2.2637e-13	TRUE
chr10_27066342_TATTA_T	Del	rs3060820										0.664374	0.0457848	-0.111244	0.863103	1.28515	0.0352858	2.84402e-07	6.05173e-07	1.79292e-13	TRUE
chr10_27079197_A_C	SNP	rs3737055										0.646362	0.0530313	-0.132452	0.83706	1.24869	0.0416776	3.17184e-07	6.07127e-07	1.96806e-13	TRUE
chr10_27082718_T_C	SNP	rs10829174										0.676677	0.0315267	-0.327853	0.609564	1.43094	0.01097	1.21803e-07	4.70003e-07	6.64702e-14	TRUE
chr10_27086630_C_T	SNP	rs66853312										-0.247078	0.49054	-1.43341	0.0195105	0.573811	0.377898	1.32044e-07	4.10275e-07	1.2332e-13	TRUE
chr10_27092420_T_C	SNP	rs2297145										-0.565204	0.0936489	-1.34657	0.0346984	-1.06864	0.07925	4.18898e-07	7.03274e-07	2.64036e-13	FALSE
chr10_27093307_C_T	SNP	rs2297146										-0.247078	0.49054	-1.43341	0.0195105	0.573811	0.377898	1.32044e-07	4.10275e-07	1.2332e-13	TRUE
chr10_27093311_T_C	SNP	rs2297147										0.646362	0.0530313	-0.132452	0.83706	1.24869	0.0416776	3.17184e-07	6.07127e-07	1.96806e-13	TRUE
chr10_27093599_G_A	SNP	rs2297149										-0.247078	0.49054	-1.43341	0.0195105	0.573811	0.377898	1.32044e-07	4.10275e-07	1.2332e-13	TRUE
chr10_27093657_G_C	SNP	rs2297150										-0.247078	0.49054	-1.43341	0.0195105	0.573811	0.377898	1.32044e-07	4.10275e-07	1.2332e-13	TRUE
chr10_27100385_C_T	SNP	rs3737056										-0.247078	0.49054	-1.43341	0.0195105	0.573811	0.377898	1.32044e-07	4.10275e-07	1.2332e-13	TRUE
chr10_27111732_C_T	SNP	rs3758438										-0.23983	0.502846	-1.42739	0.0202833	0.580069	0.372513	1.37585e-07	3.93565e-07	1.23138e-13	TRUE
chr10_27132106_CT_C	Del	rs113682414										-0.588312	0.103035	-1.15987	0.0246089	-0.449459	0.52096	3.47655e-07	2.43834e-07	1.62439e-13	FALSE
chr10_27134815_T_C	SNP	rs2275752										-0.381798	0.272846	-1.59346	0.00556557	-0.130616	0.815515	5.95607e-08	2.22818e-07	5.16383e-14	FALSE
chr10_27145300_A_C	SNP	rs74790732										-0.881365	0.0337801	-1.47151	0.00955302	-1.16425	0.136607	1.37474e-07	4.68835e-07	1.2474e-13	FALSE
chr10_27145301_C_A	SNP	rs117799729										-0.889784	0.0315589	-1.47582	0.00920439	-1.1844	0.129496	1.30723e-07	4.7773e-07	1.2069e-13	FALSE
chr10_27149035_T_C	SNP	rs11538750										-0.247078	0.49054	-1.43341	0.0195105	0.573811	0.377898	1.32044e-07	4.10275e-07	1.2332e-13	TRUE
chr10_27208024_G_C	SNP	rs6482604										0.404534	0.291741	-1.64773	0.0428315	-0.313021	0.642404	1.47268e-07	9.88138e-08	5.43429e-14	TRUE
chr10_27208145_C_T	SNP	rs7919523										0.952064	0.00543659	0.943431	0.264542	1.90078	0.0109306	9.42008e-08	2.59621e-07	6.85584e-14	FALSE
chr10_27219829_T_C	SNP	rs10764690										0.880281	0.00733144	0.638866	0.372118	1.69694	0.0097653	1.22325e-07	2.4507e-07	7.63824e-14	FALSE
chr10_27235038_G_A	SNP	rs534226										-0.483701	0.213823	-1.39266	0.0193963	-0.055471	0.933117	1.69758e-07	1.12708e-07	5.15341e-14	FALSE
chr10_27240620_C_A	SNP	rs2797078										0.728714	0.0383644	-0.613403	0.364502	0.938739	0.126223	7.24747e-08	1.05981e-07	3.79621e-14	TRUE
chr10_27246065_C_A	SNP	rs1144509										-0.483701	0.213823	-1.39266	0.0193963	-0.055471	0.933117	1.69758e-07	1.12708e-07	5.15341e-14	FALSE
chr10_27246088_T_C	SNP	rs1144510										0.880281	0.00733144	0.638866	0.372118	1.69694	0.0097653	1.22325e-07	2.4507e-07	7.63824e-14	FALSE
chr10_27246671_T_C	SNP	rs640284										-0.46104	0.235575	-1.3691	0.0222413	-0.0393218	0.952571	1.95762e-07	1.23085e-07	6.40147e-14	FALSE
chr10_27247303_A_G	SNP	rs1144511										0.876362	0.00799528	0.590451	0.407445	1.67606	0.0107586	1.2931e-07	2.56164e-07	8.25947e-14	FALSE
chr10_27247771_TTAGA_T	Del	rs377241928										-0.46104	0.235575	-1.3691	0.0222413	-0.0393218	0.952571	1.95762e-07	1.23085e-07	6.40147e-14	FALSE
chr10_27248107_GTAACTT_G	Del	.										-0.418298	0.293213	-1.36203	0.0227773	0.193087	0.775244	1.52837e-07	1.12367e-07	4.82956e-14	TRUE
chr10_27248115_GTGCACTGATAAC_G	Del	rs376087770										-0.418298	0.293213	-1.36203	0.0227773	0.193087	0.775244	1.52837e-07	1.12367e-07	4.82956e-14	TRUE
chr10_27250013_T_C	SNP	rs590142										-0.337194	0.318782	-1.90856	0.0041655	-0.800374	0.165609	5.5378e-08	1.9345e-07	5.7946e-14	FALSE
chr10_27250578_C_T	SNP	rs7896532										0.649968	0.0560375	0.318368	0.595779	1.29849	0.0466736	6.32901e-07	6.57201e-07	4.20243e-13	FALSE
chr10_27250999_A_G	SNP	rs604705										-0.46104	0.235575	-1.3691	0.0222413	-0.0393218	0.952571	1.95762e-07	1.23085e-07	6.40147e-14	FALSE
chr10_27251654_G_A	SNP	rs527192										-0.46104	0.235575	-1.3691	0.0222413	-0.0393218	0.952571	1.95762e-07	1.23085e-07	6.40147e-14	FALSE
chr10_27251667_C_T	SNP	rs618050										-0.46104	0.235575	-1.3691	0.0222413	-0.0393218	0.952571	1.95762e-07	1.23085e-07	6.40147e-14	FALSE
chr10_27278973_G_A	SNP	rs10829221										0.799518	0.0182258	0.427257	0.476423	1.60135	0.013206	2.32677e-07	4.99771e-07	1.87816e-13	FALSE
chr10_43105241_A_G	SNP	rs2435352										-0.306033	0.498619	-1.38082	0.028541	-0.435834	0.543618	3.55867e-07	4.47959e-07	2.17634e-13	FALSE
chr10_45785284_T_C	SNP	rs149070115	-0.471867	0.38279	-1.18798	0.109433	1.85037	0.0759731	0.0556776	0.048221	0.0181214										TRUE
chr10_45817047_A_G	SNP	.										0.281449	0.425174	-1.47163	0.0366753	-0.272751	0.65446	1.63264e-07	1.96148e-07	1.0494e-13	TRUE
chr10_46016302_T_C	SNP	rs112517326	0.46271	0.134528	-0.191221	0.693969	1.09315	0.0410685	0.0780174	0.0461606	0.0317861	0.660059	0.040926	-0.144138	0.786377	1.52239	0.00702465	1.32605e-07	9.26761e-08	1.75836e-14	TRUE
chr10_46016304_A_T	SNP	rs79162657	0.46271	0.134528	-0.191221	0.693969	1.09315	0.0410685	0.0780174	0.0461606	0.0317861	0.660059	0.040926	-0.144138	0.786377	1.52239	0.00702465	1.32605e-07	9.26761e-08	1.75836e-14	TRUE
chr10_47523681_TGGCCCC_T	Del	.										1.02987	0.0228446	1.18191	0.0168979	-14.5685	0.998169	3.10051e-07	5.29639e-08	9.08788e-14	TRUE
chr10_68765834_G_A	SNP	rs1149688										0.241547	0.423234	1.7605	0.015021	0.412028	0.587461	1.40223e-07	2.60472e-07	1.11138e-13	FALSE
chr10_68771460_C_T	SNP	rs10823258										0.244207	0.418246	1.7609	0.0149509	0.414554	0.585232	1.39994e-07	2.61674e-07	1.12302e-13	FALSE
chr10_80032006_T_C	SNP	rs6584529	-1.02783	0.00344468	-1.40657	0.00195389	-1.63568	0.0134268	0.00529157	0.00273867	0.000919861	-1.04608	0.00718195	-1.6507	0.00103309	-1.46901	0.0294842	3.02507e-08	1.62529e-07	6.54097e-15	FALSE
chr10_80032214_T_C	SNP	rs10887394	-0.908836	0.00698672	-1.04708	0.0202489	-1.60637	0.0346993	0.0149043	0.0180099	0.0102442	-0.875268	0.0189634	-1.25704	0.00907707	-1.04255	0.178231	1.33287e-07	2.82721e-07	7.84284e-14	FALSE
chr10_80032370_C_T	SNP	rs72644214	-0.7967	0.0183236	-0.945513	0.0357402	-1.3615	0.0733849	0.0400083	0.0442694	0.0320332	-0.820046	0.0296206	-1.22422	0.0115957	-0.883637	0.252206	1.81728e-07	3.51805e-07	1.20934e-13	FALSE
chr10_80032424_G_C	SNP	rs6584531	-1.14849	0.00120811	-1.36882	0.00228415	-1.90622	0.0130013	0.00228704	0.00204196	0.000587715	-0.908631	0.019069	-1.22056	0.0106033	-1.25144	0.116895	1.81185e-07	1.65597e-07	4.71869e-14	FALSE
chr10_80032436_A_G	SNP	rs7904380	-1.16279	0.000817965	-1.29277	0.00378883	-2.11969	0.00615668	0.00198628	0.00205888	0.00052039	-0.793602	0.0314235	-0.951454	0.0392587	-1.32689	0.101081	4.33552e-07	2.02247e-07	9.66288e-14	FALSE
chr10_91813227_C_T	SNP	rs11186694										0.8128	0.0249241	0.891105	0.0857144	1.55226	0.060069	5.0591e-07	2.26565e-07	2.12592e-13	FALSE
chr10_91828490_AT_A	Del	rs3832677										0.8128	0.0249241	0.891105	0.0857144	1.55226	0.060069	5.0591e-07	2.26565e-07	2.12592e-13	FALSE
chr10_91833770_G_T	SNP	rs1770474										0.8128	0.0249241	0.891105	0.0857144	1.55226	0.060069	5.0591e-07	2.26565e-07	2.12592e-13	FALSE
chr10_91840540_ATGTTG_A	Del	rs372342340										0.8128	0.0249241	0.891105	0.0857144	1.55226	0.060069	5.0591e-07	2.26565e-07	2.12592e-13	FALSE
chr10_91994406_G_A	SNP	rs10882014										0.722495	0.0342613	0.796625	0.0778836	1.34054	0.103147	6.09426e-07	2.09896e-07	2.06348e-13	FALSE
chr10_92008339_G_C	SNP	rs11186794										0.705056	0.0408571	0.757753	0.0938353	1.33435	0.105419	6.99541e-07	2.27096e-07	2.35448e-13	FALSE
chr10_92018763_CT_C	Del	rs140447601										0.700493	0.042748	0.747827	0.0983922	1.33262	0.106058	7.24273e-07	2.27727e-07	2.40965e-13	FALSE
chr10_98397233_T_A	SNP	rs10883087	-0.787896	0.0214793	-0.975607	0.0301223	-1.26561	0.095907	0.0438634	0.0460221	0.0340665										FALSE
chr10_98407565_C_T	SNP	rs11189595	-0.677421	0.0642577	-1.06165	0.0283568	-0.653577	0.385466	0.0649489	0.0808826	0.0648527	-0.742229	0.0473066	-0.953335	0.0697781	-1.20754	0.14385	5.38716e-07	1.79254e-07	1.85011e-13	FALSE
chr11_118688118_A_G	SNP	rs561845	0.220209	0.415615	1.17913	0.0226082	0.221806	0.761392	0.0330833	0.0420106	0.0298672										FALSE
chr11_124808045_C_T	SNP	rs646521	0.358347	0.341296	-0.00412935	0.992532	1.65291	0.0339324	0.200986	0.0908388	0.0499375										TRUE
chr11_206089_G_A	SNP	rs3782120	0.756589	0.0153976	0.880221	0.0443609	1.36169	0.0770514	0.0690241	0.0591658	0.0453345	0.803882	0.0121412	1.45769	0.00385328	1.06309	0.21171	7.87261e-08	1.92754e-07	4.19509e-14	FALSE
chr11_214163_G_A	SNP	rs1533825										0.751778	0.0287074	1.36534	0.00543459	0.552419	0.62229	1.30967e-07	2.34317e-07	7.07361e-14	FALSE
chr11_214169_T_C	SNP	rs1533824										0.751778	0.0287074	1.36534	0.00543459	0.552419	0.62229	1.30967e-07	2.34317e-07	7.07361e-14	FALSE
chr11_237087_A_G	SNP	rs1045288	-0.655609	0.0337547	-0.304262	0.694995	-1.12076	0.145892	0.115967	0.108034	0.092623	-0.698874	0.0252126	0.565215	0.497675	-0.852614	0.309428	1.07809e-07	2.54477e-07	7.03868e-14	TRUE
chr11_243185_A_G	SNP	rs6598066	-0.677406	0.0268709	-0.266325	0.731498	-1.13513	0.140766	0.0938269	0.0871341	0.0726019	-0.707801	0.0230802	0.57806	0.487162	-0.864612	0.302649	9.45608e-08	2.49271e-07	6.15103e-14	TRUE
chr11_243211_A_G	SNP	rs6598065	-0.677406	0.0268709	-0.266325	0.731498	-1.13513	0.140766	0.0938269	0.0871341	0.0726019	-0.707801	0.0230802	0.57806	0.487162	-0.864612	0.302649	9.45608e-08	2.49271e-07	6.15103e-14	TRUE
chr11_243672_G_A	SNP	rs6598063	-0.614641	0.0417674	-0.103444	0.894087	-0.961821	0.212621	0.115994	0.111121	0.0963001	-0.685608	0.026796	0.615564	0.456795	-0.8248	0.323579	9.77567e-08	2.45856e-07	6.35581e-14	TRUE
chr11_243987_G_A	SNP	rs6598060	-0.677406	0.0268709	-0.266325	0.731498	-1.13513	0.140766	0.0938269	0.0871341	0.0726019	-0.707801	0.0230802	0.57806	0.487162	-0.864612	0.302649	9.45608e-08	2.49271e-07	6.15103e-14	TRUE
chr11_244106_A_G	SNP	rs10902112	-0.677406	0.0268709	-0.266325	0.731498	-1.13513	0.140766	0.0938269	0.0871341	0.0726019	-0.707801	0.0230802	0.57806	0.487162	-0.864612	0.302649	9.45608e-08	2.49271e-07	6.15103e-14	TRUE
chr11_244108_A_G	SNP	rs7107362	-0.677406	0.0268709	-0.266325	0.731498	-1.13513	0.140766	0.0938269	0.0871341	0.0726019	-0.707801	0.0230802	0.57806	0.487162	-0.864612	0.302649	9.45608e-08	2.49271e-07	6.15103e-14	TRUE
chr11_244115_G_A	SNP	rs7128044	-0.677406	0.0268709	-0.266325	0.731498	-1.13513	0.140766	0.0938269	0.0871341	0.0726019	-0.707801	0.0230802	0.57806	0.487162	-0.864612	0.302649	9.45608e-08	2.49271e-07	6.15103e-14	TRUE
chr11_244129_C_T	SNP	rs7116130	-0.677406	0.0268709	-0.266325	0.731498	-1.13513	0.140766	0.0938269	0.0871341	0.0726019	-0.707801	0.0230802	0.57806	0.487162	-0.864612	0.302649	9.45608e-08	2.49271e-07	6.15103e-14	TRUE
chr11_244141_G_A	SNP	rs7128029	-0.677406	0.0268709	-0.266325	0.731498	-1.13513	0.140766	0.0938269	0.0871341	0.0726019	-0.707801	0.0230802	0.57806	0.487162	-0.864612	0.302649	9.45608e-08	2.49271e-07	6.15103e-14	TRUE
chr11_244167_C_T	SNP	rs1128320	-0.677406	0.0268709	-0.266325	0.731498	-1.13513	0.140766	0.0938269	0.0871341	0.0726019	-0.707801	0.0230802	0.57806	0.487162	-0.864612	0.302649	9.45608e-08	2.49271e-07	6.15103e-14	TRUE
chr11_244171_T_C	SNP	rs1128321	-0.677406	0.0268709	-0.266325	0.731498	-1.13513	0.140766	0.0938269	0.0871341	0.0726019	-0.707801	0.0230802	0.57806	0.487162	-0.864612	0.302649	9.45608e-08	2.49271e-07	6.15103e-14	TRUE
chr11_244197_T_C	SNP	rs1128322	-0.677406	0.0268709	-0.266325	0.731498	-1.13513	0.140766	0.0938269	0.0871341	0.0726019	-0.707801	0.0230802	0.57806	0.487162	-0.864612	0.302649	9.45608e-08	2.49271e-07	6.15103e-14	TRUE
chr11_244414_C_T	SNP	rs2272565	-0.677406	0.0268709	-0.266325	0.731498	-1.13513	0.140766	0.0938269	0.0871341	0.0726019	-0.707801	0.0230802	0.57806	0.487162	-0.864612	0.302649	9.45608e-08	2.49271e-07	6.15103e-14	TRUE
chr11_244490_ATACCTTTTAG_A	Del	rs3830667	-0.677406	0.0268709	-0.266325	0.731498	-1.13513	0.140766	0.0938269	0.0871341	0.0726019	-0.707801	0.0230802	0.57806	0.487162	-0.864612	0.302649	9.45608e-08	2.49271e-07	6.15103e-14	TRUE
chr11_244552_A_G	SNP	rs2272566	-0.677406	0.0268709	-0.266325	0.731498	-1.13513	0.140766	0.0938269	0.0871341	0.0726019	-0.707801	0.0230802	0.57806	0.487162	-0.864612	0.302649	9.45608e-08	2.49271e-07	6.15103e-14	TRUE
chr11_57500697_T_C	SNP	rs2250673	-0.600328	0.0459018	-0.774316	0.262408	-1.27651	0.0466945	0.165948	0.116975	0.0938108										FALSE
chr11_65794261_G_C	SNP	rs12226258										0.678711	0.125368	0.441052	0.362392	2.47091	0.0261885	9.05559e-07	2.96901e-07	2.81313e-13	FALSE
chr11_65885838_T_C	SNP	rs694994										0.408353	0.278335	1.29349	0.0388917	0.215157	0.854367	2.91234e-07	1.19321e-07	1.25036e-13	FALSE
chr11_65887922_G_C	SNP	rs641018										0.457667	0.207895	1.26185	0.0467398	0.748929	0.420907	4.91762e-07	1.13965e-07	1.70218e-13	FALSE
chr11_678973_C_T	SNP	rs7935419										-0.147441	0.675046	-1.46445	0.0288422	-0.812674	0.180073	5.90479e-07	6.86049e-07	3.8011e-13	FALSE
chr11_698626_C_T	SNP	rs11246269										-0.25735	0.571509	-0.631921	0.187088	2.69364	0.0142932	3.72944e-07	4.73026e-07	1.03178e-13	TRUE
chr11_73900304_G_C	SNP	rs2067912	0.531517	0.237543	0.152379	0.76508	4.61386	0.00115136	0.0384897	0.00507382	4.0908e-11										FALSE
chr11_74718942_G_A	SNP	rs12417156	-0.607131	0.0334422	-0.656366	0.166977	-1.20262	0.0351286	0.100612	0.09784	0.0807062										FALSE
chr11_74746011_A_G	SNP	rs61734374	-0.672617	0.0246515	-0.691427	0.137011	-1.33744	0.0291517	0.0760248	0.0778643	0.0608947										FALSE
chr11_74835860_G_A	SNP	rs1125609	0.773491	0.0066799	1.17841	0.0251748	1.54687	0.0145202	0.0175645	0.0317253	0.0188923										FALSE
chr11_74843627_A_C	SNP	rs693275	1.18	0.000162244	1.33635	0.00438381	2.26676	0.00112342	0.00134652	0.00141191	0.000239545	0.804934	0.039797	0.72083	0.152826	1.69219	0.0405283	6.86975e-07	1.65446e-07	1.24019e-13	FALSE
chr11_74844011_C_T	SNP	rs3814726	-0.590468	0.0444893	-0.54444	0.241677	-1.19918	0.0504549	0.12635	0.138929	0.119155										FALSE
chr11_74848401_G_C	SNP	rs4944960	-0.590468	0.0444893	-0.54444	0.241677	-1.19918	0.0504549	0.12635	0.138929	0.119155										FALSE
chr11_74851022_G_A	SNP	rs557037	0.996192	0.000775085	1.3146	0.00506842	1.82991	0.00809182	0.00388208	0.00570705	0.00210163										FALSE
chr11_74851333_C_T	SNP	rs7928381	-0.612455	0.0350833	-0.619698	0.178158	-1.22166	0.0422995	0.10095	0.107595	0.0894085										FALSE
chr11_74852032_G_A	SNP	rs2304683	-0.590468	0.0444893	-0.54444	0.241677	-1.19918	0.0504549	0.12635	0.138929	0.119155										FALSE
chr11_74965749_G_C	SNP	rs514534	-0.633622	0.0216545	-0.0830408	0.874643	-1.26727	0.0451591	0.0319896	0.0571202	0.0396528										FALSE
chr11_74994651_T_C	SNP	rs544115	-0.749195	0.0150383	-0.154226	0.808461	-1.35604	0.0642206	0.0279229	0.0509678	0.0343488										FALSE
chr11_800485_T_A	SNP	rs7121646										1.03922	0.00990336	1.16763	0.0589591	2.0442	0.0141365	1.63723e-07	4.07675e-07	1.59372e-13	FALSE
chr11_800486_C_T	SNP	rs7117921										1.03922	0.00990336	1.16763	0.0589591	2.0442	0.0141365	1.63723e-07	4.07675e-07	1.59372e-13	FALSE
chr11_802379_T_C	SNP	rs10902221										1.03922	0.00990336	1.16763	0.0589591	2.0442	0.0141365	1.63723e-07	4.07675e-07	1.59372e-13	FALSE
chr11_804212_C_A	SNP	rs7104785										1.03922	0.00990336	1.16763	0.0589591	2.0442	0.0141365	1.63723e-07	4.07675e-07	1.59372e-13	FALSE
chr11_8620671_C_T	SNP	rs7950166										0.717648	0.0192972	0.51083	0.324099	1.45641	0.013719	3.31633e-07	1.57135e-07	1.19347e-13	FALSE
chr11_94461137_G_T	SNP	rs529126	-0.916271	0.0401068	-1.25848	0.0228938	-0.652008	0.526064	0.0369749	0.0689918	0.0486264	-0.847049	0.0694385	-1.25992	0.0291891	-0.301701	0.771568	3.11993e-07	1.74773e-07	1.66704e-13	FALSE
chr11_94464402_C_T	SNP	rs640627	-0.909155	0.0415521	-1.25001	0.0238295	-0.648293	0.528425	0.0387807	0.0714956	0.0508757	-0.955398	0.0429143	-1.39116	0.0164158	-0.339753	0.743614	1.65727e-07	7.52423e-08	7.6857e-14	FALSE
chr11_94492641_C_T	SNP	rs496797	-0.268998	0.368049	-1.23151	0.0176684	-0.371722	0.451471	0.0447153	0.0587368	0.0437294	-0.234135	0.437381	-1.37978	0.0153035	-0.295237	0.560871	2.34271e-07	1.95483e-07	1.15832e-13	FALSE
chr11_94492754_C_T	SNP	rs497763	-0.177016	0.559055	-1.03724	0.040437	-0.242603	0.630458	0.0938157	0.110061	0.0931401	-0.148386	0.625333	-1.12155	0.0431412	-0.182347	0.725689	5.66107e-07	2.7559e-07	2.32187e-13	FALSE
chr12_10379727_T_C	SNP	rs2255336	-0.712474	0.045538	-1.33057	0.0928672	-1.83633	0.0198456	0.110447	0.0570733	0.0313657										FALSE
chr12_10379835_A_G	SNP	rs2617151	-0.712474	0.045538	-1.33057	0.0928672	-1.83633	0.0198456	0.110447	0.0570733	0.0313657										FALSE
chr12_10388652_T_C	SNP	rs2294147	0.8449	0.0232027	0.544755	0.212776	2.4152	0.00248304	0.0397477	0.00924602	0.00127446										FALSE
chr12_10446671_G_A	SNP	rs7314384	0.865797	0.0197591	0.573797	0.18945	2.42932	0.00236686	0.0366353	0.00862028	0.00117443										FALSE
chr12_120656284_G_T	SNP	rs3809311										1.04293	0.0172929	0.980165	0.0550758	2.26751	0.0432025	3.7262e-07	3.81846e-07	1.29405e-13	FALSE
chr12_120659770_G_T	SNP	rs7302002	0.6556	0.0581092	0.457275	0.324584	1.62754	0.0348672	0.163589	0.0928425	0.0609924	1.04807	0.0110686	0.720013	0.175976	2.57356	0.00251065	1.92432e-07	2.74795e-07	3.68142e-14	FALSE
chr12_120660388_C_T	SNP	rs11065193	0.6556	0.0581092	0.457275	0.324584	1.62754	0.0348672	0.163589	0.0928425	0.0609924	1.04807	0.0110686	0.720013	0.175976	2.57356	0.00251065	1.92432e-07	2.74795e-07	3.68142e-14	FALSE
chr12_120660606_T_C	SNP	rs11065194	0.725763	0.0326875	0.584504	0.208273	1.65955	0.0314817	0.124059	0.070797	0.0452807	1.09241	0.00755732	0.793432	0.138935	2.59319	0.00232092	1.64947e-07	2.75954e-07	3.23287e-14	FALSE
chr12_120738490_C_T	SNP	rs17848090	0.788079	0.0161683	0.469749	0.318546	1.90299	0.00414905	0.048308	0.0159792	0.0052734	0.713798	0.0481991	0.438595	0.406896	1.69687	0.0273492	6.61619e-07	8.86795e-08	2.05536e-14	FALSE
chr12_120738967_C_T	SNP	rs2071266	0.761708	0.0242472	0.359909	0.444563	1.99216	0.00303385	0.045051	0.0123507	0.0030869	0.635652	0.0761113	0.340023	0.518405	1.59329	0.0429609	8.69562e-07	1.26574e-07	2.42606e-14	FALSE
chr12_21474811_A_G	SNP	rs2159943	0.602605	0.048163	0.788996	0.1681	1.24106	0.0546798	0.13056	0.157028	0.135026										FALSE
chr12_27762652_A_ATTT	Ins	rs35441719	-1.5322	0.0384486	-1.5322	0.0384486			0.0109146	0.0384486	0.0227113										FALSE
chr12_27763011_A_G	SNP	rs11049124	-1.48897	0.0400744	-1.44854	0.0503441	-17.385	0.997993	0.0331427	0.147344	0.072794										FALSE
chr12_27763273_G_A	SNP	rs11049125	-1.48897	0.0400744	-1.44854	0.0503441	-17.385	0.997993	0.0331427	0.147344	0.072794										FALSE
chr12_27763291_A_G	SNP	rs11049126	-1.48897	0.0400744	-1.44854	0.0503441	-17.385	0.997993	0.0331427	0.147344	0.072794										FALSE
chr12_27766558_T_G	SNP	rs9668702	-1.48897	0.0400744	-1.44854	0.0503441	-17.385	0.997993	0.0331427	0.147344	0.072794										FALSE
chr12_29349008_A_G	SNP	rs3764952	0.925117	0.0111848	0.408146	0.364114	2.63759	8.56439e-05	0.00817999	0.000426234	3.90828e-06										FALSE
chr12_29356580_A_C	SNP	rs1035607	0.718252	0.0156114	0.469311	0.434891	1.35096	0.0226798	0.0420472	0.0383903	0.0269637										FALSE
chr12_29361900_C_T	SNP	rs12821708	0.94733	0.00893555	0.442098	0.325521	2.64844	7.93417e-05	0.00763471	0.000404986	3.66214e-06										FALSE
chr12_29368260_A_G	SNP	rs12831730	0.925117	0.0111848	0.408146	0.364114	2.63759	8.56439e-05	0.00817999	0.000426234	3.90828e-06										FALSE
chr12_31084766_G_A	SNP	rs3881296										0.960331	0.048814	0.0551891	0.969227	1.30363	0.304158	4.38433e-07	1.46292e-07	1.57194e-13	FALSE
chr12_31089506_A_G	SNP	rs2075318										0.918088	0.0398771	0.296886	0.827657	1.39196	0.260317	4.14871e-07	1.57008e-07	1.61028e-13	FALSE
chr12_31089784_T_C	SNP	rs2005898										0.960331	0.048814	0.0551891	0.969227	1.30363	0.304158	4.38433e-07	1.46292e-07	1.57194e-13	FALSE
chr12_31091990_G_A	SNP	rs1808349										0.960331	0.048814	0.0551891	0.969227	1.30363	0.304158	4.38433e-07	1.46292e-07	1.57194e-13	FALSE
chr12_31095052_G_T	SNP	rs10771800										1.06018	0.00899101	0.574639	0.626165	1.86608	0.0516926	7.61583e-08	3.94335e-07	1.11358e-13	FALSE
chr12_31101767_G_T	SNP	rs7966366	-0.232468	0.435589	-1.50169	0.0257643	-0.853484	0.10311	0.0885608	0.0761275	0.0576304	-0.0394382	0.909703	-2.52039	0.00319792	-0.842112	0.136281	5.24828e-08	5.64317e-07	1.09048e-13	FALSE
chr12_31102025_C_T	SNP	rs7966523										0.960331	0.048814	0.0551891	0.969227	1.30363	0.304158	4.38433e-07	1.46292e-07	1.57194e-13	FALSE
chr12_31102692_T_C	SNP	rs10771804										0.977466	0.0426498	0.171666	0.902993	1.41688	0.253601	3.82941e-07	1.36282e-07	1.70254e-13	FALSE
chr12_31104761_T_C	SNP	rs11219										0.959217	0.0485463	0.0909452	0.949178	1.33093	0.291643	4.37906e-07	1.44309e-07	1.69919e-13	FALSE
chr12_31106093_C_CAGGT	Ins	rs58192880										0.960331	0.048814	0.0551891	0.969227	1.30363	0.304158	4.38433e-07	1.46292e-07	1.57194e-13	FALSE
chr12_6906751_A_G	SNP	rs1007924	0.549377	0.0541709	0.412583	0.383401	1.13811	0.0427874	0.161158	0.12849	0.109148										FALSE
chr12_6907285_C_T	SNP	rs3741921	0.549377	0.0541709	0.412583	0.383401	1.13811	0.0427874	0.161158	0.12849	0.109148										FALSE
chr12_6912921_T_A	SNP	rs1057077	0.549377	0.0541709	0.412583	0.383401	1.13811	0.0427874	0.161158	0.12849	0.109148										FALSE
chr12_75305600_C_T	SNP	rs11610111	-0.671101	0.0377851	-0.39198	0.358295	-1.93619	0.0638376	0.0560782	0.154234	0.0989101										FALSE
chr12_75500085_G_A	SNP	rs1697754	-0.632315	0.0250677	-0.507715	0.29512	-1.28492	0.0283649	0.0772332	0.0902588	0.0718774										FALSE
chr12_75506922_G_A	SNP	rs2704766	-0.664971	0.0188747	-0.554494	0.253213	-1.34788	0.0214577	0.0610865	0.071019	0.0539429										FALSE
chr12_9420348_G_A	SNP	rs7955974	-0.542172	0.110812	-1.0186	0.0272435	-0.771253	0.200598	0.0978809	0.0800149	0.0655126	-0.648245	0.0664361	-1.11396	0.0328014	-1.00626	0.131683	4.67065e-07	3.35477e-07	1.44934e-13	FALSE
chr12_9425974_T_C	SNP	rs148935434	-0.398111	0.210936	-0.927633	0.0498391	-0.593897	0.288068	0.15556	0.14154	0.125506	-0.532146	0.10425	-1.10858	0.0424026	-0.855076	0.157423	5.73791e-07	4.15725e-07	2.04414e-13	FALSE
chr12_9595080_G_A	SNP	rs2058426	-0.45183	0.171427	-0.9802	0.040122	-0.735533	0.199426	0.138581	0.113866	0.0976978										FALSE
chr12_9732764_G_T	SNP	rs12317499										-0.715079	0.0482994	-0.786897	0.107146	-1.35953	0.0824492	6.51388e-07	4.1408e-07	3.24977e-13	FALSE
chr12_9732930_C_T	SNP	rs12304510										-0.739196	0.0374642	-0.74758	0.122259	-1.47116	0.0540548	5.5325e-07	3.29825e-07	2.4872e-13	FALSE
chr12_9733111_A_ATAAGT	Ins	rs113222621										-0.739196	0.0374642	-0.74758	0.122259	-1.47116	0.0540548	5.5325e-07	3.29825e-07	2.4872e-13	FALSE
chr12_9733365_A_G	SNP	rs10492165										-0.731371	0.0394751	-0.733807	0.129722	-1.46066	0.0558115	5.77e-07	3.25469e-07	2.57801e-13	FALSE
chr12_9733403_G_A	SNP	rs10492166										-0.731371	0.0394751	-0.733807	0.129722	-1.46066	0.0558115	5.77e-07	3.25469e-07	2.57801e-13	FALSE
chr13_114306911_T_C	SNP	rs75975198	0.238989	0.573441	-0.0549212	0.908736	2.19689	0.0373367	0.274563	0.106223	0.0362484										TRUE
chr14_64925824_CGTT_C	Del	rs3033504										1.13038	0.00748571	1.00161	0.0403714	2.70188	0.0138598	2.03239e-07	2.10878e-07	7.89618e-14	FALSE
chr14_64926200_G_A	SNP	rs2147615										1.13038	0.00748571	1.00161	0.0403714	2.70188	0.0138598	2.03239e-07	2.10878e-07	7.89618e-14	FALSE
chr14_64932065_C_G	SNP	rs9323457										0.988788	0.0378728	0.988788	0.0378728			2.16539e-07	9.81571e-08	6.72786e-14	FALSE
chr14_64939957_A_AGGAG	Ins	rs6413431										1.14654	0.00642348	1.02475	0.0357396	2.70409	0.0137268	1.86557e-07	1.99188e-07	6.98384e-14	FALSE
chr14_73874094_A_T	SNP	rs11159042										-0.372371	0.276694	-1.47291	0.00803323	-0.765927	0.167809	2.02649e-07	2.5514e-07	8.05101e-14	FALSE
chr14_73909253_A_C	SNP	rs2302136										-0.372371	0.276694	-1.47291	0.00803323	-0.765927	0.167809	2.02649e-07	2.5514e-07	8.05101e-14	FALSE
chr14_73938053_T_C	SNP	rs28927675										-0.512546	0.126637	-1.15761	0.0281482	-0.869247	0.13826	4.96419e-07	7.72466e-07	2.61656e-13	FALSE
chr15_20439234_CACAGGGAAGGGAGATGGCCACCCACCTCTGAGTGATGGCACTACACGGCTCTTCACCAGGACACAGGGAAGGGAGACGGCCACCCACCTCTGAGTGACGGCACTGCACCGCTCTTCACCAGGGT_C	Del	.	1.35507	0.00457024	1.35507	0.00457024			0.0119454	0.00457024	0.00224476										FALSE
chr15_20439249_T_C	SNP	rs4931828	-0.641655	0.00851719	-17.5823	0.997425	-1.32331	0.005613	0.0299308	0.0215955	0.00857195										FALSE
chr15_20439404_C_T	SNP	rs11248784	1.23262	0.00995745	1.23262	0.00995745			0.0207657	0.00995745	0.00610872										FALSE
chr15_40340937_A_T	SNP	rs4924455	-0.128755	0.669432	-1.04423	0.0439153	-0.257541	0.606811	0.0988299	0.114545	0.097296										FALSE
chr15_40368314_G_A	SNP	rs35565646	0.933094	0.00253737	1.08871	0.0127874	1.68045	0.0292339	0.0182208	0.0132358	0.00698497	0.511622	0.120337	1.1095	0.0135849	0.1286	0.884332	3.11362e-07	1.87633e-07	1.1362e-13	FALSE
chr15_40370468_C_T	SNP	rs3803360	0.951206	0.0029558	1.26729	0.0031103	1.2704	0.223054	0.0142475	0.010062	0.00527463	0.513185	0.122881	1.25103	0.00494483	-0.394713	0.725975	1.26975e-07	1.00764e-07	3.18181e-14	TRUE
chr15_40413218_G_A	SNP	rs2289328	1.09039	0.00471013	0.961813	0.0302168	2.72069	0.0113006	0.0277997	0.00809416	0.00116896	1.51915	0.00111496	1.26698	0.0127419	4.2879	0.000252247	2.50738e-08	5.00937e-08	7.17818e-16	FALSE
chr15_43632484_G_A	SNP	rs2920781	0.783513	0.028901	0.913864	0.0393504	1.22541	0.250595	0.0869424	0.0984998	0.0824282										FALSE
chr15_43633109_T_TTA	Ins	rs59098109	1.15788	0.00674541	0.977331	0.0275305	3.46345	0.00222313	0.0114314	0.00311975	6.4507e-05	0.877986	0.0657327	0.623427	0.211821	3.40142	0.00466177	3.67301e-07	1.60807e-07	1.29423e-15	FALSE
chr15_43696406_G_A	SNP	rs28578041	0.892748	0.0212199	0.870816	0.0495969	1.86246	0.082095	0.0706039	0.0654674	0.046949	0.761981	0.098213	0.554641	0.266361	2.45204	0.0285301	8.41561e-07	5.05462e-07	2.37373e-13	FALSE
chr15_43704700_G_C	SNP	rs139728513										0.559077	0.222887	0.316765	0.524042	2.30995	0.0374144	1.23655e-06	4.9225e-07	3.08421e-13	FALSE
chr15_43728977_T_C	SNP	rs12441127	0.892748	0.0212199	0.870816	0.0495969	1.86246	0.082095	0.0706039	0.0654674	0.046949	0.761981	0.098213	0.554641	0.266361	2.45204	0.0285301	8.41561e-07	5.05462e-07	2.37373e-13	FALSE
chr15_43732292_C_A	SNP	rs2467402	0.892748	0.0212199	0.870816	0.0495969	1.86246	0.082095	0.0706039	0.0654674	0.046949	0.761981	0.098213	0.554641	0.266361	2.45204	0.0285301	8.41561e-07	5.05462e-07	2.37373e-13	FALSE
chr15_43744166_G_A	SNP	rs16950562	0.892748	0.0212199	0.870816	0.0495969	1.86246	0.082095	0.0706039	0.0654674	0.046949	0.761981	0.098213	0.554641	0.266361	2.45204	0.0285301	8.41561e-07	5.05462e-07	2.37373e-13	FALSE
chr15_43745335_CAG_C	Del	rs61158558	-0.747102	0.0400069	-0.347849	0.739343	-1.20096	0.262522	0.116405	0.128814	0.112057										FALSE
chr15_43761689_A_G	SNP	rs12101756	1.21617	0.00421358	1.04355	0.0186198	3.48442	0.00207922	0.00798208	0.00230982	4.39248e-05	0.936406	0.0475098	0.687099	0.166952	3.41668	0.00440277	3.129e-07	1.5287e-07	1.12194e-15	FALSE
chr15_43767124_T_C	SNP	rs7170167	1.21247	0.00439369	1.03944	0.0190853	3.49297	0.00204618	0.00816559	0.00235093	4.50636e-05	0.914637	0.055095	0.663848	0.184086	3.42565	0.00440222	3.3432e-07	1.60113e-07	1.20719e-15	FALSE
chr15_43768685_C_T	SNP	rs12441861	0.892748	0.0212199	0.870816	0.0495969	1.86246	0.082095	0.0706039	0.0654674	0.046949	0.761981	0.098213	0.554641	0.266361	2.45204	0.0285301	8.41561e-07	5.05462e-07	2.37373e-13	FALSE
chr15_43776871_G_C	SNP	rs2277531	0.913715	0.0177617	0.900557	0.0422867	1.87267	0.0803471	0.0612375	0.0577019	0.0405027	0.77175	0.09317	0.56639	0.255909	2.45537	0.0282327	8.2053e-07	5.14929e-07	2.34763e-13	FALSE
chr15_43798600_T_C	SNP	rs3759791	0.892748	0.0212199	0.870816	0.0495969	1.86246	0.082095	0.0706039	0.0654674	0.046949	0.761981	0.098213	0.554641	0.266361	2.45204	0.0285301	8.41561e-07	5.05462e-07	2.37373e-13	FALSE
chr15_43801729_T_C	SNP	rs12702	0.892748	0.0212199	0.870816	0.0495969	1.86246	0.082095	0.0706039	0.0654674	0.046949	0.761981	0.098213	0.554641	0.266361	2.45204	0.0285301	8.41561e-07	5.05462e-07	2.37373e-13	FALSE
chr15_43809812_A_C	SNP	rs2228368	0.892748	0.0212199	0.870816	0.0495969	1.86246	0.082095	0.0706039	0.0654674	0.046949	0.761981	0.098213	0.554641	0.266361	2.45204	0.0285301	8.41561e-07	5.05462e-07	2.37373e-13	FALSE
chr15_43810111_T_C	SNP	rs3825783	0.913715	0.0177617	0.900557	0.0422867	1.87267	0.0803471	0.0612375	0.0577019	0.0405027	0.77175	0.09317	0.56639	0.255909	2.45537	0.0282327	8.2053e-07	5.14929e-07	2.34763e-13	FALSE
chr15_43814426_A_G	SNP	rs3736180	0.892748	0.0212199	0.870816	0.0495969	1.86246	0.082095	0.0706039	0.0654674	0.046949	0.761981	0.098213	0.554641	0.266361	2.45204	0.0285301	8.41561e-07	5.05462e-07	2.37373e-13	FALSE
chr15_43827115_CA_C	Del	rs3832984	0.892748	0.0212199	0.870816	0.0495969	1.86246	0.082095	0.0706039	0.0654674	0.046949	0.761981	0.098213	0.554641	0.266361	2.45204	0.0285301	8.41561e-07	5.05462e-07	2.37373e-13	FALSE
chr15_43839425_G_C	SNP	rs28707214	0.913715	0.0177617	0.900557	0.0422867	1.87267	0.0803471	0.0612375	0.0577019	0.0405027	0.77175	0.09317	0.56639	0.255909	2.45537	0.0282327	8.2053e-07	5.14929e-07	2.34763e-13	FALSE
chr15_43842724_T_C	SNP	rs8032649	0.892748	0.0212199	0.870816	0.0495969	1.86246	0.082095	0.0706039	0.0654674	0.046949	0.761981	0.098213	0.554641	0.266361	2.45204	0.0285301	8.41561e-07	5.05462e-07	2.37373e-13	FALSE
chr15_43883905_A_G	SNP	rs8023508	0.763165	0.0340424	0.882579	0.04655	1.20836	0.257031	0.10106	0.113083	0.0965345										FALSE
chr15_45095352_A_G	SNP	rs199138										2.36171	0.0315213	13.9075	0.998273	16.2633	0.99798	1.40711e-07	7.73727e-08	8.35243e-14	FALSE
chr15_45099877_G_A	SNP	rs269868										0.915812	0.207881	-2.91243	0.0488831	-0.612874	0.570312	1.66191e-07	8.60477e-08	6.10479e-14	TRUE
chr15_45110742_A_G	SNP	rs269859										2.36731	0.0310514	13.9092	0.998278	16.2706	0.997986	1.36561e-07	7.73071e-08	8.58144e-14	FALSE
chr15_50628419_C_T	SNP	rs36071575										0.241776	0.564651	-0.356716	0.519252	1.60245	0.0466901	8.08878e-07	4.65578e-07	3.23421e-13	TRUE
chr15_75012413_C_T	SNP	rs78434425										-0.875152	0.0376064	-0.919763	0.0759274	-1.67127	0.0899668	5.11142e-07	1.11276e-06	4.2701e-13	FALSE
chr15_75358681_C_CCCACATGCTGCCCAGCCCATA	Ins	rs11283893										0.859079	0.0441334	0.106127	0.909268	1.21801	0.197595	4.70862e-07	3.60609e-07	2.53557e-13	FALSE
chr15_84395412_G_C	SNP	rs62029582	-0.0908144	0.860115	-18.888	0.997535	1.95985	0.0104435	0.00192357	0.0376726	0.000525016										TRUE
chr15_89889294_G_A	SNP	rs2043880										0.737731	0.0313164	1.03687	0.231163	1.61859	0.0462656	3.68947e-07	2.34776e-07	1.68232e-13	FALSE
chr16_21797867_T_TA	Ins	.										0.503662	0.229271	0.122284	0.805356	1.77118	0.0342854	9.86114e-07	4.46212e-07	3.4468e-13	FALSE
chr16_21806340_A_C	SNP	rs12598433										0.647471	0.0309275	0.653736	0.21083	1.29393	0.0323969	5.70901e-07	1.68945e-07	1.62779e-13	FALSE
chr16_21820358_CA_C	Del	rs3830664										0.462038	0.140828	-0.462587	0.397716	1.11642	0.0419999	2.6749e-07	3.78475e-07	1.23725e-13	TRUE
chr16_22309346_C_G	SNP	rs77847928	0.567701	0.122427	0.172959	0.720839	1.88969	0.0135874	0.138591	0.0474346	0.0182435										FALSE
chr16_22309552_G_T	SNP	rs75144133	0.567701	0.122427	0.172959	0.720839	1.88969	0.0135874	0.138591	0.0474346	0.0182435										FALSE
chr16_22316873_C_T	SNP	rs2290831	0.593774	0.104049	0.211587	0.662124	1.89824	0.013134	0.134455	0.0461656	0.0177113										FALSE
chr16_22318798_T_C	SNP	rs76116699	0.567701	0.122427	0.172959	0.720839	1.88969	0.0135874	0.138591	0.0474346	0.0182435										FALSE
chr16_22325095_T_C	SNP	rs12596086	0.593774	0.104049	0.211587	0.662124	1.89824	0.013134	0.134455	0.0461656	0.0177113										FALSE
chr16_22331897_G_C	SNP	rs12599277	0.593774	0.104049	0.211587	0.662124	1.89824	0.013134	0.134455	0.0461656	0.0177113										FALSE
chr16_22374113_T_C	SNP	rs11860920	0.567701	0.122427	0.172959	0.720839	1.88969	0.0135874	0.138591	0.0474346	0.0182435										FALSE
chr16_5055439_T_C	SNP	rs741166	0.738811	0.0237487	0.641017	0.412519	1.42015	0.0630558	0.0603185	0.0719122	0.0550682										FALSE
chr16_68823538_T_C	SNP	rs1801552	0.723892	0.0329691	-0.173691	0.797538	0.966162	0.135332	0.0356833	0.0326926	0.0230172	0.730552	0.026347	0.602228	0.412594	1.40834	0.0440373	3.73216e-07	3.59238e-07	1.48056e-13	TRUE
chr16_70480925_A_C	SNP	rs7919	0.194222	0.503286	1.56748	0.0363585	0.747351	0.388191	0.026138	0.0558217	0.0355555	-0.11624	0.699301	1.93977	0.0220559	0.0987187	0.911089	2.9944e-08	6.71837e-07	4.81633e-14	TRUE
chr16_70482206_G_A	SNP	rs12447090	0.168069	0.553825	1.24339	0.0487473	0.462646	0.544728	0.0572915	0.0827354	0.0642171	-0.164827	0.580616	1.44153	0.0457634	-0.237234	0.762631	9.6863e-08	5.96532e-07	8.93075e-14	TRUE
chr16_70496456_A_G	SNP	rs2303793										0.169309	0.575936	1.86495	0.00972945	-0.00873518	0.992107	3.41175e-08	5.94029e-07	4.85317e-14	TRUE
chr16_70497463_C_T	SNP	rs2303792										0.169309	0.575936	1.86495	0.00972945	-0.00873518	0.992107	3.41175e-08	5.94029e-07	4.85317e-14	TRUE
chr16_70512331_G_A	SNP	rs3762171										0.199398	0.508889	1.8784	0.00888863	0.0290946	0.973677	3.41018e-08	5.92692e-07	4.95752e-14	FALSE
chr16_70531185_G_A	SNP	rs11865527										0.233348	0.432091	1.46126	0.0188747	-0.0879547	0.915664	1.74712e-07	4.25836e-07	1.30476e-13	TRUE
chr16_70532737_C_CTTGT	Ins	rs34038933										0.190844	0.529666	1.85425	0.0101476	0.0231682	0.979046	3.99602e-08	5.77652e-07	5.40547e-14	FALSE
chr16_70535312_A_T	SNP	rs33910368										0.160478	0.598296	1.84065	0.0111009	-0.0146145	0.986801	3.9968e-08	5.79342e-07	5.27447e-14	TRUE
chr16_70541478_T_C	SNP	rs11075767										0.175762	0.560004	1.87159	0.00921593	-0.0054561	0.995067	3.2072e-08	6.29472e-07	4.81951e-14	TRUE
chr16_70541949_A_T	SNP	rs11645437										0.169309	0.575936	1.86495	0.00972945	-0.00873518	0.992107	3.41175e-08	5.94029e-07	4.85317e-14	TRUE
chr16_70567351_G_A	SNP	rs7197262										0.169309	0.575936	1.86495	0.00972945	-0.00873518	0.992107	3.41175e-08	5.94029e-07	4.85317e-14	TRUE
chr16_70568318_C_T	SNP	rs12909										0.169309	0.575936	1.86495	0.00972945	-0.00873518	0.992107	3.41175e-08	5.94029e-07	4.85317e-14	TRUE
chr16_70568588_A_G	SNP	rs12597401										0.120361	0.690267	1.43035	0.0271046	-0.203158	0.81109	1.48301e-07	6.25553e-07	1.35562e-13	TRUE
chr16_89510638_C_T	SNP	rs3922633										0.724643	0.0505143	1.29188	0.11389	1.73538	0.0496176	4.30787e-07	3.82115e-07	1.62495e-13	FALSE
chr16_89523760_T_TATCTC	Ins	rs113476208										0.753423	0.0406437	1.31566	0.105737	1.78655	0.0417684	3.48588e-07	4.07375e-07	1.77103e-13	FALSE
chr16_89523835_G_A	SNP	rs3803680										0.753448	0.0407513	1.3141	0.106331	1.78638	0.041892	3.50799e-07	4.0081e-07	1.72488e-13	FALSE
chr16_89524259_T_C	SNP	rs3803679										0.724643	0.0505143	1.29188	0.11389	1.73538	0.0496176	4.30787e-07	3.82115e-07	1.62495e-13	FALSE
chr16_89530649_G_T	SNP	rs4785690										0.867482	0.0253911	1.22396	0.139511	1.91875	0.032423	2.55856e-07	3.68929e-07	1.2013e-13	FALSE
chr16_89530813_A_G	SNP	rs4785691										0.724643	0.0505143	1.29188	0.11389	1.73538	0.0496176	4.30787e-07	3.82115e-07	1.62495e-13	FALSE
chr16_89532352_A_G	SNP	rs463701										0.739202	0.0454385	1.28985	0.114298	1.75768	0.0462061	3.97219e-07	4.06051e-07	1.69757e-13	FALSE
chr17_30432017_T_C	SNP	rs2191351										0.593413	0.0627688	1.94415	0.022646	1.7504	0.0374243	1.50857e-07	2.52967e-07	1.20678e-13	FALSE
chr17_42553082_C_T	SNP	rs597255	-0.538731	0.0951536	-1.19939	0.0124456	-0.78536	0.154772	0.0452091	0.0393752	0.0285256	-0.76904	0.0161991	-1.15033	0.0252249	-1.4118	0.0203465	1.78324e-07	1.63546e-07	5.97336e-14	FALSE
chr17_42553697_G_A	SNP	rs610166	-0.509874	0.111226	-1.14582	0.0170835	-0.746584	0.176308	0.0590572	0.0527616	0.0404802	-0.725618	0.021473	-1.07356	0.0387875	-1.34384	0.0262413	2.47327e-07	2.24963e-07	9.25888e-14	FALSE
chr17_42553706_T_G	SNP	rs610177	-0.509874	0.111226	-1.14582	0.0170835	-0.746584	0.176308	0.0590572	0.0527616	0.0404802	-0.725618	0.021473	-1.07356	0.0387875	-1.34384	0.0262413	2.47327e-07	2.24963e-07	9.25888e-14	FALSE
chr17_42554888_G_A	SNP	rs605059										-0.647305	0.0377983	-0.925711	0.0703815	-1.19929	0.0486616	4.5401e-07	3.27673e-07	1.91361e-13	FALSE
chr17_42562786_C_A	SNP	rs615942	-0.538731	0.0951536	-1.19939	0.0124456	-0.78536	0.154772	0.0452091	0.0393752	0.0285256	-0.76904	0.0161991	-1.15033	0.0252249	-1.4118	0.0203465	1.78324e-07	1.63546e-07	5.97336e-14	FALSE
chr17_42564502_A_G	SNP	rs598126	-0.538731	0.0951536	-1.19939	0.0124456	-0.78536	0.154772	0.0452091	0.0393752	0.0285256	-0.76904	0.0161991	-1.15033	0.0252249	-1.4118	0.0203465	1.78324e-07	1.63546e-07	5.97336e-14	FALSE
chr17_42568587_G_A	SNP	rs646174	-0.538731	0.0951536	-1.19939	0.0124456	-0.78536	0.154772	0.0452091	0.0393752	0.0285256	-0.76904	0.0161991	-1.15033	0.0252249	-1.4118	0.0203465	1.78324e-07	1.63546e-07	5.97336e-14	FALSE
chr17_42568614_G_A	SNP	rs646123	-0.521365	0.111467	-1.22645	0.0106385	-0.719185	0.192188	0.0399698	0.0363767	0.0258416	-0.764352	0.0174384	-1.16532	0.023411	-1.39073	0.0227286	1.82475e-07	1.61879e-07	6.01242e-14	FALSE
chr17_42569342_C_A	SNP	rs632758	-0.538731	0.0951536	-1.19939	0.0124456	-0.78536	0.154772	0.0452091	0.0393752	0.0285256	-0.76904	0.0161991	-1.15033	0.0252249	-1.4118	0.0203465	1.78324e-07	1.63546e-07	5.97336e-14	FALSE
chr17_42570011_A_G	SNP	rs665268	-0.521365	0.111467	-1.22645	0.0106385	-0.719185	0.192188	0.0399698	0.0363767	0.0258416	-0.764352	0.0174384	-1.16532	0.023411	-1.39073	0.0227286	1.82475e-07	1.61879e-07	6.01242e-14	FALSE
chr17_42571373_C_T	SNP	rs2010750										0.659088	0.0352559	0.559415	0.337468	1.29968	0.0369115	5.4461e-07	2.52935e-07	1.89032e-13	FALSE
chr17_42573638_G_C	SNP	rs2292752	-0.538731	0.0951536	-1.19939	0.0124456	-0.78536	0.154772	0.0452091	0.0393752	0.0285256	-0.76904	0.0161991	-1.15033	0.0252249	-1.4118	0.0203465	1.78324e-07	1.63546e-07	5.97336e-14	FALSE
chr17_42573781_C_T	SNP	rs2292751	-0.438381	0.173748	-1.0967	0.0220484	-0.583365	0.289901	0.0736673	0.071687	0.0576895	-0.731842	0.0218925	-1.0888	0.033162	-1.33847	0.0288981	2.44608e-07	1.91265e-07	8.92965e-14	FALSE
chr17_42585099_G_A	SNP	rs4792992										0.658904	0.0354177	0.557377	0.339543	1.29885	0.0371224	5.4675e-07	2.50585e-07	1.88026e-13	FALSE
chr17_42586592_T_C	SNP	rs55985470										0.659088	0.0352559	0.559415	0.337468	1.29968	0.0369115	5.4461e-07	2.52935e-07	1.89032e-13	FALSE
chr17_42665430_G_A	SNP	rs3817331										0.610823	0.0448009	0.650005	0.260996	1.22872	0.047167	6.72008e-07	3.41082e-07	2.8685e-13	FALSE
chr17_42670660_C_T	SNP	rs2277618										0.610823	0.0448009	0.650005	0.260996	1.22872	0.047167	6.72008e-07	3.41082e-07	2.8685e-13	FALSE
chr17_47307646_C_T	SNP	rs3809863										0.580703	0.0899777	1.0945	0.0218899	0.379349	0.727458	3.87888e-07	2.3317e-07	1.3091e-13	FALSE
chr17_47347749_G_A	SNP	rs7206971										0.653878	0.0585159	1.20687	0.0130546	0.50203	0.64823	2.29914e-07	1.90122e-07	8.52849e-14	FALSE
chr17_47361520_CAGTG_C	Del	rs10538163										0.653878	0.0585159	1.20687	0.0130546	0.50203	0.64823	2.29914e-07	1.90122e-07	8.52849e-14	FALSE
chr17_47361586_C_T	SNP	rs6504872										0.653878	0.0585159	1.20687	0.0130546	0.50203	0.64823	2.29914e-07	1.90122e-07	8.52849e-14	FALSE
chr17_4815999_C_T	SNP	rs11658287										0.673519	0.0557352	1.19402	0.0188846	0.643065	0.555825	3.28278e-07	1.55563e-07	1.8458e-13	FALSE
chr17_6657185_C_T	SNP	rs34543488										-0.504938	0.195404	-1.29484	0.0170901	-0.127476	0.854456	2.30115e-07	1.10496e-06	2.53718e-13	FALSE
chr17_6787247_T_TGCGC	Ins	rs201703257	0.932701	0.0267247	0.932701	0.0267247			0.032614	0.0267247	0.0216552										FALSE
chr17_76643448_T_C	SNP	rs719430	0.583935	0.0364757	0.754814	0.118614	1.1403	0.0517991	0.110691	0.120448	0.10273	0.658988	0.0220915	1.01627	0.068205	1.2409	0.0447595	3.25953e-07	1.0232e-07	1.20471e-13	FALSE
chr17_76687998_G_A	SNP	rs2286589										0.65638	0.0826351	1.44232	0.0278912	1.02352	0.296435	2.711e-07	3.88691e-07	1.64762e-13	FALSE
chr17_76688516_C_T	SNP	rs4788942	0.658369	0.0372357	0.829881	0.195479	1.38039	0.0456378	0.10466	0.128724	0.105862										FALSE
chr17_76688776_T_C	SNP	rs7219390	0.765042	0.0144927	1.17352	0.0371089	1.5298	0.0306727	0.033634	0.0625561	0.0424935	0.577528	0.0472171	1.9809	0.00616844	1.25149	0.0951231	3.73204e-08	3.32606e-07	6.02474e-14	FALSE
chr17_77089240_A_G	SNP	rs11868249	0.367418	0.17929	1.33025	0.0182705	0.735302	0.298599	0.0316603	0.0525362	0.0360293										FALSE
chr17_80137650_A_C	SNP	rs2289535	0.916661	0.00733515	1.37889	0.188729	2.16532	0.037774	0.015765	0.0397417	0.0198607										FALSE
chr17_82797884_T_G	SNP	rs7215396	0.768037	0.0140194	1.44259	0.000565781	-15.999	0.997242	0.00187637	0.00262502	0.00050542	0.923844	0.00995043	1.37886	0.00215037	-16.2113	0.998196	4.88719e-08	1.07362e-07	6.15158e-15	TRUE
chr17_82828022_C_T	SNP	rs75044636	1.0198	0.00224771	1.47984	0.000446328	-15.8822	0.998033	0.00173155	0.00210432	0.000481666	1.18051	0.00179938	1.4985	0.000903182	-15.0901	0.998054	2.34233e-08	6.72013e-08	2.8736e-15	TRUE
chr17_82828078_C_A	SNP	rs75047678	1.0198	0.00224771	1.47984	0.000446328	-15.8822	0.998033	0.00173155	0.00210432	0.000481666	1.18051	0.00179938	1.4985	0.000903182	-15.0901	0.998054	2.34233e-08	6.72013e-08	2.8736e-15	TRUE
chr17_82828551_GC_G	Del	rs11364632	-0.762888	0.0135104	17.3708	0.996818	15.9143	0.997085	0.00137275	0.00255097	0.000450193	-0.948257	0.00770941	17.0708	0.997287	15.5924	0.997522	2.06045e-08	8.90894e-08	2.82248e-15	TRUE
chr17_82832566_T_G	SNP	rs3744165	-0.643669	0.0249777	1.06468	0.306642	-0.288665	0.783261	0.0078573	0.00626742	0.00283677	-0.770289	0.0195517	0.758465	0.474443	-0.616147	0.572182	7.58534e-08	9.01387e-08	1.08912e-14	TRUE
chr17_82870405_C_T	SNP	rs74530485	0.894875	0.0493508	0.894875	0.0493508			0.0661165	0.0493508	0.0422959	1.01348	0.0423244	1.01348	0.0423244			2.47408e-07	9.67525e-08	5.71455e-14	FALSE
chr17_82884019_G_T	SNP	rs55681405	1.0198	0.00224771	1.47984	0.000446328	-15.8822	0.998033	0.00173155	0.00210432	0.000481666	1.18051	0.00179938	1.4985	0.000903182	-15.0901	0.998054	2.34233e-08	6.72013e-08	2.8736e-15	TRUE
chr17_8823528_A_C	SNP	rs2074257	0.195311	0.544374	-0.799462	0.129083	0.97701	0.0649635	0.0253952	0.0200737	0.0106509	0.407393	0.210073	-0.546616	0.330971	1.18843	0.0343921	2.50212e-07	1.43462e-07	7.78272e-14	TRUE
chr18_57620775_G_A	SNP	rs389031	-0.622591	0.0315862	-0.724609	0.129293	-1.22102	0.0325472	0.0928831	0.0853661	0.0689964										FALSE
chr18_673086_A_G	SNP	rs2790										-0.197047	0.535841	-1.29712	0.0396291	-0.18668	0.733576	4.39737e-07	4.28877e-07	3.00245e-13	FALSE
chr18_80077832_C_T	SNP	rs61749301	0.733193	0.0158925	1.17655	0.128915	1.70082	0.0270394	0.0332623	0.0716111	0.0455783										FALSE
chr19_15889356_C_T	SNP	rs3093158	0.0719562	0.808739	-1.02934	0.0564366	0.387548	0.424481	0.0311853	0.0482294	0.0328011										TRUE
chr19_32948281_G_A	SNP	rs3764633										0.746594	0.0229707	0.882111	0.0992379	1.41334	0.0500756	4.77213e-07	2.79679e-07	1.92264e-13	FALSE
chr19_48165657_T_C	SNP	rs439132										0.100683	0.814583	-0.455513	0.358795	1.80112	0.0322717	4.51584e-07	5.15389e-07	1.57427e-13	TRUE
chr19_48599142_C_T	SNP	rs1132054										-0.122662	0.754411	-1.21455	0.0381857	1.28212	0.0639042	7.41308e-08	1.22171e-07	6.82174e-14	TRUE
chr19_49761973_C_T	SNP	rs1273634										1.08675	0.00647612	0.015106	0.981478	1.85346	0.0118952	1.68699e-08	6.78539e-08	2.05952e-14	FALSE
chr19_49950060_C_T	SNP	rs9304690										0.531438	0.0674452	1.20424	0.0226148	0.761121	0.279051	3.34302e-07	5.19535e-07	2.44077e-13	FALSE
chr19_49959041_G_C	SNP	rs62113133										0.559141	0.056031	1.19388	0.0239354	0.814291	0.248844	3.31844e-07	4.64841e-07	2.31311e-13	FALSE
chr19_49959139_ACTATC_A	Del	rs140838254										0.559141	0.056031	1.19388	0.0239354	0.814291	0.248844	3.31844e-07	4.64841e-07	2.31311e-13	FALSE
chr19_50344768_G_A	SNP	rs59323905										0.759419	0.0809324	1.01688	0.0412609	-15.2122	0.997645	5.16228e-07	3.96785e-07	2.55692e-13	TRUE
chr19_51509015_G_A	SNP	rs11668941	-0.653057	0.0939018	-1.23939	0.0257621	-0.312968	0.675684	0.0451632	0.0828056	0.0603125	-0.805724	0.0594873	-1.69838	0.00673688	-0.0490581	0.950246	5.28489e-08	1.6402e-07	6.67669e-14	FALSE
chr19_52891609_G_A	SNP	rs10417915										0.142553	0.638772	2.60476	0.0207227	1.46381	0.179334	5.37483e-08	5.22714e-07	1.22821e-13	FALSE
chr19_53441861_G_C	SNP	rs4803124	0.630238	0.0351106	0.0726094	0.881251	1.3868	0.00886005	0.0423126	0.017997	0.00944901										FALSE
chr19_53441962_G_A	SNP	rs4803125	0.709545	0.0221959	0.037466	0.938559	1.59207	0.00284897	0.0173059	0.00482372	0.00149191										FALSE
chr19_53442251_C_T	SNP	rs12983857	0.630238	0.0351106	0.0726094	0.881251	1.3868	0.00886005	0.0423126	0.017997	0.00944901										FALSE
chr19_53442879_GA_G	Del	rs35108555	0.665179	0.0232474	0.181547	0.708743	1.4347	0.00677407	0.0399168	0.0173185	0.00901068	0.634693	0.0503252	0.508978	0.326533	1.30781	0.0432042	8.0025e-07	1.23035e-07	1.11056e-13	FALSE
chr19_57537749_C_T	SNP	rs75627876	1.30905	0.00825182	0.794391	0.201569			0.00117067	0.201569	1.82806e-23	1.6163	0.00611014	1.49246	0.0251001			5.12696e-08	1.83424e-06	7.32276e-31	FALSE
chr19_57685497_CCT_C	Del	.	1.77513	0.00301222	0.807733	0.432807			0.00186328	0.432807	3.07538e-23	1.76117	0.0346908	1.51889	0.154758			1.5958e-07	2.61513e-06	1.94304e-30	FALSE
chr2_113735683_A_G	SNP	rs12624301	0.758501	0.0124761	0.694318	0.135756	1.54433	0.0118062	0.0522546	0.0383283	0.0248578										FALSE
chr2_113735932_CT_C	Del	rs142249018	0.653448	0.027656	0.668753	0.150839	1.30077	0.0339574	0.100966	0.0902886	0.0726432										FALSE
chr2_113743535_C_T	SNP	rs3748906	0.758501	0.0124761	0.694318	0.135756	1.54433	0.0118062	0.0522546	0.0383283	0.0248578										FALSE
chr2_165924401_A_G	SNP	rs2163648										0.464438	0.16828	1.12254	0.0486724	0.576658	0.502053	6.34347e-07	1.56236e-07	2.12146e-13	FALSE
chr2_176337387_A_G	SNP	rs818364	-0.658272	0.0359786	-0.990183	0.0324369	-1.12009	0.0594739	0.0636702	0.051304	0.0392944	-0.896197	0.0117933	-1.12993	0.0291819	-1.69295	0.0144252	1.51294e-07	8.59929e-07	1.38174e-13	FALSE
chr2_17665325_A_T	SNP	rs2710674	0.0291937	0.947891	-0.341493	0.502343	2.72025	0.0140617	0.132705	0.0317126	0.00195278										TRUE
chr2_17714708_C_T	SNP	rs2344691	0.123682	0.781338	-0.242556	0.633772	2.74853	0.0130912	0.149666	0.0350087	0.00217668										TRUE
chr2_185547865_G_A	SNP	rs4233785										-0.670836	0.04564	-0.431708	0.387845	-1.77016	0.0783457	5.57083e-07	1.00371e-06	5.28123e-13	FALSE
chr2_185745617_T_G	SNP	rs11884004										0.754083	0.0307974	1.70568	0.105929	2.08714	0.0344846	3.18887e-07	1.24475e-06	4.53624e-13	FALSE
chr2_185745661_G_A	SNP	rs17813736										0.754083	0.0307974	1.70568	0.105929	2.08714	0.0344846	3.18887e-07	1.24475e-06	4.53624e-13	FALSE
chr2_185747211_G_A	SNP	rs12618129										0.754083	0.0307974	1.70568	0.105929	2.08714	0.0344846	3.18887e-07	1.24475e-06	4.53624e-13	FALSE
chr2_185761043_A_G	SNP	rs7562137										0.754083	0.0307974	1.70568	0.105929	2.08714	0.0344846	3.18887e-07	1.24475e-06	4.53624e-13	FALSE
chr2_185763216_T_C	SNP	rs17228441										0.754083	0.0307974	1.70568	0.105929	2.08714	0.0344846	3.18887e-07	1.24475e-06	4.53624e-13	FALSE
chr2_185764622_G_A	SNP	rs1986166										0.754083	0.0307974	1.70568	0.105929	2.08714	0.0344846	3.18887e-07	1.24475e-06	4.53624e-13	FALSE
chr2_185789865_A_G	SNP	rs992822										0.754083	0.0307974	1.70568	0.105929	2.08714	0.0344846	3.18887e-07	1.24475e-06	4.53624e-13	FALSE
chr2_185792229_T_C	SNP	rs17229201										0.754083	0.0307974	1.70568	0.105929	2.08714	0.0344846	3.18887e-07	1.24475e-06	4.53624e-13	FALSE
chr2_185792362_C_A	SNP	rs17229222										0.754083	0.0307974	1.70568	0.105929	2.08714	0.0344846	3.18887e-07	1.24475e-06	4.53624e-13	FALSE
chr2_185793329_G_A	SNP	rs60029104										0.754083	0.0307974	1.70568	0.105929	2.08714	0.0344846	3.18887e-07	1.24475e-06	4.53624e-13	FALSE
chr2_185793711_C_T	SNP	rs10490391										0.754083	0.0307974	1.70568	0.105929	2.08714	0.0344846	3.18887e-07	1.24475e-06	4.53624e-13	FALSE
chr2_185793838_G_T	SNP	rs10490392										0.754083	0.0307974	1.70568	0.105929	2.08714	0.0344846	3.18887e-07	1.24475e-06	4.53624e-13	FALSE
chr2_185794632_G_T	SNP	rs2161036										0.754083	0.0307974	1.70568	0.105929	2.08714	0.0344846	3.18887e-07	1.24475e-06	4.53624e-13	FALSE
chr2_185796946_A_G	SNP	rs55938253										0.754083	0.0307974	1.70568	0.105929	2.08714	0.0344846	3.18887e-07	1.24475e-06	4.53624e-13	FALSE
chr2_185799746_T_C	SNP	rs11686997										0.754083	0.0307974	1.70568	0.105929	2.08714	0.0344846	3.18887e-07	1.24475e-06	4.53624e-13	FALSE
chr2_185800236_C_A	SNP	rs10931200										0.754083	0.0307974	1.70568	0.105929	2.08714	0.0344846	3.18887e-07	1.24475e-06	4.53624e-13	FALSE
chr2_185800705_G_A	SNP	rs36004074										0.754083	0.0307974	1.70568	0.105929	2.08714	0.0344846	3.18887e-07	1.24475e-06	4.53624e-13	FALSE
chr2_185801097_A_G	SNP	rs11695215										0.754083	0.0307974	1.70568	0.105929	2.08714	0.0344846	3.18887e-07	1.24475e-06	4.53624e-13	FALSE
chr2_185802394_T_C	SNP	rs7605884										0.754083	0.0307974	1.70568	0.105929	2.08714	0.0344846	3.18887e-07	1.24475e-06	4.53624e-13	FALSE
chr2_185806053_T_A	SNP	rs16827154										0.753381	0.0314232	1.69388	0.109731	2.08242	0.0355695	3.30876e-07	1.17357e-06	4.51106e-13	FALSE
chr2_185806630_G_A	SNP	rs17826534										0.753381	0.0314232	1.69388	0.109731	2.08242	0.0355695	3.30876e-07	1.17357e-06	4.51106e-13	FALSE
chr2_185807185_G_A	SNP	rs1862066										0.753381	0.0314232	1.69388	0.109731	2.08242	0.0355695	3.30876e-07	1.17357e-06	4.51106e-13	FALSE
chr2_185813514_A_AT	Ins	rs34138386										0.753381	0.0314232	1.69388	0.109731	2.08242	0.0355695	3.30876e-07	1.17357e-06	4.51106e-13	FALSE
chr2_185814160_T_C	SNP	rs2161035										0.753381	0.0314232	1.69388	0.109731	2.08242	0.0355695	3.30876e-07	1.17357e-06	4.51106e-13	FALSE
chr2_185956670_C_G	SNP	rs72907806										0.687274	0.0445085	1.93042	0.0648655	2.0834	0.0335299	2.79419e-07	1.37837e-06	4.68795e-13	FALSE
chr2_185956972_C_T	SNP	rs2220336										0.702913	0.0384473	1.93963	0.0612066	2.10362	0.0301476	2.47374e-07	1.48256e-06	4.4239e-13	FALSE
chr2_210195326_T_G	SNP	rs2286963	0.562275	0.117494	0.288841	0.513391	1.68251	0.0281352	0.18205	0.0891759	0.053448										FALSE
chr2_210210185_T_C	SNP	rs3764913	0.485255	0.179984	0.167988	0.70891	1.63021	0.0324713	0.209683	0.101025	0.0611897										FALSE
chr2_218270205_A_G	SNP	rs1877714	0.590946	0.0427558	0.974549	0.0887204	1.24944	0.0531364	0.0908238	0.133609	0.109513										FALSE
chr2_218275565_G_C	SNP	rs2292550	0.601352	0.037601	1.02385	0.0738454	1.27608	0.0482706	0.0757387	0.11787	0.0938689										FALSE
chr2_218277768_C_T	SNP	rs2271543	0.59616	0.0376509	1.19903	0.0346438	1.25198	0.0622245	0.0468341	0.0879678	0.0644663										FALSE
chr2_218277769_G_A	SNP	rs2168704	-0.566301	0.0496144	-0.20492	0.678937	-1.20756	0.0616776	0.0928991	0.140226	0.115472										FALSE
chr2_218277871_C_T	SNP	rs3817266	0.59616	0.0376509	1.19903	0.0346438	1.25198	0.0622245	0.0468341	0.0879678	0.0644663										FALSE
chr2_218278050_C_T	SNP	rs6707559	-0.566301	0.0496144	-0.20492	0.678937	-1.20756	0.0616776	0.0928991	0.140226	0.115472										FALSE
chr2_218278506_G_A	SNP	rs2292551	0.59616	0.0376509	1.19903	0.0346438	1.25198	0.0622245	0.0468341	0.0879678	0.0644663										FALSE
chr2_218278604_T_C	SNP	rs2292552	0.59616	0.0376509	1.19903	0.0346438	1.25198	0.0622245	0.0468341	0.0879678	0.0644663										FALSE
chr2_218279366_G_A	SNP	rs12987180	0.59616	0.0376509	1.19903	0.0346438	1.25198	0.0622245	0.0468341	0.0879678	0.0644663										FALSE
chr2_218279426_G_A	SNP	rs12987219	0.655224	0.0232926	1.08582	0.0581009	1.38535	0.032077	0.049584	0.0838075	0.0618076										FALSE
chr2_218279843_AAG_A	Del	rs3055226	0.637289	0.0269835	1.22018	0.0315889	1.33305	0.0471231	0.037654	0.0744145	0.0522386										FALSE
chr2_218455805_T_C	SNP	rs35813908	0.483808	0.118951	0.89493	0.0359163	0.210273	0.840714	0.117546	0.107786	0.0929152										FALSE
chr2_218498262_T_C	SNP	rs34313730	0.483808	0.118951	0.89493	0.0359163	0.210273	0.840714	0.117546	0.107786	0.0929152										FALSE
chr2_218622619_T_C	SNP	rs13011342	0.50046	0.104765	0.932737	0.0288104	0.222245	0.831785	0.0984908	0.0890652	0.0747445	0.431309	0.17937	0.908637	0.0487528	0.039478	0.970574	7.98293e-07	7.84156e-07	4.99643e-13	FALSE
chr2_218632325_T_G	SNP	rs3731869	0.50046	0.104765	0.932737	0.0288104	0.222245	0.831785	0.0984908	0.0890652	0.0747445	0.431309	0.17937	0.908637	0.0487528	0.039478	0.970574	7.98293e-07	7.84156e-07	4.99643e-13	FALSE
chr2_218633356_G_T	SNP	rs12989964	0.544624	0.0728899	1.03808	0.0150584	0.254299	0.807985	0.0583219	0.0503074	0.0384412	0.446475	0.161892	0.942593	0.0399544	0.045075	0.966393	6.93555e-07	7.84981e-07	4.41958e-13	FALSE
chr2_218638390_C_T	SNP	rs1803383	0.363534	0.269125	0.892323	0.032617	-16.8827	0.99747	0.040266	0.101989	0.0461276										TRUE
chr2_218642579_C_T	SNP	rs3821033	0.483808	0.118951	0.89493	0.0359163	0.210273	0.840714	0.117546	0.107786	0.0929152										FALSE
chr2_218643540_G_T	SNP	rs3770212	0.483808	0.118951	0.89493	0.0359163	0.210273	0.840714	0.117546	0.107786	0.0929152										FALSE
chr2_218656172_T_C	SNP	rs3731872	0.483808	0.118951	0.89493	0.0359163	0.210273	0.840714	0.117546	0.107786	0.0929152										FALSE
chr2_237345287_A_G	SNP	rs2256485	1.25701	0.0437024	1.25701	0.0437024			0.0825467	0.0437024	0.0314437										FALSE
chr2_237346477_C_T	SNP	rs2270656	1.25701	0.0437024	1.25701	0.0437024			0.0825467	0.0437024	0.0314437										FALSE
chr2_237348370_G_A	SNP	rs2646265	1.25701	0.0437024	1.25701	0.0437024			0.0825467	0.0437024	0.0314437										FALSE
chr2_237348570_C_G	SNP	rs2646264	1.25701	0.0437024	1.25701	0.0437024			0.0825467	0.0437024	0.0314437										FALSE
chr2_237348710_A_G	SNP	rs2646263	1.25701	0.0437024	1.25701	0.0437024			0.0825467	0.0437024	0.0314437										FALSE
chr2_3552110_G_T	SNP	rs7563960	0.758179	0.0131591	0.672797	0.313531	1.47837	0.024316	0.0360759	0.0422733	0.0293803										FALSE
chr2_48595242_G_A	SNP	rs2140551	-0.719898	0.0245403	-0.634447	0.147561	-1.5493	0.0458157	0.0652887	0.0912957	0.0688517	-0.808189	0.0237349	-0.872085	0.0905066	-1.54896	0.0518233	3.34597e-07	3.52891e-07	1.28577e-13	FALSE
chr2_48595401_T_C	SNP	rs7574549	0.929389	0.00370405	0.786935	0.227541	1.79511	0.00742324	0.0120097	0.0116275	0.00555591	0.920982	0.00754026	0.564931	0.426843	1.70555	0.0132173	1.1546e-07	9.12203e-08	1.86701e-14	FALSE
chr2_55301719_A_T	SNP	rs2920973										1.16339	0.0105401	2.21286	0.0603243	3.17217	0.0146674	9.13157e-08	3.76798e-07	1.51937e-13	FALSE
chr2_55355499_T_C	SNP	rs2589104										-1.06922	0.0201758	-0.650649	0.179939	-3.99461	0.00379737	3.43084e-08	2.55185e-07	1.82541e-13	FALSE
chr2_61122311_G_A	SNP	rs1177284										0.729638	0.0164254	0.546343	0.317948	1.44539	0.0145154	3.02025e-07	2.09183e-07	9.75588e-14	FALSE
chr2_61188357_A_G	SNP	rs14170	0.518769	0.0844024	-0.148009	0.767253	1.08735	0.0362996	0.0624579	0.0370008	0.0251088	0.603184	0.048568	-0.0529012	0.919482	1.25289	0.0210996	2.74926e-07	1.38209e-07	5.46471e-14	TRUE
chr2_61325349_T_A	SNP	rs2593624	-0.483708	0.114161	-1.09097	0.0397404	-1.05647	0.0511443	0.122573	0.0793707	0.0618194										FALSE
chr2_61486074_GGAAAATC_G	Del	rs35844473										0.625967	0.0564682	0.0939325	0.851583	1.44597	0.0158107	3.85624e-07	2.69069e-07	1.59136e-13	FALSE
chr2_61486083_T_A	SNP	rs60155512										0.625967	0.0564682	0.0939325	0.851583	1.44597	0.0158107	3.85624e-07	2.69069e-07	1.59136e-13	FALSE
chr2_61486085_T_G	SNP	rs61235340										0.625967	0.0564682	0.0939325	0.851583	1.44597	0.0158107	3.85624e-07	2.69069e-07	1.59136e-13	FALSE
chr2_74960742_T_C	SNP	rs3771800										-1.28805	0.00311598	-1.38076	0.0065785	-2.39844	0.0140886	4.25417e-08	4.16843e-07	6.67086e-14	FALSE
chr2_86088403_T_C	SNP	rs2288119	0.577352	0.0473729	0.215569	0.731019	1.02856	0.0753889	0.0995123	0.0981354	0.083246										FALSE
chr2_86133102_A_G	SNP	rs2241438										0.71446	0.108519	0.470791	0.33846	2.52045	0.0213195	8.36228e-07	3.38511e-07	1.96296e-13	FALSE
chr2_96929372_T_C	SNP	rs6725927										0.444301	0.22918	-1.25954	0.0465527	0.601304	0.287037	2.89627e-08	4.28843e-07	3.53881e-14	TRUE
chr2_97035922_T_G	SNP	rs1730105										0.378531	0.289172	-1.53977	0.0198189	0.548466	0.316606	1.15609e-08	3.34335e-07	1.86091e-14	TRUE
chr2_97082157_T_C	SNP	rs1257095										0.301477	0.405426	-1.63856	0.0121724	0.412872	0.451204	1.06291e-08	4.11472e-07	2.52289e-14	TRUE
chr2_97181113_T_C	SNP	rs11164114										0.317778	0.379987	-1.62322	0.0131254	0.439469	0.422276	1.03859e-08	3.9107e-07	2.27252e-14	TRUE
chr2_97211662_T_C	SNP	rs10186233										0.425241	0.224762	-1.50012	0.0278818	0.529926	0.337272	2.00719e-08	4.39859e-07	4.82949e-14	TRUE
chr2_97219026_T_C	SNP	rs4328671										-0.118002	0.750573	-1.33728	0.0291625	-0.237591	0.690283	3.46446e-07	6.58969e-07	3.32742e-13	FALSE
chr20_1476400_T_G	SNP	rs6042499	-0.729727	0.0393369	-0.724996	0.19908	-1.45944	0.0396394	0.120106	0.120425	0.098612	-1.00994	0.017207	-1.37462	0.0259507	-2.03428	0.0086771	2.42268e-07	3.5595e-07	9.47639e-14	FALSE
chr20_1477265_C_A	SNP	rs6135048										-0.781993	0.0444758	-0.87586	0.150408	-1.56594	0.0396293	6.81055e-07	5.98116e-07	3.51311e-13	FALSE
chr20_1477514_A_G	SNP	rs6135050										-0.781993	0.0444758	-0.87586	0.150408	-1.56594	0.0396293	6.81055e-07	5.98116e-07	3.51311e-13	FALSE
chr20_1477859_C_G	SNP	rs6074680										-0.77857	0.0331929	-0.730595	0.233018	-1.55287	0.0357106	5.63895e-07	5.90281e-07	3.65677e-13	FALSE
chr20_1479627_T_C	SNP	rs2873565										-0.781993	0.0444758	-0.87586	0.150408	-1.56594	0.0396293	6.81055e-07	5.98116e-07	3.51311e-13	FALSE
chr20_25858166_T_G	SNP	rs6138689	0.766004	0.0145915	0.816395	0.0739798	1.49711	0.0277581	0.0600274	0.0550532	0.0399792	0.65218	0.100518	0.0478435	0.927639	1.86175	0.00905978	3.87573e-07	3.18669e-07	1.17041e-13	FALSE
chr20_26074115_TATC_T	Del	.	0.936301	0.0266499	0.936301	0.0266499			0.0262745	0.0266499	0.0216455										FALSE
chr20_45793734_T_C	SNP	rs6032544	-0.0586603	0.837359	1.81189	0.0797511	0.907518	0.396233	0.0263699	0.0472399	0.0298705										TRUE
chr20_46358165_C_T	SNP	rs6017792	-0.89758	0.0668199	-1.39811	0.0246396	0.136604	0.894338	0.0292028	0.0759533	0.0484824	-1.01898	0.0529386	-1.61668	0.0136792	0.501078	0.650753	8.48913e-08	2.54975e-07	8.93332e-14	TRUE
chr20_46368695_GC_G	Del	rs3092402										1.22348	0.0156943	-0.662096	0.481677	1.4809	0.104363	2.07634e-08	4.64951e-07	4.84195e-14	TRUE
chr20_46370638_A_G	SNP	rs2297054	-0.667011	0.122725	-1.54296	0.0134679	0.628773	0.399854	0.00683208	0.0243943	0.0100445	-1.16755	0.0250277	-2.03811	0.00531594	-0.938712	0.35784	2.56693e-08	5.55993e-07	4.85516e-14	TRUE
chr20_46375149_T_C	SNP	rs2257545	0.698529	0.102783	-1.95676	0.0322812	-0.398733	0.593011	0.00811516	0.0312788	0.0140849	1.23411	0.0183057	-0.959688	0.325745	1.17341	0.23786	1.88408e-08	5.07875e-07	4.66093e-14	TRUE
chr21_41347210_C_A	SNP	rs11701669										1.43451	0.0170523	1.43451	0.0170523			1.34664e-07	1.99781e-07	6.17903e-14	FALSE
chr21_43971374_G_A	SNP	rs3737360	0.0606957	0.857334	-1.08303	0.0853612	0.929222	0.0994833	0.0261054	0.0321139	0.0176051										TRUE
chr21_44055608_G_C	SNP	rs9306172	-0.0809128	0.777843	-1.49027	0.0201051	0.158344	0.735747	0.0120431	0.0422515	0.0215456										TRUE
chr21_44059023_C_CGTAAT	Ins	rs3834677	-0.0809128	0.777843	-1.49027	0.0201051	0.158344	0.735747	0.0120431	0.0422515	0.0215456										TRUE
chr21_44063352_G_A	SNP	rs2020948	-0.149018	0.606675	-1.93674	0.0104867	0.102072	0.825617	0.00266949	0.0284032	0.00779199	0.0433189	0.887547	-1.61098	0.0418821	0.225026	0.661192	1.40766e-07	6.30713e-07	1.2329e-13	TRUE
chr21_44074302_G_A	SNP	rs2277805	-0.0767619	0.837018	-1.105	0.0778652	0.98135	0.118903	0.0318676	0.0391229	0.0221234	0.49999	0.240238	-0.624263	0.344711	2.23375	0.0022069	6.94624e-08	1.43703e-07	1.97058e-14	TRUE
chr21_44083240_G_A	SNP	rs2071152	-0.0809128	0.777843	-1.49027	0.0201051	0.158344	0.735747	0.0120431	0.0422515	0.0215456										TRUE
chr21_44086938_T_C	SNP	rs1131999	-0.0809128	0.777843	-1.49027	0.0201051	0.158344	0.735747	0.0120431	0.0422515	0.0215456										TRUE
chr21_44089769_A_C	SNP	rs2277806	-0.0642012	0.82174	-1.44973	0.0238035	0.179102	0.702639	0.0148025	0.0475771	0.0256863										TRUE
chr21_44092213_G_A	SNP	rs3788104	-0.0767619	0.837018	-1.105	0.0778652	0.98135	0.118903	0.0318676	0.0391229	0.0221234	0.49999	0.240238	-0.624263	0.344711	2.23375	0.0022069	6.94624e-08	1.43703e-07	1.97058e-14	TRUE
chr21_44093927_T_C	SNP	rs8132918	-0.0765142	0.789288	-1.47992	0.0210051	0.163727	0.727113	0.01271	0.0435746	0.0225601										TRUE
chr22_21964108_C_A	SNP	rs2266974	0.222182	0.487636	-0.894185	0.115254	1.06471	0.0418675	0.0165506	0.0131372	0.00576678	0.418777	0.197666	-0.559892	0.331198	1.3973	0.0174641	1.59404e-07	1.57736e-07	5.27654e-14	TRUE
chr22_21967805_T_A	SNP	rs5750275	0.244996	0.440799	-0.849858	0.134539	1.08238	0.0386167	0.0191732	0.014247	0.00646788	0.426815	0.18776	-0.542556	0.346264	1.40499	0.0168132	1.64264e-07	1.55078e-07	5.31739e-14	TRUE
chr22_23653353_C_G	SNP	rs3747107	-1.08665	0.0236701	-0.984143	0.0518752	-17.4949	0.996963	0.0287609	0.151087	0.0575882	-0.99126	0.0495153	-0.926304	0.0767904	-17.2808	0.997638	4.64275e-07	3.31342e-07	2.37901e-13	FALSE
chr22_23653374_T_C	SNP	rs8136455	-1.08665	0.0236701	-0.984143	0.0518752	-17.4949	0.996963	0.0287609	0.151087	0.0575882	-0.99126	0.0495153	-0.926304	0.0767904	-17.2808	0.997638	4.64275e-07	3.31342e-07	2.37901e-13	FALSE
chr22_25459662_G_A	SNP	rs6004655	1.01898	0.00608292	1.28429	0.00244197	-14.9616	0.997749	0.0138027	0.0101347	0.00467638	1.46383	0.000709754	1.62056	0.000499293	-13.7377	0.998093	2.37066e-08	1.40104e-07	6.19298e-15	TRUE
chr22_42571235_G_C	SNP	rs9620065	0.696406	0.0404823	1.34964	0.20695	1.82072	0.0780218	0.0639431	0.155231	0.105461										FALSE
chr22_49553927_C_T	SNP	rs135795	-0.462751	0.175283	-0.953563	0.0383303	-0.595606	0.322107	0.130338	0.115401	0.0996729	-0.894392	0.0136595	-1.12206	0.0367648	-1.57748	0.0390431	2.22599e-07	6.99984e-07	1.57274e-13	FALSE
chr3_101332950_C_T	SNP	rs2068494	0.689229	0.0358318	1.4461	0.166353	1.90348	0.0684922	0.0623424	0.147275	0.0989974										FALSE
chr3_101417430_C_T	SNP	rs9822318	0.690491	0.0351074	1.46226	0.161671	1.91504	0.0668241	0.0600154	0.145686	0.0967792										FALSE
chr3_101576980_C_T	SNP	rs73157306	0.742639	0.0175828	0.26818	0.569734	1.66569	0.00296783	0.0291659	0.00912761	0.00336009										FALSE
chr3_101599157_G_T	SNP	rs73157333	0.456326	0.161999	-0.229062	0.642833	1.45421	0.0114392	0.0576342	0.0199449	0.008775										TRUE
chr3_101652333_A_G	SNP	rs56149020	0.80995	0.00701292	0.365606	0.441217	1.79772	0.00110344	0.016935	0.00425785	0.00110374										FALSE
chr3_101660083_G_A	SNP	rs2288273	0.749646	0.0139174	-0.000174636	0.999718	1.72188	0.000934962	0.0087352	0.00157837	0.000280174										TRUE
chr3_119660505_C_T	SNP	rs4688024	0.558222	0.0671234	0.399576	0.385519	1.19695	0.0477642	0.18275	0.140605	0.118688										FALSE
chr3_126106056_G_A	SNP	rs4646754										0.0911849	0.843124	-0.885023	0.144355	2.51581	0.00239866	8.48932e-08	2.22829e-07	2.37781e-14	TRUE
chr3_134507317_C_T	SNP	rs6766818										1.65628	0.0389176	14.6846	0.997552	16.3178	0.99728	2.8678e-07	9.6287e-07	3.05766e-13	FALSE
chr3_40309993_C_T	SNP	rs11709089	-0.699697	0.0248118	-0.63976	0.162187	-1.43971	0.0335703	0.073577	0.088034	0.0681699	-0.899395	0.0157726	-0.500513	0.330279	-2.12516	0.0139166	1.43061e-07	6.50418e-08	1.49634e-13	FALSE
chr3_40311393_C_T	SNP	rs1454492	-0.710744	0.0266227	-0.844522	0.0764664	-1.37121	0.0287705	0.078093	0.0652119	0.0494847	-0.783735	0.0331862	-0.453217	0.41294	-1.67967	0.034292	3.68009e-07	1.06789e-07	1.88572e-13	FALSE
chr3_41715473_C_T	SNP	rs61744388										-2.08166	0.042898	-2.0456	0.0507854	-17.0484	0.997193	1.06779e-07	2.53634e-07	1.10279e-13	FALSE
chr3_41715494_A_T	SNP	rs61744385										-2.08166	0.042898	-2.0456	0.0507854	-17.0484	0.997193	1.06779e-07	2.53634e-07	1.10279e-13	FALSE
chr3_41717699_T_C	SNP	rs17060938										-2.08166	0.042898	-2.0456	0.0507854	-17.0484	0.997193	1.06779e-07	2.53634e-07	1.10279e-13	FALSE
chr3_41754257_A_T	SNP	rs58341418										-2.04931	0.0472643	-2.01769	0.0545909	-17.3579	0.997777	1.42243e-07	1.79353e-07	9.17092e-14	FALSE
chr3_41754349_A_C	SNP	rs9867627										-2.06716	0.0445187	-2.03008	0.0528674	-17.0347	0.997181	1.15668e-07	2.33718e-07	1.0773e-13	FALSE
chr3_41819521_GA_G	Del	rs59543183										-2.1113	0.039915	-2.07725	0.0469633	-17.0612	0.997202	9.17532e-08	2.70305e-07	1.07773e-13	FALSE
chr3_41835922_T_C	SNP	rs3774372										-2.1113	0.039915	-2.07725	0.0469633	-17.0612	0.997202	9.17532e-08	2.70305e-07	1.07773e-13	FALSE
chr3_41859459_C_A	SNP	rs2625667										-2.1113	0.039915	-2.07725	0.0469633	-17.0612	0.997202	9.17532e-08	2.70305e-07	1.07773e-13	FALSE
chr3_41883768_CAGAGAAAAAACAAGTGA_C	Del	rs113374533										2.13189	0.0357096	15.5448	0.997452	17.6185	0.997112	5.27491e-08	4.03334e-07	7.95197e-14	FALSE
chr3_41883809_T_C	SNP	rs1716685										2.14947	0.0347357	15.7473	0.997819	17.8469	0.997528	5.39611e-08	3.51733e-07	8.02216e-14	FALSE
chr3_41883906_C_T	SNP	rs1052501										2.13506	0.0367405	15.2428	0.997503	17.335	0.99716	6.867e-08	2.46412e-07	7.64947e-14	FALSE
chr3_41900707_T_C	SNP	rs1717007										2.13506	0.0367405	15.2428	0.997503	17.335	0.99716	6.867e-08	2.46412e-07	7.64947e-14	FALSE
chr3_41900763_A_G	SNP	rs75907560										-2.09293	0.0424358	-2.06398	0.0486173	-17.3854	0.997799	1.13589e-07	2.0658e-07	9.40107e-14	FALSE
chr3_41901006_T_A	SNP	rs4615050										2.0641	0.0401914	16.5383	0.998088	18.5195	0.997859	5.85296e-08	3.72934e-07	7.09057e-14	FALSE
chr3_41907987_A_G	SNP	rs3774378										-2.1113	0.039915	-2.07725	0.0469633	-17.0612	0.997202	9.17532e-08	2.70305e-07	1.07773e-13	FALSE
chr3_41915974_T_G	SNP	rs1716698										2.13506	0.0367405	15.2428	0.997503	17.335	0.99716	6.867e-08	2.46412e-07	7.64947e-14	FALSE
chr3_41918514_T_C	SNP	rs1716975										2.11767	0.0377729	15.802	0.99789	17.869	0.997614	6.71638e-08	2.82031e-07	7.99311e-14	FALSE
chr3_5202993_G_A	SNP	rs147838565	1.67836	0.00293456	1.67836	0.00293456			0.012253	0.00293456	0.00085386	1.98288	0.00140968	1.98288	0.00140968			3.94619e-08	3.82444e-08	1.74066e-15	FALSE
chr4_107686944_CTCTAACACT_C	Del	rs45502094	-0.968791	0.000719584	-0.995389	0.101144	-1.94637	0.0011094	0.00686078	0.00311821	0.00080696	-1.41705	3.38848e-05	-0.883199	0.182262	-2.74441	0.000233391	1.18038e-09	7.97362e-08	4.34948e-16	FALSE
chr4_107694070_CT_C	Del	rs57931480	-0.558258	0.0241508	-0.297406	0.593842	-1.08143	0.036808	0.0830234	0.0795331	0.0650331	-0.981316	0.00164088	-0.771845	0.201977	-1.93937	0.0024162	4.03146e-08	1.91237e-07	2.71282e-14	FALSE
chr4_119319647_C_CATAATAATA	Ins	rs71595363	0.395067	0.198795	-0.116885	0.812855	1.12307	0.0499085	0.175	0.1064	0.081853										TRUE
chr4_119607369_ATCT_A	Del	rs10536068										0.629262	0.0485967	1.40894	0.0492104	1.50876	0.0385015	3.44831e-07	1.03324e-06	3.21675e-13	FALSE
chr4_1394795_A_G	SNP	rs9328733	0.864973	0.0135136	0.229872	0.783595	1.37158	0.0674852	0.0181442	0.0277445	0.0172635										FALSE
chr4_186257459_A_T	SNP	rs4253327	-0.769049	0.0112322	-0.722237	0.129339	-1.55377	0.0133347	0.0386702	0.0436266	0.0292544	-0.686748	0.0247307	-0.459647	0.371588	-1.419	0.0299069	3.722e-07	2.6619e-07	1.79868e-13	FALSE
chr4_39771506_C_T	SNP	rs160096										1.01699	0.0484983	1.50939	0.0157611	-14.5109	0.997655	4.54497e-07	6.56208e-07	2.52832e-13	TRUE
chr4_39774996_G_A	SNP	rs463918										1.01699	0.0484983	1.50939	0.0157611	-14.5109	0.997655	4.54497e-07	6.56208e-07	2.52832e-13	TRUE
chr4_39777613_AT_A	Del	rs3839129										1.01699	0.0484983	1.50939	0.0157611	-14.5109	0.997655	4.54497e-07	6.56208e-07	2.52832e-13	TRUE
chr4_69027986_A_G	SNP	rs4296738	-0.833473	0.00841909	-1.69027	0.0101752	-2.01443	0.000754527	0.0175157	0.00323956	0.000464669										FALSE
chr4_69028136_G_A	SNP	rs4235108	-0.695814	0.028768	-0.623203	0.153953	-1.4879	0.0549055	0.0746573	0.101304	0.0792198										FALSE
chr4_69038206_A_G	SNP	rs4299665	-0.695814	0.028768	-0.623203	0.153953	-1.4879	0.0549055	0.0746573	0.101304	0.0792198										FALSE
chr4_69039110_T_C	SNP	rs4312824	-0.695814	0.028768	-0.623203	0.153953	-1.4879	0.0549055	0.0746573	0.101304	0.0792198										FALSE
chr4_69039280_C_G	SNP	rs4262046	-0.833473	0.00841909	-1.69027	0.0101752	-2.01443	0.000754527	0.0175157	0.00323956	0.000464669										FALSE
chr4_69096731_G_T	SNP	rs12233719	0.993445	0.00221656	0.743588	0.105573	2.23722	0.000771658	0.0126234	0.00281662	0.000372307										FALSE
chr4_69096892_A_G	SNP	rs28365063	1.00952	0.00178141	0.510834	0.287013	2.38728	8.03627e-05	0.00464852	0.000411494	1.07966e-05										FALSE
chr4_69290369_C_T	SNP	rs55836077	0.56903	0.0407516	0.467725	0.343764	1.18406	0.0386639	0.152852	0.108995	0.0882733										FALSE
chr4_69438437_A_G	SNP	rs117130864	0.813435	0.0288944	0.752129	0.0840651	1.84676	0.0775606	0.11361	0.0750228	0.0510738										FALSE
chr4_75940706_C_T	SNP	rs2292533	0.826734	0.0232174	0.454772	0.374933	2.23446	0.00367913	0.0628048	0.0134684	0.00220669	0.661004	0.14442	-0.35776	0.602333	3.19168	0.000131827	7.97385e-08	9.5752e-08	1.8448e-15	TRUE
chr4_75957803_G_A	SNP	rs2242473	0.743409	0.0735364	0.489273	0.306876	2.70715	0.0119601	0.123235	0.0327647	0.00396661	0.436036	0.380911	-0.0423582	0.943265	3.24904	0.00358266	5.96799e-07	1.53336e-07	9.18313e-15	TRUE
chr4_75957829_T_C	SNP	rs2242474	0.743409	0.0735364	0.489273	0.306876	2.70715	0.0119601	0.123235	0.0327647	0.00396661	0.436036	0.380911	-0.0423582	0.943265	3.24904	0.00358266	5.96799e-07	1.53336e-07	9.18313e-15	TRUE
chr4_82631211_C_T	SNP	rs72658996										0.697277	0.0458723	0.186803	0.697295	1.89529	0.00655109	2.42368e-07	4.53618e-07	1.3835e-13	FALSE
chr4_85942314_T_A	SNP	rs11097083										-0.0623671	0.84634	1.00244	0.0385018	-1.90591	0.0992699	8.57551e-08	1.31185e-07	7.4708e-14	TRUE
chr4_85994695_T_C	SNP	rs10003909										0.0353622	0.911712	1.23209	0.0128145	-1.89568	0.103511	3.18085e-08	1.06723e-07	3.37195e-14	TRUE
chr4_85994770_G_A	SNP	rs11547776										-0.0623671	0.84634	1.00244	0.0385018	-1.90591	0.0992699	8.57551e-08	1.31185e-07	7.4708e-14	TRUE
chr4_960487_T_C	SNP	rs3733346	-0.814198	0.0191191	-0.702724	0.113728	-1.89359	0.0675295	0.0377254	0.0796983	0.0512107	-0.851827	0.0334922	-1.00615	0.033979	-1.17258	0.269278	3.81839e-07	4.51462e-07	1.99564e-13	FALSE
chr4_960523_C_T	SNP	rs3733349	-0.77652	0.022135	-0.631321	0.141497	-1.9145	0.0660551	0.0471807	0.0959852	0.0635936										FALSE
chr5_102990174_A_G	SNP	rs12656131	0.50843	0.13029	-0.258427	0.617873	0.945096	0.0895248	0.0706134	0.0453868	0.0323855										TRUE
chr5_103005078_GATTA_G	Del	rs3834262	0.50843	0.13029	-0.258427	0.617873	0.945096	0.0895248	0.0706134	0.0453868	0.0323855										TRUE
chr5_103009842_A_C	SNP	rs2230457	0.50843	0.13029	-0.258427	0.617873	0.945096	0.0895248	0.0706134	0.0453868	0.0323855										TRUE
chr5_1216660_A_G	SNP	rs4975629										0.577939	0.198718	-2.58625	0.00715056	-1.06445	0.177501	4.29434e-08	3.19251e-08	2.2968e-14	TRUE
chr5_1219759_G_A	SNP	rs6869718										0.571274	0.188942	-2.46047	0.00806231	-1.06934	0.176507	5.04489e-08	1.26278e-07	3.42626e-14	TRUE
chr5_1221084_T_C	SNP	rs12513763										0.572062	0.187181	-2.41646	0.00952028	-1.02322	0.195969	5.45099e-08	1.27583e-07	3.8844e-14	TRUE
chr5_1225572_C_T	SNP	rs7705355										0.571274	0.188942	-2.46047	0.00806231	-1.06934	0.176507	5.04489e-08	1.26278e-07	3.42626e-14	TRUE
chr5_1225588_A_G	SNP	rs7724858										0.571274	0.188942	-2.46047	0.00806231	-1.06934	0.176507	5.04489e-08	1.26278e-07	3.42626e-14	TRUE
chr5_1232376_G_C	SNP	rs4975623										0.260525	0.503343	-2.26624	0.0068277	-0.962484	0.154725	7.089e-08	1.73126e-07	4.3974e-14	TRUE
chr5_177632129_T_G	SNP	rs6886539	0.0942856	0.747453	1.33394	0.0332506	-0.0405538	0.96458	0.0135133	0.0293273	0.0169516										TRUE
chr5_180947484_C_A	SNP	rs3733755	0.734612	0.0269912	0.659437	0.135361	1.58436	0.0400973	0.108301	0.0722045	0.0508514										FALSE
chr5_181241964_T_G	SNP	rs2241370										0.431258	0.287204	-0.313489	0.524716	1.64088	0.0223137	1.99519e-07	1.52075e-07	4.67768e-14	TRUE
chr5_181242370_A_G	SNP	rs2287715										0.431258	0.287204	-0.313489	0.524716	1.64088	0.0223137	1.99519e-07	1.52075e-07	4.67768e-14	TRUE
chr5_181243251_C_G	SNP	rs1279738	-0.327294	0.370359	-0.972957	0.0383265	0.361432	0.574435	0.0513678	0.062845	0.0479872	-0.180888	0.653406	-0.988556	0.0491053	1.18889	0.0999343	9.17272e-08	8.08878e-08	3.4321e-14	TRUE
chr5_181260427_CTCT_C	Del	rs200454506										0.449875	0.263528	-0.283311	0.564455	1.66359	0.0202348	2.0628e-07	1.57292e-07	4.791e-14	TRUE
chr5_181283260_T_C	SNP	rs2545073										0.465096	0.245265	-0.259761	0.596948	1.68082	0.0187915	2.11313e-07	1.6119e-07	4.86626e-14	TRUE
chr5_230996_T_C	SNP	rs1126417										0.71605	0.0485041	0.849839	0.0874909	1.29654	0.124091	7.33041e-07	1.67878e-07	2.1474e-13	FALSE
chr5_233247_T_G	SNP	rs7714306										0.72107	0.0469863	0.850692	0.0870567	1.31064	0.119631	7.1984e-07	1.70212e-07	2.13672e-13	FALSE
chr5_80656215_A_G	SNP	rs380691										-0.778265	0.0200622	-0.313098	0.576942	-1.74392	0.022277	2.70244e-07	8.87594e-07	2.98874e-13	FALSE
chr5_96783840_CACACACACACACACAT_C	Del	rs200863686	0.710794	0.0180443	1.00518	0.032298	1.26633	0.0685956	0.0495194	0.0630318	0.048224	0.266009	0.374717	1.24979	0.020362	-0.249971	0.759072	2.19585e-07	4.87918e-07	1.52656e-13	TRUE
chr5_96915971_C_A	SNP	rs2351011										0.644711	0.0432399	0.358035	0.458824	1.46809	0.0201171	5.66348e-07	2.33316e-07	1.36385e-13	FALSE
chr5_96943234_AAAAG_A	Del	rs199809769										0.666939	0.0776823	0.365581	0.417405	2.04378	0.0128089	5.83187e-07	3.63697e-07	1.90847e-13	FALSE
chr5_96943244_T_G	SNP	rs71654350										0.642936	0.0405733	0.461079	0.333872	1.39349	0.0282353	6.33313e-07	2.96104e-07	2.07544e-13	FALSE
chr6_149802180_CT_C	Del	rs11297063	0.820223	0.0457235	17.7999	0.997683	18.4218	0.997602	0.0485912	0.390222	0.12054										FALSE
chr6_26056082_G_C	SNP	rs118032130										1.34602	0.0470943	1.34602	0.0470943			3.30355e-07	1.93266e-07	1.05347e-13	FALSE
chr6_26156845_A_G	SNP	rs2298090										1.52094	0.0240609	1.52094	0.0240609			2.31172e-07	1.66431e-07	6.90282e-14	FALSE
chr6_26365358_T_C	SNP	rs28362606										1.19529	0.00573662	1.3557	0.035213	2.21371	0.0401247	3.0566e-07	5.47892e-07	1.21762e-13	FALSE
chr6_26365451_T_G	SNP	rs58825580										1.19529	0.00573662	1.3557	0.035213	2.21371	0.0401247	3.0566e-07	5.47892e-07	1.21762e-13	FALSE
chr6_26365474_CTGTGTGTGTGTGTGTGTGTG_C	Del	rs71544677										1.19529	0.00573662	1.3557	0.035213	2.21371	0.0401247	3.0566e-07	5.47892e-07	1.21762e-13	FALSE
chr6_26365531_T_C	SNP	rs68112369										1.19529	0.00573662	1.3557	0.035213	2.21371	0.0401247	3.0566e-07	5.47892e-07	1.21762e-13	FALSE
chr6_26365538_T_C	SNP	rs66827971										1.19529	0.00573662	1.3557	0.035213	2.21371	0.0401247	3.0566e-07	5.47892e-07	1.21762e-13	FALSE
chr6_26365685_G_T	SNP	rs71557334										1.19529	0.00573662	1.3557	0.035213	2.21371	0.0401247	3.0566e-07	5.47892e-07	1.21762e-13	FALSE
chr6_26368051_G_A	SNP	rs72841509										1.15513	0.00870981	1.25266	0.0528306	2.19767	0.0415658	3.90274e-07	5.63351e-07	1.47978e-13	FALSE
chr6_26370246_C_T	SNP	rs35307327										1.15513	0.00870981	1.25266	0.0528306	2.19767	0.0415658	3.90274e-07	5.63351e-07	1.47978e-13	FALSE
chr6_26370344_C_T	SNP	rs34878490										1.15513	0.00870981	1.25266	0.0528306	2.19767	0.0415658	3.90274e-07	5.63351e-07	1.47978e-13	FALSE
chr6_26370429_A_G	SNP	rs9358936										1.15513	0.00870981	1.25266	0.0528306	2.19767	0.0415658	3.90274e-07	5.63351e-07	1.47978e-13	FALSE
chr6_26370431_C_T	SNP	rs9393711										1.15513	0.00870981	1.25266	0.0528306	2.19767	0.0415658	3.90274e-07	5.63351e-07	1.47978e-13	FALSE
chr6_26370479_T_C	SNP	rs9379862										0.98092	0.0205883	0.899453	0.0978441	2.1401	0.046082	5.81836e-07	2.2236e-07	1.28742e-13	FALSE
chr6_26370772_G_C	SNP	rs9393712										1.15513	0.00870981	1.25266	0.0528306	2.19767	0.0415658	3.90274e-07	5.63351e-07	1.47978e-13	FALSE
chr6_26372858_C_T	SNP	rs12174623										1.15513	0.00870981	1.25266	0.0528306	2.19767	0.0415658	3.90274e-07	5.63351e-07	1.47978e-13	FALSE
chr6_26372893_G_A	SNP	rs12174639										1.15513	0.00870981	1.25266	0.0528306	2.19767	0.0415658	3.90274e-07	5.63351e-07	1.47978e-13	FALSE
chr6_26372922_C_T	SNP	rs12174631										1.15513	0.00870981	1.25266	0.0528306	2.19767	0.0415658	3.90274e-07	5.63351e-07	1.47978e-13	FALSE
chr6_26373279_G_A	SNP	rs13216828										1.15513	0.00870981	1.25266	0.0528306	2.19767	0.0415658	3.90274e-07	5.63351e-07	1.47978e-13	FALSE
chr6_26373450_G_A	SNP	rs9393713										1.15513	0.00870981	1.25266	0.0528306	2.19767	0.0415658	3.90274e-07	5.63351e-07	1.47978e-13	FALSE
chr6_26373512_G_T	SNP	rs9393714										1.15513	0.00870981	1.25266	0.0528306	2.19767	0.0415658	3.90274e-07	5.63351e-07	1.47978e-13	FALSE
chr6_26374675_A_G	SNP	rs733528										0.98092	0.0205883	0.899453	0.0978441	2.1401	0.046082	5.81836e-07	2.2236e-07	1.28742e-13	FALSE
chr6_26374750_T_C	SNP	rs2073527										1.15513	0.00870981	1.25266	0.0528306	2.19767	0.0415658	3.90274e-07	5.63351e-07	1.47978e-13	FALSE
chr6_26374915_G_C	SNP	rs2073528										0.98092	0.0205883	0.899453	0.0978441	2.1401	0.046082	5.81836e-07	2.2236e-07	1.28742e-13	FALSE
chr6_26374931_A_G	SNP	rs2073529										1.15513	0.00870981	1.25266	0.0528306	2.19767	0.0415658	3.90274e-07	5.63351e-07	1.47978e-13	FALSE
chr6_26375015_T_C	SNP	rs2073530										1.19529	0.00573662	1.3557	0.035213	2.21371	0.0401247	3.0566e-07	5.47892e-07	1.21762e-13	FALSE
chr6_26375028_A_G	SNP	rs2073531										1.2557	0.00277045	1.53049	0.0164866	2.23109	0.0384903	1.95362e-07	5.15758e-07	8.06518e-14	FALSE
chr6_26376640_A_G	SNP	rs9393716										1.15513	0.00870981	1.25266	0.0528306	2.19767	0.0415658	3.90274e-07	5.63351e-07	1.47978e-13	FALSE
chr6_26463043_T_A	SNP	rs3823158										1.34602	0.0470943	1.34602	0.0470943			3.30355e-07	1.93266e-07	1.05347e-13	FALSE
chr6_26463432_G_A	SNP	rs13195509										1.34602	0.0470943	1.34602	0.0470943			3.30355e-07	1.93266e-07	1.05347e-13	FALSE
chr6_26468098_G_A	SNP	rs3734542										1.34602	0.0470943	1.34602	0.0470943			3.30355e-07	1.93266e-07	1.05347e-13	FALSE
chr6_26468317_G_C	SNP	rs3734543										1.34602	0.0470943	1.34602	0.0470943			3.30355e-07	1.93266e-07	1.05347e-13	FALSE
chr6_26478024_C_T	SNP	rs34104395										1.34602	0.0470943	1.34602	0.0470943			3.30355e-07	1.93266e-07	1.05347e-13	FALSE
chr6_26502047_T_C	SNP	rs144864392										1.34602	0.0470943	1.34602	0.0470943			3.30355e-07	1.93266e-07	1.05347e-13	FALSE
chr6_26506961_C_G	SNP	rs114803514										1.34602	0.0470943	1.34602	0.0470943			3.30355e-07	1.93266e-07	1.05347e-13	FALSE
chr6_26509154_C_T	SNP	rs35555795										1.34602	0.0470943	1.34602	0.0470943			3.30355e-07	1.93266e-07	1.05347e-13	FALSE
chr6_26883636_G_A	SNP	rs77666565										1.34602	0.0470943	1.34602	0.0470943			3.30355e-07	1.93266e-07	1.05347e-13	FALSE
chr6_27147688_A_G	SNP	rs17737028										1.34602	0.0470943	1.34602	0.0470943			3.30355e-07	1.93266e-07	1.05347e-13	FALSE
chr6_28149665_C_G	SNP	rs2622322	-0.589912	0.0259366	-0.356442	0.469656	-1.19451	0.0319695	0.0736056	0.0901537	0.072567										FALSE
chr6_28251492_G_A	SNP	rs1736904	-0.607353	0.0284605	-0.333139	0.47377	-1.30865	0.0327595	0.0651409	0.0993939	0.0771177										FALSE
chr6_28259826_C_A	SNP	rs1635	-0.865936	0.0123699	-0.749895	0.0907243	-2.00719	0.0526297	0.0232518	0.0567878	0.0320483										FALSE
chr6_28505548_T_G	SNP	rs2071966										-0.747869	0.0975175	-1.33018	0.0116498	-0.330716	0.679116	2.11566e-07	3.35897e-07	1.18586e-13	FALSE
chr6_49517553_C_A	SNP	rs9367358										-0.618549	0.105011	-1.41653	0.00990167	-1.13669	0.0758426	2.59057e-07	3.27733e-07	1.55746e-13	FALSE
chr6_56059416_TC_T	Del	rs3830813										-0.962798	0.00328912	0.141539	0.834094	-1.85624	0.0181625	1.41205e-08	3.06399e-07	4.34766e-14	TRUE
chr6_56064549_T_C	SNP	rs2235735										-1.01927	0.00608216	0.000959484	0.999035	-1.84834	0.0439476	4.73045e-08	5.25982e-07	6.92701e-14	TRUE
chr6_56074041_G_A	SNP	rs4715576										-0.914206	0.0107424	-1.18707	0.0564103	-1.87774	0.00733751	1.94328e-07	3.03043e-07	1.17373e-13	FALSE
chr6_56157072_T_TAAA	Ins	rs373556137										-0.601035	0.0199125	0.914704	0.0909188	-1.56771	0.0130006	3.85929e-09	3.10292e-07	1.31844e-14	TRUE
chr6_56179780_T_C	SNP	rs2038149										-0.838652	0.0138257	0.164501	0.838864	-1.38785	0.0991156	1.30869e-07	4.27749e-07	1.27406e-13	TRUE
chr6_99412855_A_G	SNP	rs4339472	0.233525	0.569562	-0.418542	0.41418	2.60793	0.00101993	0.023528	0.00185143	1.52399e-05										TRUE
chr6_99437094_C_CTCAATCAA	Ins	rs112767733	0.20155	0.624216	-0.455408	0.374354	2.59702	0.00106679	0.0219843	0.0017632	1.4375e-05										TRUE
chr6_99446210_C_G	SNP	rs41288947	-0.0747657	0.865305	-0.991993	0.111729	2.51073	0.00146424	0.00692048	0.000934174	5.88442e-06										TRUE
chr7_100064888_GTAGT_G	Del	rs71689664										-0.445117	0.279651	-1.56234	0.00330824	0.156573	0.808248	2.41244e-08	1.75984e-07	2.91616e-14	TRUE
chr7_100101546_A_T	SNP	rs1534310										-0.616739	0.165551	-1.5391	0.00482735	0.0569514	0.937231	4.32792e-08	2.05714e-07	4.1863e-14	TRUE
chr7_100113417_G_A	SNP	rs4134903										-0.404595	0.325509	-1.5297	0.00448754	0.181857	0.778675	3.12223e-08	1.81103e-07	3.50288e-14	TRUE
chr7_100124643_G_T	SNP	rs1880949										-0.418905	0.308713	-1.54086	0.0040505	0.172635	0.789429	2.85821e-08	1.8478e-07	3.33624e-14	TRUE
chr7_100148821_CG_C	Del	rs58185311										-0.323376	0.397035	-1.26883	0.017292	-0.0479127	0.938506	2.09667e-07	4.39853e-07	2.04142e-13	FALSE
chr7_128677952_G_T	SNP	rs67602452										0.583141	0.093697	-0.0668599	0.895842	1.32637	0.0329823	3.61396e-07	4.67807e-07	2.16052e-13	TRUE
chr7_135164461_G_A	SNP	rs3800592										-0.536605	0.237687	-1.25376	0.0280066	0.336715	0.67597	2.35702e-07	3.37878e-07	2.00622e-13	TRUE
chr7_135164825_A_C	SNP	rs2288237										-0.536605	0.237687	-1.25376	0.0280066	0.336715	0.67597	2.35702e-07	3.37878e-07	2.00622e-13	TRUE
chr7_135167647_G_A	SNP	rs2288238										-0.536605	0.237687	-1.25376	0.0280066	0.336715	0.67597	2.35702e-07	3.37878e-07	2.00622e-13	TRUE
chr7_150750106_G_T	SNP	rs28418764										0.535335	0.163788	-0.09512	0.876072	1.47197	0.0370703	7.75834e-07	5.7833e-07	3.25371e-13	TRUE
chr7_30500783_G_T	SNP	rs38410										-0.621623	0.0480033	-0.571605	0.307648	-1.24272	0.0504128	7.85987e-07	4.07705e-07	3.554e-13	FALSE
chr7_30500866_C_T	SNP	rs40237										-0.548245	0.0463803	-0.545835	0.284138	-1.09691	0.0483686	7.11678e-07	2.24604e-07	3.01208e-13	FALSE
chr7_38385062_G_A	SNP	rs62446763	-0.946975	0.0300369	-0.873963	0.0544223	-17.5148	0.997452	0.0532425	0.15726	0.0808109										FALSE
chr7_38389598_T_C	SNP	rs3815509	-0.913057	0.0362527	-0.836106	0.0660102	-17.4881	0.997446	0.06371	0.18456	0.0975079										FALSE
chr7_45812063_T_C	SNP	rs112892356										1.18229	0.0336464	1.46479	0.0200966	-14.0777	0.998089	5.49924e-07	6.76989e-07	3.17108e-13	TRUE
chr7_45814247_G_A	SNP	rs115857751	0.706293	0.0945721	0.962789	0.0427071	-14.9929	0.997495	0.149692	0.128287	0.0985159										TRUE
chr7_45814767_T_TGGC	Ins	rs201250980	0.706293	0.0945721	0.962789	0.0427071	-14.9929	0.997495	0.149692	0.128287	0.0985159										TRUE
chr7_4986831_C_T	SNP	rs12671618	0.635381	0.0497062	0.968768	0.044971	0.996624	0.222368	0.0932605	0.12309	0.103848										FALSE
chr7_4996980_C_G	SNP	rs9639891	0.691054	0.0295143	1.03286	0.0455052	1.27225	0.0816003	0.0660015	0.0980283	0.077472										FALSE
chr7_4997014_T_C	SNP	rs9639893	0.691054	0.0295143	1.03286	0.0455052	1.27225	0.0816003	0.0660015	0.0980283	0.077472										FALSE
chr7_50626732_G_A	SNP	rs2074778	-0.800803	0.021751	-0.664359	0.146904	-1.89271	0.0669895	0.0382068	0.0904305	0.0571231	-0.974942	0.0200922	-0.693223	0.215573	-2.33639	0.0353621	1.7387e-07	8.55834e-07	3.33723e-13	FALSE
chr7_56081432_C_T	SNP	rs35046650										0.836947	0.017777	0.761418	0.161381	1.71104	0.0177104	4.1506e-07	2.84e-07	1.39425e-13	FALSE
chr7_56120348_A_G	SNP	rs35829286										0.562107	0.112377	0.200514	0.695465	1.41824	0.0404794	9.77046e-07	4.16443e-07	2.94198e-13	FALSE
chr7_56126137_C_A	SNP	rs35630212										0.562107	0.112377	0.200514	0.695465	1.41824	0.0404794	9.77046e-07	4.16443e-07	2.94198e-13	FALSE
chr7_5840168_A_G	SNP	rs308098										-0.620846	0.0514766	-1.08893	0.047573	-1.2193	0.0367681	4.7745e-07	3.65955e-07	1.56121e-13	FALSE
chr7_5883645_TCA_T	Del	rs138768089										0.417161	0.219661	1.35739	0.0231751	0.840895	0.296488	2.89796e-07	5.57788e-07	2.69395e-13	FALSE
chr7_5995434_A_C	SNP	rs12534423	0.961491	0.00108038	1.73599	0.00607774	2.09013	0.00423176	0.00142373	0.0103323	0.00251367	0.644347	0.0290342	2.01722	0.00358228	1.24884	0.112301	1.6649e-08	1.46699e-07	2.67384e-14	FALSE
chr7_5995450_G_A	SNP	rs3815383	0.950266	0.00141645	1.67062	0.00827559	2.05899	0.00483598	0.00216026	0.012848	0.00365476	0.635946	0.0319575	1.98355	0.00424705	1.23705	0.115459	2.07957e-08	1.437e-07	3.21892e-14	FALSE
chr7_6003434_C_T	SNP	rs12537608	0.826402	0.00515708	1.25061	0.0164336	1.60362	0.0169175	0.0132444	0.0261448	0.0145613	0.498771	0.096398	1.44035	0.0115711	0.600719	0.429185	1.33282e-07	1.67266e-07	8.9673e-14	FALSE
chr7_6003755_G_A	SNP	rs12532895	0.872685	0.00299974	1.36549	0.0160656	1.79616	0.00746036	0.00722353	0.0192644	0.00870185	0.555268	0.0587673	1.58453	0.010031	0.980333	0.179201	9.37114e-08	1.80477e-07	8.66486e-14	FALSE
chr7_6004166_C_G	SNP	rs12538294	0.872685	0.00299974	1.36549	0.0160656	1.79616	0.00746036	0.00722353	0.0192644	0.00870185	0.555268	0.0587673	1.58453	0.010031	0.980333	0.179201	9.37114e-08	1.80477e-07	8.66486e-14	FALSE
chr7_6009214_A_G	SNP	rs2302336	0.779406	0.00761488	1.30152	0.0217651	1.61179	0.0163541	0.0150768	0.0356505	0.0201093	0.517697	0.0759953	1.56606	0.0113128	0.924131	0.203225	1.08565e-07	1.67282e-07	9.24358e-14	FALSE
chr7_6026830_T_C	SNP	rs2639										0.215471	0.437078	1.37721	0.0308037	0.561172	0.411583	2.93094e-07	3.66639e-07	1.91953e-13	FALSE
chr7_6031225_C_T	SNP	rs10255418										0.152563	0.586582	1.20889	0.0388053	0.240488	0.723065	3.39753e-07	3.36335e-07	1.7084e-13	FALSE
chr7_64112940_GTA_G	Del	rs61201898	0.929789	0.0108104	1.08173	0.0182643	1.49576	0.162426	0.0355848	0.0468051	0.0333993	1.02515	0.0126812	0.982675	0.0377827	2.18795	0.0459683	2.52288e-07	9.77246e-08	5.58325e-14	FALSE
chr7_64120305_G_A	SNP	rs9768219	0.758134	0.0117116	1.11616	0.0322153	1.47254	0.028334	0.0307021	0.0503123	0.0341315	0.657091	0.0411254	0.97766	0.0666996	1.22205	0.0849167	4.93117e-07	4.19876e-08	6.37047e-14	FALSE
chr7_64120334_G_C	SNP	rs58574981	0.74024	0.0150807	1.05204	0.0434853	1.44143	0.0318504	0.0416081	0.0627342	0.0451166	0.645572	0.0459314	0.940989	0.0772587	1.20451	0.0894649	5.58837e-07	4.35012e-08	6.96784e-14	FALSE
chr7_64355243_G_C	SNP	rs603101	0.856446	0.00394748	1.49836	0.0513664	2.03835	0.00853091	0.00663266	0.0280527	0.0108689										FALSE
chr7_64521185_A_G	SNP	rs10243954	-0.610134	0.0468092	-0.291426	0.607458	-1.18479	0.0775985	0.111971	0.145761	0.124498										FALSE
chr7_64852329_T_C	SNP	rs7804955	0.597568	0.0332483	0.781502	0.186581	1.24811	0.0380219	0.0897361	0.114121	0.0934113	0.86284	0.0137665	-0.119542	0.857556	1.46731	0.0160928	6.60362e-08	2.10096e-07	4.81976e-14	TRUE
chr7_64888362_C_T	SNP	rs10231738										0.604329	0.0604998	-0.314483	0.599507	1.44268	0.0143278	1.79945e-07	3.93195e-07	1.31551e-13	TRUE
chr7_64888782_C_G	SNP	rs6957325										0.605094	0.0599557	-0.31239	0.602129	1.44376	0.0142263	1.80285e-07	3.91243e-07	1.31222e-13	TRUE
chr7_64918520_G_A	SNP	rs7796024	-0.760802	0.0273277	-0.649619	0.134807	-1.80292	0.0827671	0.059225	0.106367	0.0758284	-1.20886	0.00474493	-1.36293	0.00683012	-1.94364	0.0664494	4.9747e-08	1.44966e-07	4.11728e-14	FALSE
chr7_64928711_A_C	SNP	rs2017252	-0.760802	0.0273277	-0.649619	0.134807	-1.80292	0.0827671	0.059225	0.106367	0.0758284	-1.20886	0.00474493	-1.36293	0.00683012	-1.94364	0.0664494	4.9747e-08	1.44966e-07	4.11728e-14	FALSE
chr7_64992452_C_T	SNP	rs34639489	-0.659956	0.0442506	-0.728125	0.116803	-1.23198	0.103645	0.0991372	0.120477	0.101553	-0.738906	0.0255552	-0.694488	0.145163	-1.53391	0.0563538	3.51942e-07	3.93584e-07	1.93416e-13	FALSE
chr7_65005124_G_A	SNP	rs7806567	-0.750556	0.0328748	-1.03073	0.0451888	-1.14077	0.128762	0.0492068	0.0652585	0.0502559										FALSE
chr7_65375306_A_G	SNP	rs6948240										0.402758	0.248841	-0.936236	0.15652	1.19992	0.0358098	9.6997e-08	2.22177e-07	3.75521e-14	TRUE
chr7_65508912_G_C	SNP	rs3981393										-0.683945	0.122593	-1.51138	0.0202082	-0.175277	0.830397	1.86856e-07	5.38741e-08	8.81178e-14	FALSE
chr7_65960907_A_G	SNP	rs9530										2.17847	0.0121063	14.2117	0.997951	16.3817	0.997638	5.0556e-08	1.85258e-08	4.04138e-14	FALSE
chr7_65967557_T_C	SNP	rs1880556										1.74643	0.0185766	15.4435	0.998141	17.1676	0.997934	1.0871e-07	6.234e-08	5.63174e-14	FALSE
chr7_65967580_T_C	SNP	rs1880555										1.74643	0.0185766	15.4435	0.998141	17.1676	0.997934	1.0871e-07	6.234e-08	5.63174e-14	FALSE
chr7_65974892_G_C	SNP	rs781143										1.75812	0.0180121	14.6315	0.997858	16.3749	0.997603	1.12583e-07	5.13255e-08	5.80779e-14	FALSE
chr7_65979372_T_TGA	Ins	rs139791587										1.75812	0.0180121	14.6315	0.997858	16.3749	0.997603	1.12583e-07	5.13255e-08	5.80779e-14	FALSE
chr7_66638707_G_C	SNP	rs1860470										-1.51772	0.0450665	-1.50633	0.0482093	-15.8995	0.997926	3.27668e-07	3.05754e-07	1.66398e-13	FALSE
chr7_77053429_G_GT	Ins	rs139676054	0.779437	0.0329742	0.783048	0.0873903	1.54932	0.134857	0.147936	0.103559	0.0809454	1.15245	0.00546576	1.04935	0.0388225	2.58826	0.0172539	2.09812e-07	1.86476e-07	4.75891e-14	FALSE
chr8_12129340_C_T	SNP	rs12056796										-0.633792	0.0714863	-1.21165	0.0376898	-1.10515	0.0941972	3.73541e-07	3.80184e-07	2.40278e-13	FALSE
chr8_12129353_G_A	SNP	rs2698945										-0.632355	0.0730626	-1.21588	0.036705	-1.09623	0.0976611	3.72319e-07	3.86167e-07	2.38633e-13	FALSE
chr8_12133373_C_T	SNP	rs9720235										-0.653363	0.0641895	-1.24862	0.031677	-1.13031	0.0872095	3.18348e-07	3.70197e-07	2.15615e-13	FALSE
chr8_39935424_GGTT_G	Del	rs72187471										0.413532	0.173865	1.40717	0.0329926	1.03927	0.172831	3.19361e-07	1.87808e-07	1.39147e-13	FALSE
chr8_65604255_C_T	SNP	rs3750184										-0.182012	0.556286	-1.36289	0.0237826	-0.390474	0.462597	3.08061e-07	6.84781e-08	1.17785e-13	FALSE
chr8_65605251_C_T	SNP	rs3765205										-0.137132	0.65303	-1.23108	0.0420608	-0.308638	0.563633	4.93834e-07	1.36388e-07	1.92999e-13	FALSE
chr8_65613313_T_C	SNP	rs11559265										-0.314601	0.343067	-1.26653	0.0218294	-0.460435	0.418045	3.29473e-07	5.29476e-08	1.07341e-13	FALSE
chr9_120776363_G_A	SNP	rs16910132	0.56182	0.0563598	0.437269	0.356802	1.15911	0.0457263	0.162192	0.135885	0.116355										FALSE
chr9_136362970_C_G	SNP	rs45592338	0.304664	0.426157	-0.124187	0.782554	1.81966	0.0197734	0.138769	0.0480338	0.0179868	0.536257	0.196881	-0.0275577	0.955326	2.45357	0.00320304	3.34833e-07	1.5405e-07	1.87866e-14	TRUE
chr9_136370636_C_T	SNP	rs59902911										1.13835	0.0427925	1.13835	0.0427925			2.67768e-07	1.77263e-07	9.24327e-14	FALSE
chr9_136379338_C_A	SNP	rs3812568	0.121519	0.770928	-0.164432	0.710898	3.40969	0.00343242	0.0879507	0.0102761	1.13242e-05	0.326015	0.483445	-0.00451401	0.992628	4.9201	8.2002e-05	1.48517e-07	3.48296e-08	1.0008e-17	TRUE
chr9_136394230_C_CT	Ins	rs141530587	0.36592	0.356211	-0.124724	0.78154	2.5087	0.00153745	0.04273	0.0040827	0.000100909	0.540025	0.198823	-0.075536	0.877343	2.8022	0.00100722	1.93912e-07	5.44019e-08	2.53612e-16	TRUE
chr9_136394236_G_T	SNP	rs76179734	0.36592	0.356211	-0.124724	0.78154	2.5087	0.00153745	0.04273	0.0040827	0.000100909	0.540025	0.198823	-0.075536	0.877343	2.8022	0.00100722	1.93912e-07	5.44019e-08	2.53612e-16	TRUE
chr9_37488012_C_T	SNP	rs10758432	0.353172	0.39446	0.0810986	0.859489	2.47835	0.0205311	0.221821	0.0678099	0.0130824	-0.0652958	0.89165	-0.532918	0.326824	3.72099	0.00101871	2.31303e-07	1.21608e-07	7.66307e-15	TRUE
chr9_37492869_G_A	SNP	rs3739574	0.626469	0.124801	0.387439	0.397481	2.56235	0.0167062	0.160348	0.0497266	0.00937651	0.165959	0.735597	-0.335219	0.54928	3.77667	0.000849267	3.13925e-07	1.40666e-07	9.25822e-15	TRUE
chr9_37495009_C_G	SNP	rs2274480	0.55703	0.168431	0.324115	0.465092	2.55666	0.0170944	0.174031	0.0540115	0.0102535	0.0909301	0.849548	-0.364173	0.495268	3.75253	0.000921621	2.98397e-07	1.20863e-07	8.72204e-15	TRUE
chr9_37501847_G_A	SNP	rs2296777	0.353172	0.39446	0.0810986	0.859489	2.47835	0.0205311	0.221821	0.0678099	0.0130824	-0.0652958	0.89165	-0.532918	0.326824	3.72099	0.00101871	2.31303e-07	1.21608e-07	7.66307e-15	TRUE
chr9_37515714_T_C	SNP	rs3739572	0.417527	0.312408	0.152197	0.739635	2.49886	0.0195338	0.213408	0.0654259	0.0125931	-0.0310734	0.948548	-0.504951	0.355527	3.73144	0.000983937	2.44491e-07	1.22671e-07	7.889e-15	TRUE
chr9_37516214_T_G	SNP	rs79289161	0.256061	0.5479	-0.0519848	0.913583	2.44062	0.0222932	0.223956	0.068414	0.0132061	-0.191556	0.704616	-0.751556	0.204223	3.73206	0.000983065	1.61177e-07	1.3228e-07	6.66887e-15	TRUE
chr9_42796514_G_A	SNP	rs28422013	0.553392	0.0361737	1.32162	0.0120707	1.1068	0.0801966	0.0217517	0.0409296	0.0261022										FALSE
chr9_42798305_G_T	SNP	rs1944245	0.501848	0.0802109	1.71257	0.00195491	0.104198	0.925758	0.000862301	0.00369963	0.000850924	0.642303	0.0946212	1.3199	0.0233986	0.525248	0.650669	2.63729e-07	1.63386e-07	1.25674e-13	FALSE
chr9_42800616_C_A	SNP	rs28721997	0.669653	0.0130411	1.56197	0.00588872	1.41678	0.0347625	0.00622007	0.0208134	0.00927295	0.829918	0.0199292	1.1862	0.0449362	1.63291	0.0341412	2.83883e-07	3.38201e-07	2.16564e-13	FALSE
chr9_42838138_A_G	SNP	rs28482031	0.653166	0.013776	1.05937	0.0286291	1.24908	0.0329565	0.0333797	0.0447872	0.0317604	0.822132	0.0105779	1.08753	0.0330639	1.55819	0.024716	2.07995e-07	8.75941e-08	1.07736e-13	FALSE
chr9_42838142_T_G	SNP	rs28681497	0.816981	0.00269999	1.10762	0.0220957	1.58819	0.00684815	0.0113046	0.0144431	0.00747952	0.910579	0.00447266	1.11155	0.0287133	1.75548	0.0102465	1.23504e-07	8.34958e-08	7.46318e-14	FALSE
chr9_42850992_A_G	SNP	rs28474690	0.598706	0.0279709	1.37208	0.0049538	0.941568	0.183305	0.0114529	0.0192831	0.0105844										FALSE
chr9_42852838_A_G	SNP	rs28707204	0.620284	0.0192733	1.60333	0.00470297	1.32346	0.0485561	0.00556853	0.0181923	0.00780899	0.792231	0.0253541	1.19661	0.0432537	1.54788	0.0449261	3.10544e-07	3.08397e-07	2.08947e-13	FALSE
chr9_42852947_G_A	SNP	rs28612439	0.56335	0.0316743	1.37094	0.00921348	1.12654	0.0749399	0.0163805	0.0324778	0.0193553	0.765477	0.0248435	1.15933	0.0355823	1.44179	0.053048	2.95175e-07	1.63825e-07	1.55402e-13	FALSE
chr9_42852958_G_T	SNP	rs28395168	0.593413	0.0240306	1.38561	0.00849526	1.18698	0.0606136	0.0139946	0.0292733	0.0168086	0.779622	0.022046	1.16722	0.0343144	1.47399	0.0474026	2.74257e-07	1.74964e-07	1.53352e-13	FALSE
chr9_42860882_A_G	SNP	rs62539264	0.497188	0.0604837	1.28416	0.00623923	0.695078	0.313881	0.018548	0.0231791	0.0142722										FALSE
chr9_42861941_AGTT_A	Del	.	0.980484	0.00559193	1.09915	0.0229248	1.83904	0.0256832	0.0216523	0.0280468	0.0165133										FALSE
chr9_42873712_G_A	SNP	rs62538297	0.633473	0.0157078	1.67614	0.00313076	1.35304	0.0437504	0.00342404	0.0126543	0.00463533	0.815957	0.0195609	1.27821	0.031368	1.59584	0.0377703	2.29038e-07	2.33847e-07	1.43509e-13	FALSE
chr9_42878076_A_G	SNP	rs71493013	0.609986	0.0347294	1.12536	0.0308666	1.16051	0.0840021	0.0497379	0.0810443	0.0612423										FALSE
chr9_42880471_C_A	SNP	rs67169668	0.633473	0.0157078	1.67614	0.00313076	1.35304	0.0437504	0.00342404	0.0126543	0.00463533	0.815957	0.0195609	1.27821	0.031368	1.59584	0.0377703	2.29038e-07	2.33847e-07	1.43509e-13	FALSE
chr9_42892406_C_T	SNP	rs72707532	0.708973	0.00843139	1.61193	0.00448574	1.49681	0.0257138	0.00408567	0.0157071	0.00614363	0.867901	0.0136776	1.26356	0.0330915	1.71448	0.0252872	2.02315e-07	2.71753e-07	1.53366e-13	FALSE
chr9_42892407_A_G	SNP	rs72707531	0.708973	0.00843139	1.61193	0.00448574	1.49681	0.0257138	0.00408567	0.0157071	0.00614363	0.867901	0.0136776	1.26356	0.0330915	1.71448	0.0252872	2.02315e-07	2.71753e-07	1.53366e-13	FALSE
chr9_42893906_T_A	SNP	rs201177483	0.633473	0.0157078	1.67614	0.00313076	1.35304	0.0437504	0.00342404	0.0126543	0.00463533	0.815957	0.0195609	1.27821	0.031368	1.59584	0.0377703	2.29038e-07	2.33847e-07	1.43509e-13	FALSE
chr9_42893907_C_G	SNP	rs200360079	0.633473	0.0157078	1.67614	0.00313076	1.35304	0.0437504	0.00342404	0.0126543	0.00463533	0.815957	0.0195609	1.27821	0.031368	1.59584	0.0377703	2.29038e-07	2.33847e-07	1.43509e-13	FALSE
chr9_42896171_C_G	SNP	rs62537399	0.633473	0.0157078	1.67614	0.00313076	1.35304	0.0437504	0.00342404	0.0126543	0.00463533	0.815957	0.0195609	1.27821	0.031368	1.59584	0.0377703	2.29038e-07	2.33847e-07	1.43509e-13	FALSE
chr9_42921598_T_C	SNP	.	0.659854	0.0126631	1.78777	0.00150663	1.31863	0.0622795	0.00144037	0.0064196	0.00171515	0.817924	0.0264755	1.3681	0.0199716	1.46372	0.0814231	2.02732e-07	1.72992e-07	9.54288e-14	FALSE
chr9_42972679_G_T	SNP	.	-0.615152	0.0174878	0.415327	0.42569	-1.32059	0.0491284	0.00242194	0.00928414	0.00300538	-0.693914	0.0334096	-0.113092	0.847795	-1.38022	0.0606777	2.87045e-07	2.25415e-07	1.49171e-13	TRUE
chr9_42975562_A_T	SNP	rs4929763	0.665245	0.00986298	1.3795	0.00585466	1.28106	0.0344216	0.00896111	0.017346	0.00903087										FALSE
chr9_43119816_G_GGGC	Ins	.	-0.591193	0.0448721	0.275513	0.520448	-19.3803	0.997397	0.000519581	0.81342	0.00985662	-1.0888	0.00603197	-0.497108	0.329024	-20.0769	0.997688	8.7724e-09	4.27933e-06	7.04742e-14	TRUE
chr9_43119817_A_AGCTGGG	Ins	.	-0.686576	0.0196941	0.215187	0.624748	-19.4833	0.997261	0.000180632	0.887248	0.00491154	-1.02945	0.00631565	-0.374229	0.455445	-20.0092	0.997604	6.6045e-09	8.07093e-06	6.4069e-14	TRUE
chr9_43129241_T_A	SNP	.	-0.332256	0.645858	-17.3385	0.996015	2.49412	0.0196552	0.0142243	0.0657993	0.00170409	-0.408024	0.596153	-18.3811	0.997089	3.27647	0.00334902	3.25875e-08	4.96355e-07	3.19774e-15	TRUE
chr9_64418099_C_CT	Ins	rs150445667										-0.794392	0.0633244	-1.10137	0.0402978	-1.23724	0.133386	5.97027e-07	5.90528e-07	3.65335e-13	FALSE
chr9_64467045_A_ATGTGTGTGTG	Ins	.										-0.800842	0.0413808	-0.734558	0.15259	-1.73748	0.106624	4.90438e-07	3.2777e-07	1.87601e-13	FALSE
chr9_64489551_C_A	SNP	rs7040086										-0.562793	0.0420869	0.392123	0.445273	-1.35372	0.0393161	6.29369e-08	1.05771e-07	6.97989e-14	TRUE
chr9_96725819_T_C	SNP	rs7468763	0.439284	0.308575	0.13084	0.797206	2.23965	0.0332734	0.267621	0.103682	0.035335										FALSE
chr9_96725820_G_T	SNP	rs7470618	0.439284	0.308575	0.13084	0.797206	2.23965	0.0332734	0.267621	0.103682	0.035335										FALSE
chr9_96776083_G_A	SNP	rs2289649	0.420545	0.15997	-0.33725	0.521705	1.19156	0.0241541	0.0650758	0.0331558	0.0199387	0.380919	0.286655	-0.733679	0.215946	1.61467	0.0142298	1.43733e-07	4.89982e-07	7.33688e-14	TRUE
chr9_96935152_G_A	SNP	rs2479287	0.49838	0.0888156	-0.378803	0.463608	1.15165	0.0201021	0.0262124	0.0136956	0.00703018										TRUE
chrX_153982503_C_T	SNP	rs6571303										-0.282305	0.325205	-2.10729	0.0485605	-0.375978	0.479353	2.50932e-07	1.61137e-07	1.53501e-13	FALSE
chrX_154349931_A_G	SNP	rs2070819										0.563659	0.0579716	-17.7084	0.997829	1.27219	0.0236093	1.66129e-07	1.18361e-06	1.80147e-13	TRUE
chrX_154353564_A_G	SNP	rs2070825										0.535004	0.0733705	-17.71	0.997828	1.21078	0.0324715	2.00934e-07	1.19695e-06	2.23021e-13	TRUE
chrX_154353830_T_C	SNP	rs2070826										0.582773	0.0517999	-17.744	0.997869	1.31529	0.0203011	1.50012e-07	1.04876e-06	1.63056e-13	TRUE
chrX_154354335_G_A	SNP	rs2070827										0.535004	0.0733705	-17.71	0.997828	1.21078	0.0324715	2.00934e-07	1.19695e-06	2.23021e-13	TRUE
chrX_154398308_A_C	SNP	rs915941										0.563659	0.0579716	-17.7084	0.997829	1.27219	0.0236093	1.66129e-07	1.18361e-06	1.80147e-13	TRUE
chrX_154398397_G_A	SNP	rs915942										0.535004	0.0733705	-17.71	0.997828	1.21078	0.0324715	2.00934e-07	1.19695e-06	2.23021e-13	TRUE
chrX_154405018_C_G	SNP	.										0.535004	0.0733705	-17.71	0.997828	1.21078	0.0324715	2.00934e-07	1.19695e-06	2.23021e-13	TRUE
chrX_154435986_A_G	SNP	rs8425										0.705758	0.0159722	-16.8097	0.997209	1.54868	0.00570865	9.75431e-08	4.57929e-07	6.69354e-14	TRUE
chrX_154438830_T_C	SNP	rs4834										0.675268	0.0217218	-16.836	0.997197	1.48546	0.00829501	1.17071e-07	5.39887e-07	9.0561e-14	TRUE
chrX_154450358_C_T	SNP	rs2070644										0.675268	0.0217218	-16.836	0.997197	1.48546	0.00829501	1.17071e-07	5.39887e-07	9.0561e-14	TRUE
chrX_46189076_C_G	SNP	rs1207288										0.356075	0.224949	-0.87506	0.253996	1.2381	0.0378242	3.05668e-07	1.91745e-07	1.1156e-13	TRUE
chrX_85103858_C_T	SNP	rs5922146										-0.427229	0.125483	-19.4943	0.997659	-1.05091	0.0499498	7.83167e-08	7.21163e-07	1.47207e-13	FALSE
