# Supplementary material for: Systematically identification of survival-associated eQTLs in a Japanese kidney cancer cohort
Source: PLoS Genet. 2025 Jul 7;21(7):e1011770. doi: 10.1371/journal.pgen.1011770 (PMC12233309; doi:10.1371/journal.pgen.1011770)
Supplement: S8 Table — A total of 54 eGenes and 223 eQTLs forming 329 significant pairs showed consistent association with overall survival at both gene and variant levels. (XLSX) [file pgen.1011770.s018.xlsx]

## Sheet: target_pairs
genotype	gene_id	tss_distance	ma_samples	ma_count	maf	pval_nominal	slope	slope_se	pval_nominal_threshold	min_pval_nominal	pval_beta	COX_coef_unadjusted	P_unadjusted	COX_coef_adjusted	P_adjusted	gene_different_signs	simple_gene_id	overall_coef	marker	gene_biotype	gene_name	variant_type	rs_id	Genotype_COX_coef_additive	Genotype_P_additive	Genotype_COX_coef_categorical_het	Genotype_P_categorical_het	Genotype_COX_coef_categorical_hom	Genotype_P_categorical_hom	Genotype_LRT_pvalue	Genotype_Wald_pvalue	Genotype_Logrank_pvalue	Genotype_COX_coef_additive_adjusted	Genotype_P_additive_adjusted	Genotype_COX_coef_categorical_het_adjusted	Genotype_P_categorical_het_adjusted	Genotype_COX_coef_categorical_hom_adjusted	Genotype_P_categorical_hom_adjusted	Genotype_LRT_pvalue_adjusted	Genotype_Wald_pvalue_adjusted	Genotype_Logrank_pvalue_adjusted	Genotype_genotype_different_signs
chr9_42796514_G_A	ENSG00000275144.1	-126763	51	67	0.341837	1.19927e-05	-0.550587	0.117165	5.49684e-05	5.52937e-06	0.000359601	-6.47403341431342	0.00503815887830133			FALSE	ENSG00000275144	-6.47403	Favorable	unprocessed_pseudogene	SNX18P5	SNP	rs28422013	0.553392	0.0361737	1.32162	0.0120707	1.1068	0.0801966	0.0217517	0.0409296	0.0261022										FALSE
chr9_42800616_C_A	ENSG00000275144.1	-122661	52	67	0.341837	1.04163e-05	-0.563876	0.119044	5.49684e-05	5.52937e-06	0.000359601	-6.47403341431342	0.00503815887830133			FALSE	ENSG00000275144	-6.47403	Favorable	unprocessed_pseudogene	SNX18P5	SNP	rs28721997	0.669653	0.0130411	1.56197	0.00588872	1.41678	0.0347625	0.00622007	0.0208134	0.00927295	0.829918	0.0199292	1.1862	0.0449362	1.63291	0.0341412	2.83883e-07	3.38201e-07	2.16564e-13	FALSE
chr9_42838138_A_G	ENSG00000275144.1	-85139	43	55	0.302198	6.11771e-06	-0.622739	0.12769	5.49684e-05	5.52937e-06	0.000359601	-6.47403341431342	0.00503815887830133			FALSE	ENSG00000275144	-6.47403	Favorable	unprocessed_pseudogene	SNX18P5	SNP	rs28482031	0.653166	0.013776	1.05937	0.0286291	1.24908	0.0329565	0.0333797	0.0447872	0.0317604	0.822132	0.0105779	1.08753	0.0330639	1.55819	0.024716	2.07995e-07	8.75941e-08	1.07736e-13	FALSE
chr9_42852838_A_G	ENSG00000275144.1	-70439	52	68	0.343434	9.06766e-06	-0.557113	0.116711	5.49684e-05	5.52937e-06	0.000359601	-6.47403341431342	0.00503815887830133			FALSE	ENSG00000275144	-6.47403	Favorable	unprocessed_pseudogene	SNX18P5	SNP	rs28707204	0.620284	0.0192733	1.60333	0.00470297	1.32346	0.0485561	0.00556853	0.0181923	0.00780899	0.792231	0.0253541	1.19661	0.0432537	1.54788	0.0449261	3.10544e-07	3.08397e-07	2.08947e-13	FALSE
chr9_42852947_G_A	ENSG00000275144.1	-70330	50	66	0.354839	8.86657e-06	-0.563103	0.11782	5.49684e-05	5.52937e-06	0.000359601	-6.47403341431342	0.00503815887830133			FALSE	ENSG00000275144	-6.47403	Favorable	unprocessed_pseudogene	SNX18P5	SNP	rs28612439	0.56335	0.0316743	1.37094	0.00921348	1.12654	0.0749399	0.0163805	0.0324778	0.0193553	0.765477	0.0248435	1.15933	0.0355823	1.44179	0.053048	2.95175e-07	1.63825e-07	1.55402e-13	FALSE
chr9_42852958_G_T	ENSG00000275144.1	-70319	49	64	0.347826	2.8266e-05	-0.539548	0.120751	5.49684e-05	5.52937e-06	0.000359601	-6.47403341431342	0.00503815887830133			FALSE	ENSG00000275144	-6.47403	Favorable	unprocessed_pseudogene	SNX18P5	SNP	rs28395168	0.593413	0.0240306	1.38561	0.00849526	1.18698	0.0606136	0.0139946	0.0292733	0.0168086	0.779622	0.022046	1.16722	0.0343144	1.47399	0.0474026	2.74257e-07	1.74964e-07	1.53352e-13	FALSE
chr9_42873712_G_A	ENSG00000275144.1	-49565	51	67	0.338384	9.47565e-06	-0.556625	0.116894	5.49684e-05	5.52937e-06	0.000359601	-6.47403341431342	0.00503815887830133			FALSE	ENSG00000275144	-6.47403	Favorable	unprocessed_pseudogene	SNX18P5	SNP	rs62538297	0.633473	0.0157078	1.67614	0.00313076	1.35304	0.0437504	0.00342404	0.0126543	0.00463533	0.815957	0.0195609	1.27821	0.031368	1.59584	0.0377703	2.29038e-07	2.33847e-07	1.43509e-13	FALSE
chr9_42880471_C_A	ENSG00000275144.1	-42806	51	67	0.338384	9.47565e-06	-0.556625	0.116894	5.49684e-05	5.52937e-06	0.000359601	-6.47403341431342	0.00503815887830133			FALSE	ENSG00000275144	-6.47403	Favorable	unprocessed_pseudogene	SNX18P5	SNP	rs67169668	0.633473	0.0157078	1.67614	0.00313076	1.35304	0.0437504	0.00342404	0.0126543	0.00463533	0.815957	0.0195609	1.27821	0.031368	1.59584	0.0377703	2.29038e-07	2.33847e-07	1.43509e-13	FALSE
chr9_42892406_C_T	ENSG00000275144.1	-30871	51	65	0.331633	3.39033e-05	-0.54615	0.123604	5.49684e-05	5.52937e-06	0.000359601	-6.47403341431342	0.00503815887830133			FALSE	ENSG00000275144	-6.47403	Favorable	unprocessed_pseudogene	SNX18P5	SNP	rs72707532	0.708973	0.00843139	1.61193	0.00448574	1.49681	0.0257138	0.00408567	0.0157071	0.00614363	0.867901	0.0136776	1.26356	0.0330915	1.71448	0.0252872	2.02315e-07	2.71753e-07	1.53366e-13	FALSE
chr9_42892407_A_G	ENSG00000275144.1	-30870	51	65	0.331633	3.39033e-05	-0.54615	0.123604	5.49684e-05	5.52937e-06	0.000359601	-6.47403341431342	0.00503815887830133			FALSE	ENSG00000275144	-6.47403	Favorable	unprocessed_pseudogene	SNX18P5	SNP	rs72707531	0.708973	0.00843139	1.61193	0.00448574	1.49681	0.0257138	0.00408567	0.0157071	0.00614363	0.867901	0.0136776	1.26356	0.0330915	1.71448	0.0252872	2.02315e-07	2.71753e-07	1.53366e-13	FALSE
chr9_42893906_T_A	ENSG00000275144.1	-29371	51	67	0.338384	9.47565e-06	-0.556625	0.116894	5.49684e-05	5.52937e-06	0.000359601	-6.47403341431342	0.00503815887830133			FALSE	ENSG00000275144	-6.47403	Favorable	unprocessed_pseudogene	SNX18P5	SNP	rs201177483	0.633473	0.0157078	1.67614	0.00313076	1.35304	0.0437504	0.00342404	0.0126543	0.00463533	0.815957	0.0195609	1.27821	0.031368	1.59584	0.0377703	2.29038e-07	2.33847e-07	1.43509e-13	FALSE
chr9_42893907_C_G	ENSG00000275144.1	-29370	51	67	0.338384	9.47565e-06	-0.556625	0.116894	5.49684e-05	5.52937e-06	0.000359601	-6.47403341431342	0.00503815887830133			FALSE	ENSG00000275144	-6.47403	Favorable	unprocessed_pseudogene	SNX18P5	SNP	rs200360079	0.633473	0.0157078	1.67614	0.00313076	1.35304	0.0437504	0.00342404	0.0126543	0.00463533	0.815957	0.0195609	1.27821	0.031368	1.59584	0.0377703	2.29038e-07	2.33847e-07	1.43509e-13	FALSE
chr9_42921598_T_C	ENSG00000275144.1	-1679	49	62	0.326316	1.88911e-05	-0.566336	0.123721	5.49684e-05	5.52937e-06	0.000359601	-6.47403341431342	0.00503815887830133			FALSE	ENSG00000275144	-6.47403	Favorable	unprocessed_pseudogene	SNX18P5	SNP	.	0.659854	0.0126631	1.78777	0.00150663	1.31863	0.0622795	0.00144037	0.0064196	0.00171515	0.817924	0.0264755	1.3681	0.0199716	1.46372	0.0814231	2.02732e-07	1.72992e-07	9.54288e-14	FALSE
chr9_42972679_G_T	ENSG00000275144.1	49402	50	66	0.333333	5.52937e-06	0.570129	0.116272	5.49684e-05	5.52937e-06	0.000359601	-6.47403341431342	0.00503815887830133			FALSE	ENSG00000275144	-6.47403	Favorable	unprocessed_pseudogene	SNX18P5	SNP	.	-0.615152	0.0174878	0.415327	0.42569	-1.32059	0.0491284	0.00242194	0.00928414	0.00300538	-0.693914	0.0334096	-0.113092	0.847795	-1.38022	0.0606777	2.87045e-07	2.25415e-07	1.49171e-13	TRUE
chr9_42975562_A_T	ENSG00000275144.1	52285	44	57	0.365385	1.57005e-05	-0.628854	0.135902	5.49684e-05	5.52937e-06	0.000359601	-6.47403341431342	0.00503815887830133			FALSE	ENSG00000275144	-6.47403	Favorable	unprocessed_pseudogene	SNX18P5	SNP	rs4929763	0.665245	0.00986298	1.3795	0.00585466	1.28106	0.0344216	0.00896111	0.017346	0.00903087										FALSE
chr9_43129241_T_A	ENSG00000275144.1	205964	10	11	0.056701	2.33714e-05	1.2996	0.287524	5.49684e-05	5.52937e-06	0.000359601	-6.47403341431342	0.00503815887830133			FALSE	ENSG00000275144	-6.47403	Favorable	unprocessed_pseudogene	SNX18P5	SNP	.	-0.332256	0.645858	-17.3385	0.996015	2.49412	0.0196552	0.0142243	0.0657993	0.00170409	-0.408024	0.596153	-18.3811	0.997089	3.27647	0.00334902	3.25875e-08	4.96355e-07	3.19774e-15	TRUE
chr7_64918520_G_A	ENSG00000182722.5	65166	59	73	0.396739	2.46138e-07	0.802189	0.140942	3.59796e-05	2.04956e-08	8.22303e-06			-6.0388956211397	0.0238670472268319	FALSE	ENSG00000182722	-6.0389	Favorable	processed_pseudogene	SEPHS1P1	SNP	rs7796024	-0.760802	0.0273277	-0.649619	0.134807	-1.80292	0.0827671	0.059225	0.106367	0.0758284	-1.20886	0.00474493	-1.36293	0.00683012	-1.94364	0.0664494	4.9747e-08	1.44966e-07	4.11728e-14	FALSE
chr7_64928711_A_C	ENSG00000182722.5	75357	59	73	0.368687	1.65239e-06	0.72112	0.138283	3.59796e-05	2.04956e-08	8.22303e-06			-6.0388956211397	0.0238670472268319	FALSE	ENSG00000182722	-6.0389	Favorable	processed_pseudogene	SEPHS1P1	SNP	rs2017252	-0.760802	0.0273277	-0.649619	0.134807	-1.80292	0.0827671	0.059225	0.106367	0.0758284	-1.20886	0.00474493	-1.36293	0.00683012	-1.94364	0.0664494	4.9747e-08	1.44966e-07	4.11728e-14	FALSE
chr7_64992452_C_T	ENSG00000182722.5	139098	55	72	0.375	2.04956e-08	0.772952	0.122786	3.59796e-05	2.04956e-08	8.22303e-06			-6.0388956211397	0.0238670472268319	FALSE	ENSG00000182722	-6.0389	Favorable	processed_pseudogene	SEPHS1P1	SNP	rs34639489	-0.659956	0.0442506	-0.728125	0.116803	-1.23198	0.103645	0.0991372	0.120477	0.101553	-0.738906	0.0255552	-0.694488	0.145163	-1.53391	0.0563538	3.51942e-07	3.93584e-07	1.93416e-13	FALSE
chr7_65005124_G_A	ENSG00000182722.5	151770	50	65	0.331633	1.67885e-06	0.712683	0.136771	3.59796e-05	2.04956e-08	8.22303e-06			-6.0388956211397	0.0238670472268319	FALSE	ENSG00000182722	-6.0389	Favorable	processed_pseudogene	SEPHS1P1	SNP	rs7806567	-0.750556	0.0328748	-1.03073	0.0451888	-1.14077	0.128762	0.0492068	0.0652585	0.0502559										FALSE
chr2_74960742_T_C	ENSG00000236209.1	35896	67	83	0.446237	1.49005e-14	0.983469	0.102585	1.58212e-05	1.49005e-14	6.51229e-13			-2.52941714358343	0.0269807295659323	FALSE	ENSG00000236209	-2.52942	Favorable	lncRNA	AC104135.2	SNP	rs3771800										-1.28805	0.00311598	-1.38076	0.0065785	-2.39844	0.0140886	4.25417e-08	4.16843e-07	6.67086e-14	FALSE
chr16_22309346_C_G	ENSG00000237296.9	-128370	27	29	0.146465	4.68192e-07	-0.882948	0.159599	1.355e-05	2.63162e-07	3.96302e-05	-2.31648273699905	0.0105261888140076	-2.7490937839537	0.00850764642610551	FALSE	ENSG00000237296	-2.31648	Favorable	transcribed_unprocessed_pseudogene	SMG1P1	SNP	rs77847928	0.567701	0.122427	0.172959	0.720839	1.88969	0.0135874	0.138591	0.0474346	0.0182435										FALSE
chr16_22309552_G_T	ENSG00000237296.9	-128164	27	29	0.147959	2.69221e-07	-0.899384	0.158636	1.355e-05	2.63162e-07	3.96302e-05	-2.31648273699905	0.0105261888140076	-2.7490937839537	0.00850764642610551	FALSE	ENSG00000237296	-2.31648	Favorable	transcribed_unprocessed_pseudogene	SMG1P1	SNP	rs75144133	0.567701	0.122427	0.172959	0.720839	1.88969	0.0135874	0.138591	0.0474346	0.0182435										FALSE
chr16_22316873_C_T	ENSG00000237296.9	-120843	26	28	0.14433	2.63162e-07	-0.910112	0.160369	1.355e-05	2.63162e-07	3.96302e-05	-2.31648273699905	0.0105261888140076	-2.7490937839537	0.00850764642610551	FALSE	ENSG00000237296	-2.31648	Favorable	transcribed_unprocessed_pseudogene	SMG1P1	SNP	rs2290831	0.593774	0.104049	0.211587	0.662124	1.89824	0.013134	0.134455	0.0461656	0.0177113										FALSE
chr16_22318798_T_C	ENSG00000237296.9	-118918	27	29	0.146465	4.68192e-07	-0.882948	0.159599	1.355e-05	2.63162e-07	3.96302e-05	-2.31648273699905	0.0105261888140076	-2.7490937839537	0.00850764642610551	FALSE	ENSG00000237296	-2.31648	Favorable	transcribed_unprocessed_pseudogene	SMG1P1	SNP	rs76116699	0.567701	0.122427	0.172959	0.720839	1.88969	0.0135874	0.138591	0.0474346	0.0182435										FALSE
chr16_22325095_T_C	ENSG00000237296.9	-112621	26	28	0.142857	4.53724e-07	-0.893863	0.161344	1.355e-05	2.63162e-07	3.96302e-05	-2.31648273699905	0.0105261888140076	-2.7490937839537	0.00850764642610551	FALSE	ENSG00000237296	-2.31648	Favorable	transcribed_unprocessed_pseudogene	SMG1P1	SNP	rs12596086	0.593774	0.104049	0.211587	0.662124	1.89824	0.013134	0.134455	0.0461656	0.0177113										FALSE
chr16_22331897_G_C	ENSG00000237296.9	-105819	26	28	0.145833	3.08854e-07	-0.906997	0.160942	1.355e-05	2.63162e-07	3.96302e-05	-2.31648273699905	0.0105261888140076	-2.7490937839537	0.00850764642610551	FALSE	ENSG00000237296	-2.31648	Favorable	transcribed_unprocessed_pseudogene	SMG1P1	SNP	rs12599277	0.593774	0.104049	0.211587	0.662124	1.89824	0.013134	0.134455	0.0461656	0.0177113										FALSE
chr16_22374113_T_C	ENSG00000237296.9	-63603	27	29	0.149485	6.5218e-07	-0.876976	0.160927	1.355e-05	2.63162e-07	3.96302e-05	-2.31648273699905	0.0105261888140076	-2.7490937839537	0.00850764642610551	FALSE	ENSG00000237296	-2.31648	Favorable	transcribed_unprocessed_pseudogene	SMG1P1	SNP	rs11860920	0.567701	0.122427	0.172959	0.720839	1.88969	0.0135874	0.138591	0.0474346	0.0182435										FALSE
chr16_5055439_T_C	ENSG00000267072.2	21710	56	65	0.365169	1.53162e-08	-0.746857	0.117342	2.47363e-05	3.78927e-09	1.07156e-06	-2.25765360867419	0.0164106830073297			FALSE	ENSG00000267072	-2.25765	Favorable	lncRNA	NAGPA-AS1	SNP	rs741166	0.738811	0.0237487	0.641017	0.412519	1.42015	0.0630558	0.0603185	0.0719122	0.0550682										FALSE
chr9_42796514_G_A	ENSG00000276128.1	-185258	51	67	0.341837	1.75755e-09	-0.743187	0.108064	5.60579e-05	1.5252e-09	1.30827e-07	-2.03502513165025	0.0122185364386485			FALSE	ENSG00000276128	-2.03503	Favorable	transcribed_processed_pseudogene	RP11-459O16.8	SNP	rs28422013	0.553392	0.0361737	1.32162	0.0120707	1.1068	0.0801966	0.0217517	0.0409296	0.0261022										FALSE
chr9_42798305_G_T	ENSG00000276128.1	-183467	52	62	0.313131	3.00275e-07	-0.715151	0.126743	5.60579e-05	1.5252e-09	1.30827e-07	-2.03502513165025	0.0122185364386485			FALSE	ENSG00000276128	-2.03503	Favorable	transcribed_processed_pseudogene	RP11-459O16.8	SNP	rs1944245	0.501848	0.0802109	1.71257	0.00195491	0.104198	0.925758	0.000862301	0.00369963	0.000850924	0.642303	0.0946212	1.3199	0.0233986	0.525248	0.650669	2.63729e-07	1.63386e-07	1.25674e-13	FALSE
chr9_42800616_C_A	ENSG00000276128.1	-181156	52	67	0.341837	4.46761e-09	-0.741552	0.111387	5.60579e-05	1.5252e-09	1.30827e-07	-2.03502513165025	0.0122185364386485			FALSE	ENSG00000276128	-2.03503	Favorable	transcribed_processed_pseudogene	RP11-459O16.8	SNP	rs28721997	0.669653	0.0130411	1.56197	0.00588872	1.41678	0.0347625	0.00622007	0.0208134	0.00927295	0.829918	0.0199292	1.1862	0.0449362	1.63291	0.0341412	2.83883e-07	3.38201e-07	2.16564e-13	FALSE
chr9_42838138_A_G	ENSG00000276128.1	-143634	43	55	0.302198	1.08638e-07	-0.739865	0.125567	5.60579e-05	1.5252e-09	1.30827e-07	-2.03502513165025	0.0122185364386485			FALSE	ENSG00000276128	-2.03503	Favorable	transcribed_processed_pseudogene	RP11-459O16.8	SNP	rs28482031	0.653166	0.013776	1.05937	0.0286291	1.24908	0.0329565	0.0333797	0.0447872	0.0317604	0.822132	0.0105779	1.08753	0.0330639	1.55819	0.024716	2.07995e-07	8.75941e-08	1.07736e-13	FALSE
chr9_42838142_T_G	ENSG00000276128.1	-143630	41	51	0.293103	5.87233e-06	-0.676604	0.138431	5.60579e-05	1.5252e-09	1.30827e-07	-2.03502513165025	0.0122185364386485			FALSE	ENSG00000276128	-2.03503	Favorable	transcribed_processed_pseudogene	RP11-459O16.8	SNP	rs28681497	0.816981	0.00269999	1.10762	0.0220957	1.58819	0.00684815	0.0113046	0.0144431	0.00747952	0.910579	0.00447266	1.11155	0.0287133	1.75548	0.0102465	1.23504e-07	8.34958e-08	7.46318e-14	FALSE
chr9_42850992_A_G	ENSG00000276128.1	-130780	45	55	0.3125	6.11982e-08	-0.780593	0.129415	5.60579e-05	1.5252e-09	1.30827e-07	-2.03502513165025	0.0122185364386485			FALSE	ENSG00000276128	-2.03503	Favorable	transcribed_processed_pseudogene	RP11-459O16.8	SNP	rs28474690	0.598706	0.0279709	1.37208	0.0049538	0.941568	0.183305	0.0114529	0.0192831	0.0105844										FALSE
chr9_42852838_A_G	ENSG00000276128.1	-128934	52	68	0.343434	1.5252e-09	-0.745218	0.107837	5.60579e-05	1.5252e-09	1.30827e-07	-2.03502513165025	0.0122185364386485			FALSE	ENSG00000276128	-2.03503	Favorable	transcribed_processed_pseudogene	RP11-459O16.8	SNP	rs28707204	0.620284	0.0192733	1.60333	0.00470297	1.32346	0.0485561	0.00556853	0.0181923	0.00780899	0.792231	0.0253541	1.19661	0.0432537	1.54788	0.0449261	3.10544e-07	3.08397e-07	2.08947e-13	FALSE
chr9_42852947_G_A	ENSG00000276128.1	-128825	50	66	0.354839	6.72395e-09	-0.728779	0.111083	5.60579e-05	1.5252e-09	1.30827e-07	-2.03502513165025	0.0122185364386485			FALSE	ENSG00000276128	-2.03503	Favorable	transcribed_processed_pseudogene	RP11-459O16.8	SNP	rs28612439	0.56335	0.0316743	1.37094	0.00921348	1.12654	0.0749399	0.0163805	0.0324778	0.0193553	0.765477	0.0248435	1.15933	0.0355823	1.44179	0.053048	2.95175e-07	1.63825e-07	1.55402e-13	FALSE
chr9_42852958_G_T	ENSG00000276128.1	-128814	49	64	0.347826	4.25564e-09	-0.743183	0.111439	5.60579e-05	1.5252e-09	1.30827e-07	-2.03502513165025	0.0122185364386485			FALSE	ENSG00000276128	-2.03503	Favorable	transcribed_processed_pseudogene	RP11-459O16.8	SNP	rs28395168	0.593413	0.0240306	1.38561	0.00849526	1.18698	0.0606136	0.0139946	0.0292733	0.0168086	0.779622	0.022046	1.16722	0.0343144	1.47399	0.0474026	2.74257e-07	1.74964e-07	1.53352e-13	FALSE
chr9_42860882_A_G	ENSG00000276128.1	-120890	44	56	0.35	2.42254e-06	-0.684043	0.13368	5.60579e-05	1.5252e-09	1.30827e-07	-2.03502513165025	0.0122185364386485			FALSE	ENSG00000276128	-2.03503	Favorable	transcribed_processed_pseudogene	RP11-459O16.8	SNP	rs62539264	0.497188	0.0604837	1.28416	0.00623923	0.695078	0.313881	0.018548	0.0231791	0.0142722										FALSE
chr9_42861941_AGTT_A	ENSG00000276128.1	-119831	49	53	0.273196	9.7985e-06	-0.758251	0.159534	5.60579e-05	1.5252e-09	1.30827e-07	-2.03502513165025	0.0122185364386485			FALSE	ENSG00000276128	-2.03503	Favorable	transcribed_processed_pseudogene	RP11-459O16.8	Del	.	0.980484	0.00559193	1.09915	0.0229248	1.83904	0.0256832	0.0216523	0.0280468	0.0165133										FALSE
chr9_42873712_G_A	ENSG00000276128.1	-108060	51	67	0.338384	2.69262e-09	-0.73713	0.10877	5.60579e-05	1.5252e-09	1.30827e-07	-2.03502513165025	0.0122185364386485			FALSE	ENSG00000276128	-2.03503	Favorable	transcribed_processed_pseudogene	RP11-459O16.8	SNP	rs62538297	0.633473	0.0157078	1.67614	0.00313076	1.35304	0.0437504	0.00342404	0.0126543	0.00463533	0.815957	0.0195609	1.27821	0.031368	1.59584	0.0377703	2.29038e-07	2.33847e-07	1.43509e-13	FALSE
chr9_42880471_C_A	ENSG00000276128.1	-101301	51	67	0.338384	2.69262e-09	-0.73713	0.10877	5.60579e-05	1.5252e-09	1.30827e-07	-2.03502513165025	0.0122185364386485			FALSE	ENSG00000276128	-2.03503	Favorable	transcribed_processed_pseudogene	RP11-459O16.8	SNP	rs67169668	0.633473	0.0157078	1.67614	0.00313076	1.35304	0.0437504	0.00342404	0.0126543	0.00463533	0.815957	0.0195609	1.27821	0.031368	1.59584	0.0377703	2.29038e-07	2.33847e-07	1.43509e-13	FALSE
chr9_42892406_C_T	ENSG00000276128.1	-89366	51	65	0.331633	2.19522e-08	-0.730401	0.116331	5.60579e-05	1.5252e-09	1.30827e-07	-2.03502513165025	0.0122185364386485			FALSE	ENSG00000276128	-2.03503	Favorable	transcribed_processed_pseudogene	RP11-459O16.8	SNP	rs72707532	0.708973	0.00843139	1.61193	0.00448574	1.49681	0.0257138	0.00408567	0.0157071	0.00614363	0.867901	0.0136776	1.26356	0.0330915	1.71448	0.0252872	2.02315e-07	2.71753e-07	1.53366e-13	FALSE
chr9_42892407_A_G	ENSG00000276128.1	-89365	51	65	0.331633	2.19522e-08	-0.730401	0.116331	5.60579e-05	1.5252e-09	1.30827e-07	-2.03502513165025	0.0122185364386485			FALSE	ENSG00000276128	-2.03503	Favorable	transcribed_processed_pseudogene	RP11-459O16.8	SNP	rs72707531	0.708973	0.00843139	1.61193	0.00448574	1.49681	0.0257138	0.00408567	0.0157071	0.00614363	0.867901	0.0136776	1.26356	0.0330915	1.71448	0.0252872	2.02315e-07	2.71753e-07	1.53366e-13	FALSE
chr9_42893906_T_A	ENSG00000276128.1	-87866	51	67	0.338384	2.69262e-09	-0.73713	0.10877	5.60579e-05	1.5252e-09	1.30827e-07	-2.03502513165025	0.0122185364386485			FALSE	ENSG00000276128	-2.03503	Favorable	transcribed_processed_pseudogene	RP11-459O16.8	SNP	rs201177483	0.633473	0.0157078	1.67614	0.00313076	1.35304	0.0437504	0.00342404	0.0126543	0.00463533	0.815957	0.0195609	1.27821	0.031368	1.59584	0.0377703	2.29038e-07	2.33847e-07	1.43509e-13	FALSE
chr9_42893907_C_G	ENSG00000276128.1	-87865	51	67	0.338384	2.69262e-09	-0.73713	0.10877	5.60579e-05	1.5252e-09	1.30827e-07	-2.03502513165025	0.0122185364386485			FALSE	ENSG00000276128	-2.03503	Favorable	transcribed_processed_pseudogene	RP11-459O16.8	SNP	rs200360079	0.633473	0.0157078	1.67614	0.00313076	1.35304	0.0437504	0.00342404	0.0126543	0.00463533	0.815957	0.0195609	1.27821	0.031368	1.59584	0.0377703	2.29038e-07	2.33847e-07	1.43509e-13	FALSE
chr9_42896171_C_G	ENSG00000276128.1	-85601	51	67	0.356383	8.03774e-08	-0.69932	0.117226	5.60579e-05	1.5252e-09	1.30827e-07	-2.03502513165025	0.0122185364386485			FALSE	ENSG00000276128	-2.03503	Favorable	transcribed_processed_pseudogene	RP11-459O16.8	SNP	rs62537399	0.633473	0.0157078	1.67614	0.00313076	1.35304	0.0437504	0.00342404	0.0126543	0.00463533	0.815957	0.0195609	1.27821	0.031368	1.59584	0.0377703	2.29038e-07	2.33847e-07	1.43509e-13	FALSE
chr9_42921598_T_C	ENSG00000276128.1	-60174	49	62	0.326316	8.06386e-09	-0.754559	0.115774	5.60579e-05	1.5252e-09	1.30827e-07	-2.03502513165025	0.0122185364386485			FALSE	ENSG00000276128	-2.03503	Favorable	transcribed_processed_pseudogene	RP11-459O16.8	SNP	.	0.659854	0.0126631	1.78777	0.00150663	1.31863	0.0622795	0.00144037	0.0064196	0.00171515	0.817924	0.0264755	1.3681	0.0199716	1.46372	0.0814231	2.02732e-07	1.72992e-07	9.54288e-14	FALSE
chr9_42972679_G_T	ENSG00000276128.1	-9093	50	66	0.333333	2.95395e-09	0.73697	0.109098	5.60579e-05	1.5252e-09	1.30827e-07	-2.03502513165025	0.0122185364386485			FALSE	ENSG00000276128	-2.03503	Favorable	transcribed_processed_pseudogene	RP11-459O16.8	SNP	.	-0.615152	0.0174878	0.415327	0.42569	-1.32059	0.0491284	0.00242194	0.00928414	0.00300538	-0.693914	0.0334096	-0.113092	0.847795	-1.38022	0.0606777	2.87045e-07	2.25415e-07	1.49171e-13	TRUE
chr9_42975562_A_T	ENSG00000276128.1	-6210	44	57	0.365385	5.96714e-06	-0.679801	0.139204	5.60579e-05	1.5252e-09	1.30827e-07	-2.03502513165025	0.0122185364386485			FALSE	ENSG00000276128	-2.03503	Favorable	transcribed_processed_pseudogene	RP11-459O16.8	SNP	rs4929763	0.665245	0.00986298	1.3795	0.00585466	1.28106	0.0344216	0.00896111	0.017346	0.00903087										FALSE
chr9_43119816_G_GGGC	ENSG00000276128.1	138044	61	82	0.476744	1.62106e-05	0.605329	0.131061	5.60579e-05	1.5252e-09	1.30827e-07	-2.03502513165025	0.0122185364386485			FALSE	ENSG00000276128	-2.03503	Favorable	transcribed_processed_pseudogene	RP11-459O16.8	Ins	.	-0.591193	0.0448721	0.275513	0.520448	-19.3803	0.997397	0.000519581	0.81342	0.00985662	-1.0888	0.00603197	-0.497108	0.329024	-20.0769	0.997688	8.7724e-09	4.27933e-06	7.04742e-14	TRUE
chr3_40311393_C_T	ENSG00000280739.2	1710	68	83	0.423469	2.8345e-05	0.57719	0.129197	3.06942e-05	2.329e-06	0.000241988	-2.00572123138387	0.0394780349107872			FALSE	ENSG00000280739	-2.00572	Favorable	lncRNA	EIF1B-AS1	SNP	rs1454492	-0.710744	0.0266227	-0.844522	0.0764664	-1.37121	0.0287705	0.078093	0.0652119	0.0494847	-0.783735	0.0331862	-0.453217	0.41294	-1.67967	0.034292	3.68009e-07	1.06789e-07	1.88572e-13	FALSE
chr17_8823528_A_C	ENSG00000226871.1	504816	49	59	0.304124	2.19741e-06	-0.592849	0.115295	1.17888e-05	2.19741e-06	0.000905784	-1.57248065345214	0.0353568329569627			FALSE	ENSG00000226871	-1.57248	Favorable	lncRNA	AC135178.7	SNP	rs2074257	0.195311	0.544374	-0.799462	0.129083	0.97701	0.0649635	0.0253952	0.0200737	0.0106509	0.407393	0.210073	-0.546616	0.330971	1.18843	0.0343921	2.50212e-07	1.43462e-07	7.78272e-14	TRUE
chr22_25459662_G_A	ENSG00000272977.1	-16556	25	26	0.134021	2.7057e-09	-1.21759	0.179697	1.24776e-05	2.7057e-09	3.32716e-07	-1.39172835520904	0.0147204127715537			FALSE	ENSG00000272977	-1.39173	Favorable	lncRNA	CTA-390C10.10	SNP	rs6004655	1.01898	0.00608292	1.28429	0.00244197	-14.9616	0.997749	0.0138027	0.0101347	0.00467638	1.46383	0.000709754	1.62056	0.000499293	-13.7377	0.998093	2.37066e-08	1.40104e-07	6.19298e-15	TRUE
chr2_48595242_G_A	ENSG00000242441.7	-22556	71	94	0.474747	2.52903e-15	0.831366	0.0831217	2.89784e-05	2.52903e-15	1.04744e-13	-1.21637599747129	0.0144335505589331	-1.27219850006902	0.0281370962862282	FALSE	ENSG00000242441	-1.21638	Favorable	protein_coding	GTF2A1L	SNP	rs2140551	-0.719898	0.0245403	-0.634447	0.147561	-1.5493	0.0458157	0.0652887	0.0912957	0.0688517	-0.808189	0.0237349	-0.872085	0.0905066	-1.54896	0.0518233	3.34597e-07	3.52891e-07	1.28577e-13	FALSE
chr2_48595401_T_C	ENSG00000242441.7	-22397	71	91	0.464286	4.29182e-12	-0.831747	0.100519	2.89784e-05	2.52903e-15	1.04744e-13	-1.21637599747129	0.0144335505589331	-1.27219850006902	0.0281370962862282	FALSE	ENSG00000242441	-1.21638	Favorable	protein_coding	GTF2A1L	SNP	rs7574549	0.929389	0.00370405	0.786935	0.227541	1.79511	0.00742324	0.0120097	0.0116275	0.00555591	0.920982	0.00754026	0.564931	0.426843	1.70555	0.0132173	1.1546e-07	9.12203e-08	1.86701e-14	FALSE
chr9_42796514_G_A	ENSG00000230635.2	-154052	51	67	0.341837	5.16965e-09	-0.720852	0.108842	3.65408e-05	5.62986e-10	3.77247e-08	-1.05458075739878	0.0104914917455696			FALSE	ENSG00000230635	-1.05458	Favorable	unprocessed_pseudogene	CYP4F60P	SNP	rs28422013	0.553392	0.0361737	1.32162	0.0120707	1.1068	0.0801966	0.0217517	0.0409296	0.0261022										FALSE
chr9_42798305_G_T	ENSG00000230635.2	-152261	52	62	0.313131	6.30657e-07	-0.69353	0.127069	3.65408e-05	5.62986e-10	3.77247e-08	-1.05458075739878	0.0104914917455696			FALSE	ENSG00000230635	-1.05458	Favorable	unprocessed_pseudogene	CYP4F60P	SNP	rs1944245	0.501848	0.0802109	1.71257	0.00195491	0.104198	0.925758	0.000862301	0.00369963	0.000850924	0.642303	0.0946212	1.3199	0.0233986	0.525248	0.650669	2.63729e-07	1.63386e-07	1.25674e-13	FALSE
chr9_42800616_C_A	ENSG00000230635.2	-149950	52	67	0.341837	3.82733e-09	-0.738662	0.110347	3.65408e-05	5.62986e-10	3.77247e-08	-1.05458075739878	0.0104914917455696			FALSE	ENSG00000230635	-1.05458	Favorable	unprocessed_pseudogene	CYP4F60P	SNP	rs28721997	0.669653	0.0130411	1.56197	0.00588872	1.41678	0.0347625	0.00622007	0.0208134	0.00927295	0.829918	0.0199292	1.1862	0.0449362	1.63291	0.0341412	2.83883e-07	3.38201e-07	2.16564e-13	FALSE
chr9_42838138_A_G	ENSG00000230635.2	-112428	43	55	0.302198	6.1979e-09	-0.789384	0.119968	3.65408e-05	5.62986e-10	3.77247e-08	-1.05458075739878	0.0104914917455696			FALSE	ENSG00000230635	-1.05458	Favorable	unprocessed_pseudogene	CYP4F60P	SNP	rs28482031	0.653166	0.013776	1.05937	0.0286291	1.24908	0.0329565	0.0333797	0.0447872	0.0317604	0.822132	0.0105779	1.08753	0.0330639	1.55819	0.024716	2.07995e-07	8.75941e-08	1.07736e-13	FALSE
chr9_42838142_T_G	ENSG00000230635.2	-112424	41	51	0.293103	1.56111e-07	-0.76006	0.130964	3.65408e-05	5.62986e-10	3.77247e-08	-1.05458075739878	0.0104914917455696			FALSE	ENSG00000230635	-1.05458	Favorable	unprocessed_pseudogene	CYP4F60P	SNP	rs28681497	0.816981	0.00269999	1.10762	0.0220957	1.58819	0.00684815	0.0113046	0.0144431	0.00747952	0.910579	0.00447266	1.11155	0.0287133	1.75548	0.0102465	1.23504e-07	8.34958e-08	7.46318e-14	FALSE
chr9_42850992_A_G	ENSG00000230635.2	-99574	45	55	0.3125	5.4779e-08	-0.777206	0.128283	3.65408e-05	5.62986e-10	3.77247e-08	-1.05458075739878	0.0104914917455696			FALSE	ENSG00000230635	-1.05458	Favorable	unprocessed_pseudogene	CYP4F60P	SNP	rs28474690	0.598706	0.0279709	1.37208	0.0049538	0.941568	0.183305	0.0114529	0.0192831	0.0105844										FALSE
chr9_42852838_A_G	ENSG00000230635.2	-97728	52	68	0.343434	2.74127e-09	-0.730765	0.107898	3.65408e-05	5.62986e-10	3.77247e-08	-1.05458075739878	0.0104914917455696			FALSE	ENSG00000230635	-1.05458	Favorable	unprocessed_pseudogene	CYP4F60P	SNP	rs28707204	0.620284	0.0192733	1.60333	0.00470297	1.32346	0.0485561	0.00556853	0.0181923	0.00780899	0.792231	0.0253541	1.19661	0.0432537	1.54788	0.0449261	3.10544e-07	3.08397e-07	2.08947e-13	FALSE
chr9_42852947_G_A	ENSG00000230635.2	-97619	50	66	0.354839	5.76309e-10	-0.761645	0.106696	3.65408e-05	5.62986e-10	3.77247e-08	-1.05458075739878	0.0104914917455696			FALSE	ENSG00000230635	-1.05458	Favorable	unprocessed_pseudogene	CYP4F60P	SNP	rs28612439	0.56335	0.0316743	1.37094	0.00921348	1.12654	0.0749399	0.0163805	0.0324778	0.0193553	0.765477	0.0248435	1.15933	0.0355823	1.44179	0.053048	2.95175e-07	1.63825e-07	1.55402e-13	FALSE
chr9_42852958_G_T	ENSG00000230635.2	-97608	49	64	0.347826	5.62986e-10	-0.769136	0.107663	3.65408e-05	5.62986e-10	3.77247e-08	-1.05458075739878	0.0104914917455696			FALSE	ENSG00000230635	-1.05458	Favorable	unprocessed_pseudogene	CYP4F60P	SNP	rs28395168	0.593413	0.0240306	1.38561	0.00849526	1.18698	0.0606136	0.0139946	0.0292733	0.0168086	0.779622	0.022046	1.16722	0.0343144	1.47399	0.0474026	2.74257e-07	1.74964e-07	1.53352e-13	FALSE
chr9_42860882_A_G	ENSG00000230635.2	-89684	44	56	0.35	1.39907e-05	-0.632638	0.135814	3.65408e-05	5.62986e-10	3.77247e-08	-1.05458075739878	0.0104914917455696			FALSE	ENSG00000230635	-1.05458	Favorable	unprocessed_pseudogene	CYP4F60P	SNP	rs62539264	0.497188	0.0604837	1.28416	0.00623923	0.695078	0.313881	0.018548	0.0231791	0.0142722										FALSE
chr9_42861941_AGTT_A	ENSG00000230635.2	-88625	49	53	0.273196	5.09181e-06	-0.773269	0.157011	3.65408e-05	5.62986e-10	3.77247e-08	-1.05458075739878	0.0104914917455696			FALSE	ENSG00000230635	-1.05458	Favorable	unprocessed_pseudogene	CYP4F60P	Del	.	0.980484	0.00559193	1.09915	0.0229248	1.83904	0.0256832	0.0216523	0.0280468	0.0165133										FALSE
chr9_42873712_G_A	ENSG00000230635.2	-76854	51	67	0.338384	6.09571e-09	-0.718757	0.109169	3.65408e-05	5.62986e-10	3.77247e-08	-1.05458075739878	0.0104914917455696			FALSE	ENSG00000230635	-1.05458	Favorable	unprocessed_pseudogene	CYP4F60P	SNP	rs62538297	0.633473	0.0157078	1.67614	0.00313076	1.35304	0.0437504	0.00342404	0.0126543	0.00463533	0.815957	0.0195609	1.27821	0.031368	1.59584	0.0377703	2.29038e-07	2.33847e-07	1.43509e-13	FALSE
chr9_42880471_C_A	ENSG00000230635.2	-70095	51	67	0.338384	6.09571e-09	-0.718757	0.109169	3.65408e-05	5.62986e-10	3.77247e-08	-1.05458075739878	0.0104914917455696			FALSE	ENSG00000230635	-1.05458	Favorable	unprocessed_pseudogene	CYP4F60P	SNP	rs67169668	0.633473	0.0157078	1.67614	0.00313076	1.35304	0.0437504	0.00342404	0.0126543	0.00463533	0.815957	0.0195609	1.27821	0.031368	1.59584	0.0377703	2.29038e-07	2.33847e-07	1.43509e-13	FALSE
chr9_42892406_C_T	ENSG00000230635.2	-58160	51	65	0.331633	5.00155e-09	-0.75072	0.113218	3.65408e-05	5.62986e-10	3.77247e-08	-1.05458075739878	0.0104914917455696			FALSE	ENSG00000230635	-1.05458	Favorable	unprocessed_pseudogene	CYP4F60P	SNP	rs72707532	0.708973	0.00843139	1.61193	0.00448574	1.49681	0.0257138	0.00408567	0.0157071	0.00614363	0.867901	0.0136776	1.26356	0.0330915	1.71448	0.0252872	2.02315e-07	2.71753e-07	1.53366e-13	FALSE
chr9_42892407_A_G	ENSG00000230635.2	-58159	51	65	0.331633	5.00155e-09	-0.75072	0.113218	3.65408e-05	5.62986e-10	3.77247e-08	-1.05458075739878	0.0104914917455696			FALSE	ENSG00000230635	-1.05458	Favorable	unprocessed_pseudogene	CYP4F60P	SNP	rs72707531	0.708973	0.00843139	1.61193	0.00448574	1.49681	0.0257138	0.00408567	0.0157071	0.00614363	0.867901	0.0136776	1.26356	0.0330915	1.71448	0.0252872	2.02315e-07	2.71753e-07	1.53366e-13	FALSE
chr9_42893906_T_A	ENSG00000230635.2	-56660	51	67	0.338384	6.09571e-09	-0.718757	0.109169	3.65408e-05	5.62986e-10	3.77247e-08	-1.05458075739878	0.0104914917455696			FALSE	ENSG00000230635	-1.05458	Favorable	unprocessed_pseudogene	CYP4F60P	SNP	rs201177483	0.633473	0.0157078	1.67614	0.00313076	1.35304	0.0437504	0.00342404	0.0126543	0.00463533	0.815957	0.0195609	1.27821	0.031368	1.59584	0.0377703	2.29038e-07	2.33847e-07	1.43509e-13	FALSE
chr9_42893907_C_G	ENSG00000230635.2	-56659	51	67	0.338384	6.09571e-09	-0.718757	0.109169	3.65408e-05	5.62986e-10	3.77247e-08	-1.05458075739878	0.0104914917455696			FALSE	ENSG00000230635	-1.05458	Favorable	unprocessed_pseudogene	CYP4F60P	SNP	rs200360079	0.633473	0.0157078	1.67614	0.00313076	1.35304	0.0437504	0.00342404	0.0126543	0.00463533	0.815957	0.0195609	1.27821	0.031368	1.59584	0.0377703	2.29038e-07	2.33847e-07	1.43509e-13	FALSE
chr9_42896171_C_G	ENSG00000230635.2	-54395	51	67	0.356383	3.40549e-08	-0.710201	0.115046	3.65408e-05	5.62986e-10	3.77247e-08	-1.05458075739878	0.0104914917455696			FALSE	ENSG00000230635	-1.05458	Favorable	unprocessed_pseudogene	CYP4F60P	SNP	rs62537399	0.633473	0.0157078	1.67614	0.00313076	1.35304	0.0437504	0.00342404	0.0126543	0.00463533	0.815957	0.0195609	1.27821	0.031368	1.59584	0.0377703	2.29038e-07	2.33847e-07	1.43509e-13	FALSE
chr9_42921598_T_C	ENSG00000230635.2	-28968	49	62	0.326316	2.57214e-09	-0.768254	0.113183	3.65408e-05	5.62986e-10	3.77247e-08	-1.05458075739878	0.0104914917455696			FALSE	ENSG00000230635	-1.05458	Favorable	unprocessed_pseudogene	CYP4F60P	SNP	.	0.659854	0.0126631	1.78777	0.00150663	1.31863	0.0622795	0.00144037	0.0064196	0.00171515	0.817924	0.0264755	1.3681	0.0199716	1.46372	0.0814231	2.02732e-07	1.72992e-07	9.54288e-14	FALSE
chr9_42972679_G_T	ENSG00000230635.2	22113	50	66	0.333333	8.93474e-09	0.713753	0.109924	3.65408e-05	5.62986e-10	3.77247e-08	-1.05458075739878	0.0104914917455696			FALSE	ENSG00000230635	-1.05458	Favorable	unprocessed_pseudogene	CYP4F60P	SNP	.	-0.615152	0.0174878	0.415327	0.42569	-1.32059	0.0491284	0.00242194	0.00928414	0.00300538	-0.693914	0.0334096	-0.113092	0.847795	-1.38022	0.0606777	2.87045e-07	2.25415e-07	1.49171e-13	TRUE
chr9_42975562_A_T	ENSG00000230635.2	24996	44	57	0.365385	5.19989e-09	-0.833067	0.125811	3.65408e-05	5.62986e-10	3.77247e-08	-1.05458075739878	0.0104914917455696			FALSE	ENSG00000230635	-1.05458	Favorable	unprocessed_pseudogene	CYP4F60P	SNP	rs4929763	0.665245	0.00986298	1.3795	0.00585466	1.28106	0.0344216	0.00896111	0.017346	0.00903087										FALSE
chr9_43119816_G_GGGC	ENSG00000230635.2	169250	61	82	0.476744	9.78449e-06	0.614342	0.129246	3.65408e-05	5.62986e-10	3.77247e-08	-1.05458075739878	0.0104914917455696			FALSE	ENSG00000230635	-1.05458	Favorable	unprocessed_pseudogene	CYP4F60P	Ins	.	-0.591193	0.0448721	0.275513	0.520448	-19.3803	0.997397	0.000519581	0.81342	0.00985662	-1.0888	0.00603197	-0.497108	0.329024	-20.0769	0.997688	8.7724e-09	4.27933e-06	7.04742e-14	TRUE
chr9_42796514_G_A	ENSG00000276591.1	-178341	51	67	0.341837	5.26124e-11	-0.829326	0.107774	3.22423e-05	3.94245e-11	1.5965e-09	-0.91529379448239	0.0186098660745231			FALSE	ENSG00000276591	-0.915294	Favorable	protein_coding	GXYLT1P5	SNP	rs28422013	0.553392	0.0361737	1.32162	0.0120707	1.1068	0.0801966	0.0217517	0.0409296	0.0261022										FALSE
chr9_42798305_G_T	ENSG00000276591.1	-176550	52	62	0.313131	2.65542e-08	-0.799667	0.128295	3.22423e-05	3.94245e-11	1.5965e-09	-0.91529379448239	0.0186098660745231			FALSE	ENSG00000276591	-0.915294	Favorable	protein_coding	GXYLT1P5	SNP	rs1944245	0.501848	0.0802109	1.71257	0.00195491	0.104198	0.925758	0.000862301	0.00369963	0.000850924	0.642303	0.0946212	1.3199	0.0233986	0.525248	0.650669	2.63729e-07	1.63386e-07	1.25674e-13	FALSE
chr9_42800616_C_A	ENSG00000276591.1	-174239	52	67	0.341837	2.45195e-10	-0.82186	0.112005	3.22423e-05	3.94245e-11	1.5965e-09	-0.91529379448239	0.0186098660745231			FALSE	ENSG00000276591	-0.915294	Favorable	protein_coding	GXYLT1P5	SNP	rs28721997	0.669653	0.0130411	1.56197	0.00588872	1.41678	0.0347625	0.00622007	0.0208134	0.00927295	0.829918	0.0199292	1.1862	0.0449362	1.63291	0.0341412	2.83883e-07	3.38201e-07	2.16564e-13	FALSE
chr9_42838138_A_G	ENSG00000276591.1	-136717	43	55	0.302198	3.4547e-09	-0.842228	0.125365	3.22423e-05	3.94245e-11	1.5965e-09	-0.91529379448239	0.0186098660745231			FALSE	ENSG00000276591	-0.915294	Favorable	protein_coding	GXYLT1P5	SNP	rs28482031	0.653166	0.013776	1.05937	0.0286291	1.24908	0.0329565	0.0333797	0.0447872	0.0317604	0.822132	0.0105779	1.08753	0.0330639	1.55819	0.024716	2.07995e-07	8.75941e-08	1.07736e-13	FALSE
chr9_42838142_T_G	ENSG00000276591.1	-136713	41	51	0.293103	2.92158e-07	-0.785764	0.139091	3.22423e-05	3.94245e-11	1.5965e-09	-0.91529379448239	0.0186098660745231			FALSE	ENSG00000276591	-0.915294	Favorable	protein_coding	GXYLT1P5	SNP	rs28681497	0.816981	0.00269999	1.10762	0.0220957	1.58819	0.00684815	0.0113046	0.0144431	0.00747952	0.910579	0.00447266	1.11155	0.0287133	1.75548	0.0102465	1.23504e-07	8.34958e-08	7.46318e-14	FALSE
chr9_42850992_A_G	ENSG00000276591.1	-123863	45	55	0.3125	7.14458e-08	-0.81275	0.13559	3.22423e-05	3.94245e-11	1.5965e-09	-0.91529379448239	0.0186098660745231			FALSE	ENSG00000276591	-0.915294	Favorable	protein_coding	GXYLT1P5	SNP	rs28474690	0.598706	0.0279709	1.37208	0.0049538	0.941568	0.183305	0.0114529	0.0192831	0.0105844										FALSE
chr9_42852838_A_G	ENSG00000276591.1	-122017	52	68	0.343434	3.94245e-11	-0.833116	0.107335	3.22423e-05	3.94245e-11	1.5965e-09	-0.91529379448239	0.0186098660745231			FALSE	ENSG00000276591	-0.915294	Favorable	protein_coding	GXYLT1P5	SNP	rs28707204	0.620284	0.0192733	1.60333	0.00470297	1.32346	0.0485561	0.00556853	0.0181923	0.00780899	0.792231	0.0253541	1.19661	0.0432537	1.54788	0.0449261	3.10544e-07	3.08397e-07	2.08947e-13	FALSE
chr9_42852947_G_A	ENSG00000276591.1	-121908	50	66	0.354839	1.74732e-10	-0.820142	0.110583	3.22423e-05	3.94245e-11	1.5965e-09	-0.91529379448239	0.0186098660745231			FALSE	ENSG00000276591	-0.915294	Favorable	protein_coding	GXYLT1P5	SNP	rs28612439	0.56335	0.0316743	1.37094	0.00921348	1.12654	0.0749399	0.0163805	0.0324778	0.0193553	0.765477	0.0248435	1.15933	0.0355823	1.44179	0.053048	2.95175e-07	1.63825e-07	1.55402e-13	FALSE
chr9_42852958_G_T	ENSG00000276591.1	-121897	49	64	0.347826	2.85875e-10	-0.820471	0.112363	3.22423e-05	3.94245e-11	1.5965e-09	-0.91529379448239	0.0186098660745231			FALSE	ENSG00000276591	-0.915294	Favorable	protein_coding	GXYLT1P5	SNP	rs28395168	0.593413	0.0240306	1.38561	0.00849526	1.18698	0.0606136	0.0139946	0.0292733	0.0168086	0.779622	0.022046	1.16722	0.0343144	1.47399	0.0474026	2.74257e-07	1.74964e-07	1.53352e-13	FALSE
chr9_42860882_A_G	ENSG00000276591.1	-113973	44	56	0.35	9.52668e-06	-0.677494	0.14232	3.22423e-05	3.94245e-11	1.5965e-09	-0.91529379448239	0.0186098660745231			FALSE	ENSG00000276591	-0.915294	Favorable	protein_coding	GXYLT1P5	SNP	rs62539264	0.497188	0.0604837	1.28416	0.00623923	0.695078	0.313881	0.018548	0.0231791	0.0142722										FALSE
chr9_42861941_AGTT_A	ENSG00000276591.1	-112914	49	53	0.273196	2.91072e-06	-0.83221	0.164149	3.22423e-05	3.94245e-11	1.5965e-09	-0.91529379448239	0.0186098660745231			FALSE	ENSG00000276591	-0.915294	Favorable	protein_coding	GXYLT1P5	Del	.	0.980484	0.00559193	1.09915	0.0229248	1.83904	0.0256832	0.0216523	0.0280468	0.0165133										FALSE
chr9_42873712_G_A	ENSG00000276591.1	-101143	51	67	0.338384	5.99696e-11	-0.82817	0.10805	3.22423e-05	3.94245e-11	1.5965e-09	-0.91529379448239	0.0186098660745231			FALSE	ENSG00000276591	-0.915294	Favorable	protein_coding	GXYLT1P5	SNP	rs62538297	0.633473	0.0157078	1.67614	0.00313076	1.35304	0.0437504	0.00342404	0.0126543	0.00463533	0.815957	0.0195609	1.27821	0.031368	1.59584	0.0377703	2.29038e-07	2.33847e-07	1.43509e-13	FALSE
chr9_42880471_C_A	ENSG00000276591.1	-94384	51	67	0.338384	5.99696e-11	-0.82817	0.10805	3.22423e-05	3.94245e-11	1.5965e-09	-0.91529379448239	0.0186098660745231			FALSE	ENSG00000276591	-0.915294	Favorable	protein_coding	GXYLT1P5	SNP	rs67169668	0.633473	0.0157078	1.67614	0.00313076	1.35304	0.0437504	0.00342404	0.0126543	0.00463533	0.815957	0.0195609	1.27821	0.031368	1.59584	0.0377703	2.29038e-07	2.33847e-07	1.43509e-13	FALSE
chr9_42892406_C_T	ENSG00000276591.1	-82449	51	65	0.331633	7.75956e-10	-0.822092	0.116296	3.22423e-05	3.94245e-11	1.5965e-09	-0.91529379448239	0.0186098660745231			FALSE	ENSG00000276591	-0.915294	Favorable	protein_coding	GXYLT1P5	SNP	rs72707532	0.708973	0.00843139	1.61193	0.00448574	1.49681	0.0257138	0.00408567	0.0157071	0.00614363	0.867901	0.0136776	1.26356	0.0330915	1.71448	0.0252872	2.02315e-07	2.71753e-07	1.53366e-13	FALSE
chr9_42892407_A_G	ENSG00000276591.1	-82448	51	65	0.331633	7.75956e-10	-0.822092	0.116296	3.22423e-05	3.94245e-11	1.5965e-09	-0.91529379448239	0.0186098660745231			FALSE	ENSG00000276591	-0.915294	Favorable	protein_coding	GXYLT1P5	SNP	rs72707531	0.708973	0.00843139	1.61193	0.00448574	1.49681	0.0257138	0.00408567	0.0157071	0.00614363	0.867901	0.0136776	1.26356	0.0330915	1.71448	0.0252872	2.02315e-07	2.71753e-07	1.53366e-13	FALSE
chr9_42893906_T_A	ENSG00000276591.1	-80949	51	67	0.338384	5.99696e-11	-0.82817	0.10805	3.22423e-05	3.94245e-11	1.5965e-09	-0.91529379448239	0.0186098660745231			FALSE	ENSG00000276591	-0.915294	Favorable	protein_coding	GXYLT1P5	SNP	rs201177483	0.633473	0.0157078	1.67614	0.00313076	1.35304	0.0437504	0.00342404	0.0126543	0.00463533	0.815957	0.0195609	1.27821	0.031368	1.59584	0.0377703	2.29038e-07	2.33847e-07	1.43509e-13	FALSE
chr9_42893907_C_G	ENSG00000276591.1	-80948	51	67	0.338384	5.99696e-11	-0.82817	0.10805	3.22423e-05	3.94245e-11	1.5965e-09	-0.91529379448239	0.0186098660745231			FALSE	ENSG00000276591	-0.915294	Favorable	protein_coding	GXYLT1P5	SNP	rs200360079	0.633473	0.0157078	1.67614	0.00313076	1.35304	0.0437504	0.00342404	0.0126543	0.00463533	0.815957	0.0195609	1.27821	0.031368	1.59584	0.0377703	2.29038e-07	2.33847e-07	1.43509e-13	FALSE
chr9_42896171_C_G	ENSG00000276591.1	-78684	51	67	0.356383	7.54645e-09	-0.775813	0.118748	3.22423e-05	3.94245e-11	1.5965e-09	-0.91529379448239	0.0186098660745231			FALSE	ENSG00000276591	-0.915294	Favorable	protein_coding	GXYLT1P5	SNP	rs62537399	0.633473	0.0157078	1.67614	0.00313076	1.35304	0.0437504	0.00342404	0.0126543	0.00463533	0.815957	0.0195609	1.27821	0.031368	1.59584	0.0377703	2.29038e-07	2.33847e-07	1.43509e-13	FALSE
chr9_42921598_T_C	ENSG00000276591.1	-53257	49	62	0.326316	1.07751e-09	-0.823816	0.117821	3.22423e-05	3.94245e-11	1.5965e-09	-0.91529379448239	0.0186098660745231			FALSE	ENSG00000276591	-0.915294	Favorable	protein_coding	GXYLT1P5	SNP	.	0.659854	0.0126631	1.78777	0.00150663	1.31863	0.0622795	0.00144037	0.0064196	0.00171515	0.817924	0.0264755	1.3681	0.0199716	1.46372	0.0814231	2.02732e-07	1.72992e-07	9.54288e-14	FALSE
chr9_42972679_G_T	ENSG00000276591.1	-2176	50	66	0.333333	1.31029e-10	0.818586	0.109387	3.22423e-05	3.94245e-11	1.5965e-09	-0.91529379448239	0.0186098660745231			FALSE	ENSG00000276591	-0.915294	Favorable	protein_coding	GXYLT1P5	SNP	.	-0.615152	0.0174878	0.415327	0.42569	-1.32059	0.0491284	0.00242194	0.00928414	0.00300538	-0.693914	0.0334096	-0.113092	0.847795	-1.38022	0.0606777	2.87045e-07	2.25415e-07	1.49171e-13	TRUE
chr9_42975562_A_T	ENSG00000276591.1	707	44	57	0.365385	2.55929e-07	-0.79316	0.139592	3.22423e-05	3.94245e-11	1.5965e-09	-0.91529379448239	0.0186098660745231			FALSE	ENSG00000276591	-0.915294	Favorable	protein_coding	GXYLT1P5	SNP	rs4929763	0.665245	0.00986298	1.3795	0.00585466	1.28106	0.0344216	0.00896111	0.017346	0.00903087										FALSE
chr16_21797867_T_TA	ENSG00000260306.1	2108	53	58	0.308511	2.23687e-06	-0.69415	0.135115	2.06092e-05	1.44401e-10	4.08829e-08	-0.838061103262635	0.0401838022737634	-0.844665829911525	0.0347680477143148	FALSE	ENSG00000260306	-0.838061	Favorable	lncRNA	RP11-645C24.5	Ins	.										0.503662	0.229271	0.122284	0.805356	1.77118	0.0342854	9.86114e-07	4.46212e-07	3.4468e-13	FALSE
chr16_21806340_A_C	ENSG00000260306.1	10581	58	72	0.418605	5.29209e-08	-0.747415	0.123196	2.06092e-05	1.44401e-10	4.08829e-08	-0.838061103262635	0.0401838022737634	-0.844665829911525	0.0347680477143148	FALSE	ENSG00000260306	-0.838061	Favorable	lncRNA	RP11-645C24.5	SNP	rs12598433										0.647471	0.0309275	0.653736	0.21083	1.29393	0.0323969	5.70901e-07	1.68945e-07	1.62779e-13	FALSE
chr16_21820358_CA_C	ENSG00000260306.1	24599	64	79	0.459302	6.17713e-09	-0.825814	0.125489	2.06092e-05	1.44401e-10	4.08829e-08	-0.838061103262635	0.0401838022737634	-0.844665829911525	0.0347680477143148	FALSE	ENSG00000260306	-0.838061	Favorable	lncRNA	RP11-645C24.5	Del	rs3830664										0.462038	0.140828	-0.462587	0.397716	1.11642	0.0419999	2.6749e-07	3.78475e-07	1.23725e-13	TRUE
chr9_42796514_G_A	ENSG00000170165.5	-104724	51	67	0.341837	2.84442e-11	-0.805755	0.102809	7.16078e-05	2.03415e-11	9.50599e-10	-0.707004468622721	0.00224610488255232			FALSE	ENSG00000170165	-0.707004	Favorable	protein_coding	CR848007.2	SNP	rs28422013	0.553392	0.0361737	1.32162	0.0120707	1.1068	0.0801966	0.0217517	0.0409296	0.0261022										FALSE
chr9_42798305_G_T	ENSG00000170165.5	-102933	52	62	0.313131	6.3319e-09	-0.795937	0.121057	7.16078e-05	2.03415e-11	9.50599e-10	-0.707004468622721	0.00224610488255232			FALSE	ENSG00000170165	-0.707004	Favorable	protein_coding	CR848007.2	SNP	rs1944245	0.501848	0.0802109	1.71257	0.00195491	0.104198	0.925758	0.000862301	0.00369963	0.000850924	0.642303	0.0946212	1.3199	0.0233986	0.525248	0.650669	2.63729e-07	1.63386e-07	1.25674e-13	FALSE
chr9_42800616_C_A	ENSG00000170165.5	-100622	52	67	0.341837	2.68126e-11	-0.820974	0.104568	7.16078e-05	2.03415e-11	9.50599e-10	-0.707004468622721	0.00224610488255232			FALSE	ENSG00000170165	-0.707004	Favorable	protein_coding	CR848007.2	SNP	rs28721997	0.669653	0.0130411	1.56197	0.00588872	1.41678	0.0347625	0.00622007	0.0208134	0.00927295	0.829918	0.0199292	1.1862	0.0449362	1.63291	0.0341412	2.83883e-07	3.38201e-07	2.16564e-13	FALSE
chr9_42838138_A_G	ENSG00000170165.5	-63100	43	55	0.302198	3.46237e-10	-0.848489	0.116914	7.16078e-05	2.03415e-11	9.50599e-10	-0.707004468622721	0.00224610488255232			FALSE	ENSG00000170165	-0.707004	Favorable	protein_coding	CR848007.2	SNP	rs28482031	0.653166	0.013776	1.05937	0.0286291	1.24908	0.0329565	0.0333797	0.0447872	0.0317604	0.822132	0.0105779	1.08753	0.0330639	1.55819	0.024716	2.07995e-07	8.75941e-08	1.07736e-13	FALSE
chr9_42838142_T_G	ENSG00000170165.5	-63096	41	51	0.293103	1.44119e-08	-0.81985	0.128517	7.16078e-05	2.03415e-11	9.50599e-10	-0.707004468622721	0.00224610488255232			FALSE	ENSG00000170165	-0.707004	Favorable	protein_coding	CR848007.2	SNP	rs28681497	0.816981	0.00269999	1.10762	0.0220957	1.58819	0.00684815	0.0113046	0.0144431	0.00747952	0.910579	0.00447266	1.11155	0.0287133	1.75548	0.0102465	1.23504e-07	8.34958e-08	7.46318e-14	FALSE
chr9_42850992_A_G	ENSG00000170165.5	-50246	45	55	0.3125	5.92076e-10	-0.872294	0.122304	7.16078e-05	2.03415e-11	9.50599e-10	-0.707004468622721	0.00224610488255232			FALSE	ENSG00000170165	-0.707004	Favorable	protein_coding	CR848007.2	SNP	rs28474690	0.598706	0.0279709	1.37208	0.0049538	0.941568	0.183305	0.0114529	0.0192831	0.0105844										FALSE
chr9_42852838_A_G	ENSG00000170165.5	-48400	52	68	0.343434	2.03415e-11	-0.809897	0.102325	7.16078e-05	2.03415e-11	9.50599e-10	-0.707004468622721	0.00224610488255232			FALSE	ENSG00000170165	-0.707004	Favorable	protein_coding	CR848007.2	SNP	rs28707204	0.620284	0.0192733	1.60333	0.00470297	1.32346	0.0485561	0.00556853	0.0181923	0.00780899	0.792231	0.0253541	1.19661	0.0432537	1.54788	0.0449261	3.10544e-07	3.08397e-07	2.08947e-13	FALSE
chr9_42852947_G_A	ENSG00000170165.5	-48291	50	66	0.354839	3.00884e-11	-0.812756	0.103874	7.16078e-05	2.03415e-11	9.50599e-10	-0.707004468622721	0.00224610488255232			FALSE	ENSG00000170165	-0.707004	Favorable	protein_coding	CR848007.2	SNP	rs28612439	0.56335	0.0316743	1.37094	0.00921348	1.12654	0.0749399	0.0163805	0.0324778	0.0193553	0.765477	0.0248435	1.15933	0.0355823	1.44179	0.053048	2.95175e-07	1.63825e-07	1.55402e-13	FALSE
chr9_42852958_G_T	ENSG00000170165.5	-48280	49	64	0.347826	4.42736e-11	-0.815241	0.105396	7.16078e-05	2.03415e-11	9.50599e-10	-0.707004468622721	0.00224610488255232			FALSE	ENSG00000170165	-0.707004	Favorable	protein_coding	CR848007.2	SNP	rs28395168	0.593413	0.0240306	1.38561	0.00849526	1.18698	0.0606136	0.0139946	0.0292733	0.0168086	0.779622	0.022046	1.16722	0.0343144	1.47399	0.0474026	2.74257e-07	1.74964e-07	1.53352e-13	FALSE
chr9_42860882_A_G	ENSG00000170165.5	-40356	44	56	0.35	6.55472e-06	-0.661878	0.13622	7.16078e-05	2.03415e-11	9.50599e-10	-0.707004468622721	0.00224610488255232			FALSE	ENSG00000170165	-0.707004	Favorable	protein_coding	CR848007.2	SNP	rs62539264	0.497188	0.0604837	1.28416	0.00623923	0.695078	0.313881	0.018548	0.0231791	0.0142722										FALSE
chr9_42861941_AGTT_A	ENSG00000170165.5	-39297	49	53	0.273196	7.276e-07	-0.840506	0.155015	7.16078e-05	2.03415e-11	9.50599e-10	-0.707004468622721	0.00224610488255232			FALSE	ENSG00000170165	-0.707004	Favorable	protein_coding	CR848007.2	Del	.	0.980484	0.00559193	1.09915	0.0229248	1.83904	0.0256832	0.0216523	0.0280468	0.0165133										FALSE
chr9_42873712_G_A	ENSG00000170165.5	-27526	51	67	0.338384	7.40402e-11	-0.793768	0.104226	7.16078e-05	2.03415e-11	9.50599e-10	-0.707004468622721	0.00224610488255232			FALSE	ENSG00000170165	-0.707004	Favorable	protein_coding	CR848007.2	SNP	rs62538297	0.633473	0.0157078	1.67614	0.00313076	1.35304	0.0437504	0.00342404	0.0126543	0.00463533	0.815957	0.0195609	1.27821	0.031368	1.59584	0.0377703	2.29038e-07	2.33847e-07	1.43509e-13	FALSE
chr9_42878076_A_G	ENSG00000170165.5	-23162	55	68	0.447368	3.80464e-05	-0.726952	0.165711	7.16078e-05	2.03415e-11	9.50599e-10	-0.707004468622721	0.00224610488255232			FALSE	ENSG00000170165	-0.707004	Favorable	protein_coding	CR848007.2	SNP	rs71493013	0.609986	0.0347294	1.12536	0.0308666	1.16051	0.0840021	0.0497379	0.0810443	0.0612423										FALSE
chr9_42880471_C_A	ENSG00000170165.5	-20767	51	67	0.338384	7.40402e-11	-0.793768	0.104226	7.16078e-05	2.03415e-11	9.50599e-10	-0.707004468622721	0.00224610488255232			FALSE	ENSG00000170165	-0.707004	Favorable	protein_coding	CR848007.2	SNP	rs67169668	0.633473	0.0157078	1.67614	0.00313076	1.35304	0.0437504	0.00342404	0.0126543	0.00463533	0.815957	0.0195609	1.27821	0.031368	1.59584	0.0377703	2.29038e-07	2.33847e-07	1.43509e-13	FALSE
chr9_42892406_C_T	ENSG00000170165.5	-8832	51	65	0.331633	6.34562e-10	-0.793858	0.11156	7.16078e-05	2.03415e-11	9.50599e-10	-0.707004468622721	0.00224610488255232			FALSE	ENSG00000170165	-0.707004	Favorable	protein_coding	CR848007.2	SNP	rs72707532	0.708973	0.00843139	1.61193	0.00448574	1.49681	0.0257138	0.00408567	0.0157071	0.00614363	0.867901	0.0136776	1.26356	0.0330915	1.71448	0.0252872	2.02315e-07	2.71753e-07	1.53366e-13	FALSE
chr9_42892407_A_G	ENSG00000170165.5	-8831	51	65	0.331633	6.34562e-10	-0.793858	0.11156	7.16078e-05	2.03415e-11	9.50599e-10	-0.707004468622721	0.00224610488255232			FALSE	ENSG00000170165	-0.707004	Favorable	protein_coding	CR848007.2	SNP	rs72707531	0.708973	0.00843139	1.61193	0.00448574	1.49681	0.0257138	0.00408567	0.0157071	0.00614363	0.867901	0.0136776	1.26356	0.0330915	1.71448	0.0252872	2.02315e-07	2.71753e-07	1.53366e-13	FALSE
chr9_42893906_T_A	ENSG00000170165.5	-7332	51	67	0.338384	7.40402e-11	-0.793768	0.104226	7.16078e-05	2.03415e-11	9.50599e-10	-0.707004468622721	0.00224610488255232			FALSE	ENSG00000170165	-0.707004	Favorable	protein_coding	CR848007.2	SNP	rs201177483	0.633473	0.0157078	1.67614	0.00313076	1.35304	0.0437504	0.00342404	0.0126543	0.00463533	0.815957	0.0195609	1.27821	0.031368	1.59584	0.0377703	2.29038e-07	2.33847e-07	1.43509e-13	FALSE
chr9_42893907_C_G	ENSG00000170165.5	-7331	51	67	0.338384	7.40402e-11	-0.793768	0.104226	7.16078e-05	2.03415e-11	9.50599e-10	-0.707004468622721	0.00224610488255232			FALSE	ENSG00000170165	-0.707004	Favorable	protein_coding	CR848007.2	SNP	rs200360079	0.633473	0.0157078	1.67614	0.00313076	1.35304	0.0437504	0.00342404	0.0126543	0.00463533	0.815957	0.0195609	1.27821	0.031368	1.59584	0.0377703	2.29038e-07	2.33847e-07	1.43509e-13	FALSE
chr9_42896171_C_G	ENSG00000170165.5	-5067	51	67	0.356383	5.27844e-09	-0.752296	0.113674	7.16078e-05	2.03415e-11	9.50599e-10	-0.707004468622721	0.00224610488255232			FALSE	ENSG00000170165	-0.707004	Favorable	protein_coding	CR848007.2	SNP	rs62537399	0.633473	0.0157078	1.67614	0.00313076	1.35304	0.0437504	0.00342404	0.0126543	0.00463533	0.815957	0.0195609	1.27821	0.031368	1.59584	0.0377703	2.29038e-07	2.33847e-07	1.43509e-13	FALSE
chr9_42921598_T_C	ENSG00000170165.5	20360	49	62	0.326316	2.40436e-10	-0.815469	0.111065	7.16078e-05	2.03415e-11	9.50599e-10	-0.707004468622721	0.00224610488255232			FALSE	ENSG00000170165	-0.707004	Favorable	protein_coding	CR848007.2	SNP	.	0.659854	0.0126631	1.78777	0.00150663	1.31863	0.0622795	0.00144037	0.0064196	0.00171515	0.817924	0.0264755	1.3681	0.0199716	1.46372	0.0814231	2.02732e-07	1.72992e-07	9.54288e-14	FALSE
chr9_42972679_G_T	ENSG00000170165.5	71441	50	66	0.333333	8.08965e-11	0.793974	0.104535	7.16078e-05	2.03415e-11	9.50599e-10	-0.707004468622721	0.00224610488255232			FALSE	ENSG00000170165	-0.707004	Favorable	protein_coding	CR848007.2	SNP	.	-0.615152	0.0174878	0.415327	0.42569	-1.32059	0.0491284	0.00242194	0.00928414	0.00300538	-0.693914	0.0334096	-0.113092	0.847795	-1.38022	0.0606777	2.87045e-07	2.25415e-07	1.49171e-13	TRUE
chr9_42975562_A_T	ENSG00000170165.5	74324	44	57	0.365385	2.09097e-09	-0.860752	0.125906	7.16078e-05	2.03415e-11	9.50599e-10	-0.707004468622721	0.00224610488255232			FALSE	ENSG00000170165	-0.707004	Favorable	protein_coding	CR848007.2	SNP	rs4929763	0.665245	0.00986298	1.3795	0.00585466	1.28106	0.0344216	0.00896111	0.017346	0.00903087										FALSE
chr9_43119816_G_GGGC	ENSG00000170165.5	218578	61	82	0.476744	1.76485e-07	0.716752	0.124146	7.16078e-05	2.03415e-11	9.50599e-10	-0.707004468622721	0.00224610488255232			FALSE	ENSG00000170165	-0.707004	Favorable	protein_coding	CR848007.2	Ins	.	-0.591193	0.0448721	0.275513	0.520448	-19.3803	0.997397	0.000519581	0.81342	0.00985662	-1.0888	0.00603197	-0.497108	0.329024	-20.0769	0.997688	8.7724e-09	4.27933e-06	7.04742e-14	TRUE
chr9_43119817_A_AGCTGGG	ENSG00000170165.5	218579	62	82	0.455556	3.62721e-07	0.704263	0.125858	7.16078e-05	2.03415e-11	9.50599e-10	-0.707004468622721	0.00224610488255232			FALSE	ENSG00000170165	-0.707004	Favorable	protein_coding	CR848007.2	Ins	.	-0.686576	0.0196941	0.215187	0.624748	-19.4833	0.997261	0.000180632	0.887248	0.00491154	-1.02945	0.00631565	-0.374229	0.455445	-20.0092	0.997604	6.6045e-09	8.07093e-06	6.4069e-14	TRUE
chr2_74960742_T_C	ENSG00000204792.2	42594	67	83	0.446237	4.21426e-26	1.26762	0.0775546	2.3197e-05	4.21426e-26	3.21321e-25			-0.66394807590205	0.00192605787478136	FALSE	ENSG00000204792	-0.663948	Favorable	lncRNA	LINC01291	SNP	rs3771800										-1.28805	0.00311598	-1.38076	0.0065785	-2.39844	0.0140886	4.25417e-08	4.16843e-07	6.67086e-14	FALSE
chr10_80032006_T_C	ENSG00000230091.6	-46906	78	99	0.5	8.38269e-12	0.898082	0.110603	3.75528e-05	4.34181e-18	3.96849e-16	-0.625858990426546	0.00542543789021432			FALSE	ENSG00000230091	-0.625859	Favorable	lncRNA	TMEM254-AS1	SNP	rs6584529	-1.02783	0.00344468	-1.40657	0.00195389	-1.63568	0.0134268	0.00529157	0.00273867	0.000919861	-1.04608	0.00718195	-1.6507	0.00103309	-1.46901	0.0294842	3.02507e-08	1.62529e-07	6.54097e-15	FALSE
chr10_80032214_T_C	ENSG00000230091.6	-46698	66	85	0.429293	9.25757e-16	0.934762	0.0913012	3.75528e-05	4.34181e-18	3.96849e-16	-0.625858990426546	0.00542543789021432			FALSE	ENSG00000230091	-0.625859	Favorable	lncRNA	TMEM254-AS1	SNP	rs10887394	-0.908836	0.00698672	-1.04708	0.0202489	-1.60637	0.0346993	0.0149043	0.0180099	0.0102442	-0.875268	0.0189634	-1.25704	0.00907707	-1.04255	0.178231	1.33287e-07	2.82721e-07	7.84284e-14	FALSE
chr10_80032370_C_T	ENSG00000230091.6	-46542	64	81	0.421875	4.34181e-18	0.997947	0.0866248	3.75528e-05	4.34181e-18	3.96849e-16	-0.625858990426546	0.00542543789021432			FALSE	ENSG00000230091	-0.625859	Favorable	lncRNA	TMEM254-AS1	SNP	rs72644214	-0.7967	0.0183236	-0.945513	0.0357402	-1.3615	0.0733849	0.0400083	0.0442694	0.0320332	-0.820046	0.0296206	-1.22422	0.0115957	-0.883637	0.252206	1.81728e-07	3.51805e-07	1.20934e-13	FALSE
chr10_80032424_G_C	ENSG00000230091.6	-46488	72	91	0.5	9.79378e-11	0.930684	0.123254	3.75528e-05	4.34181e-18	3.96849e-16	-0.625858990426546	0.00542543789021432			FALSE	ENSG00000230091	-0.625859	Favorable	lncRNA	TMEM254-AS1	SNP	rs6584531	-1.14849	0.00120811	-1.36882	0.00228415	-1.90622	0.0130013	0.00228704	0.00204196	0.000587715	-0.908631	0.019069	-1.22056	0.0106033	-1.25144	0.116895	1.81185e-07	1.65597e-07	4.71869e-14	FALSE
chr10_80032436_A_G	ENSG00000230091.6	-46476	67	81	0.455056	1.02454e-09	0.9396	0.134154	3.75528e-05	4.34181e-18	3.96849e-16	-0.625858990426546	0.00542543789021432			FALSE	ENSG00000230091	-0.625859	Favorable	lncRNA	TMEM254-AS1	SNP	rs7904380	-1.16279	0.000817965	-1.29277	0.00378883	-2.11969	0.00615668	0.00198628	0.00205888	0.00052039	-0.793602	0.0314235	-0.951454	0.0392587	-1.32689	0.101081	4.33552e-07	2.02247e-07	9.66288e-14	FALSE
chr2_218270205_A_G	ENSG00000261338.2	14886	63	81	0.413265	1.71924e-06	-0.609485	0.117103	1.42568e-05	9.59616e-08	2.44395e-05	-0.551000045090589	0.0362244529351165			FALSE	ENSG00000261338	-0.551	Favorable	lncRNA	RP11-378A13.1	SNP	rs1877714	0.590946	0.0427558	0.974549	0.0887204	1.24944	0.0531364	0.0908238	0.133609	0.109513										FALSE
chr2_218275565_G_C	ENSG00000261338.2	20246	62	80	0.40404	5.03092e-07	-0.623355	0.113042	1.42568e-05	9.59616e-08	2.44395e-05	-0.551000045090589	0.0362244529351165			FALSE	ENSG00000261338	-0.551	Favorable	lncRNA	RP11-378A13.1	SNP	rs2292550	0.601352	0.037601	1.02385	0.0738454	1.27608	0.0482706	0.0757387	0.11787	0.0938689										FALSE
chr2_218277768_C_T	ENSG00000261338.2	22449	60	76	0.387755	5.15589e-07	-0.652399	0.118441	1.42568e-05	9.59616e-08	2.44395e-05	-0.551000045090589	0.0362244529351165			FALSE	ENSG00000261338	-0.551	Favorable	lncRNA	RP11-378A13.1	SNP	rs2271543	0.59616	0.0376509	1.19903	0.0346438	1.25198	0.0622245	0.0468341	0.0879678	0.0644663										FALSE
chr2_218277769_G_A	ENSG00000261338.2	22450	62	80	0.40404	5.03092e-07	0.623355	0.113042	1.42568e-05	9.59616e-08	2.44395e-05	-0.551000045090589	0.0362244529351165			FALSE	ENSG00000261338	-0.551	Favorable	lncRNA	RP11-378A13.1	SNP	rs2168704	-0.566301	0.0496144	-0.20492	0.678937	-1.20756	0.0616776	0.0928991	0.140226	0.115472										FALSE
chr2_218277871_C_T	ENSG00000261338.2	22552	60	76	0.383838	2.86545e-07	-0.663795	0.117401	1.42568e-05	9.59616e-08	2.44395e-05	-0.551000045090589	0.0362244529351165			FALSE	ENSG00000261338	-0.551	Favorable	lncRNA	RP11-378A13.1	SNP	rs3817266	0.59616	0.0376509	1.19903	0.0346438	1.25198	0.0622245	0.0468341	0.0879678	0.0644663										FALSE
chr2_218278050_C_T	ENSG00000261338.2	22731	62	80	0.40404	5.03092e-07	0.623355	0.113042	1.42568e-05	9.59616e-08	2.44395e-05	-0.551000045090589	0.0362244529351165			FALSE	ENSG00000261338	-0.551	Favorable	lncRNA	RP11-378A13.1	SNP	rs6707559	-0.566301	0.0496144	-0.20492	0.678937	-1.20756	0.0616776	0.0928991	0.140226	0.115472										FALSE
chr2_218278506_G_A	ENSG00000261338.2	23187	60	76	0.383838	2.86545e-07	-0.663795	0.117401	1.42568e-05	9.59616e-08	2.44395e-05	-0.551000045090589	0.0362244529351165			FALSE	ENSG00000261338	-0.551	Favorable	lncRNA	RP11-378A13.1	SNP	rs2292551	0.59616	0.0376509	1.19903	0.0346438	1.25198	0.0622245	0.0468341	0.0879678	0.0644663										FALSE
chr2_218278604_T_C	ENSG00000261338.2	23285	60	76	0.383838	2.86545e-07	-0.663795	0.117401	1.42568e-05	9.59616e-08	2.44395e-05	-0.551000045090589	0.0362244529351165			FALSE	ENSG00000261338	-0.551	Favorable	lncRNA	RP11-378A13.1	SNP	rs2292552	0.59616	0.0376509	1.19903	0.0346438	1.25198	0.0622245	0.0468341	0.0879678	0.0644663										FALSE
chr2_218279366_G_A	ENSG00000261338.2	24047	60	76	0.383838	2.86545e-07	-0.663795	0.117401	1.42568e-05	9.59616e-08	2.44395e-05	-0.551000045090589	0.0362244529351165			FALSE	ENSG00000261338	-0.551	Favorable	lncRNA	RP11-378A13.1	SNP	rs12987180	0.59616	0.0376509	1.19903	0.0346438	1.25198	0.0622245	0.0468341	0.0879678	0.0644663										FALSE
chr2_218279426_G_A	ENSG00000261338.2	24107	60	77	0.401042	2.81237e-07	-0.64857	0.114615	1.42568e-05	9.59616e-08	2.44395e-05	-0.551000045090589	0.0362244529351165			FALSE	ENSG00000261338	-0.551	Favorable	lncRNA	RP11-378A13.1	SNP	rs12987219	0.655224	0.0232926	1.08582	0.0581009	1.38535	0.032077	0.049584	0.0838075	0.0618076										FALSE
chr2_218279843_AAG_A	ENSG00000261338.2	24524	59	74	0.397849	6.22246e-06	-0.622689	0.127796	1.42568e-05	9.59616e-08	2.44395e-05	-0.551000045090589	0.0362244529351165			FALSE	ENSG00000261338	-0.551	Favorable	lncRNA	RP11-378A13.1	Del	rs3055226	0.637289	0.0269835	1.22018	0.0315889	1.33305	0.0471231	0.037654	0.0744145	0.0522386										FALSE
chr9_42796514_G_A	ENSG00000236816.2	-56161	51	67	0.341837	3.60564e-12	-0.839504	0.100965	3.91594e-05	2.07531e-12	6.94188e-11	-0.433894921366908	0.00298590592996167			FALSE	ENSG00000236816	-0.433895	Favorable	transcribed_unprocessed_pseudogene	ANKRD20A7P	SNP	rs28422013	0.553392	0.0361737	1.32162	0.0120707	1.1068	0.0801966	0.0217517	0.0409296	0.0261022										FALSE
chr9_42798305_G_T	ENSG00000236816.2	-54370	52	62	0.313131	5.71699e-10	-0.845154	0.118363	3.91594e-05	2.07531e-12	6.94188e-11	-0.433894921366908	0.00298590592996167			FALSE	ENSG00000236816	-0.433895	Favorable	transcribed_unprocessed_pseudogene	ANKRD20A7P	SNP	rs1944245	0.501848	0.0802109	1.71257	0.00195491	0.104198	0.925758	0.000862301	0.00369963	0.000850924	0.642303	0.0946212	1.3199	0.0233986	0.525248	0.650669	2.63729e-07	1.63386e-07	1.25674e-13	FALSE
chr9_42800616_C_A	ENSG00000236816.2	-52059	52	67	0.341837	8.28907e-12	-0.844228	0.103937	3.91594e-05	2.07531e-12	6.94188e-11	-0.433894921366908	0.00298590592996167			FALSE	ENSG00000236816	-0.433895	Favorable	transcribed_unprocessed_pseudogene	ANKRD20A7P	SNP	rs28721997	0.669653	0.0130411	1.56197	0.00588872	1.41678	0.0347625	0.00622007	0.0208134	0.00927295	0.829918	0.0199292	1.1862	0.0449362	1.63291	0.0341412	2.83883e-07	3.38201e-07	2.16564e-13	FALSE
chr9_42838138_A_G	ENSG00000236816.2	-14537	43	55	0.302198	4.43652e-11	-0.888243	0.114842	3.91594e-05	2.07531e-12	6.94188e-11	-0.433894921366908	0.00298590592996167			FALSE	ENSG00000236816	-0.433895	Favorable	transcribed_unprocessed_pseudogene	ANKRD20A7P	SNP	rs28482031	0.653166	0.013776	1.05937	0.0286291	1.24908	0.0329565	0.0333797	0.0447872	0.0317604	0.822132	0.0105779	1.08753	0.0330639	1.55819	0.024716	2.07995e-07	8.75941e-08	1.07736e-13	FALSE
chr9_42838142_T_G	ENSG00000236816.2	-14533	41	51	0.293103	3.37212e-09	-0.855811	0.127279	3.91594e-05	2.07531e-12	6.94188e-11	-0.433894921366908	0.00298590592996167			FALSE	ENSG00000236816	-0.433895	Favorable	transcribed_unprocessed_pseudogene	ANKRD20A7P	SNP	rs28681497	0.816981	0.00269999	1.10762	0.0220957	1.58819	0.00684815	0.0113046	0.0144431	0.00747952	0.910579	0.00447266	1.11155	0.0287133	1.75548	0.0102465	1.23504e-07	8.34958e-08	7.46318e-14	FALSE
chr9_42850992_A_G	ENSG00000236816.2	-1683	45	55	0.3125	8.33375e-10	-0.875019	0.124076	3.91594e-05	2.07531e-12	6.94188e-11	-0.433894921366908	0.00298590592996167			FALSE	ENSG00000236816	-0.433895	Favorable	transcribed_unprocessed_pseudogene	ANKRD20A7P	SNP	rs28474690	0.598706	0.0279709	1.37208	0.0049538	0.941568	0.183305	0.0114529	0.0192831	0.0105844										FALSE
chr9_42852838_A_G	ENSG00000236816.2	163	52	68	0.343434	2.55764e-12	-0.843424	0.100478	3.91594e-05	2.07531e-12	6.94188e-11	-0.433894921366908	0.00298590592996167			FALSE	ENSG00000236816	-0.433895	Favorable	transcribed_unprocessed_pseudogene	ANKRD20A7P	SNP	rs28707204	0.620284	0.0192733	1.60333	0.00470297	1.32346	0.0485561	0.00556853	0.0181923	0.00780899	0.792231	0.0253541	1.19661	0.0432537	1.54788	0.0449261	3.10544e-07	3.08397e-07	2.08947e-13	FALSE
chr9_42852947_G_A	ENSG00000236816.2	272	50	66	0.354839	2.07531e-12	-0.854169	0.101176	3.91594e-05	2.07531e-12	6.94188e-11	-0.433894921366908	0.00298590592996167			FALSE	ENSG00000236816	-0.433895	Favorable	transcribed_unprocessed_pseudogene	ANKRD20A7P	SNP	rs28612439	0.56335	0.0316743	1.37094	0.00921348	1.12654	0.0749399	0.0163805	0.0324778	0.0193553	0.765477	0.0248435	1.15933	0.0355823	1.44179	0.053048	2.95175e-07	1.63825e-07	1.55402e-13	FALSE
chr9_42852958_G_T	ENSG00000236816.2	283	49	64	0.347826	3.54412e-12	-0.855723	0.102867	3.91594e-05	2.07531e-12	6.94188e-11	-0.433894921366908	0.00298590592996167			FALSE	ENSG00000236816	-0.433895	Favorable	transcribed_unprocessed_pseudogene	ANKRD20A7P	SNP	rs28395168	0.593413	0.0240306	1.38561	0.00849526	1.18698	0.0606136	0.0139946	0.0292733	0.0168086	0.779622	0.022046	1.16722	0.0343144	1.47399	0.0474026	2.74257e-07	1.74964e-07	1.53352e-13	FALSE
chr9_42860882_A_G	ENSG00000236816.2	8207	44	56	0.35	3.79568e-06	-0.683033	0.136572	3.91594e-05	2.07531e-12	6.94188e-11	-0.433894921366908	0.00298590592996167			FALSE	ENSG00000236816	-0.433895	Favorable	transcribed_unprocessed_pseudogene	ANKRD20A7P	SNP	rs62539264	0.497188	0.0604837	1.28416	0.00623923	0.695078	0.313881	0.018548	0.0231791	0.0142722										FALSE
chr9_42861941_AGTT_A	ENSG00000236816.2	9266	49	53	0.273196	5.19537e-07	-0.858116	0.155841	3.91594e-05	2.07531e-12	6.94188e-11	-0.433894921366908	0.00298590592996167			FALSE	ENSG00000236816	-0.433895	Favorable	transcribed_unprocessed_pseudogene	ANKRD20A7P	Del	.	0.980484	0.00559193	1.09915	0.0229248	1.83904	0.0256832	0.0216523	0.0280468	0.0165133										FALSE
chr9_42873712_G_A	ENSG00000236816.2	21037	51	67	0.338384	8.01615e-12	-0.830432	0.102141	3.91594e-05	2.07531e-12	6.94188e-11	-0.433894921366908	0.00298590592996167			FALSE	ENSG00000236816	-0.433895	Favorable	transcribed_unprocessed_pseudogene	ANKRD20A7P	SNP	rs62538297	0.633473	0.0157078	1.67614	0.00313076	1.35304	0.0437504	0.00342404	0.0126543	0.00463533	0.815957	0.0195609	1.27821	0.031368	1.59584	0.0377703	2.29038e-07	2.33847e-07	1.43509e-13	FALSE
chr9_42878076_A_G	ENSG00000236816.2	25401	55	68	0.447368	9.52866e-06	-0.782248	0.164327	3.91594e-05	2.07531e-12	6.94188e-11	-0.433894921366908	0.00298590592996167			FALSE	ENSG00000236816	-0.433895	Favorable	transcribed_unprocessed_pseudogene	ANKRD20A7P	SNP	rs71493013	0.609986	0.0347294	1.12536	0.0308666	1.16051	0.0840021	0.0497379	0.0810443	0.0612423										FALSE
chr9_42880471_C_A	ENSG00000236816.2	27796	51	67	0.338384	8.01615e-12	-0.830432	0.102141	3.91594e-05	2.07531e-12	6.94188e-11	-0.433894921366908	0.00298590592996167			FALSE	ENSG00000236816	-0.433895	Favorable	transcribed_unprocessed_pseudogene	ANKRD20A7P	SNP	rs67169668	0.633473	0.0157078	1.67614	0.00313076	1.35304	0.0437504	0.00342404	0.0126543	0.00463533	0.815957	0.0195609	1.27821	0.031368	1.59584	0.0377703	2.29038e-07	2.33847e-07	1.43509e-13	FALSE
chr9_42892406_C_T	ENSG00000236816.2	39731	51	65	0.331633	2.08021e-11	-0.850994	0.107587	3.91594e-05	2.07531e-12	6.94188e-11	-0.433894921366908	0.00298590592996167			FALSE	ENSG00000236816	-0.433895	Favorable	transcribed_unprocessed_pseudogene	ANKRD20A7P	SNP	rs72707532	0.708973	0.00843139	1.61193	0.00448574	1.49681	0.0257138	0.00408567	0.0157071	0.00614363	0.867901	0.0136776	1.26356	0.0330915	1.71448	0.0252872	2.02315e-07	2.71753e-07	1.53366e-13	FALSE
chr9_42892407_A_G	ENSG00000236816.2	39732	51	65	0.331633	2.08021e-11	-0.850994	0.107587	3.91594e-05	2.07531e-12	6.94188e-11	-0.433894921366908	0.00298590592996167			FALSE	ENSG00000236816	-0.433895	Favorable	transcribed_unprocessed_pseudogene	ANKRD20A7P	SNP	rs72707531	0.708973	0.00843139	1.61193	0.00448574	1.49681	0.0257138	0.00408567	0.0157071	0.00614363	0.867901	0.0136776	1.26356	0.0330915	1.71448	0.0252872	2.02315e-07	2.71753e-07	1.53366e-13	FALSE
chr9_42893906_T_A	ENSG00000236816.2	41231	51	67	0.338384	8.01615e-12	-0.830432	0.102141	3.91594e-05	2.07531e-12	6.94188e-11	-0.433894921366908	0.00298590592996167			FALSE	ENSG00000236816	-0.433895	Favorable	transcribed_unprocessed_pseudogene	ANKRD20A7P	SNP	rs201177483	0.633473	0.0157078	1.67614	0.00313076	1.35304	0.0437504	0.00342404	0.0126543	0.00463533	0.815957	0.0195609	1.27821	0.031368	1.59584	0.0377703	2.29038e-07	2.33847e-07	1.43509e-13	FALSE
chr9_42893907_C_G	ENSG00000236816.2	41232	51	67	0.338384	8.01615e-12	-0.830432	0.102141	3.91594e-05	2.07531e-12	6.94188e-11	-0.433894921366908	0.00298590592996167			FALSE	ENSG00000236816	-0.433895	Favorable	transcribed_unprocessed_pseudogene	ANKRD20A7P	SNP	rs200360079	0.633473	0.0157078	1.67614	0.00313076	1.35304	0.0437504	0.00342404	0.0126543	0.00463533	0.815957	0.0195609	1.27821	0.031368	1.59584	0.0377703	2.29038e-07	2.33847e-07	1.43509e-13	FALSE
chr9_42896171_C_G	ENSG00000236816.2	43496	51	67	0.356383	6.39379e-10	-0.793832	0.111584	3.91594e-05	2.07531e-12	6.94188e-11	-0.433894921366908	0.00298590592996167			FALSE	ENSG00000236816	-0.433895	Favorable	transcribed_unprocessed_pseudogene	ANKRD20A7P	SNP	rs62537399	0.633473	0.0157078	1.67614	0.00313076	1.35304	0.0437504	0.00342404	0.0126543	0.00463533	0.815957	0.0195609	1.27821	0.031368	1.59584	0.0377703	2.29038e-07	2.33847e-07	1.43509e-13	FALSE
chr9_42921598_T_C	ENSG00000236816.2	68923	49	62	0.326316	2.20813e-11	-0.857548	0.108606	3.91594e-05	2.07531e-12	6.94188e-11	-0.433894921366908	0.00298590592996167			FALSE	ENSG00000236816	-0.433895	Favorable	transcribed_unprocessed_pseudogene	ANKRD20A7P	SNP	.	0.659854	0.0126631	1.78777	0.00150663	1.31863	0.0622795	0.00144037	0.0064196	0.00171515	0.817924	0.0264755	1.3681	0.0199716	1.46372	0.0814231	2.02732e-07	1.72992e-07	9.54288e-14	FALSE
chr9_42972679_G_T	ENSG00000236816.2	120004	50	66	0.333333	6.75159e-12	0.834022	0.102085	3.91594e-05	2.07531e-12	6.94188e-11	-0.433894921366908	0.00298590592996167			FALSE	ENSG00000236816	-0.433895	Favorable	transcribed_unprocessed_pseudogene	ANKRD20A7P	SNP	.	-0.615152	0.0174878	0.415327	0.42569	-1.32059	0.0491284	0.00242194	0.00928414	0.00300538	-0.693914	0.0334096	-0.113092	0.847795	-1.38022	0.0606777	2.87045e-07	2.25415e-07	1.49171e-13	TRUE
chr9_42975562_A_T	ENSG00000236816.2	122887	44	57	0.365385	3.81707e-10	-0.899052	0.124271	3.91594e-05	2.07531e-12	6.94188e-11	-0.433894921366908	0.00298590592996167			FALSE	ENSG00000236816	-0.433895	Favorable	transcribed_unprocessed_pseudogene	ANKRD20A7P	SNP	rs4929763	0.665245	0.00986298	1.3795	0.00585466	1.28106	0.0344216	0.00896111	0.017346	0.00903087										FALSE
chr9_43119816_G_GGGC	ENSG00000236816.2	267141	61	82	0.476744	9.38014e-08	0.736937	0.124315	3.91594e-05	2.07531e-12	6.94188e-11	-0.433894921366908	0.00298590592996167			FALSE	ENSG00000236816	-0.433895	Favorable	transcribed_unprocessed_pseudogene	ANKRD20A7P	Ins	.	-0.591193	0.0448721	0.275513	0.520448	-19.3803	0.997397	0.000519581	0.81342	0.00985662	-1.0888	0.00603197	-0.497108	0.329024	-20.0769	0.997688	8.7724e-09	4.27933e-06	7.04742e-14	TRUE
chr9_43119817_A_AGCTGGG	ENSG00000236816.2	267142	62	82	0.455556	7.86881e-08	0.743552	0.124533	3.91594e-05	2.07531e-12	6.94188e-11	-0.433894921366908	0.00298590592996167			FALSE	ENSG00000236816	-0.433895	Favorable	transcribed_unprocessed_pseudogene	ANKRD20A7P	Ins	.	-0.686576	0.0196941	0.215187	0.624748	-19.4833	0.997261	0.000180632	0.887248	0.00491154	-1.02945	0.00631565	-0.374229	0.455445	-20.0092	0.997604	6.6045e-09	8.07093e-06	6.4069e-14	TRUE
chr7_38385062_G_A	ENSG00000211697.4	35040	49	52	0.265306	6.70294e-06	0.573712	0.118217	2.12077e-05	4.26236e-07	4.48439e-05	-0.33744295924491	0.0476008610921077			FALSE	ENSG00000211697	-0.337443	Favorable	TR_V_gene	TRGV5	SNP	rs62446763	-0.946975	0.0300369	-0.873963	0.0544223	-17.5148	0.997452	0.0532425	0.15726	0.0808109										FALSE
chr7_38389598_T_C	ENSG00000211697.4	39576	47	50	0.260417	1.94888e-05	0.56512	0.123682	2.12077e-05	4.26236e-07	4.48439e-05	-0.33744295924491	0.0476008610921077			FALSE	ENSG00000211697	-0.337443	Favorable	TR_V_gene	TRGV5	SNP	rs3815509	-0.913057	0.0362527	-0.836106	0.0660102	-17.4881	0.997446	0.06371	0.18456	0.0975079										FALSE
chr7_64112940_GTA_G	ENSG00000234444.9	-194519	48	50	0.320513	6.66838e-06	-0.775687	0.159791	1.61469e-05	2.78102e-06	0.000603842	-0.198969877540577	0.0294374015235235			FALSE	ENSG00000234444	-0.19897	Favorable	protein_coding	ZNF736	Del	rs61201898	0.929789	0.0108104	1.08173	0.0182643	1.49576	0.162426	0.0355848	0.0468051	0.0333993	1.02515	0.0126812	0.982675	0.0377827	2.18795	0.0459683	2.52288e-07	9.77246e-08	5.58325e-14	FALSE
chr7_64120305_G_A	ENSG00000234444.9	-187154	56	67	0.345361	2.78102e-06	-0.573515	0.112862	1.61469e-05	2.78102e-06	0.000603842	-0.198969877540577	0.0294374015235235			FALSE	ENSG00000234444	-0.19897	Favorable	protein_coding	ZNF736	SNP	rs9768219	0.758134	0.0117116	1.11616	0.0322153	1.47254	0.028334	0.0307021	0.0503123	0.0341315	0.657091	0.0411254	0.97766	0.0666996	1.22205	0.0849167	4.93117e-07	4.19876e-08	6.37047e-14	FALSE
chr7_64120334_G_C	ENSG00000234444.9	-187125	57	68	0.343434	9.84605e-06	-0.540714	0.113795	1.61469e-05	2.78102e-06	0.000603842	-0.198969877540577	0.0294374015235235			FALSE	ENSG00000234444	-0.19897	Favorable	protein_coding	ZNF736	SNP	rs58574981	0.74024	0.0150807	1.05204	0.0434853	1.44143	0.0318504	0.0416081	0.0627342	0.0451166	0.645572	0.0459314	0.940989	0.0772587	1.20451	0.0894649	5.58837e-07	4.35012e-08	6.96784e-14	FALSE
chr7_64355243_G_C	ENSG00000234444.9	47784	62	79	0.459302	1.49532e-05	-0.594525	0.128121	1.61469e-05	2.78102e-06	0.000603842	-0.198969877540577	0.0294374015235235			FALSE	ENSG00000234444	-0.19897	Favorable	protein_coding	ZNF736	SNP	rs603101	0.856446	0.00394748	1.49836	0.0513664	2.03835	0.00853091	0.00663266	0.0280527	0.0108689										FALSE
chr15_75012413_C_T	ENSG00000138621.11	-11142	52	61	0.38125	1.02795e-06	0.659754	0.123662	1.34954e-05	7.2994e-08	2.09785e-05	-0.177424937029503	0.0237620635813466			FALSE	ENSG00000138621	-0.177425	Favorable	protein_coding	PPCDC	SNP	rs78434425										-0.875152	0.0376064	-0.919763	0.0759274	-1.67127	0.0899668	5.11142e-07	1.11276e-06	4.2701e-13	FALSE
chr11_73900304_G_C	ENSG00000175575.12	23605	22	23	0.116162	4.63478e-10	-1.15439	0.160569	1.91992e-05	4.63478e-10	6.86801e-08	-0.138265660545201	0.0470163600458136			FALSE	ENSG00000175575	-0.138266	Favorable	protein_coding	PAAF1	SNP	rs2067912	0.531517	0.237543	0.152379	0.76508	4.61386	0.00115136	0.0384897	0.00507382	4.0908e-11										FALSE
chr6_56059416_TC_T	ENSG00000124749.16	-334678	44	50	0.263158	3.19155e-10	0.846766	0.116373	2.85629e-05	1.22062e-10	1.68491e-08	-0.133160078321312	0.00516508779757355	-0.129705262065337	0.00307205915652327	FALSE	ENSG00000124749	-0.13316	Favorable	protein_coding	COL21A1	Del	rs3830813										-0.962798	0.00328912	0.141539	0.834094	-1.85624	0.0181625	1.41205e-08	3.06399e-07	4.34766e-14	TRUE
chr6_56064549_T_C	ENSG00000124749.16	-329545	43	49	0.252577	1.22062e-10	0.883533	0.117807	2.85629e-05	1.22062e-10	1.68491e-08	-0.133160078321312	0.00516508779757355	-0.129705262065337	0.00307205915652327	FALSE	ENSG00000124749	-0.13316	Favorable	protein_coding	COL21A1	SNP	rs2235735										-1.01927	0.00608216	0.000959484	0.999035	-1.84834	0.0439476	4.73045e-08	5.25982e-07	6.92701e-14	TRUE
chr6_56074041_G_A	ENSG00000124749.16	-320053	54	67	0.348958	9.32018e-09	0.6637	0.102374	2.85629e-05	1.22062e-10	1.68491e-08	-0.133160078321312	0.00516508779757355	-0.129705262065337	0.00307205915652327	FALSE	ENSG00000124749	-0.13316	Favorable	protein_coding	COL21A1	SNP	rs4715576										-0.914206	0.0107424	-1.18707	0.0564103	-1.87774	0.00733751	1.94328e-07	3.03043e-07	1.17373e-13	FALSE
chr6_56157072_T_TAAA	ENSG00000124749.16	-237022	34	38	0.25	3.17466e-07	0.76299	0.135553	2.85629e-05	1.22062e-10	1.68491e-08	-0.133160078321312	0.00516508779757355	-0.129705262065337	0.00307205915652327	FALSE	ENSG00000124749	-0.13316	Favorable	protein_coding	COL21A1	Ins	rs373556137										-0.601035	0.0199125	0.914704	0.0909188	-1.56771	0.0130006	3.85929e-09	3.10292e-07	1.31844e-14	TRUE
chr6_56179780_T_C	ENSG00000124749.16	-214314	32	37	0.190722	4.52243e-08	0.729908	0.119562	2.85629e-05	1.22062e-10	1.68491e-08	-0.133160078321312	0.00516508779757355	-0.129705262065337	0.00307205915652327	FALSE	ENSG00000124749	-0.13316	Favorable	protein_coding	COL21A1	SNP	rs2038149										-0.838652	0.0138257	0.164501	0.838864	-1.38785	0.0991156	1.30869e-07	4.27749e-07	1.27406e-13	TRUE
chr5_181241964_T_G	ENSG00000248275.1	-19248	65	77	0.388889	3.89642e-08	-0.717124	0.116781	1.15712e-05	1.14749e-08	3.4363e-06	-0.120087084487831	0.00555862352765563			FALSE	ENSG00000248275	-0.120087	Favorable	lncRNA	TRIM52-AS1	SNP	rs2241370										0.431258	0.287204	-0.313489	0.524716	1.64088	0.0223137	1.99519e-07	1.52075e-07	4.67768e-14	TRUE
chr5_181242370_A_G	ENSG00000248275.1	-18842	65	77	0.388889	3.89642e-08	-0.717124	0.116781	1.15712e-05	1.14749e-08	3.4363e-06	-0.120087084487831	0.00555862352765563			FALSE	ENSG00000248275	-0.120087	Favorable	lncRNA	TRIM52-AS1	SNP	rs2287715										0.431258	0.287204	-0.313489	0.524716	1.64088	0.0223137	1.99519e-07	1.52075e-07	4.67768e-14	TRUE
chr5_181243251_C_G	ENSG00000248275.1	-17961	57	66	0.362637	1.60019e-07	-0.717962	0.12384	1.15712e-05	1.14749e-08	3.4363e-06	-0.120087084487831	0.00555862352765563			FALSE	ENSG00000248275	-0.120087	Favorable	lncRNA	TRIM52-AS1	SNP	rs1279738	-0.327294	0.370359	-0.972957	0.0383265	0.361432	0.574435	0.0513678	0.062845	0.0479872	-0.180888	0.653406	-0.988556	0.0491053	1.18889	0.0999343	9.17272e-08	8.08878e-08	3.4321e-14	TRUE
chr5_181260427_CTCT_C	ENSG00000248275.1	-785	64	76	0.383838	1.14749e-08	-0.729424	0.113377	1.15712e-05	1.14749e-08	3.4363e-06	-0.120087084487831	0.00555862352765563			FALSE	ENSG00000248275	-0.120087	Favorable	lncRNA	TRIM52-AS1	Del	rs200454506										0.449875	0.263528	-0.283311	0.564455	1.66359	0.0202348	2.0628e-07	1.57292e-07	4.791e-14	TRUE
chr5_181283260_T_C	ENSG00000248275.1	22048	63	75	0.394737	2.72162e-08	-0.774557	0.124385	1.15712e-05	1.14749e-08	3.4363e-06	-0.120087084487831	0.00555862352765563			FALSE	ENSG00000248275	-0.120087	Favorable	lncRNA	TRIM52-AS1	SNP	rs2545073										0.465096	0.245265	-0.259761	0.596948	1.68082	0.0187915	2.11313e-07	1.6119e-07	4.86626e-14	TRUE
chrX_85103858_C_T	ENSG00000155008.13	100032	34	59	0.29798	7.8284e-08	0.344813	0.0577386	4.40604e-05	6.61329e-08	1.013e-06	-0.11131967042638	0.0251570407181061			FALSE	ENSG00000155008	-0.11132	Favorable	protein_coding	APOOL	SNP	rs5922146										-0.427229	0.125483	-19.4943	0.997659	-1.05091	0.0499498	7.83167e-08	7.21163e-07	1.47207e-13	FALSE
chr14_73874094_A_T	ENSG00000140043.11	22250	63	81	0.409091	8.4624e-06	0.390933	0.0815857	1.60577e-05	2.4346e-06	0.000644805	-0.0974260577492439	0.00133256958535412			FALSE	ENSG00000140043	-0.0974261	Favorable	protein_coding	PTGR2	SNP	rs11159042										-0.372371	0.276694	-1.47291	0.00803323	-0.765927	0.167809	2.02649e-07	2.5514e-07	8.05101e-14	FALSE
chr14_73909253_A_C	ENSG00000140043.11	57409	63	81	0.409091	8.4624e-06	0.390933	0.0815857	1.60577e-05	2.4346e-06	0.000644805	-0.0974260577492439	0.00133256958535412			FALSE	ENSG00000140043	-0.0974261	Favorable	protein_coding	PTGR2	SNP	rs2302136										-0.372371	0.276694	-1.47291	0.00803323	-0.765927	0.167809	2.02649e-07	2.5514e-07	8.05101e-14	FALSE
chr14_73938053_T_C	ENSG00000140043.11	86209	69	94	0.474747	2.4346e-06	0.406059	0.0793742	1.60577e-05	2.4346e-06	0.000644805	-0.0974260577492439	0.00133256958535412			FALSE	ENSG00000140043	-0.0974261	Favorable	protein_coding	PTGR2	SNP	rs28927675										-0.512546	0.126637	-1.15761	0.0281482	-0.869247	0.13826	4.96419e-07	7.72466e-07	2.61656e-13	FALSE
chr18_57620775_G_A	ENSG00000066926.10	34003	59	76	0.391753	1.39809e-05	0.559163	0.120035	2.18537e-05	4.41983e-07	4.44965e-05	-0.0933263692263241	0.0122268952214311			FALSE	ENSG00000066926	-0.0933264	Favorable	protein_coding	FECH	SNP	rs389031	-0.622591	0.0315862	-0.724609	0.129293	-1.22102	0.0325472	0.0928831	0.0853661	0.0689964										FALSE
chr15_89889294_G_A	ENSG00000157823.16	-5344	40	43	0.236264	3.13023e-06	-0.702333	0.139046	1.61721e-05	4.19732e-09	5.87213e-07	-0.0746590818821943	0.03949563902762	-0.119734872017555	0.00515692276598762	FALSE	ENSG00000157823	-0.0746591	Favorable	protein_coding	AP3S2	SNP	rs2043880										0.737731	0.0313164	1.03687	0.231163	1.61859	0.0462656	3.68947e-07	2.34776e-07	1.68232e-13	FALSE
chr7_135164461_G_A	ENSG00000272941.1	-3942	54	62	0.313131	4.54835e-06	0.530991	0.107177	1.28725e-05	4.54835e-06	0.000910493			-0.0640786273911131	0.0085286988225262	FALSE	ENSG00000272941	-0.0640786	Favorable	lncRNA	RP11-134L10.1	SNP	rs3800592										-0.536605	0.237687	-1.25376	0.0280066	0.336715	0.67597	2.35702e-07	3.37878e-07	2.00622e-13	TRUE
chr7_135164825_A_C	ENSG00000272941.1	-3578	54	62	0.313131	4.54835e-06	0.530991	0.107177	1.28725e-05	4.54835e-06	0.000910493			-0.0640786273911131	0.0085286988225262	FALSE	ENSG00000272941	-0.0640786	Favorable	lncRNA	RP11-134L10.1	SNP	rs2288237										-0.536605	0.237687	-1.25376	0.0280066	0.336715	0.67597	2.35702e-07	3.37878e-07	2.00622e-13	TRUE
chr7_135167647_G_A	ENSG00000272941.1	-756	54	62	0.313131	4.54835e-06	0.530991	0.107177	1.28725e-05	4.54835e-06	0.000910493			-0.0640786273911131	0.0085286988225262	FALSE	ENSG00000272941	-0.0640786	Favorable	lncRNA	RP11-134L10.1	SNP	rs2288238										-0.536605	0.237687	-1.25376	0.0280066	0.336715	0.67597	2.35702e-07	3.37878e-07	2.00622e-13	TRUE
chr18_673086_A_G	ENSG00000132199.18	-39590	65	83	0.419192	2.05507e-05	0.49939	0.10964	2.43025e-05	7.81275e-08	1.10708e-05	-0.0463276935585883	0.0136976391036809			FALSE	ENSG00000132199	-0.0463277	Favorable	protein_coding	ENOSF1	SNP	rs2790										-0.197047	0.535841	-1.29712	0.0396291	-0.18668	0.733576	4.39737e-07	4.28877e-07	3.00245e-13	FALSE
chr4_39771506_C_T	ENSG00000035928.15	405131	12	13	0.0706522	2.95392e-06	1.00769	0.198912	1.28605e-05	2.95392e-06	0.000619379	-0.0402065053595735	0.0346197786063616			FALSE	ENSG00000035928	-0.0402065	Favorable	protein_coding	RFC1	SNP	rs160096										1.01699	0.0484983	1.50939	0.0157611	-14.5109	0.997655	4.54497e-07	6.56208e-07	2.52832e-13	TRUE
chr4_39774996_G_A	ENSG00000035928.15	408621	12	13	0.0663265	3.10357e-06	0.997098	0.197316	1.28605e-05	2.95392e-06	0.000619379	-0.0402065053595735	0.0346197786063616			FALSE	ENSG00000035928	-0.0402065	Favorable	protein_coding	RFC1	SNP	rs463918										1.01699	0.0484983	1.50939	0.0157611	-14.5109	0.997655	4.54497e-07	6.56208e-07	2.52832e-13	TRUE
chr4_39777613_AT_A	ENSG00000035928.15	411238	12	13	0.0656566	3.34918e-06	0.993737	0.197419	1.28605e-05	2.95392e-06	0.000619379	-0.0402065053595735	0.0346197786063616			FALSE	ENSG00000035928	-0.0402065	Favorable	protein_coding	RFC1	Del	rs3839129										1.01699	0.0484983	1.50939	0.0157611	-14.5109	0.997655	4.54497e-07	6.56208e-07	2.52832e-13	TRUE
chr4_82631211_C_T	ENSG00000249242.7	68854	46	56	0.301075	8.52885e-06	-0.433617	0.0905328	2.9459e-05	6.91268e-07	9.34739e-05	-0.0361785440628424	0.00720318178809122			FALSE	ENSG00000249242	-0.0361785	Favorable	protein_coding	TMEM150C	SNP	rs72658996										0.697277	0.0458723	0.186803	0.697295	1.89529	0.00655109	2.42368e-07	4.53618e-07	1.3835e-13	FALSE
chr4_186257459_A_T	ENSG00000145476.15	65939	62	74	0.385417	1.05548e-08	0.563321	0.0872888	1.89425e-05	1.05548e-08	3.21879e-06	-0.034230083357731	0.00170969118809729			FALSE	ENSG00000145476	-0.0342301	Favorable	protein_coding	CYP4V2	SNP	rs4253327	-0.769049	0.0112322	-0.722237	0.129339	-1.55377	0.0133347	0.0386702	0.0436266	0.0292544	-0.686748	0.0247307	-0.459647	0.371588	-1.419	0.0299069	3.722e-07	2.6619e-07	1.79868e-13	FALSE
chr1_89014075_T_C	ENSG00000117226.11	-8819	65	83	0.419192	6.49372e-06	-0.579519	0.11921	3.20391e-05	9.69901e-12	2.66542e-09			-0.0162706546567411	0.0273409274956715	FALSE	ENSG00000117226	-0.0162707	Favorable	protein_coding	GBP3	SNP	rs3795543	-0.127821	0.684018	-1.10993	0.0290038	0.0977328	0.847507	0.0357718	0.0545504	0.0393108	0.399322	0.287172	-0.856454	0.118028	1.36626	0.0309111	2.79621e-08	3.35109e-07	3.19025e-14	TRUE
chr1_89056337_A_C	ENSG00000117226.11	33443	18	19	0.0979381	2.19036e-05	-0.966762	0.213058	3.20391e-05	9.69901e-12	2.66542e-09			-0.0162706546567411	0.0273409274956715	FALSE	ENSG00000117226	-0.0162707	Favorable	protein_coding	GBP3	SNP	rs2390679	0.340758	0.462784	-0.0823506	0.881814	2.93338	0.00762477	0.145512	0.0265228	0.000792556	1.21747	0.0159124	0.880393	0.168754	3.19917	0.00610473	3.40444e-07	1.44745e-07	1.30408e-15	TRUE
chr1_89058244_C_T	ENSG00000117226.11	35350	18	19	0.0959596	2.50477e-05	-0.959241	0.213109	3.20391e-05	9.69901e-12	2.66542e-09			-0.0162706546567411	0.0273409274956715	FALSE	ENSG00000117226	-0.0162707	Favorable	protein_coding	GBP3	SNP	rs60070945	0.340758	0.462784	-0.0823506	0.881814	2.93338	0.00762477	0.145512	0.0265228	0.000792556	1.21747	0.0159124	0.880393	0.168754	3.19917	0.00610473	3.40444e-07	1.44745e-07	1.30408e-15	TRUE
chr1_89060137_C_T	ENSG00000117226.11	37243	18	19	0.0959596	2.50477e-05	-0.959241	0.213109	3.20391e-05	9.69901e-12	2.66542e-09			-0.0162706546567411	0.0273409274956715	FALSE	ENSG00000117226	-0.0162707	Favorable	protein_coding	GBP3	SNP	rs61798936	0.340758	0.462784	-0.0823506	0.881814	2.93338	0.00762477	0.145512	0.0265228	0.000792556	1.21747	0.0159124	0.880393	0.168754	3.19917	0.00610473	3.40444e-07	1.44745e-07	1.30408e-15	TRUE
chr11_57500697_T_C	ENSG00000134809.8	-30106	29	33	0.166667	3.73023e-06	-0.518451	0.10357	2.49372e-05	1.54194e-06	0.000216311	0.0260651944891813	0.0293572548623527			FALSE	ENSG00000134809	0.0260652	Unfavorable	protein_coding	TIMM10	SNP	rs2250673	-0.600328	0.0459018	-0.774316	0.262408	-1.27651	0.0466945	0.165948	0.116975	0.0938108										FALSE
chr7_128677952_G_T	ENSG00000243679.1	23932	64	82	0.465909	7.72188e-06	0.41943	0.0870941	1.76209e-05	1.72547e-07	3.91237e-05	0.0339699440236317	0.0148518120681023			FALSE	ENSG00000243679	0.0339699	Unfavorable	processed_pseudogene	RP11-274B21.3	SNP	rs67602452										0.583141	0.093697	-0.0668599	0.895842	1.32637	0.0329823	3.61396e-07	4.67807e-07	2.16052e-13	TRUE
chr7_5995434_A_C	ENSG00000122674.11	96700	57	68	0.350515	1.91637e-06	0.726171	0.140268	1.1694e-05	4.1939e-13	1.30726e-10	0.0704427945735089	0.0100496032454425	0.0795431202229582	0.00661975123794987	FALSE	ENSG00000122674	0.0704428	Unfavorable	protein_coding	CCZ1	SNP	rs12534423	0.961491	0.00108038	1.73599	0.00607774	2.09013	0.00423176	0.00142373	0.0103323	0.00251367	0.644347	0.0290342	2.01722	0.00358228	1.24884	0.112301	1.6649e-08	1.46699e-07	2.67384e-14	FALSE
chr7_5995450_G_A	ENSG00000122674.11	96716	58	69	0.348485	1.60921e-06	0.731311	0.140056	1.1694e-05	4.1939e-13	1.30726e-10	0.0704427945735089	0.0100496032454425	0.0795431202229582	0.00661975123794987	FALSE	ENSG00000122674	0.0704428	Unfavorable	protein_coding	CCZ1	SNP	rs3815383	0.950266	0.00141645	1.67062	0.00827559	2.05899	0.00483598	0.00216026	0.012848	0.00365476	0.635946	0.0319575	1.98355	0.00424705	1.23705	0.115459	2.07957e-08	1.437e-07	3.21892e-14	FALSE
chr7_6003434_C_T	ENSG00000122674.11	104700	53	62	0.336957	7.71176e-07	0.769365	0.142278	1.1694e-05	4.1939e-13	1.30726e-10	0.0704427945735089	0.0100496032454425	0.0795431202229582	0.00661975123794987	FALSE	ENSG00000122674	0.0704428	Unfavorable	protein_coding	CCZ1	SNP	rs12537608	0.826402	0.00515708	1.25061	0.0164336	1.60362	0.0169175	0.0132444	0.0261448	0.0145613	0.498771	0.096398	1.44035	0.0115711	0.600719	0.429185	1.33282e-07	1.67266e-07	8.9673e-14	FALSE
chr7_6003755_G_A	ENSG00000122674.11	105021	57	68	0.343434	2.49022e-06	0.714847	0.139893	1.1694e-05	4.1939e-13	1.30726e-10	0.0704427945735089	0.0100496032454425	0.0795431202229582	0.00661975123794987	FALSE	ENSG00000122674	0.0704428	Unfavorable	protein_coding	CCZ1	SNP	rs12532895	0.872685	0.00299974	1.36549	0.0160656	1.79616	0.00746036	0.00722353	0.0192644	0.00870185	0.555268	0.0587673	1.58453	0.010031	0.980333	0.179201	9.37114e-08	1.80477e-07	8.66486e-14	FALSE
chr7_6004166_C_G	ENSG00000122674.11	105432	57	68	0.346939	2.57779e-06	0.713469	0.139866	1.1694e-05	4.1939e-13	1.30726e-10	0.0704427945735089	0.0100496032454425	0.0795431202229582	0.00661975123794987	FALSE	ENSG00000122674	0.0704428	Unfavorable	protein_coding	CCZ1	SNP	rs12538294	0.872685	0.00299974	1.36549	0.0160656	1.79616	0.00746036	0.00722353	0.0192644	0.00870185	0.555268	0.0587673	1.58453	0.010031	0.980333	0.179201	9.37114e-08	1.80477e-07	8.66486e-14	FALSE
chr7_6009214_A_G	ENSG00000122674.11	110480	59	71	0.358586	1.81015e-07	0.760851	0.131926	1.1694e-05	4.1939e-13	1.30726e-10	0.0704427945735089	0.0100496032454425	0.0795431202229582	0.00661975123794987	FALSE	ENSG00000122674	0.0704428	Unfavorable	protein_coding	CCZ1	SNP	rs2302336	0.779406	0.00761488	1.30152	0.0217651	1.61179	0.0163541	0.0150768	0.0356505	0.0201093	0.517697	0.0759953	1.56606	0.0113128	0.924131	0.203225	1.08565e-07	1.67282e-07	9.24358e-14	FALSE
chr7_6026830_T_C	ENSG00000122674.11	128096	66	86	0.434343	7.40571e-07	0.664654	0.122683	1.1694e-05	4.1939e-13	1.30726e-10	0.0704427945735089	0.0100496032454425	0.0795431202229582	0.00661975123794987	FALSE	ENSG00000122674	0.0704428	Unfavorable	protein_coding	CCZ1	SNP	rs2639										0.215471	0.437078	1.37721	0.0308037	0.561172	0.411583	2.93094e-07	3.66639e-07	1.91953e-13	FALSE
chr7_6031225_C_T	ENSG00000122674.11	132491	59	73	0.434524	2.5532e-06	0.726639	0.142379	1.1694e-05	4.1939e-13	1.30726e-10	0.0704427945735089	0.0100496032454425	0.0795431202229582	0.00661975123794987	FALSE	ENSG00000122674	0.0704428	Unfavorable	protein_coding	CCZ1	SNP	rs10255418										0.152563	0.586582	1.20889	0.0388053	0.240488	0.723065	3.39753e-07	3.36335e-07	1.7084e-13	FALSE
chr10_27014676_A_T	ENSG00000120539.14	-140591	70	98	0.494949	5.91807e-12	-0.701372	0.0855297	1.72586e-05	1.22454e-17	6.36812e-15	0.0846181924087116	0.0214045167142253	0.125912594571303	0.000857558015823058	FALSE	ENSG00000120539	0.0846182	Unfavorable	protein_coding	MASTL	SNP	rs2274741										-0.624329	0.0641476	-1.17315	0.0443294	-1.24691	0.0489271	4.53733e-07	6.05807e-07	2.63283e-13	FALSE
chr10_27024738_C_T	ENSG00000120539.14	-130529	57	76	0.493506	3.6735e-06	-0.633984	0.12655	1.72586e-05	1.22454e-17	6.36812e-15	0.0846181924087116	0.0214045167142253	0.125912594571303	0.000857558015823058	FALSE	ENSG00000120539	0.0846182	Unfavorable	protein_coding	MASTL	SNP	rs11015456										-0.679131	0.0410766	-0.76348	0.130773	-1.29613	0.0661135	5.37581e-07	4.39313e-07	2.77914e-13	FALSE
chr10_27028911_C_T	ENSG00000120539.14	-126356	70	98	0.494949	5.91807e-12	-0.701372	0.0855297	1.72586e-05	1.22454e-17	6.36812e-15	0.0846181924087116	0.0214045167142253	0.125912594571303	0.000857558015823058	FALSE	ENSG00000120539	0.0846182	Unfavorable	protein_coding	MASTL	SNP	rs10829163										-0.624329	0.0641476	-1.17315	0.0443294	-1.24691	0.0489271	4.53733e-07	6.05807e-07	2.63283e-13	FALSE
chr10_27029442_G_A	ENSG00000120539.14	-125825	66	94	0.489583	1.52785e-11	0.698052	0.0874626	1.72586e-05	1.22454e-17	6.36812e-15	0.0846181924087116	0.0214045167142253	0.125912594571303	0.000857558015823058	FALSE	ENSG00000120539	0.0846182	Unfavorable	protein_coding	MASTL	SNP	rs1963735										0.699731	0.0336533	0.219354	0.698088	1.42479	0.0232515	3.01567e-07	4.79766e-07	1.75211e-13	FALSE
chr10_27040238_G_A	ENSG00000120539.14	-115029	70	98	0.494949	5.91807e-12	-0.701372	0.0855297	1.72586e-05	1.22454e-17	6.36812e-15	0.0846181924087116	0.0214045167142253	0.125912594571303	0.000857558015823058	FALSE	ENSG00000120539	0.0846182	Unfavorable	protein_coding	MASTL	SNP	rs10829167										-0.624329	0.0641476	-1.17315	0.0443294	-1.24691	0.0489271	4.53733e-07	6.05807e-07	2.63283e-13	FALSE
chr10_27044355_T_C	ENSG00000120539.14	-110912	57	80	0.421053	7.34718e-09	0.617021	0.0943512	1.72586e-05	1.22454e-17	6.36812e-15	0.0846181924087116	0.0214045167142253	0.125912594571303	0.000857558015823058	FALSE	ENSG00000120539	0.0846182	Unfavorable	protein_coding	MASTL	SNP	rs7091830										0.515395	0.0995896	-0.358669	0.562638	1.12891	0.0485476	3.70997e-07	7.04036e-07	2.2637e-13	TRUE
chr10_27066342_TATTA_T	ENSG00000120539.14	-88925	64	91	0.473958	2.13448e-12	0.708093	0.083938	1.72586e-05	1.22454e-17	6.36812e-15	0.0846181924087116	0.0214045167142253	0.125912594571303	0.000857558015823058	FALSE	ENSG00000120539	0.0846182	Unfavorable	protein_coding	MASTL	Del	rs3060820										0.664374	0.0457848	-0.111244	0.863103	1.28515	0.0352858	2.84402e-07	6.05173e-07	1.79292e-13	TRUE
chr10_27079197_A_C	ENSG00000120539.14	-76070	66	94	0.474747	2.1428e-13	0.721377	0.0804437	1.72586e-05	1.22454e-17	6.36812e-15	0.0846181924087116	0.0214045167142253	0.125912594571303	0.000857558015823058	FALSE	ENSG00000120539	0.0846182	Unfavorable	protein_coding	MASTL	SNP	rs3737055										0.646362	0.0530313	-0.132452	0.83706	1.24869	0.0416776	3.17184e-07	6.07127e-07	1.96806e-13	TRUE
chr10_27082718_T_C	ENSG00000120539.14	-72549	51	70	0.443038	9.14557e-10	0.731265	0.104013	1.72586e-05	1.22454e-17	6.36812e-15	0.0846181924087116	0.0214045167142253	0.125912594571303	0.000857558015823058	FALSE	ENSG00000120539	0.0846182	Unfavorable	protein_coding	MASTL	SNP	rs10829174										0.676677	0.0315267	-0.327853	0.609564	1.43094	0.01097	1.21803e-07	4.70003e-07	6.64702e-14	TRUE
chr10_27086630_C_T	ENSG00000120539.14	-68637	45	55	0.277778	1.6318e-05	-0.536856	0.11628	1.72586e-05	1.22454e-17	6.36812e-15	0.0846181924087116	0.0214045167142253	0.125912594571303	0.000857558015823058	FALSE	ENSG00000120539	0.0846182	Unfavorable	protein_coding	MASTL	SNP	rs66853312										-0.247078	0.49054	-1.43341	0.0195105	0.573811	0.377898	1.32044e-07	4.10275e-07	1.2332e-13	TRUE
chr10_27092420_T_C	ENSG00000120539.14	-62847	68	96	0.484848	1.76119e-12	-0.706826	0.0833491	1.72586e-05	1.22454e-17	6.36812e-15	0.0846181924087116	0.0214045167142253	0.125912594571303	0.000857558015823058	FALSE	ENSG00000120539	0.0846182	Unfavorable	protein_coding	MASTL	SNP	rs2297145										-0.565204	0.0936489	-1.34657	0.0346984	-1.06864	0.07925	4.18898e-07	7.03274e-07	2.64036e-13	FALSE
chr10_27093307_C_T	ENSG00000120539.14	-61960	45	55	0.277778	1.6318e-05	-0.536856	0.11628	1.72586e-05	1.22454e-17	6.36812e-15	0.0846181924087116	0.0214045167142253	0.125912594571303	0.000857558015823058	FALSE	ENSG00000120539	0.0846182	Unfavorable	protein_coding	MASTL	SNP	rs2297146										-0.247078	0.49054	-1.43341	0.0195105	0.573811	0.377898	1.32044e-07	4.10275e-07	1.2332e-13	TRUE
chr10_27093311_T_C	ENSG00000120539.14	-61956	66	94	0.474747	2.1428e-13	0.721377	0.0804437	1.72586e-05	1.22454e-17	6.36812e-15	0.0846181924087116	0.0214045167142253	0.125912594571303	0.000857558015823058	FALSE	ENSG00000120539	0.0846182	Unfavorable	protein_coding	MASTL	SNP	rs2297147										0.646362	0.0530313	-0.132452	0.83706	1.24869	0.0416776	3.17184e-07	6.07127e-07	1.96806e-13	TRUE
chr10_27093599_G_A	ENSG00000120539.14	-61668	45	55	0.277778	1.6318e-05	-0.536856	0.11628	1.72586e-05	1.22454e-17	6.36812e-15	0.0846181924087116	0.0214045167142253	0.125912594571303	0.000857558015823058	FALSE	ENSG00000120539	0.0846182	Unfavorable	protein_coding	MASTL	SNP	rs2297149										-0.247078	0.49054	-1.43341	0.0195105	0.573811	0.377898	1.32044e-07	4.10275e-07	1.2332e-13	TRUE
chr10_27093657_G_C	ENSG00000120539.14	-61610	45	55	0.277778	1.6318e-05	-0.536856	0.11628	1.72586e-05	1.22454e-17	6.36812e-15	0.0846181924087116	0.0214045167142253	0.125912594571303	0.000857558015823058	FALSE	ENSG00000120539	0.0846182	Unfavorable	protein_coding	MASTL	SNP	rs2297150										-0.247078	0.49054	-1.43341	0.0195105	0.573811	0.377898	1.32044e-07	4.10275e-07	1.2332e-13	TRUE
chr10_27100385_C_T	ENSG00000120539.14	-54882	45	55	0.277778	1.6318e-05	-0.536856	0.11628	1.72586e-05	1.22454e-17	6.36812e-15	0.0846181924087116	0.0214045167142253	0.125912594571303	0.000857558015823058	FALSE	ENSG00000120539	0.0846182	Unfavorable	protein_coding	MASTL	SNP	rs3737056										-0.247078	0.49054	-1.43341	0.0195105	0.573811	0.377898	1.32044e-07	4.10275e-07	1.2332e-13	TRUE
chr10_27111732_C_T	ENSG00000120539.14	-43535	44	54	0.278351	1.60874e-05	-0.53902	0.116653	1.72586e-05	1.22454e-17	6.36812e-15	0.0846181924087116	0.0214045167142253	0.125912594571303	0.000857558015823058	FALSE	ENSG00000120539	0.0846182	Unfavorable	protein_coding	MASTL	SNP	rs3758438										-0.23983	0.502846	-1.42739	0.0202833	0.580069	0.372513	1.37585e-07	3.93565e-07	1.23138e-13	TRUE
chr10_27132106_CT_C	ENSG00000120539.14	-23161	46	55	0.366667	1.44347e-05	-0.612501	0.131727	1.72586e-05	1.22454e-17	6.36812e-15	0.0846181924087116	0.0214045167142253	0.125912594571303	0.000857558015823058	FALSE	ENSG00000120539	0.0846182	Unfavorable	protein_coding	MASTL	Del	rs113682414										-0.588312	0.103035	-1.15987	0.0246089	-0.449459	0.52096	3.47655e-07	2.43834e-07	1.62439e-13	FALSE
chr10_27134815_T_C	ENSG00000120539.14	-20452	56	71	0.358586	1.15327e-05	-0.496821	0.10549	1.72586e-05	1.22454e-17	6.36812e-15	0.0846181924087116	0.0214045167142253	0.125912594571303	0.000857558015823058	FALSE	ENSG00000120539	0.0846182	Unfavorable	protein_coding	MASTL	SNP	rs2275752										-0.381798	0.272846	-1.59346	0.00556557	-0.130616	0.815515	5.95607e-08	2.22818e-07	5.16383e-14	FALSE
chr10_27145300_A_C	ENSG00000120539.14	-9967	53	68	0.409639	1.26779e-06	-0.638446	0.12087	1.72586e-05	1.22454e-17	6.36812e-15	0.0846181924087116	0.0214045167142253	0.125912594571303	0.000857558015823058	FALSE	ENSG00000120539	0.0846182	Unfavorable	protein_coding	MASTL	SNP	rs74790732										-0.881365	0.0337801	-1.47151	0.00955302	-1.16425	0.136607	1.37474e-07	4.68835e-07	1.2474e-13	FALSE
chr10_27145301_C_A	ENSG00000120539.14	-9966	54	70	0.443038	1.51578e-06	-0.689803	0.131723	1.72586e-05	1.22454e-17	6.36812e-15	0.0846181924087116	0.0214045167142253	0.125912594571303	0.000857558015823058	FALSE	ENSG00000120539	0.0846182	Unfavorable	protein_coding	MASTL	SNP	rs117799729										-0.889784	0.0315589	-1.47582	0.00920439	-1.1844	0.129496	1.30723e-07	4.7773e-07	1.2069e-13	FALSE
chr10_27149035_T_C	ENSG00000120539.14	-6232	45	55	0.277778	1.6318e-05	-0.536856	0.11628	1.72586e-05	1.22454e-17	6.36812e-15	0.0846181924087116	0.0214045167142253	0.125912594571303	0.000857558015823058	FALSE	ENSG00000120539	0.0846182	Unfavorable	protein_coding	MASTL	SNP	rs11538750										-0.247078	0.49054	-1.43341	0.0195105	0.573811	0.377898	1.32044e-07	4.10275e-07	1.2332e-13	TRUE
chr10_27208024_G_C	ENSG00000120539.14	52757	41	47	0.255435	4.268e-06	0.657207	0.132212	1.72586e-05	1.22454e-17	6.36812e-15	0.0846181924087116	0.0214045167142253	0.125912594571303	0.000857558015823058	FALSE	ENSG00000120539	0.0846182	Unfavorable	protein_coding	MASTL	SNP	rs6482604										0.404534	0.291741	-1.64773	0.0428315	-0.313021	0.642404	1.47268e-07	9.88138e-08	5.43429e-14	TRUE
chr10_27208145_C_T	ENSG00000120539.14	52878	67	96	0.5	1.51113e-14	0.786277	0.0820441	1.72586e-05	1.22454e-17	6.36812e-15	0.0846181924087116	0.0214045167142253	0.125912594571303	0.000857558015823058	FALSE	ENSG00000120539	0.0846182	Unfavorable	protein_coding	MASTL	SNP	rs7919523										0.952064	0.00543659	0.943431	0.264542	1.90078	0.0109306	9.42008e-08	2.59621e-07	6.85584e-14	FALSE
chr10_27219829_T_C	ENSG00000120539.14	64562	66	95	0.479798	1.22454e-17	0.795598	0.0705984	1.72586e-05	1.22454e-17	6.36812e-15	0.0846181924087116	0.0214045167142253	0.125912594571303	0.000857558015823058	FALSE	ENSG00000120539	0.0846182	Unfavorable	protein_coding	MASTL	SNP	rs10764690										0.880281	0.00733144	0.638866	0.372118	1.69694	0.0097653	1.22325e-07	2.4507e-07	7.63824e-14	FALSE
chr10_27235038_G_A	ENSG00000120539.14	79771	44	54	0.272727	1.84054e-06	-0.587543	0.113265	1.72586e-05	1.22454e-17	6.36812e-15	0.0846181924087116	0.0214045167142253	0.125912594571303	0.000857558015823058	FALSE	ENSG00000120539	0.0846182	Unfavorable	protein_coding	MASTL	SNP	rs534226										-0.483701	0.213823	-1.39266	0.0193963	-0.055471	0.933117	1.69758e-07	1.12708e-07	5.15341e-14	FALSE
chr10_27240620_C_A	ENSG00000120539.14	85353	52	65	0.338542	3.48056e-06	0.563783	0.112225	1.72586e-05	1.22454e-17	6.36812e-15	0.0846181924087116	0.0214045167142253	0.125912594571303	0.000857558015823058	FALSE	ENSG00000120539	0.0846182	Unfavorable	protein_coding	MASTL	SNP	rs2797078										0.728714	0.0383644	-0.613403	0.364502	0.938739	0.126223	7.24747e-08	1.05981e-07	3.79621e-14	TRUE
chr10_27246065_C_A	ENSG00000120539.14	90798	44	54	0.272727	1.84054e-06	-0.587543	0.113265	1.72586e-05	1.22454e-17	6.36812e-15	0.0846181924087116	0.0214045167142253	0.125912594571303	0.000857558015823058	FALSE	ENSG00000120539	0.0846182	Unfavorable	protein_coding	MASTL	SNP	rs1144509										-0.483701	0.213823	-1.39266	0.0193963	-0.055471	0.933117	1.69758e-07	1.12708e-07	5.15341e-14	FALSE
chr10_27246088_T_C	ENSG00000120539.14	90821	66	95	0.479798	1.22454e-17	0.795598	0.0705984	1.72586e-05	1.22454e-17	6.36812e-15	0.0846181924087116	0.0214045167142253	0.125912594571303	0.000857558015823058	FALSE	ENSG00000120539	0.0846182	Unfavorable	protein_coding	MASTL	SNP	rs1144510										0.880281	0.00733144	0.638866	0.372118	1.69694	0.0097653	1.22325e-07	2.4507e-07	7.63824e-14	FALSE
chr10_27246671_T_C	ENSG00000120539.14	91404	43	53	0.267677	4.20929e-06	-0.571419	0.114871	1.72586e-05	1.22454e-17	6.36812e-15	0.0846181924087116	0.0214045167142253	0.125912594571303	0.000857558015823058	FALSE	ENSG00000120539	0.0846182	Unfavorable	protein_coding	MASTL	SNP	rs640284										-0.46104	0.235575	-1.3691	0.0222413	-0.0393218	0.952571	1.95762e-07	1.23085e-07	6.40147e-14	FALSE
chr10_27247303_A_G	ENSG00000120539.14	92036	67	96	0.484848	3.70082e-17	0.79698	0.0724306	1.72586e-05	1.22454e-17	6.36812e-15	0.0846181924087116	0.0214045167142253	0.125912594571303	0.000857558015823058	FALSE	ENSG00000120539	0.0846182	Unfavorable	protein_coding	MASTL	SNP	rs1144511										0.876362	0.00799528	0.590451	0.407445	1.67606	0.0107586	1.2931e-07	2.56164e-07	8.25947e-14	FALSE
chr10_27247771_TTAGA_T	ENSG00000120539.14	92504	43	53	0.267677	4.20929e-06	-0.571419	0.114871	1.72586e-05	1.22454e-17	6.36812e-15	0.0846181924087116	0.0214045167142253	0.125912594571303	0.000857558015823058	FALSE	ENSG00000120539	0.0846182	Unfavorable	protein_coding	MASTL	Del	rs377241928										-0.46104	0.235575	-1.3691	0.0222413	-0.0393218	0.952571	1.95762e-07	1.23085e-07	6.40147e-14	FALSE
chr10_27248107_GTAACTT_G	ENSG00000120539.14	92840	42	49	0.25	5.98431e-06	-0.613352	0.125616	1.72586e-05	1.22454e-17	6.36812e-15	0.0846181924087116	0.0214045167142253	0.125912594571303	0.000857558015823058	FALSE	ENSG00000120539	0.0846182	Unfavorable	protein_coding	MASTL	Del	.										-0.418298	0.293213	-1.36203	0.0227773	0.193087	0.775244	1.52837e-07	1.12367e-07	4.82956e-14	TRUE
chr10_27248115_GTGCACTGATAAC_G	ENSG00000120539.14	92848	42	49	0.25	5.98431e-06	-0.613352	0.125616	1.72586e-05	1.22454e-17	6.36812e-15	0.0846181924087116	0.0214045167142253	0.125912594571303	0.000857558015823058	FALSE	ENSG00000120539	0.0846182	Unfavorable	protein_coding	MASTL	Del	rs376087770										-0.418298	0.293213	-1.36203	0.0227773	0.193087	0.775244	1.52837e-07	1.12367e-07	4.82956e-14	TRUE
chr10_27250013_T_C	ENSG00000120539.14	94746	66	93	0.469697	6.5084e-11	-0.659764	0.0862919	1.72586e-05	1.22454e-17	6.36812e-15	0.0846181924087116	0.0214045167142253	0.125912594571303	0.000857558015823058	FALSE	ENSG00000120539	0.0846182	Unfavorable	protein_coding	MASTL	SNP	rs590142										-0.337194	0.318782	-1.90856	0.0041655	-0.800374	0.165609	5.5378e-08	1.9345e-07	5.7946e-14	FALSE
chr10_27250578_C_T	ENSG00000120539.14	95311	63	90	0.454545	2.43391e-12	0.687737	0.0818191	1.72586e-05	1.22454e-17	6.36812e-15	0.0846181924087116	0.0214045167142253	0.125912594571303	0.000857558015823058	FALSE	ENSG00000120539	0.0846182	Unfavorable	protein_coding	MASTL	SNP	rs7896532										0.649968	0.0560375	0.318368	0.595779	1.29849	0.0466736	6.32901e-07	6.57201e-07	4.20243e-13	FALSE
chr10_27250999_A_G	ENSG00000120539.14	95732	43	53	0.267677	4.20929e-06	-0.571419	0.114871	1.72586e-05	1.22454e-17	6.36812e-15	0.0846181924087116	0.0214045167142253	0.125912594571303	0.000857558015823058	FALSE	ENSG00000120539	0.0846182	Unfavorable	protein_coding	MASTL	SNP	rs604705										-0.46104	0.235575	-1.3691	0.0222413	-0.0393218	0.952571	1.95762e-07	1.23085e-07	6.40147e-14	FALSE
chr10_27251654_G_A	ENSG00000120539.14	96387	43	53	0.267677	4.20929e-06	-0.571419	0.114871	1.72586e-05	1.22454e-17	6.36812e-15	0.0846181924087116	0.0214045167142253	0.125912594571303	0.000857558015823058	FALSE	ENSG00000120539	0.0846182	Unfavorable	protein_coding	MASTL	SNP	rs527192										-0.46104	0.235575	-1.3691	0.0222413	-0.0393218	0.952571	1.95762e-07	1.23085e-07	6.40147e-14	FALSE
chr10_27251667_C_T	ENSG00000120539.14	96400	43	53	0.267677	4.20929e-06	-0.571419	0.114871	1.72586e-05	1.22454e-17	6.36812e-15	0.0846181924087116	0.0214045167142253	0.125912594571303	0.000857558015823058	FALSE	ENSG00000120539	0.0846182	Unfavorable	protein_coding	MASTL	SNP	rs618050										-0.46104	0.235575	-1.3691	0.0222413	-0.0393218	0.952571	1.95762e-07	1.23085e-07	6.40147e-14	FALSE
chr10_27278973_G_A	ENSG00000120539.14	123706	57	80	0.45977	6.98462e-12	0.744798	0.0912515	1.72586e-05	1.22454e-17	6.36812e-15	0.0846181924087116	0.0214045167142253	0.125912594571303	0.000857558015823058	FALSE	ENSG00000120539	0.0846182	Unfavorable	protein_coding	MASTL	SNP	rs10829221										0.799518	0.0182258	0.427257	0.476423	1.60135	0.013206	2.32677e-07	4.99771e-07	1.87816e-13	FALSE
chr12_31101767_G_T	ENSG00000013573.16	27919	33	35	0.192308	4.06486e-06	-0.591885	0.118769	8.33243e-06	3.14537e-15	7.36686e-13			0.0877603529457674	0.0136961315150856	FALSE	ENSG00000013573	0.0877604	Unfavorable	protein_coding	DDX11	SNP	rs7966366	-0.232468	0.435589	-1.50169	0.0257643	-0.853484	0.10311	0.0885608	0.0761275	0.0576304	-0.0394382	0.909703	-2.52039	0.00319792	-0.842112	0.136281	5.24828e-08	5.64317e-07	1.09048e-13	FALSE
chr7_64992452_C_T	ENSG00000213462.4	-14291	55	72	0.375	1.40695e-05	-0.470105	0.100954	1.61957e-05	2.79262e-08	9.58779e-06	0.0921697230001141	0.00248270119146257	0.0727976239084225	0.0191824790678121	FALSE	ENSG00000213462	0.0921697	Unfavorable	protein_coding	ERV3-1	SNP	rs34639489	-0.659956	0.0442506	-0.728125	0.116803	-1.23198	0.103645	0.0991372	0.120477	0.101553	-0.738906	0.0255552	-0.694488	0.145163	-1.53391	0.0563538	3.51942e-07	3.93584e-07	1.93416e-13	FALSE
chr7_65375306_A_G	ENSG00000213462.4	368563	58	69	0.420732	5.09617e-06	0.566594	0.115051	1.61957e-05	2.79262e-08	9.58779e-06	0.0921697230001141	0.00248270119146257	0.0727976239084225	0.0191824790678121	FALSE	ENSG00000213462	0.0921697	Unfavorable	protein_coding	ERV3-1	SNP	rs6948240										0.402758	0.248841	-0.936236	0.15652	1.19992	0.0358098	9.6997e-08	2.22177e-07	3.75521e-14	TRUE
chr1_159856126_C_T	ENSG00000272668.1	-10828	38	41	0.266234	8.5264e-14	1.30891	0.142566	5.3393e-06	8.5264e-14	6.63698e-11	0.108284548424975	0.020182092253941			FALSE	ENSG00000272668	0.108285	Unfavorable	lncRNA	RP11-190A12.8	SNP	rs11587021	0.313027	0.384864	-0.353327	0.469433	1.57809	0.0135743	0.062832	0.019649	0.00708029	0.348253	0.35515	-0.469483	0.362316	1.99836	0.00314365	1.32824e-07	9.4439e-08	9.11416e-15	TRUE
chr1_159862635_G_A	ENSG00000272668.1	-4319	61	77	0.388889	5.16535e-08	0.744984	0.122677	5.3393e-06	8.5264e-14	6.63698e-11	0.108284548424975	0.020182092253941			FALSE	ENSG00000272668	0.108285	Unfavorable	lncRNA	RP11-190A12.8	SNP	rs2494507										0.0853349	0.786773	-1.07692	0.044063	0.708485	0.19932	1.23968e-07	1.38078e-07	7.74139e-14	TRUE
chr1_159872313_C_T	ENSG00000272668.1	5359	61	77	0.396907	1.52016e-08	0.774189	0.121602	5.3393e-06	8.5264e-14	6.63698e-11	0.108284548424975	0.020182092253941			FALSE	ENSG00000272668	0.108285	Unfavorable	lncRNA	RP11-190A12.8	SNP	rs11265289										0.0853349	0.786773	-1.07692	0.044063	0.708485	0.19932	1.23968e-07	1.38078e-07	7.74139e-14	TRUE
chr2_218455805_T_C	ENSG00000115556.13	-151960	32	36	0.181818	5.64462e-07	0.815629	0.148685	8.70902e-06	5.64462e-07	0.000230165	0.108675667920418	0.0259743045048753			FALSE	ENSG00000115556	0.108676	Unfavorable	protein_coding	PLCD4	SNP	rs35813908	0.483808	0.118951	0.89493	0.0359163	0.210273	0.840714	0.117546	0.107786	0.0929152										FALSE
chr2_218498262_T_C	ENSG00000115556.13	-109503	32	36	0.181818	5.64462e-07	0.815629	0.148685	8.70902e-06	5.64462e-07	0.000230165	0.108675667920418	0.0259743045048753			FALSE	ENSG00000115556	0.108676	Unfavorable	protein_coding	PLCD4	SNP	rs34313730	0.483808	0.118951	0.89493	0.0359163	0.210273	0.840714	0.117546	0.107786	0.0929152										FALSE
chr2_218622619_T_C	ENSG00000115556.13	14854	31	35	0.180412	8.01983e-07	0.816061	0.151188	8.70902e-06	5.64462e-07	0.000230165	0.108675667920418	0.0259743045048753			FALSE	ENSG00000115556	0.108676	Unfavorable	protein_coding	PLCD4	SNP	rs13011342	0.50046	0.104765	0.932737	0.0288104	0.222245	0.831785	0.0984908	0.0890652	0.0747445	0.431309	0.17937	0.908637	0.0487528	0.039478	0.970574	7.98293e-07	7.84156e-07	4.99643e-13	FALSE
chr2_218632325_T_G	ENSG00000115556.13	24560	31	35	0.180412	8.01983e-07	0.816061	0.151188	8.70902e-06	5.64462e-07	0.000230165	0.108675667920418	0.0259743045048753			FALSE	ENSG00000115556	0.108676	Unfavorable	protein_coding	PLCD4	SNP	rs3731869	0.50046	0.104765	0.932737	0.0288104	0.222245	0.831785	0.0984908	0.0890652	0.0747445	0.431309	0.17937	0.908637	0.0487528	0.039478	0.970574	7.98293e-07	7.84156e-07	4.99643e-13	FALSE
chr2_218633356_G_T	ENSG00000115556.13	25591	28	32	0.166667	8.88394e-07	0.839036	0.156189	8.70902e-06	5.64462e-07	0.000230165	0.108675667920418	0.0259743045048753			FALSE	ENSG00000115556	0.108676	Unfavorable	protein_coding	PLCD4	SNP	rs12989964	0.544624	0.0728899	1.03808	0.0150584	0.254299	0.807985	0.0583219	0.0503074	0.0384412	0.446475	0.161892	0.942593	0.0399544	0.045075	0.966393	6.93555e-07	7.84981e-07	4.41958e-13	FALSE
chr2_218638390_C_T	ENSG00000115556.13	30625	30	33	0.170103	8.40847e-06	0.783268	0.163407	8.70902e-06	5.64462e-07	0.000230165	0.108675667920418	0.0259743045048753			FALSE	ENSG00000115556	0.108676	Unfavorable	protein_coding	PLCD4	SNP	rs1803383	0.363534	0.269125	0.892323	0.032617	-16.8827	0.99747	0.040266	0.101989	0.0461276										TRUE
chr2_218642579_C_T	ENSG00000115556.13	34814	32	36	0.181818	5.64462e-07	0.815629	0.148685	8.70902e-06	5.64462e-07	0.000230165	0.108675667920418	0.0259743045048753			FALSE	ENSG00000115556	0.108676	Unfavorable	protein_coding	PLCD4	SNP	rs3821033	0.483808	0.118951	0.89493	0.0359163	0.210273	0.840714	0.117546	0.107786	0.0929152										FALSE
chr2_218643540_G_T	ENSG00000115556.13	35775	32	36	0.181818	5.64462e-07	0.815629	0.148685	8.70902e-06	5.64462e-07	0.000230165	0.108675667920418	0.0259743045048753			FALSE	ENSG00000115556	0.108676	Unfavorable	protein_coding	PLCD4	SNP	rs3770212	0.483808	0.118951	0.89493	0.0359163	0.210273	0.840714	0.117546	0.107786	0.0929152										FALSE
chr2_218656172_T_C	ENSG00000115556.13	48407	32	36	0.181818	5.64462e-07	0.815629	0.148685	8.70902e-06	5.64462e-07	0.000230165	0.108675667920418	0.0259743045048753			FALSE	ENSG00000115556	0.108676	Unfavorable	protein_coding	PLCD4	SNP	rs3731872	0.483808	0.118951	0.89493	0.0359163	0.210273	0.840714	0.117546	0.107786	0.0929152										FALSE
chr20_45793734_T_C	ENSG00000124116.18	1802	46	51	0.289773	1.23368e-06	0.718939	0.135931	9.06427e-06	2.86253e-08	1.07204e-05			0.110586126942703	0.0169386694598418	FALSE	ENSG00000124116	0.110586	Unfavorable	protein_coding	WFDC3	SNP	rs6032544	-0.0586603	0.837359	1.81189	0.0797511	0.907518	0.396233	0.0263699	0.0472399	0.0298705										TRUE
chr1_179351443_A_G	ENSG00000162782.15	-240170	68	89	0.449495	8.63035e-06	-0.558334	0.116648	2.74258e-05	8.63035e-06	0.00116508	0.148749678197031	0.0141219013078787			FALSE	ENSG00000162782	0.14875	Unfavorable	protein_coding	TDRD5	SNP	rs13306731	-0.710938	0.025027	-0.872772	0.054353	-1.27887	0.0513356	0.0603921	0.0586039	0.0454705										FALSE
chr1_179457040_CCTGGT_C	ENSG00000162782.15	-134573	69	89	0.449495	1.65994e-05	-0.538245	0.116697	2.74258e-05	8.63035e-06	0.00116508	0.148749678197031	0.0141219013078787			FALSE	ENSG00000162782	0.14875	Unfavorable	protein_coding	TDRD5	Del	rs137970202	-0.726922	0.0221143	-0.891977	0.0487794	-1.30577	0.0469424	0.0536532	0.0516488	0.0391836										FALSE
chr1_179457212_A_G	ENSG00000162782.15	-134401	69	89	0.449495	1.65994e-05	-0.538245	0.116697	2.74258e-05	8.63035e-06	0.00116508	0.148749678197031	0.0141219013078787			FALSE	ENSG00000162782	0.14875	Unfavorable	protein_coding	TDRD5	SNP	rs12736300	-0.726922	0.0221143	-0.891977	0.0487794	-1.30577	0.0469424	0.0536532	0.0516488	0.0391836										FALSE
chr1_179457255_T_C	ENSG00000162782.15	-134358	69	89	0.449495	1.65994e-05	-0.538245	0.116697	2.74258e-05	8.63035e-06	0.00116508	0.148749678197031	0.0141219013078787			FALSE	ENSG00000162782	0.14875	Unfavorable	protein_coding	TDRD5	SNP	rs12740455	-0.726922	0.0221143	-0.891977	0.0487794	-1.30577	0.0469424	0.0536532	0.0516488	0.0391836										FALSE
chr1_179483140_G_A	ENSG00000162782.15	-108473	69	89	0.449495	1.65994e-05	-0.538245	0.116697	2.74258e-05	8.63035e-06	0.00116508	0.148749678197031	0.0141219013078787			FALSE	ENSG00000162782	0.14875	Unfavorable	protein_coding	TDRD5	SNP	rs10494520	-0.726922	0.0221143	-0.891977	0.0487794	-1.30577	0.0469424	0.0536532	0.0516488	0.0391836										FALSE
chr20_1476400_T_G	ENSG00000196209.12	-15187	68	78	0.393939	6.24772e-16	-0.893651	0.0865017	1.41039e-05	5.4696e-16	1.50906e-13	0.15383683900242	0.00246163420546864			FALSE	ENSG00000196209	0.153837	Unfavorable	protein_coding	SIRPB2	SNP	rs6042499	-0.729727	0.0393369	-0.724996	0.19908	-1.45944	0.0396394	0.120106	0.120425	0.098612	-1.00994	0.017207	-1.37462	0.0259507	-2.03428	0.0086771	2.42268e-07	3.5595e-07	9.47639e-14	FALSE
chr20_1477265_C_A	ENSG00000196209.12	-14322	68	81	0.409091	5.4696e-16	-0.843278	0.0813783	1.41039e-05	5.4696e-16	1.50906e-13	0.15383683900242	0.00246163420546864			FALSE	ENSG00000196209	0.153837	Unfavorable	protein_coding	SIRPB2	SNP	rs6135048										-0.781993	0.0444758	-0.87586	0.150408	-1.56594	0.0396293	6.81055e-07	5.98116e-07	3.51311e-13	FALSE
chr20_1477514_A_G	ENSG00000196209.12	-14073	68	81	0.409091	5.4696e-16	-0.843278	0.0813783	1.41039e-05	5.4696e-16	1.50906e-13	0.15383683900242	0.00246163420546864			FALSE	ENSG00000196209	0.153837	Unfavorable	protein_coding	SIRPB2	SNP	rs6135050										-0.781993	0.0444758	-0.87586	0.150408	-1.56594	0.0396293	6.81055e-07	5.98116e-07	3.51311e-13	FALSE
chr20_1477859_C_G	ENSG00000196209.12	-13728	52	57	0.320225	1.72847e-09	-0.794016	0.115389	1.41039e-05	5.4696e-16	1.50906e-13	0.15383683900242	0.00246163420546864			FALSE	ENSG00000196209	0.153837	Unfavorable	protein_coding	SIRPB2	SNP	rs6074680										-0.77857	0.0331929	-0.730595	0.233018	-1.55287	0.0357106	5.63895e-07	5.90281e-07	3.65677e-13	FALSE
chr20_1479627_T_C	ENSG00000196209.12	-11960	68	81	0.409091	5.4696e-16	-0.843278	0.0813783	1.41039e-05	5.4696e-16	1.50906e-13	0.15383683900242	0.00246163420546864			FALSE	ENSG00000196209	0.153837	Unfavorable	protein_coding	SIRPB2	SNP	rs2873565										-0.781993	0.0444758	-0.87586	0.150408	-1.56594	0.0396293	6.81055e-07	5.98116e-07	3.51311e-13	FALSE
chr21_44055608_G_C	ENSG00000241945.7	-51682	57	76	0.383838	9.26306e-24	1.05371	0.070943	1.17114e-05	8.89022e-24	4.68531e-21			0.20337371453286	0.0369377236835371	FALSE	ENSG00000241945	0.203374	Unfavorable	protein_coding	PWP2	SNP	rs9306172	-0.0809128	0.777843	-1.49027	0.0201051	0.158344	0.735747	0.0120431	0.0422515	0.0215456										TRUE
chr21_44059023_C_CGTAAT	ENSG00000241945.7	-48267	57	76	0.391753	2.59943e-20	1.02618	0.0802611	1.17114e-05	8.89022e-24	4.68531e-21			0.20337371453286	0.0369377236835371	FALSE	ENSG00000241945	0.203374	Unfavorable	protein_coding	PWP2	Ins	rs3834677	-0.0809128	0.777843	-1.49027	0.0201051	0.158344	0.735747	0.0120431	0.0422515	0.0215456										TRUE
chr21_44063352_G_A	ENSG00000241945.7	-43938	55	74	0.393617	3.99434e-20	1.03322	0.0815001	1.17114e-05	8.89022e-24	4.68531e-21			0.20337371453286	0.0369377236835371	FALSE	ENSG00000241945	0.203374	Unfavorable	protein_coding	PWP2	SNP	rs2020948	-0.149018	0.606675	-1.93674	0.0104867	0.102072	0.825617	0.00266949	0.0284032	0.00779199	0.0433189	0.887547	-1.61098	0.0418821	0.225026	0.661192	1.40766e-07	6.30713e-07	1.2329e-13	TRUE
chr21_44074302_G_A	ENSG00000241945.7	-32988	35	40	0.20202	3.75516e-11	1.10637	0.142333	1.17114e-05	8.89022e-24	4.68531e-21			0.20337371453286	0.0369377236835371	FALSE	ENSG00000241945	0.203374	Unfavorable	protein_coding	PWP2	SNP	rs2277805	-0.0767619	0.837018	-1.105	0.0778652	0.98135	0.118903	0.0318676	0.0391229	0.0221234	0.49999	0.240238	-0.624263	0.344711	2.23375	0.0022069	6.94624e-08	1.43703e-07	1.97058e-14	TRUE
chr21_44083240_G_A	ENSG00000241945.7	-24050	57	76	0.383838	9.26306e-24	1.05371	0.070943	1.17114e-05	8.89022e-24	4.68531e-21			0.20337371453286	0.0369377236835371	FALSE	ENSG00000241945	0.203374	Unfavorable	protein_coding	PWP2	SNP	rs2071152	-0.0809128	0.777843	-1.49027	0.0201051	0.158344	0.735747	0.0120431	0.0422515	0.0215456										TRUE
chr21_44086938_T_C	ENSG00000241945.7	-20352	57	76	0.383838	9.26306e-24	1.05371	0.070943	1.17114e-05	8.89022e-24	4.68531e-21			0.20337371453286	0.0369377236835371	FALSE	ENSG00000241945	0.203374	Unfavorable	protein_coding	PWP2	SNP	rs1131999	-0.0809128	0.777843	-1.49027	0.0201051	0.158344	0.735747	0.0120431	0.0422515	0.0215456										TRUE
chr21_44089769_A_C	ENSG00000241945.7	-17521	56	75	0.382653	9.55803e-24	1.05511	0.0710779	1.17114e-05	8.89022e-24	4.68531e-21			0.20337371453286	0.0369377236835371	FALSE	ENSG00000241945	0.203374	Unfavorable	protein_coding	PWP2	SNP	rs2277806	-0.0642012	0.82174	-1.44973	0.0238035	0.179102	0.702639	0.0148025	0.0475771	0.0256863										TRUE
chr21_44092213_G_A	ENSG00000241945.7	-15077	35	40	0.206186	1.00168e-10	1.09492	0.145104	1.17114e-05	8.89022e-24	4.68531e-21			0.20337371453286	0.0369377236835371	FALSE	ENSG00000241945	0.203374	Unfavorable	protein_coding	PWP2	SNP	rs3788104	-0.0767619	0.837018	-1.105	0.0778652	0.98135	0.118903	0.0318676	0.0391229	0.0221234	0.49999	0.240238	-0.624263	0.344711	2.23375	0.0022069	6.94624e-08	1.43703e-07	1.97058e-14	TRUE
chr21_44093927_T_C	ENSG00000241945.7	-13363	56	75	0.382653	8.89022e-24	1.05657	0.0710825	1.17114e-05	8.89022e-24	4.68531e-21			0.20337371453286	0.0369377236835371	FALSE	ENSG00000241945	0.203374	Unfavorable	protein_coding	PWP2	SNP	rs8132918	-0.0765142	0.789288	-1.47992	0.0210051	0.163727	0.727113	0.01271	0.0435746	0.0225601										TRUE
chr8_65605251_C_T	ENSG00000272010.1	12779	69	92	0.469388	1.19251e-05	-0.428858	0.0912317	4.04154e-05	8.03322e-06	0.000390051	0.234997986504797	0.00477863269794345			FALSE	ENSG00000272010	0.234998	Unfavorable	lncRNA	CTD-3025N20.3	SNP	rs3765205										-0.137132	0.65303	-1.23108	0.0420608	-0.308638	0.563633	4.93834e-07	1.36388e-07	1.92999e-13	FALSE
chr8_65613313_T_C	ENSG00000272010.1	20841	71	94	0.474747	8.03322e-06	-0.444726	0.0925471	4.04154e-05	8.03322e-06	0.000390051	0.234997986504797	0.00477863269794345			FALSE	ENSG00000272010	0.234998	Unfavorable	lncRNA	CTD-3025N20.3	SNP	rs11559265										-0.314601	0.343067	-1.26653	0.0218294	-0.460435	0.418045	3.29473e-07	5.29476e-08	1.07341e-13	FALSE
chr1_63523233_G_A	ENSG00000142856.16	-5953	27	29	0.146465	1.31736e-06	0.777033	0.147378	6.76428e-05	1.31736e-06	9.25174e-05			0.260812424915834	0.016504028445729	FALSE	ENSG00000142856	0.260812	Unfavorable	protein_coding	ITGB3BP	SNP	rs17125090	0.505376	0.159466	0.829514	0.0492074	-15.8587	0.997248	0.100164	0.144549	0.0969414										TRUE
chr2_17665325_A_T	ENSG00000178295.14	-88533	30	32	0.164948	3.00072e-07	0.635782	0.112674	4.01764e-05	6.94824e-08	3.19022e-06	0.306880495210678	0.000583502480514238	0.372608296986843	0.000642950706342231	FALSE	ENSG00000178295	0.30688	Unfavorable	protein_coding	GEN1	SNP	rs2710674	0.0291937	0.947891	-0.341493	0.502343	2.72025	0.0140617	0.132705	0.0317126	0.00195278										TRUE
chr2_17714708_C_T	ENSG00000178295.14	-39150	28	30	0.182927	3.59247e-06	0.610218	0.121666	4.01764e-05	6.94824e-08	3.19022e-06	0.306880495210678	0.000583502480514238	0.372608296986843	0.000642950706342231	FALSE	ENSG00000178295	0.30688	Unfavorable	protein_coding	GEN1	SNP	rs2344691	0.123682	0.781338	-0.242556	0.633772	2.74853	0.0130912	0.149666	0.0350087	0.00217668										TRUE
chr15_20439234_CACAGGGAAGGGAGATGGCCACCCACCTCTGAGTGATGGCACTACACGGCTCTTCACCAGGACACAGGGAAGGGAGACGGCCACCCACCTCTGAGTGACGGCACTGCACCGCTCTTCACCAGGGT_C	ENSG00000180229.12	-66946	11	11	0.0555556	7.42129e-07	1.7289	0.319154	2.61039e-05	4.47885e-07	5.06266e-05	0.351431727179565	0.0340334376110259			FALSE	ENSG00000180229	0.351432	Unfavorable	transcribed_unprocessed_pseudogene	HERC2P3	Del	.	1.35507	0.00457024	1.35507	0.00457024			0.0119454	0.00457024	0.00224476										FALSE
chr15_20439249_T_C	ENSG00000180229.12	-66931	12	22	0.111111	3.56881e-06	-0.849692	0.169355	2.61039e-05	4.47885e-07	5.06266e-05	0.351431727179565	0.0340334376110259			FALSE	ENSG00000180229	0.351432	Unfavorable	transcribed_unprocessed_pseudogene	HERC2P3	SNP	rs4931828	-0.641655	0.00851719	-17.5823	0.997425	-1.32331	0.005613	0.0299308	0.0215955	0.00857195										FALSE
chr15_20439404_C_T	ENSG00000180229.12	-66776	12	12	0.0631579	4.47885e-07	1.686	0.304149	2.61039e-05	4.47885e-07	5.06266e-05	0.351431727179565	0.0340334376110259			FALSE	ENSG00000180229	0.351432	Unfavorable	transcribed_unprocessed_pseudogene	HERC2P3	SNP	rs11248784	1.23262	0.00995745	1.23262	0.00995745			0.0207657	0.00995745	0.00610872										FALSE
chr15_40368314_G_A	ENSG00000140323.5	10079	28	31	0.158163	7.77792e-11	1.04151	0.136961	1.01594e-05	7.77792e-11	2.08446e-08	0.415026528230997	0.00534990735557007			FALSE	ENSG00000140323	0.415027	Unfavorable	protein_coding	DISP2	SNP	rs35565646	0.933094	0.00253737	1.08871	0.0127874	1.68045	0.0292339	0.0182208	0.0132358	0.00698497	0.511622	0.120337	1.1095	0.0135849	0.1286	0.884332	3.11362e-07	1.87633e-07	1.1362e-13	FALSE
chr15_40370468_C_T	ENSG00000140323.5	12233	23	25	0.15625	2.70234e-08	1.04491	0.167754	1.01594e-05	7.77792e-11	2.08446e-08	0.415026528230997	0.00534990735557007			FALSE	ENSG00000140323	0.415027	Unfavorable	protein_coding	DISP2	SNP	rs3803360	0.951206	0.0029558	1.26729	0.0031103	1.2704	0.223054	0.0142475	0.010062	0.00527463	0.513185	0.122881	1.25103	0.00494483	-0.394713	0.725975	1.26975e-07	1.00764e-07	3.18181e-14	TRUE
chr15_40413218_G_A	ENSG00000140323.5	54983	21	22	0.122222	4.33598e-06	0.979713	0.197254	1.01594e-05	7.77792e-11	2.08446e-08	0.415026528230997	0.00534990735557007			FALSE	ENSG00000140323	0.415027	Unfavorable	protein_coding	DISP2	SNP	rs2289328	1.09039	0.00471013	0.961813	0.0302168	2.72069	0.0113006	0.0277997	0.00809416	0.00116896	1.51915	0.00111496	1.26698	0.0127419	4.2879	0.000252247	2.50738e-08	5.00937e-08	7.17818e-16	FALSE
chr10_45817047_A_G	ENSG00000279058.2	-520177	54	65	0.338542	1.17206e-14	1.00268	0.103982	1.87576e-05	1.24707e-15	3.48526e-13	1.21510331028876	0.0483496188693716			FALSE	ENSG00000279058	1.2151	Unfavorable	unprocessed_pseudogene	AGAP14	SNP	.										0.281449	0.425174	-1.47163	0.0366753	-0.272751	0.65446	1.63264e-07	1.96148e-07	1.0494e-13	TRUE
chr10_46016302_T_C	ENSG00000279058.2	-320922	58	72	0.467532	4.12017e-10	1.11107	0.153956	1.87576e-05	1.24707e-15	3.48526e-13	1.21510331028876	0.0483496188693716			FALSE	ENSG00000279058	1.2151	Unfavorable	unprocessed_pseudogene	AGAP14	SNP	rs112517326	0.46271	0.134528	-0.191221	0.693969	1.09315	0.0410685	0.0780174	0.0461606	0.0317861	0.660059	0.040926	-0.144138	0.786377	1.52239	0.00702465	1.32605e-07	9.26761e-08	1.75836e-14	TRUE
chr10_46016304_A_T	ENSG00000279058.2	-320920	58	72	0.467532	4.12017e-10	1.11107	0.153956	1.87576e-05	1.24707e-15	3.48526e-13	1.21510331028876	0.0483496188693716			FALSE	ENSG00000279058	1.2151	Unfavorable	unprocessed_pseudogene	AGAP14	SNP	rs79162657	0.46271	0.134528	-0.191221	0.693969	1.09315	0.0410685	0.0780174	0.0461606	0.0317861	0.660059	0.040926	-0.144138	0.786377	1.52239	0.00702465	1.32605e-07	9.26761e-08	1.75836e-14	TRUE
chr1_179342967_T_C	ENSG00000162779.21	-22753	64	79	0.39899	3.13607e-07	0.7621	0.135322	2.04901e-05	6.3741e-11	8.06539e-09	3.77556090914312	0.0277660885949182			FALSE	ENSG00000162779	3.77556	Unfavorable	protein_coding	AXDND1	SNP	rs4651024	0.712788	0.0184744	1.1222	0.0480624	1.46699	0.0299363	0.0416751	0.0726401	0.0519569	0.570053	0.082787	1.21981	0.0387637	1.15323	0.129608	4.28644e-07	3.72182e-07	1.94781e-13	FALSE
chr1_179343114_AT_A	ENSG00000162779.21	-22606	61	76	0.4	7.06124e-08	0.79433	0.132455	2.04901e-05	6.3741e-11	8.06539e-09	3.77556090914312	0.0277660885949182			FALSE	ENSG00000162779	3.77556	Unfavorable	protein_coding	AXDND1	Del	rs11350945	0.749929	0.0107111	1.28334	0.023815	1.55129	0.0216914	0.0194016	0.043677	0.0265508	0.593376	0.0665963	1.30254	0.0271476	1.20065	0.112958	3.0294e-07	3.67032e-07	1.55077e-13	FALSE
chr1_179348760_ATGTGTGTGTGTGTGTGTGTGTGTGTG_A	ENSG00000162779.21	-16960	73	80	0.45977	3.83006e-06	1.06567	0.21318	2.04901e-05	6.3741e-11	8.06539e-09	3.77556090914312	0.0277660885949182			FALSE	ENSG00000162779	3.77556	Unfavorable	protein_coding	AXDND1	Del	rs72226108	0.817184	0.0451193	0.409257	0.467161	1.63538	0.0208965	0.0867338	0.045114	0.0277801										FALSE
chr1_179351114_G_T	ENSG00000162779.21	-14606	58	72	0.391304	2.52016e-07	0.807496	0.14202	2.04901e-05	6.3741e-11	8.06539e-09	3.77556090914312	0.0277660885949182			FALSE	ENSG00000162779	3.77556	Unfavorable	protein_coding	AXDND1	SNP	rs13306727	0.745595	0.0105034	0.912057	0.0866969	1.50447	0.0132788	0.0365503	0.0454209	0.030882										FALSE
chr1_179351144_A_G	ENSG00000162779.21	-14576	60	77	0.405263	3.50489e-07	0.755763	0.134856	2.04901e-05	6.3741e-11	8.06539e-09	3.77556090914312	0.0277660885949182			FALSE	ENSG00000162779	3.77556	Unfavorable	protein_coding	AXDND1	SNP	rs13306730	0.644404	0.0238108	0.922704	0.0832446	1.30949	0.0316231	0.0646506	0.0872261	0.0683549										FALSE
chr1_179351530_A_G	ENSG00000162779.21	-14190	62	78	0.393939	3.62265e-07	0.737419	0.131775	2.04901e-05	6.3741e-11	8.06539e-09	3.77556090914312	0.0277660885949182			FALSE	ENSG00000162779	3.77556	Unfavorable	protein_coding	AXDND1	SNP	rs13306732	0.68104	0.0195412	1.22871	0.0304211	1.41656	0.0354878	0.0315063	0.0640358	0.0433891	0.688812	0.0303809	1.18299	0.0473976	1.449	0.0413069	3.32829e-07	4.06919e-07	1.82411e-13	FALSE
chr1_179395256_A_G	ENSG00000162779.21	29536	63	82	0.414141	6.3741e-11	0.843672	0.110276	2.04901e-05	6.3741e-11	8.06539e-09	3.77556090914312	0.0277660885949182			FALSE	ENSG00000162779	3.77556	Unfavorable	protein_coding	AXDND1	SNP	rs61173288	0.890204	0.00286594	0.907417	0.120536	1.78523	0.00373414	0.0105549	0.0120937	0.00557022	0.850382	0.0131905	0.360106	0.554532	1.54803	0.0162377	1.76076e-07	8.49116e-08	3.14648e-14	FALSE
chr1_179411337_GT_G	ENSG00000162779.21	45617	74	97	0.489899	3.85445e-07	0.779647	0.139706	2.04901e-05	6.3741e-11	8.06539e-09	3.77556090914312	0.0277660885949182			FALSE	ENSG00000162779	3.77556	Unfavorable	protein_coding	AXDND1	Del	rs5779024	0.819771	0.00960667	0.741772	0.255087	1.60554	0.0165658	0.02983	0.0315427	0.020069										FALSE
chr1_179411505_C_T	ENSG00000162779.21	45785	56	72	0.413793	4.22822e-08	0.829007	0.135435	2.04901e-05	6.3741e-11	8.06539e-09	3.77556090914312	0.0277660885949182			FALSE	ENSG00000162779	3.77556	Unfavorable	protein_coding	AXDND1	SNP	rs6662500	0.817611	0.0048425	0.453221	0.390488	1.59188	0.00327331	0.0138471	0.00767217	0.00335592	0.89752	0.00966343	0.101571	0.85333	1.75398	0.00439088	4.88086e-08	3.76161e-08	7.30004e-15	FALSE
chr1_179430769_C_T	ENSG00000162779.21	65049	60	77	0.401042	3.40036e-10	0.843214	0.11612	2.04901e-05	6.3741e-11	8.06539e-09	3.77556090914312	0.0277660885949182			FALSE	ENSG00000162779	3.77556	Unfavorable	protein_coding	AXDND1	SNP	rs11581470	0.945466	0.00150059	0.962751	0.0994535	1.89579	0.00202982	0.00579316	0.00670999	0.0024297	0.87565	0.0105437	0.392184	0.520364	1.59976	0.0130002	1.49188e-07	8.18479e-08	2.30889e-14	FALSE
chr1_179447743_C_T	ENSG00000162779.21	82023	59	73	0.376289	1.40844e-07	0.759463	0.130296	2.04901e-05	6.3741e-11	8.06539e-09	3.77556090914312	0.0277660885949182			FALSE	ENSG00000162779	3.77556	Unfavorable	protein_coding	AXDND1	SNP	rs7521291	0.786357	0.00714636	1.32883	0.0192132	1.62512	0.015918	0.0133702	0.0330275	0.0181948	0.746854	0.0191717	1.2279	0.0388009	1.5606	0.0279848	2.39523e-07	4.10936e-07	1.43209e-13	FALSE
chr1_179491892_T_C	ENSG00000162779.21	126172	60	79	0.424731	4.0393e-08	0.761878	0.124244	2.04901e-05	6.3741e-11	8.06539e-09	3.77556090914312	0.0277660885949182			FALSE	ENSG00000162779	3.77556	Unfavorable	protein_coding	AXDND1	SNP	rs4652401	0.852936	0.00298852	0.621681	0.265323	1.65344	0.00312978	0.00989948	0.00757816	0.00330397	0.797564	0.010161	0.382103	0.515948	1.48507	0.0126007	1.57557e-07	1.32631e-07	2.40502e-14	FALSE
chr1_179534563_G_A	ENSG00000162779.21	168843	57	70	0.376344	6.70096e-06	0.689884	0.142153	2.04901e-05	6.3741e-11	8.06539e-09	3.77556090914312	0.0277660885949182			FALSE	ENSG00000162779	3.77556	Unfavorable	protein_coding	AXDND1	SNP	rs6425571	0.667938	0.0181247	1.11321	0.034613	1.33639	0.0347529	0.0371481	0.0616881	0.0439746										FALSE
chr1_179534671_G_A	ENSG00000162779.21	168951	64	86	0.434343	7.16218e-09	0.742964	0.113505	2.04901e-05	6.3741e-11	8.06539e-09	3.77556090914312	0.0277660885949182			FALSE	ENSG00000162779	3.77556	Unfavorable	protein_coding	AXDND1	SNP	rs6425572	0.824249	0.00401849	0.90647	0.125943	1.6731	0.0055295	0.0135884	0.0178836	0.00935256	0.840484	0.00695547	0.710359	0.2532	1.63621	0.0101754	1.45451e-07	2.09343e-07	4.19886e-14	FALSE
chr1_179534890_AAAG_A	ENSG00000162779.21	169170	64	86	0.434343	7.16218e-09	0.742964	0.113505	2.04901e-05	6.3741e-11	8.06539e-09	3.77556090914312	0.0277660885949182			FALSE	ENSG00000162779	3.77556	Unfavorable	protein_coding	AXDND1	Del	rs141228272	0.824249	0.00401849	0.90647	0.125943	1.6731	0.0055295	0.0135884	0.0178836	0.00935256	0.840484	0.00695547	0.710359	0.2532	1.63621	0.0101754	1.45451e-07	2.09343e-07	4.19886e-14	FALSE
chr1_179534908_C_G	ENSG00000162779.21	169188	64	86	0.434343	7.16218e-09	0.742964	0.113505	2.04901e-05	6.3741e-11	8.06539e-09	3.77556090914312	0.0277660885949182			FALSE	ENSG00000162779	3.77556	Unfavorable	protein_coding	AXDND1	SNP	rs6658180	0.824249	0.00401849	0.90647	0.125943	1.6731	0.0055295	0.0135884	0.0178836	0.00935256	0.840484	0.00695547	0.710359	0.2532	1.63621	0.0101754	1.45451e-07	2.09343e-07	4.19886e-14	FALSE
chr1_179534995_G_A	ENSG00000162779.21	169275	63	84	0.428571	1.22891e-08	0.740099	0.115329	2.04901e-05	6.3741e-11	8.06539e-09	3.77556090914312	0.0277660885949182			FALSE	ENSG00000162779	3.77556	Unfavorable	protein_coding	AXDND1	SNP	rs6425574	0.83316	0.00364715	0.9111	0.123983	1.68968	0.00505791	0.0124211	0.0163315	0.00828261	0.842727	0.00677256	0.711774	0.252092	1.64041	0.00992838	1.42296e-07	2.1151e-07	4.06471e-14	FALSE
chr1_179535175_A_C	ENSG00000162779.21	169455	60	79	0.429348	4.57766e-08	0.769934	0.126179	2.04901e-05	6.3741e-11	8.06539e-09	3.77556090914312	0.0277660885949182			FALSE	ENSG00000162779	3.77556	Unfavorable	protein_coding	AXDND1	SNP	rs10494517	0.799495	0.00491033	0.783844	0.15288	1.59609	0.00536617	0.0184894	0.0186677	0.0103907	0.722216	0.0198627	0.517394	0.37144	1.39667	0.0220801	3.51947e-07	2.6746e-07	8.60205e-14	FALSE
chr1_179552797_G_T	ENSG00000162779.21	187077	60	80	0.481928	1.60736e-06	0.736818	0.141103	2.04901e-05	6.3741e-11	8.06539e-09	3.77556090914312	0.0277660885949182			FALSE	ENSG00000162779	3.77556	Unfavorable	protein_coding	AXDND1	SNP	rs2274626	0.900969	0.00145988	1.03922	0.0792312	1.84255	0.00220868	0.0051014	0.00791085	0.00296071	0.869575	0.00478144	0.773186	0.212523	1.70656	0.00702652	1.08173e-07	2.18443e-07	2.92823e-14	FALSE
chr1_179588916_A_G	ENSG00000162779.21	223196	62	81	0.409091	4.2358e-07	0.689961	0.124156	2.04901e-05	6.3741e-11	8.06539e-09	3.77556090914312	0.0277660885949182			FALSE	ENSG00000162779	3.77556	Unfavorable	protein_coding	AXDND1	SNP	rs744446	0.661756	0.017566	1.27552	0.0260021	1.4241	0.027899	0.0246248	0.0541172	0.034793	0.624978	0.0379365	1.15162	0.0567698	1.36692	0.0430958	3.83579e-07	5.41267e-07	2.24843e-13	FALSE
chr1_179593605_G_C	ENSG00000162779.21	227885	60	78	0.393939	4.30513e-06	0.623794	0.125547	2.04901e-05	6.3741e-11	8.06539e-09	3.77556090914312	0.0277660885949182			FALSE	ENSG00000162779	3.77556	Unfavorable	protein_coding	AXDND1	SNP	rs61310274	0.596857	0.0299749	1.03103	0.0531469	1.22659	0.0434973	0.0590917	0.0895194	0.0697055										FALSE
chr1_179635923_G_A	ENSG00000162779.21	270203	64	87	0.439394	1.04187e-05	0.597967	0.126243	2.04901e-05	6.3741e-11	8.06539e-09	3.77556090914312	0.0277660885949182			FALSE	ENSG00000162779	3.77556	Unfavorable	protein_coding	AXDND1	SNP	rs4483370	0.887041	0.00205632	1.33768	0.0401601	1.94282	0.00374731	0.00477598	0.0144627	0.00548309	0.714348	0.0182378	1.41329	0.0353248	1.65854	0.0198474	1.54929e-07	3.68861e-07	1.29654e-13	FALSE
chr1_179663592_G_A	ENSG00000162779.21	297872	64	87	0.439394	1.04187e-05	0.597967	0.126243	2.04901e-05	6.3741e-11	8.06539e-09	3.77556090914312	0.0277660885949182			FALSE	ENSG00000162779	3.77556	Unfavorable	protein_coding	AXDND1	SNP	rs7513095	0.887041	0.00205632	1.33768	0.0401601	1.94282	0.00374731	0.00477598	0.0144627	0.00548309	0.714348	0.0182378	1.41329	0.0353248	1.65854	0.0198474	1.54929e-07	3.68861e-07	1.29654e-13	FALSE
chr12_9420348_G_A	ENSG00000214776.10	-47204	76	94	0.474747	1.59106e-07	-0.778635	0.134273	1.22869e-05	8.21009e-09	3.81866e-06			4.10601901451522	0.0125547855112032	FALSE	ENSG00000214776	4.10602	Unfavorable	transcribed_unprocessed_pseudogene	RP11-726G1.1	SNP	rs7955974	-0.542172	0.110812	-1.0186	0.0272435	-0.771253	0.200598	0.0978809	0.0800149	0.0655126	-0.648245	0.0664361	-1.11396	0.0328014	-1.00626	0.131683	4.67065e-07	3.35477e-07	1.44934e-13	FALSE
chr12_9425974_T_C	ENSG00000214776.10	-41578	74	95	0.489691	2.76317e-08	-0.790335	0.126993	1.22869e-05	8.21009e-09	3.81866e-06			4.10601901451522	0.0125547855112032	FALSE	ENSG00000214776	4.10602	Unfavorable	transcribed_unprocessed_pseudogene	RP11-726G1.1	SNP	rs148935434	-0.398111	0.210936	-0.927633	0.0498391	-0.593897	0.288068	0.15556	0.14154	0.125506	-0.532146	0.10425	-1.10858	0.0424026	-0.855076	0.157423	5.73791e-07	4.15725e-07	2.04414e-13	FALSE
chr12_9595080_G_A	ENSG00000214776.10	127528	74	92	0.484211	4.71871e-07	-0.768547	0.13897	1.22869e-05	8.21009e-09	3.81866e-06			4.10601901451522	0.0125547855112032	FALSE	ENSG00000214776	4.10602	Unfavorable	transcribed_unprocessed_pseudogene	RP11-726G1.1	SNP	rs2058426	-0.45183	0.171427	-0.9802	0.040122	-0.735533	0.199426	0.138581	0.113866	0.0976978										FALSE
