# Supplementary material for: Systematically identification of survival-associated eQTLs in a Japanese kidney cancer cohort
Source: PLoS Genet. 2025 Jul 7;21(7):e1011770. doi: 10.1371/journal.pgen.1011770 (PMC12233309; doi:10.1371/journal.pgen.1011770)
Supplement: S9 Table — Nineteen eGene-eQTL pairs showed consistent allelic direction and survival association in both JP and TCGA cohorts, including eight strict replicated eSNPs linked to 11 eGenes. (XLSX) [file pgen.1011770.s019.xlsx]

## Sheet: Sheet 1
genotype	gene_id	tss_distance	ma_samples	ma_count	maf	pval_nominal	slope	slope_se	pval_nominal_threshold	min_pval_nominal	pval_beta	COX_coef_unadjusted	P_unadjusted	COX_coef_adjusted	P_adjusted	gene_different_signs	simple_gene_id	overall_coef	marker	gene_biotype	gene_name	variant_type	rs_id	Genotype_COX_coef_additive	Genotype_P_additive	Genotype_COX_coef_categorical_het	Genotype_P_categorical_het	Genotype_COX_coef_categorical_hom	Genotype_P_categorical_hom	Genotype_LRT_pvalue	Genotype_Wald_pvalue	Genotype_Logrank_pvalue	Genotype_COX_coef_additive_adjusted	Genotype_P_additive_adjusted	Genotype_COX_coef_categorical_het_adjusted	Genotype_P_categorical_het_adjusted	Genotype_COX_coef_categorical_hom_adjusted	Genotype_P_categorical_hom_adjusted	Genotype_LRT_pvalue_adjusted	Genotype_Wald_pvalue_adjusted	Genotype_Logrank_pvalue_adjusted	Genotype_genotype_different_signs	Genotype_satisfied_models	gene_km	gene_cox_unadjusted	gene_cox_adjusted	gene_cox_all
chr9_42852947_G_A	ENSG00000275144.1	-70330	50	66	0.354839	8.86657e-06	-0.563103	0.11782	5.49684e-05	5.52937e-06	0.000359601	-6.47403341431342	0.00503815887830133			FALSE	ENSG00000275144	-6.47403	Favorable	unprocessed_pseudogene	SNX18P5	SNP	rs28612439	0.56335	0.0316743	1.37094	0.00921348	1.12654	0.0749399	0.0163805	0.0324778	0.0193553	0.765477	0.0248435	1.15933	0.0355823	1.44179	0.053048	2.95175e-07	1.63825e-07	1.55402e-13	FALSE	Additive, Additive Adjusted	TRUE	TRUE	FALSE	TRUE
chr9_42852958_G_T	ENSG00000275144.1	-70319	49	64	0.347826	2.8266e-05	-0.539548	0.120751	5.49684e-05	5.52937e-06	0.000359601	-6.47403341431342	0.00503815887830133			FALSE	ENSG00000275144	-6.47403	Favorable	unprocessed_pseudogene	SNX18P5	SNP	rs28395168	0.593413	0.0240306	1.38561	0.00849526	1.18698	0.0606136	0.0139946	0.0292733	0.0168086	0.779622	0.022046	1.16722	0.0343144	1.47399	0.0474026	2.74257e-07	1.74964e-07	1.53352e-13	FALSE	Additive, Additive Adjusted, Categorical Hom Adjusted	TRUE	TRUE	FALSE	TRUE
chr7_64992452_C_T	ENSG00000182722.5	139098	55	72	0.375	2.04956e-08	0.772952	0.122786	3.59796e-05	2.04956e-08	8.22303e-06			-6.0388956211397	0.0238670472268319	FALSE	ENSG00000182722	-6.0389	Favorable	processed_pseudogene	SEPHS1P1	SNP	rs34639489	-0.659956	0.0442506	-0.728125	0.116803	-1.23198	0.103645	0.0991372	0.120477	0.101553	-0.738906	0.0255552	-0.694488	0.145163	-1.53391	0.0563538	3.51942e-07	3.93584e-07	1.93416e-13	FALSE	Additive Adjusted	TRUE	FALSE	TRUE	TRUE
chr7_65005124_G_A	ENSG00000182722.5	151770	50	65	0.331633	1.67885e-06	0.712683	0.136771	3.59796e-05	2.04956e-08	8.22303e-06			-6.0388956211397	0.0238670472268319	FALSE	ENSG00000182722	-6.0389	Favorable	processed_pseudogene	SEPHS1P1	SNP	rs7806567	-0.750556	0.0328748	-1.03073	0.0451888	-1.14077	0.128762	0.0492068	0.0652585	0.0502559										FALSE	Additive	TRUE	FALSE	TRUE	TRUE
chr9_42852947_G_A	ENSG00000276128.1	-128825	50	66	0.354839	6.72395e-09	-0.728779	0.111083	5.60579e-05	1.5252e-09	1.30827e-07	-2.03502513165025	0.0122185364386485			FALSE	ENSG00000276128	-2.03503	Favorable	transcribed_processed_pseudogene	RP11-459O16.8	SNP	rs28612439	0.56335	0.0316743	1.37094	0.00921348	1.12654	0.0749399	0.0163805	0.0324778	0.0193553	0.765477	0.0248435	1.15933	0.0355823	1.44179	0.053048	2.95175e-07	1.63825e-07	1.55402e-13	FALSE	Additive, Additive Adjusted	TRUE	TRUE	FALSE	TRUE
chr9_42852958_G_T	ENSG00000276128.1	-128814	49	64	0.347826	4.25564e-09	-0.743183	0.111439	5.60579e-05	1.5252e-09	1.30827e-07	-2.03502513165025	0.0122185364386485			FALSE	ENSG00000276128	-2.03503	Favorable	transcribed_processed_pseudogene	RP11-459O16.8	SNP	rs28395168	0.593413	0.0240306	1.38561	0.00849526	1.18698	0.0606136	0.0139946	0.0292733	0.0168086	0.779622	0.022046	1.16722	0.0343144	1.47399	0.0474026	2.74257e-07	1.74964e-07	1.53352e-13	FALSE	Additive, Additive Adjusted, Categorical Hom Adjusted	TRUE	TRUE	FALSE	TRUE
chr9_42852947_G_A	ENSG00000230635.2	-97619	50	66	0.354839	5.76309e-10	-0.761645	0.106696	3.65408e-05	5.62986e-10	3.77247e-08	-1.05458075739878	0.0104914917455696			FALSE	ENSG00000230635	-1.05458	Favorable	unprocessed_pseudogene	CYP4F60P	SNP	rs28612439	0.56335	0.0316743	1.37094	0.00921348	1.12654	0.0749399	0.0163805	0.0324778	0.0193553	0.765477	0.0248435	1.15933	0.0355823	1.44179	0.053048	2.95175e-07	1.63825e-07	1.55402e-13	FALSE	Additive, Additive Adjusted	TRUE	TRUE	FALSE	TRUE
chr9_42852958_G_T	ENSG00000230635.2	-97608	49	64	0.347826	5.62986e-10	-0.769136	0.107663	3.65408e-05	5.62986e-10	3.77247e-08	-1.05458075739878	0.0104914917455696			FALSE	ENSG00000230635	-1.05458	Favorable	unprocessed_pseudogene	CYP4F60P	SNP	rs28395168	0.593413	0.0240306	1.38561	0.00849526	1.18698	0.0606136	0.0139946	0.0292733	0.0168086	0.779622	0.022046	1.16722	0.0343144	1.47399	0.0474026	2.74257e-07	1.74964e-07	1.53352e-13	FALSE	Additive, Additive Adjusted, Categorical Hom Adjusted	TRUE	TRUE	FALSE	TRUE
chr9_42852947_G_A	ENSG00000276591.1	-121908	50	66	0.354839	1.74732e-10	-0.820142	0.110583	3.22423e-05	3.94245e-11	1.5965e-09	-0.91529379448239	0.0186098660745231			FALSE	ENSG00000276591	-0.915294	Favorable	protein_coding	GXYLT1P5	SNP	rs28612439	0.56335	0.0316743	1.37094	0.00921348	1.12654	0.0749399	0.0163805	0.0324778	0.0193553	0.765477	0.0248435	1.15933	0.0355823	1.44179	0.053048	2.95175e-07	1.63825e-07	1.55402e-13	FALSE	Additive, Additive Adjusted	TRUE	TRUE	FALSE	TRUE
chr9_42852958_G_T	ENSG00000276591.1	-121897	49	64	0.347826	2.85875e-10	-0.820471	0.112363	3.22423e-05	3.94245e-11	1.5965e-09	-0.91529379448239	0.0186098660745231			FALSE	ENSG00000276591	-0.915294	Favorable	protein_coding	GXYLT1P5	SNP	rs28395168	0.593413	0.0240306	1.38561	0.00849526	1.18698	0.0606136	0.0139946	0.0292733	0.0168086	0.779622	0.022046	1.16722	0.0343144	1.47399	0.0474026	2.74257e-07	1.74964e-07	1.53352e-13	FALSE	Additive, Additive Adjusted, Categorical Hom Adjusted	TRUE	TRUE	FALSE	TRUE
chr9_42852947_G_A	ENSG00000170165.5	-48291	50	66	0.354839	3.00884e-11	-0.812756	0.103874	7.16078e-05	2.03415e-11	9.50599e-10	-0.707004468622721	0.00224610488255232			FALSE	ENSG00000170165	-0.707004	Favorable	protein_coding	CR848007.2	SNP	rs28612439	0.56335	0.0316743	1.37094	0.00921348	1.12654	0.0749399	0.0163805	0.0324778	0.0193553	0.765477	0.0248435	1.15933	0.0355823	1.44179	0.053048	2.95175e-07	1.63825e-07	1.55402e-13	FALSE	Additive, Additive Adjusted	TRUE	TRUE	FALSE	TRUE
chr9_42852958_G_T	ENSG00000170165.5	-48280	49	64	0.347826	4.42736e-11	-0.815241	0.105396	7.16078e-05	2.03415e-11	9.50599e-10	-0.707004468622721	0.00224610488255232			FALSE	ENSG00000170165	-0.707004	Favorable	protein_coding	CR848007.2	SNP	rs28395168	0.593413	0.0240306	1.38561	0.00849526	1.18698	0.0606136	0.0139946	0.0292733	0.0168086	0.779622	0.022046	1.16722	0.0343144	1.47399	0.0474026	2.74257e-07	1.74964e-07	1.53352e-13	FALSE	Additive, Additive Adjusted, Categorical Hom Adjusted	TRUE	TRUE	FALSE	TRUE
chr10_80032436_A_G	ENSG00000230091.6	-46476	67	81	0.455056	1.02454e-09	0.9396	0.134154	3.75528e-05	4.34181e-18	3.96849e-16	-0.625858990426546	0.00542543789021432			FALSE	ENSG00000230091	-0.625859	Favorable	lncRNA	TMEM254-AS1	SNP	rs7904380	-1.16279	0.000817965	-1.29277	0.00378883	-2.11969	0.00615668	0.00198628	0.00205888	0.00052039	-0.793602	0.0314235	-0.951454	0.0392587	-1.32689	0.101081	4.33552e-07	2.02247e-07	9.66288e-14	FALSE	Additive, Categorical Hom, Additive Adjusted	TRUE	TRUE	FALSE	TRUE
chr9_42852947_G_A	ENSG00000236816.2	272	50	66	0.354839	2.07531e-12	-0.854169	0.101176	3.91594e-05	2.07531e-12	6.94188e-11	-0.433894921366908	0.00298590592996167			FALSE	ENSG00000236816	-0.433895	Favorable	transcribed_unprocessed_pseudogene	ANKRD20A7P	SNP	rs28612439	0.56335	0.0316743	1.37094	0.00921348	1.12654	0.0749399	0.0163805	0.0324778	0.0193553	0.765477	0.0248435	1.15933	0.0355823	1.44179	0.053048	2.95175e-07	1.63825e-07	1.55402e-13	FALSE	Additive, Additive Adjusted	TRUE	TRUE	FALSE	TRUE
chr9_42852958_G_T	ENSG00000236816.2	283	49	64	0.347826	3.54412e-12	-0.855723	0.102867	3.91594e-05	2.07531e-12	6.94188e-11	-0.433894921366908	0.00298590592996167			FALSE	ENSG00000236816	-0.433895	Favorable	transcribed_unprocessed_pseudogene	ANKRD20A7P	SNP	rs28395168	0.593413	0.0240306	1.38561	0.00849526	1.18698	0.0606136	0.0139946	0.0292733	0.0168086	0.779622	0.022046	1.16722	0.0343144	1.47399	0.0474026	2.74257e-07	1.74964e-07	1.53352e-13	FALSE	Additive, Additive Adjusted, Categorical Hom Adjusted	TRUE	TRUE	FALSE	TRUE
chr7_64992452_C_T	ENSG00000213462.4	-14291	55	72	0.375	1.40695e-05	-0.470105	0.100954	1.61957e-05	2.79262e-08	9.58779e-06	0.0921697230001141	0.00248270119146257	0.0727976239084225	0.0191824790678121	FALSE	ENSG00000213462	0.0921697	Unfavorable	protein_coding	ERV3-1	SNP	rs34639489	-0.659956	0.0442506	-0.728125	0.116803	-1.23198	0.103645	0.0991372	0.120477	0.101553	-0.738906	0.0255552	-0.694488	0.145163	-1.53391	0.0563538	3.51942e-07	3.93584e-07	1.93416e-13	FALSE	Additive Adjusted	TRUE	TRUE	TRUE	TRUE
chr21_44074302_G_A	ENSG00000241945.7	-32988	35	40	0.20202	3.75516e-11	1.10637	0.142333	1.17114e-05	8.89022e-24	4.68531e-21			0.20337371453286	0.0369377236835371	FALSE	ENSG00000241945	0.203374	Unfavorable	protein_coding	PWP2	SNP	rs2277805	-0.0767619	0.837018	-1.105	0.0778652	0.98135	0.118903	0.0318676	0.0391229	0.0221234	0.49999	0.240238	-0.624263	0.344711	2.23375	0.0022069	6.94624e-08	1.43703e-07	1.97058e-14	TRUE	Categorical Hom Adjusted	FALSE	FALSE	TRUE	TRUE
chr21_44092213_G_A	ENSG00000241945.7	-15077	35	40	0.206186	1.00168e-10	1.09492	0.145104	1.17114e-05	8.89022e-24	4.68531e-21			0.20337371453286	0.0369377236835371	FALSE	ENSG00000241945	0.203374	Unfavorable	protein_coding	PWP2	SNP	rs3788104	-0.0767619	0.837018	-1.105	0.0778652	0.98135	0.118903	0.0318676	0.0391229	0.0221234	0.49999	0.240238	-0.624263	0.344711	2.23375	0.0022069	6.94624e-08	1.43703e-07	1.97058e-14	TRUE	Categorical Hom Adjusted	FALSE	FALSE	TRUE	TRUE
chr15_40370468_C_T	ENSG00000140323.5	12233	23	25	0.15625	2.70234e-08	1.04491	0.167754	1.01594e-05	7.77792e-11	2.08446e-08	0.415026528230997	0.00534990735557007			FALSE	ENSG00000140323	0.415027	Unfavorable	protein_coding	DISP2	SNP	rs3803360	0.951206	0.0029558	1.26729	0.0031103	1.2704	0.223054	0.0142475	0.010062	0.00527463	0.513185	0.122881	1.25103	0.00494483	-0.394713	0.725975	1.26975e-07	1.00764e-07	3.18181e-14	TRUE	Additive	TRUE	TRUE	FALSE	TRUE
